# Supplementary material for: A metabolic interplay coordinated by HLX regulates myeloid differentiation and AML through partly overlapping pathways
Source: Nat Commun. 2018 Aug 6;9:3090. doi: 10.1038/s41467-018-05311-4 (PMC6078963; doi:10.1038/s41467-018-05311-4)
Supplement: Supplementary file 4 — Supplementary Data 1 [file 41467_2018_5311_MOESM4_ESM.xlsx]

## Sheet: Legend
Supplementary Data 1. RNA-seq zebrafish
Sheet 1-2. Total RNA-seq results (1) and differentially expressed genes (2) in endothelial cells of control and hlx1 MO. Sheet 3. GO analysis of hlx1 MO deregulated genes. Sheet 4. IPA analysis (Canonical Pathways) of hlx1 MO deregulated genes. Sheets 5-6. Total RNA-seq results (5) and differentially expressed genes (6) in endothelial cells of control and hHLX OE. Sheet 7. GO analysis of hHLX OE …

## Sheet: 48 Hours KD
id	z_e_o::To	z_e_o::Gene Name	mgi_database::human_gene	h48::baseMean	h48::baseMeanA	h48::baseMeanB	h48::foldChange	h48::log2FoldChange	h48::pval	h48::padj	deg48
ENSDARG00000061738	3/2/2016	membrane-associated ring finger (C3HC4) 2(march2)	3/2/2016	93.7501673519014	129.148889675271	58.3514450285322	0.451815	-1.14619	0.00313313815858135	0.0271325900545622	4
ENSDARG00000056439	3/4/2016	membrane-associated ring finger (C3HC4) 4(march4)		0.204638566225372	0	0.409277132450745	0.409277	-1.28885	1	1
ENSDARG00000057772	3/7/2016	membrane-associated ring finger (C3HC4) 7(march7)	3/7/2016	167.999511478194	175.20278666895	160.796236287437	0.917772	-0.123792	0.692657411681778	1
ENSDARG00000099664	9/15/2016	selenoprotein 15(sep15)	9/15/2016	1907.62577269414	1914.34215205512	1900.90939333317	0.992983	-0.0101589	0.969046450471405	1
ENSDARG00000010721	9/6/2016	septin 6(sept6)	9/6/2016	1982.73479934475	1825.61291799819	2139.85668069131	1.17213	0.229134	0.0705221476581689	0.311662394489327
ENSDARG00000012468	AACS	acetoacetyl-CoA synthetase(aacs)	AACS	80.7232143201128	28.8103051739787	132.636123466247	4.60377	2.20282	8.56252570330849e-07	2.09307142922911e-05	1
ENSDARG00000041170	AAGAB	alpha- and gamma-adaptin binding protein(aagab)	AAGAB	176.022633632636	182.020293168216	170.024974097057	0.934099	-0.0983526	0.721927554220411	1
ENSDARG00000079802	aanat2	arylalkylamine N-acetyltransferase 2(aanat2)		4.61666313768408	0.958322983619105	8.27500329174907	8.63488	3.11018	0.179760318767018	0.576362247920863
ENSDARG00000018658	AAR2	AAR2 splicing factor homolog (S. cerevisiae)(aar2)	AAR2	278.905940923388	248.945026459094	308.866855387682	1.2407	0.311158	0.195512408624663	0.606030985138624
ENSDARG00000069142	AARS	alanyl-tRNA synthetase(aars)	AARS	910.514638692787	675.258170101441	1145.77110728413	1.69679	0.762808	7.79049459902773e-07	1.91594019809152e-05
ENSDARG00000071240	AARS2	alanyl-tRNA synthetase 2, mitochondrial (putative)(aars2)	AARS2	42.5286709723709	22.4113445011164	62.6459974436254	2.79528	1.48299	0.00764359478754073	0.0569780295121658	1
ENSDARG00000022730	AASDH	aminoadipate-semialdehyde dehydrogenase(aasdh)	AASDH	2.24530927719976	0	4.49061855439951	4.49062	2.16691	0.252281783327318	0.700442894415558
ENSDARG00000051816	AASS	aminoadipate-semialdehyde synthase(aass)	AASS	58.0718832211749	67.3008710541983	48.8428953881516	0.725739	-0.462476	0.504889903337424	0.970960094736701
ENSDARG00000025467	AATF	apoptosis antagonizing transcription factor(aatf)	AATF	388.43551999917	250.588787418505	526.282252579835	2.10018	1.07052	4.7141345592535e-07	1.21609626518445e-05	1
ENSDARG00000078222	aatka	apoptosis-associated tyrosine kinase a(aatka)	AATK	19.7479372471822	8.95241466736545	30.5434598269989	3.41176	1.77051	0.0466649232890079	0.232426327351419	1
ENSDARG00000104442	aatkb	apoptosis-associated tyrosine kinase b(aatkb)		20.0492371279703	23.1391905399918	16.9592837159489	0.732925	-0.448263	0.61693425733628	1
ENSDARG00000074635	abca1a	ATP-binding cassette, sub-family A (ABC1), member 1A(abca1a)	ABCA1	437.762764577905	612.29395293429	263.231576221519	0.42991	-1.21789	1.39066093650032e-07	3.99078544960902e-06	4
ENSDARG00000079009	abca1b	ATP-binding cassette, sub-family A (ABC1), member 1B(abca1b)		168.636818685509	171.442325143762	165.831312227257	0.967272	-0.0480069	0.905915262300268	1
ENSDARG00000100524	abca3b	ATP-binding cassette, sub-family A (ABC1), member 3b(abca3b)	ABCA3	74.8058030293484	92.9086994625262	56.7029065961706	0.610308	-0.712391	0.417518019295766	0.897006024421099
ENSDARG00000057169	abca4a	ATP-binding cassette, sub-family A (ABC1), member 4a(abca4a)		3.5779672135902	1.43748447542866	5.71844995175175	3.9781	1.99208	0.477214953531941	0.949728728912665
ENSDARG00000074041	ABCA5	ATP-binding cassette, sub-family A (ABC1), member 5(abca5)	ABCA5	138.237786546296	189.705084639491	86.7704884531019	0.457397	-1.12848	0.00049711304460523	0.0057566830079428	4
ENSDARG00000061591	abcb10	ATP-binding cassette, sub-family B (MDR/TAP), member 10(abcb10)	ABCB10	231.8140560138	295.738984235531	167.889127792069	0.567694	-0.816816	0.00139390827455656	0.0137234599065051
ENSDARG00000010936	ABCB4	ATP-binding cassette, sub-family B (MDR/TAP), member 4(abcb4)		11.4990022772984	2.97199982090709	20.0260047336898	6.73822	2.75237	0.0205012658640381	0.125191436901803	1
ENSDARG00000063297	abcb6a	ATP-binding cassette, sub-family B (MDR/TAP), member 6a(abcb6a)	ABCB6	11.4177150529501	12.3065451100323	10.5288849958678	0.855552	-0.225073	0.873181122732239	1
ENSDARG00000062795	ABCB7	ATP-binding cassette, sub-family B (MDR/TAP), member 7(abcb7)	ABCB7	440.631149778744	403.950429089758	477.311870467729	1.18161	0.240754	0.225707237465231	0.659582833508064
ENSDARG00000056200	ABCB9	ATP-binding cassette, sub-family B (MDR/TAP), member 9(abcb9)	ABCB9	391.450356516188	439.650842145287	343.249870887088	0.780733	-0.357099	0.064167898309011	0.292098247812128
ENSDARG00000104719	abcc1	ATP-binding cassette, sub-family C (CFTR/MRP), member 1(abcc1)	ABCC1	160.231713315921	111.031790998118	209.431635633724	1.88623	0.915506	0.00337575076404801	0.0290072927985117
ENSDARG00000077988	ABCC10	ATP-binding cassette, sub-family C (CFTR/MRP), member 10(abcc10)	ABCC10	47.3042486785002	41.8688967836478	52.7396005733527	1.25964	0.333008	0.482997064902923	0.954044183159053
ENSDARG00000058953	ABCC4	ATP-binding cassette, sub-family C (CFTR/MRP), member 4(abcc4)	ABCC4	148.124168797897	80.4929087385613	215.755428857233	2.68043	1.42246	5.24208617786248e-05	0.000823819492721888	1
ENSDARG00000016750	abcc6a	ATP-binding cassette, sub-family C (CFTR/MRP), member 6a(abcc6a)		6.93032078492013	7.72719953435842	6.13344203548183	0.793747	-0.333249	0.999400413939484	1
ENSDARG00000094901	abcc6b.2	ATP-binding cassette, sub-family C (CFTR/MRP), member 6b, tandem duplicate 2(abcc6b.2)		1.22497392171256	0	2.44994784342513	2.44995	1.29275	0.524770133682577	0.98490168799429
ENSDARG00000051879	ABCC8	ATP-binding cassette, sub-family C (CFTR/MRP), member 8(abcc8)	ABCC8	0.664360971322543	0	1.32872194264509	1.32872	0.410039	0.765067924496803	1
ENSDARG00000015985	ABCC9	ATP-binding cassette, sub-family C (CFTR/MRP), member 9(abcc9)	ABCC9	38.4355304216565	32.6253895061331	44.2456713371799	1.35617	0.439541	0.526367726809693	0.985324301945981
ENSDARG00000074876	ABCD1	ATP-binding cassette, sub-family D (ALD), member 1(abcd1)	ABCD1	14.4710900139353	15.6606755526992	13.2815044751715	0.84808	-0.237728	0.770152210774527	1
ENSDARG00000104085	abcd3a	ATP-binding cassette, sub-family D (ALD), member 3a(abcd3a)	ABCD3	116.269241382625	75.8407327535991	156.697750011651	2.06614	1.04694	0.0116709837459325	0.0807215301925607	1
ENSDARG00000061770	ABCD4	ATP-binding cassette, sub-family D (ALD), member 4(abcd4)	ABCD4	53.0018498122126	32.1340132704407	73.8696863539845	2.2988	1.20088	0.0443675448067097	0.224419815189383	1
ENSDARG00000031795	ABCF1	ATP-binding cassette, sub-family F (GCN20), member 1(abcf1)	ABCF1	2437.84310227096	1392.12456672259	3483.56163781933	2.50233	1.32327	3.54902587028841e-26	8.11889889892676e-24	1
ENSDARG00000089705	ABCF3	ATP-binding cassette, sub-family F (GCN20), member 3(abcf3)	ABCF3	203.426348714969	114.73762971634	292.115067713598	2.54594	1.3482	6.10491051975375e-07	1.53725830938223e-05	1
ENSDARG00000063475	ABCG1	ATP-binding cassette, sub-family G (WHITE), member 1(abcg1)	ABCG1	1.02033535548719	0	2.04067071097438	2.04067	1.02904	0.618462222012052	1
ENSDARG00000100075	abcg2a	ATP-binding cassette, sub-family G (WHITE), member 2a(abcg2a)	ABCG2	223.490817938943	286.240570525507	160.741065352379	0.561559	-0.83249	0.00584973424752273	0.0457876713260744
ENSDARG00000058574	abcg2c	ATP-binding cassette, sub-family G (WHITE), member 2c(abcg2c)	abcg2b	273.418851064058	297.218876774043	249.618825354072	0.839848	-0.251799	0.302268412999098	0.769603816339262
ENSDARG00000016818	abcg2d	ATP-binding cassette, sub-family G (WHITE), member 2d(abcg2d)		4.42822535909691	7.01756109780514	1.83888962038868	0.262041	-1.93213	0.493474564094269	0.961300185147971
ENSDARG00000076435	abhd10a	abhydrolase domain containing 10a(abhd10a)	ABHD10	21.6655875002209	10.7356145599097	32.595560440532	3.03621	1.60227	0.049114895369887	0.241041711763689	1
ENSDARG00000075627	abhd10b	abhydrolase domain containing 10b(abhd10b)		407.785107725623	318.283774811341	497.286440639905	1.5624	0.643764	0.00155892265390475	0.0151148802217258
ENSDARG00000078929	ABHD16A	abhydrolase domain containing 16A(abhd16a)	ABHD16A	465.308282567442	385.438985046963	545.177580087921	1.41443	0.500224	0.00747144470129799	0.0558665009441181
ENSDARG00000025797	abhd2a	abhydrolase domain containing 2a(abhd2a)		312.126529468765	356.519434259052	267.733624678477	0.750965	-0.413182	0.103747336280926	0.402780844936949
ENSDARG00000018809	ABHD3	abhydrolase domain containing 3(abhd3)	ABHD3	59.3806425674959	92.1868462820901	26.5744388529017	0.288267	-1.79452	0.000273637249794838	0.00344339889479763	4
ENSDARG00000102887	ABHD4	abhydrolase domain containing 4(abhd4)	ABHD4	112.807841626325	150.601911192768	75.0137720598819	0.498093	-1.00551	0.00529299214128251	0.0423177601167028	4
ENSDARG00000010155	abi1a	abl-interactor 1a(abi1a)		435.992012812657	544.823449627758	327.160575997555	0.600489	-0.73579	0.000195841749633176	0.00256008980423445
ENSDARG00000062991	abi1b	abl-interactor 1b(abi1b)	ABI1	80.1464299947698	77.7331782600759	82.5596817294636	1.06209	0.0869074	0.89473905714669	1
ENSDARG00000060072	abi3a	ABI family, member 3a(abi3a)		123.892287413775	120.984936712186	126.799638115364	1.04806	0.0677227	0.837795465259957	1
ENSDARG00000071095	abi3bpb	ABI family, member 3 (NESH) binding protein b(abi3bpb)	abi3bp	613.261724515496	902.149782220417	324.373666810575	0.359556	-1.47571	4.80599232500419e-17	5.52324681938514e-15	4
ENSDARG00000035187	abl1	c-abl oncogene 1, non-receptor tyrosine kinase(abl1)	ABL1	67.4678739471667	55.4370722313313	79.4986756630021	1.43403	0.520079	0.291729972976776	0.756432860854774
ENSDARG00000013841	ABL2	c-abl oncogene 2, non-receptor tyrosine kinase(abl2)	ABL2	52.3754530597213	37.2107279402463	67.5401781791963	1.81507	0.860028	0.0840869836219036	0.351253275770464
ENSDARG00000055223	ABLIM2	actin binding LIM protein family, member 2(ablim2)	ABLIM2	6.51625666848821	4.04556127689806	8.98695206007836	2.22144	1.15149	0.463047041427871	0.939538758897535
ENSDARG00000042876	ABRACL	ABRA C-terminal like(abracl)	ABRACL	1077.90931953698	1035.25895899241	1120.55968008155	1.0824	0.114228	0.395549463598311	0.875562987230433
ENSDARG00000043666	ABT1	activator of basal transcription 1(abt1)	ABT1	307.409176283043	182.481247057703	432.337105508382	2.36921	1.24441	5.46081427038111e-08	1.69334124350987e-06	1
ENSDARG00000063354	ABTB1	ankyrin repeat and BTB (POZ) domain containing 1(abtb1)	ABTB1	91.0160432223903	132.387781645566	49.644304799215	0.374992	-1.41507	0.000221166173438586	0.00285420890884102	4
ENSDARG00000059751	abtb2a	ankyrin repeat and BTB (POZ) domain containing 2a(abtb2a)		6.31401843596571	7.51493019193679	5.11310667999464	0.680393	-0.55556	0.817710487245634	1
ENSDARG00000038881	ACAA2	acetyl-CoA acyltransferase 2(acaa2)	ACAA2	528.044283467439	582.05860705577	474.029959879108	0.814403	-0.296186	0.0894097431126455	0.365069731781242
ENSDARG00000078512	ACACA	acetyl-CoA carboxylase alpha(acaca)	ACACA	40.7995594385137	32.1280204120014	49.471098465026	1.53981	0.622754	0.284099152162654	0.747923172380003
ENSDARG00000061994	ACACB	acetyl-CoA carboxylase beta(acacb)	ACACB	137.996850070435	139.702657238964	136.291042901907	0.97558	-0.0356687	0.858264510838568	1
ENSDARG00000088357	ACADL	acyl-CoA dehydrogenase, long chain(acadl)	ACADL	184.697076593854	241.484719074123	127.909434113586	0.529679	-0.916809	0.000804760681257611	0.00865735385365781
ENSDARG00000035891	acana	aggrecan a(acana)	ACAN	6.25121803821955	1.78319989254425	10.7192361838949	6.01124	2.58766	0.193145970594256	0.602269199085958
ENSDARG00000045799	acanb	aggrecan b(acanb)		9.31793905596047	1.78319989254425	16.8526782193767	9.45081	3.24044	0.0226818311065456	0.135370839897274	1
ENSDARG00000075990	acap3a	ArfGAP with coiled-coil, ankyrin repeat and PH domains 3a(acap3a)		218.327427153451	145.828503876994	290.826350429908	1.9943	0.995885	0.000128067567520991	0.00178580244095256
ENSDARG00000007127	ACAT2	acetyl-CoA acetyltransferase 2(acat2)	ACAT2	140.093399805375	177.477362797186	102.709436813564	0.578719	-0.789066	0.0149699015641799	0.0985891208663223
ENSDARG00000027070	ACBD4	acyl-CoA binding domain containing 4(acbd4)	ACBD4	38.083718900547	40.8135429299789	35.353894871115	0.866229	-0.207179	0.747640397084703	1
ENSDARG00000034883	acbd5a	acyl-CoA binding domain containing 5a(acbd5a)	ACBD5	33.9753842634719	37.2835583495346	30.6672101774092	0.82254	-0.281843	0.711064501449596	1
ENSDARG00000094730	ACBD7	acyl-CoA binding domain containing 7(acbd7)	ACBD7	23.0980793411334	36.0765508188497	10.1196078634171	0.280504	-1.83391	0.0208864427690496	0.126999837188236	4
ENSDARG00000052124	ACCS	1-aminocyclopropane-1-carboxylate synthase homolog (Arabidopsis)(non-functional)(accs)	ACCS	47.4054454856423	37.0590742632302	57.7518167080545	1.55837	0.64004	0.273967695730759	0.732301879825306
ENSDARG00000079166	ACE	angiotensin I converting enzyme (peptidyl-dipeptidase A) 1(ace)	ACE	35.2881076656965	22.0474214816787	48.5287938497143	2.20111	1.13823	0.0607935528570513	0.281294081783224
ENSDARG00000077782	ACER2	alkaline ceramidase 2(acer2)	ACER2	63.4819702200207	94.5644461388158	32.3994943012256	0.342618	-1.54533	0.00109951978321128	0.0112120501358664	4
ENSDARG00000093366	ACER3	alkaline ceramidase 3(acer3)	ACER3	7.71779254538529	7.05397630244933	8.38160878832126	1.18821	0.24879	0.928239619168214	1
ENSDARG00000031796	ACHE	acetylcholinesterase(ache)	ACHE	35.4150011530199	27.1059285491622	43.7240737568776	1.61308	0.68982	0.304825635100277	0.773111267184041
ENSDARG00000054290	acin1a	apoptotic chromatin condensation inducer 1a(acin1a)	ACIN1	1252.44224419593	1528.8794246014	976.005063790454	0.638379	-0.647514	3.84849357796603e-06	8.06587042109752e-05
ENSDARG00000062478	ackr3a	atypical chemokine receptor 3a(ackr3a)		39.5700585474122	69.4297863638581	9.71033073096634	0.139858	-2.83796	0.00672378287117241	0.051320431489789	4
ENSDARG00000058179	ackr3b	atypical chemokine receptor 3b(ackr3b)	ACKR3	1348.99643916569	854.78562494056	1843.20725339082	2.15634	1.10858	2.14469300129355e-15	2.05559923274179e-13	1
ENSDARG00000040133	ackr4b	atypical chemokine receptor 4b(ackr4b)	ACKR4	235.71820861173	100.860154056185	370.576263167275	3.67416	1.87741	4.05943479683584e-13	2.7965123405816e-11	1
ENSDARG00000062549	ACMSD	aminocarboxymuconate semialdehyde decarboxylase(acmsd)	ACMSD	3.36106352419195	0.594399964181417	6.12772708420249	10.3091	3.36585	0.229730860139948	0.66600539422691
ENSDARG00000042122	acot11b	acyl-CoA thioesterase 11b(acot11b)		17.327698396186	21.8897749462234	12.7656218461486	0.583177	-0.777993	0.479148075947483	0.951274086593297
ENSDARG00000061728	ACOT13	acyl-CoA thioesterase 13(acot13)	ACOT13	104.316189905926	111.171229931251	97.4611498806001	0.876676	-0.189884	0.614986625649461	1
ENSDARG00000038865	ACOX3	acyl-CoA oxidase 3, pristanoyl(acox3)	ACOX3	44.1791097893079	17.6561447876651	70.7020747909507	4.00439	2.00158	0.000554269853856008	0.00629236408527825	1
ENSDARG00000019763	acp5a	acid phosphatase 5a, tartrate resistant(acp5a)	ACP5	283.104003793501	272.775647833317	293.432359753684	1.07573	0.105313	0.666811624480109	1
ENSDARG00000040064	ACP6	acid phosphatase 6, lysophosphatidic(acp6)	ACP6	287.333296245384	248.229395164101	326.437197326667	1.31506	0.395132	0.11390764209359	0.428173370504953
ENSDARG00000101060	ACRC	acidic repeat containing(acrc)		151.326943664894	171.660587344623	130.993299985164	0.763095	-0.390066	0.461746238805183	0.938206113498798
ENSDARG00000004094	ACSBG2	acyl-CoA synthetase bubblegum family member 2(acsbg2)	ACSBG2	314.698857480142	290.480422569509	338.917292390775	1.16675	0.222493	0.369827084262361	0.848825518505155
ENSDARG00000014674	acsl3b	acyl-CoA synthetase long-chain family member 3b(acsl3b)		166.567734304565	131.678143209012	201.457325400118	1.52992	0.613458	0.555780452850584	1
ENSDARG00000004078	acsl4a	acyl-CoA synthetase long-chain family member 4a(acsl4a)	ACSL4	295.395760954666	398.57040706592	192.221114843411	0.482276	-1.05207	7.15853037654026e-06	0.000139876875987691	4
ENSDARG00000010752	acsl4b	acyl-CoA synthetase long-chain family member 4b(acsl4b)		374.791014609361	471.281493463157	278.300535755565	0.590519	-0.759945	0.000212400204163738	0.00275133149079406
ENSDARG00000044142	ACSS1	acyl-CoA synthetase short-chain family member 1(acss1)	ACSS1	295.778473219441	379.355546472016	212.201399966866	0.559373	-0.838116	0.000180591830708266	0.0023916828524548
ENSDARG00000069029	acss2l	acyl-CoA synthetase short-chain family member 2 like(acss2l)		6.29650918687487	6.45957633826791	6.13344203548183	0.949511	-0.0747426	0.98903118325558	1
ENSDARG00000036371	acta1a	actin, alpha 1a, skeletal muscle(acta1a)	ACTA2	1233.47806688013	495.767130466967	1971.1890032933	3.97604	1.99133	1.72470694251635e-41	8.89838694661255e-39	1
ENSDARG00000055618	acta1b	actin, alpha 1b, skeletal muscle(acta1b)	ACTA1	1652.48240600794	1251.40274180759	2053.56207020828	1.64101	0.714582	4.64089314709875e-08	1.46151971329867e-06
ENSDARG00000045180	ACTA2	actin, alpha 2, smooth muscle, aorta(acta2)	ACTG2	16.6778273795596	8.93420706504335	24.4214476940758	2.73348	1.45074	0.10626359832803	0.40979421053696
ENSDARG00000042535	actc1a	actin, alpha, cardiac muscle 1a(actc1a)	ACTC1	341.573860620034	184.325062615653	498.822658624415	2.70621	1.43627	6.63657040128462e-11	3.22505402125753e-09	1
ENSDARG00000099197	actc1b	actin, alpha, cardiac muscle 1b(actc1b)		8030.17060708004	5914.72162649859	10145.6195876615	1.71532	0.778474	0.000427058734417865	0.00504420226541588
ENSDARG00000007219	ACTN1	actinin, alpha 1(actn1)	ACTN1	1371.78893159145	1023.58368710521	1719.99417607769	1.68037	0.748775	0.000642704415661945	0.00717538645275622
ENSDARG00000071090	actn2b	actinin, alpha 2b(actn2b)	ACTN2	4.38101838552467	1.91664596723821	6.84539080381113	3.57155	1.83655	0.433122644862594	0.910813101990034
ENSDARG00000013755	actn3a	actinin alpha 3a(actn3a)		168.058711234403	71.4676636619075	264.649758806898	3.70307	1.88872	4.78056407516718e-10	2.07748921610625e-08	1
ENSDARG00000001431	actn3b	actinin alpha 3b(actn3b)	actn3a	131.29079279785	79.5892085619085	182.992377033791	2.29921	1.20114	0.000805077856406383	0.00865735385365781	1
ENSDARG00000099786	ACTN4	actinin, alpha 4(actn4)	ACTN4	745.281256618855	549.372601884231	941.189911353479	1.71321	0.776701	3.01952595353129e-06	6.51736742292691e-05
ENSDARG00000011611	actr1	ARP1 actin-related protein 1, centractin (yeast)(actr1)	ACTR1B	1143.61392175305	1098.3628441197	1188.8649993864	1.0824	0.11423	0.496898275146127	0.964752046535622
ENSDARG00000100510	ACTR3	ARP3 actin-related protein 3 homolog (yeast)(actr3)	ACTR3	747.854218724557	643.912389508277	851.796047940837	1.32285	0.403644	0.321075607262911	0.793295623086175
ENSDARG00000098235	ACTR5	ARP5 actin-related protein 5 homolog(actr5)	ACTR5	83.7842306666817	49.038111558469	118.530349774894	2.41711	1.27328	0.00177541690192775	0.0168501309020924	1
ENSDARG00000011188	acvr2aa	activin A receptor, type IIAa(acvr2aa)	ACVR2A	351.60400428318	382.97656906407	320.231439502289	0.836165	-0.258141	0.203187032810863	0.619818735410083
ENSDARG00000104700	acvr2ab	activin A receptor, type IIAb(acvr2ab)		19.5216368489182	19.936713774341	19.1065599234954	0.95836	-0.0613596	0.9561589317835	1
ENSDARG00000038475	ACY1	aminoacylase 1(acy1)	ACY1	108.172881542952	137.161188961339	79.1845741245648	0.57731	-0.792581	0.023820374455503	0.140548110676868
ENSDARG00000003113	ADA	adenosine deaminase(ada)	ADA	111.907679862521	165.267848557204	58.5475111678386	0.354258	-1.49713	3.20154636470588e-05	0.000525621515218367	4
ENSDARG00000079204	ADAM11	ADAM metallopeptidase domain 11(adam11)	ADAM11	6.13730138144487	3.5846073874106	8.68999537547915	2.42425	1.27754	0.451549586489387	0.928721452313922
ENSDARG00000043213	adam17a	ADAM metallopeptidase domain 17a(adam17a)	ADAM17	389.737539837115	283.61451514872	495.860564525511	1.74836	0.806003	0.0263165286501936	0.151687545338375
ENSDARG00000093093	adam17b	ADAM metallopeptidase domain 17b(adam17b)		57.6630759262455	78.4246090943071	36.9015427581838	0.470535	-1.08763	0.0305729385578923	0.170193569120829	4
ENSDARG00000060532	ADAM22	ADAM metallopeptidase domain 22(adam22)	ADAM22	11.1978772401298	13.610583510767	8.78517096949266	0.645466	-0.631587	0.574175164669173	1
ENSDARG00000062323	adam23a	ADAM metallopeptidase domain 23a(adam23a)	ADAM23	7.99986992866346	6.80529175538351	9.19444810194341	1.35107	0.434106	0.813923141692673	1
ENSDARG00000001452	adam8a	ADAM metallopeptidase domain 8a(adam8a)	ADAM8	1129.1435069015	1061.64948527358	1196.63752852942	1.12715	0.172678	0.251973607051187	0.699978004053641
ENSDARG00000057644	adam8b	ADAM metallopeptidase domain 8b(adam8b)		175.083228970875	197.492899839255	152.673558102495	0.773058	-0.371351	0.21667285955752	0.64404267852541
ENSDARG00000010070	ADAM9	ADAM metallopeptidase domain 9(adam9)		126.226468484623	107.544214480757	144.90872248849	1.34743	0.430215	0.191083612318919	0.59834536610556
ENSDARG00000103519	adamts1	ADAM metallopeptidase with thrombospondin type 1 motif, 1(adamts1)	ADAMTS1	1203.26430529825	772.764422741963	1633.76418785454	2.11418	1.0801	9.046653768717e-14	6.87687483503506e-12	1
ENSDARG00000075188	ADAMTS10	ADAM metallopeptidase with thrombospondin type 1 motif, 10(adamts10)	ADAMTS10	94.4899264112335	87.4316465686388	101.548206253828	1.16146	0.215937	0.682042201043991	1
ENSDARG00000067549	adamts12	ADAM metallopeptidase with thrombospondin type 1 motif, 12(adamts12)	ADAMTS12	113.53078704504	116.223744140295	110.837829949785	0.953659	-0.0684544	0.772046168990717	1
ENSDARG00000001999	ADAMTS18	ADAM metallopeptidase with thrombospondin type 1 motif, 18(adamts18)	ADAMTS18	101.370840049899	79.2676936055543	123.473986494244	1.55768	0.639403	0.34895019169301	0.82590126500779
ENSDARG00000075930	ADAMTS2	ADAM metallopeptidase with thrombospondin type 1 motif, 2(adamts2)	ADAMTS2	17.9989158012513	17.923036937053	18.0747946654496	1.00847	0.0121639	0.938735309643922	1
ENSDARG00000060127	ADAMTS3	ADAM metallopeptidase with thrombospondin type 1 motif, 3(adamts3)		216.347362486335	118.164590568295	314.530134404375	2.6618	1.4124	1.22525584800554e-07	3.56677419667304e-06	1
ENSDARG00000100307	ADAMTS5	ADAM metallopeptidase with thrombospondin type 1 motif 5(adamts5)	ADAMTS5	46.0219706349214	51.470334222161	40.5736070476819	0.788291	-0.343199	0.528338471302957	0.986804250991713
ENSDARG00000041982	ADAMTS6	ADAM metallopeptidase with thrombospondin type 1 motif, 6(adamts6)	ADAMTS6	20.4899009405096	20.8586215533159	20.1211803277033	0.964646	-0.0519289	0.995660255128561	1
ENSDARG00000007709	adamts8a	ADAM metallopeptidase with thrombospondin type 1 motif, 8a(adamts8a)	ADAMTS8	104.241105910989	62.2847720497983	146.19743977218	2.34724	1.23097	0.000942138985153271	0.00992380248374626	1
ENSDARG00000077778	ADAMTS9	ADAM metallopeptidase with thrombospondin type 1 motif, 9(adamts9)	ADAMTS9	68.4300422640442	61.4598951408732	75.4001893872153	1.22682	0.294922	0.532522249703322	0.989959838513915
ENSDARG00000074033	ADAMTSL2	ADAMTS-like 2(adamtsl2)	ADAMTSL2	4.24518566055241	1.43748447542866	7.05288684567617	4.90641	2.29467	0.32188831291907	0.793884224977068
ENSDARG00000027903	ADAMTSL3	ADAMTS-like 3(adamtsl3)	ADAMTSL3	54.9681252933409	66.0998563819527	43.8363942047291	0.663184	-0.592518	0.2471853902217	0.692091886773539
ENSDARG00000052118	ADAMTSL5	ADAMTS like 5(adamtsl5)		639.246324943205	210.242191236453	1068.25045864996	5.08105	2.34513	1.3514069647219e-11	7.25235347595876e-10	1
ENSDARG00000055439	adamtsl7	ADAMTS-like 7(adamtsl7)	THSD4	37.9554321100783	20.8222063486717	55.0886578714849	2.64567	1.40363	0.0504052618307109	0.245240207490552
ENSDARG00000003544	adarb1b	adenosine deaminase, RNA-specific, B1b(adarb1b)	ADARB1	25.325780514845	15.6060527457329	35.0455082839571	2.24564	1.16712	0.0998581291640976	0.392075740625033
ENSDARG00000041944	ADAT2	adenosine deaminase, tRNA-specific 2, TAD2 homolog (S. cerevisiae)(adat2)	ADAT2	103.962986728071	85.5332082037227	122.392765252419	1.43094	0.516962	0.212668813556231	0.63770339783007
ENSDARG00000005640	ADAT3	adenosine deaminase, tRNA-specific 3(adat3)	ADAT3	24.7274445569182	12.9797683419414	36.4751207718951	2.81015	1.49065	0.0404012705264387	0.20915679098967	1
ENSDARG00000062561	ADCK1	aarF domain containing kinase 1(adck1)	ADCK1	71.9037057896479	43.1729351843825	100.634476394913	2.33096	1.22093	0.00519207583492623	0.0416896181858034	1
ENSDARG00000020123	adck3	aarF domain containing kinase 3(adck3)	ADCK3	134.217534725901	135.905551482127	132.529517969675	0.975159	-0.0362908	0.984682512442373	1
ENSDARG00000014588	adcy2b	adenylate cyclase 2b (brain)(adcy2b)		105.365081832711	115.40486008981	95.3253035756122	0.826008	-0.275773	0.436331176585199	0.91322239780895
ENSDARG00000077145	adcy3a	adenylate cyclase 3a(adcy3a)	ADCY3	5.16949410251025	2.97199982090709	7.36698838411341	2.4788	1.30964	0.582490233121411	1
ENSDARG00000091342	ADCY5	adenylate cyclase 5(adcy5)	ADCY5	33.6890259898025	25.4985827943954	41.8794691852096	1.64242	0.715827	0.246143534432787	0.690825760007019
ENSDARG00000061445	adcy6a	adenylate cyclase 6a(adcy6a)		276.133987937681	334.10831878494	218.159657090423	0.652961	-0.614931	0.128626032915971	0.466017133150961
ENSDARG00000027797	adcy6b	adenylate cyclase 6b(adcy6b)	ADCY6	24.6237865379126	17.8684141300867	31.3791589457384	1.75612	0.812395	0.223468487824779	0.655642753933827
ENSDARG00000100869	ADCY9	adenylate cyclase 9(adcy9)	ADCY9	71.2253879947882	58.0693494935621	84.3814264960143	1.45311	0.539149	0.20968247328262	0.632132192005431
ENSDARG00000004015	adcyap1a	adenylate cyclase activating polypeptide 1a(adcyap1a)		4.06754063873341	1.18879992836283	6.94628134910398	5.8431	2.54673	0.25618388388738	0.707760804768073
ENSDARG00000027740	adcyap1b	adenylate cyclase activating polypeptide 1b(adcyap1b)	adcyap1a	5.90474130351497	7.51493019193679	4.29455241509315	0.571469	-0.807252	0.700310476058663	1
ENSDARG00000105201	adcyap1r1a	adenylate cyclase activating polypeptide 1a (pituitary) receptor type I(adcyap1r1a)	ADCYAP1R1	0.969890082840766	0	1.93978016568153	1.93978	0.955893	0.630255238867774	1
ENSDARG00000053724	adcyap1r1b	adenylate cyclase activating polypeptide 1b (pituitary) receptor type I(adcyap1r1b)		41.3915918849947	67.8588558137355	14.9243279562538	0.219932	-2.18487	0.00568132059190244	0.0448020627749731	4
ENSDARG00000103962	ADD1	adducin 1 (alpha)(add1)	ADD1	1705.37902713224	2211.56770876862	1199.19034549587	0.542235	-0.883009	1.93508092754208e-11	1.01347251429737e-09
ENSDARG00000074581	ADD2	adducin 2 (beta)(add2)	ADD2	566.81890456939	766.996277237927	366.641531900853	0.478023	-1.06485	3.64066431302765e-09	1.37084579078583e-07	4
ENSDARG00000054177	adgra1a	adhesion G protein-coupled receptor A1a(adgra1a)	ADGRA1	13.6460512862552	0	27.2921025725103	27.2921	4.77041	2.17289292061007e-05	0.00037716879335629	1
ENSDARG00000076994	ADGRA2	adhesion G protein-coupled receptor A2(adgra2)	ADGRA2	466.225647822558	408.396328590738	524.054967054377	1.2832	0.359748	0.246198321039348	0.690899558718107
ENSDARG00000075133	adgrb1a	adhesion G protein-coupled receptor B1a(adgrb1a)		8.95656725031322	5.8651763740865	12.0479581265399	2.05415	1.03854	0.577688262008224	1
ENSDARG00000103067	ADGRD2	adhesion G protein-coupled receptor D2(adgrd2)	ADGRD2	4.40678011626071	4.52472276870761	4.28883746381381	0.947867	-0.0772427	1	1
ENSDARG00000075855	adgre10	adhesion G protein-coupled receptor E10(adgre10)		8893.06365723801	10754.1485630679	7031.97875140812	0.653885	-0.612891	3.49418976368247e-05	0.000568661795835813
ENSDARG00000089904	adgre5b.3	adhesion G protein-coupled receptor E5b, duplicate 3(adgre5b.3)		83.3425102133717	75.2221323286563	91.4628880980872	1.2159	0.282029	0.503535257053165	0.969758275616091
ENSDARG00000027222	ADGRG1	adhesion G protein-coupled receptor G1(adgrg1)		408.609392439734	642.529985893823	174.688798985645	0.271877	-1.87898	1.12114106136863e-06	2.68641794438023e-05	4
ENSDARG00000054137	ADGRG6	adhesion G protein-coupled receptor G6(adgrg6)	ADGRG6	39.4013448986118	38.7392504272854	40.0634393699383	1.03418	0.0484901	1	1
ENSDARG00000075899	adgrl2b.1	adhesion G protein-coupled receptor L2b, tandem duplicate 1(adgrl2b.1)		70.6168094979941	49.978226939766	91.2553920562221	1.8259	0.86861	0.0416417479984674	0.213979815048704
ENSDARG00000021137	ADGRV1	adhesion G protein-coupled receptor V1(adgrv1)	ADGRV1	47.5052308045404	21.5500523875471	73.4604092215337	3.40883	1.76928	0.000835607961709349	0.00892628082092071	1
ENSDARG00000020448	ADI1	acireductone dioxygenase 1(adi1)	ADI1	509.959529773656	426.422160229276	593.496899318035	1.39181	0.476958	0.048623888172502	0.239416844600015
ENSDARG00000039429	adkA	adenosine kinase a(adka)	ADK	483.73526100693	566.149017929001	401.321504084859	0.708862	-0.496424	0.0100118080229601	0.0711745332010437
ENSDARG00000015263	adma	adrenomedullin a(adma)		1108.08226365799	1058.73187923264	1157.43264808334	1.09322	0.12859	0.348990975535742	0.82590126500779
ENSDARG00000069027	admb	adrenomedullin b(admb)		317.956957605962	315.693905612194	320.22000959973	1.01434	0.020537	0.962372596964075	1
ENSDARG00000074293	ADNP	activity dependent neuroprotector homeobox(adnp)	ADNP	80.639862765876	81.0691011004207	80.2106244313314	0.989411	-0.0153587	0.949345982102197	1
ENSDARG00000042827	adoa	2-aminoethanethiol (cysteamine) dioxygenase a(adoa)	ADO	196.799635727136	125.412628610844	268.186642843428	2.13843	1.09655	7.88694075522908e-05	0.0011697273784315	1
ENSDARG00000033706	adora2aa	adenosine A2a receptor a(adora2aa)	ADORA2A	174.94213975368	178.429692922366	171.454586584995	0.960908	-0.0575292	0.784936827795868	1
ENSDARG00000063525	ADPGK	ADP-dependent glucokinase(adpgk)	ADPGK	80.8811482370095	76.6232015994407	85.1390948745783	1.11114	0.152041	0.675703742754891	1
ENSDARG00000062785	adpgk2	ADP-dependent glucokinase 2(adpgk2)		43.5256397705907	38.3207046008814	48.7305749403	1.27165	0.346703	0.586377161636531	1
ENSDARG00000026090	ADPRM	ADP-ribose/CDP-alcohol diphosphatase, manganese-dependent(adprm)	ADPRM	60.8188938867769	29.2954595242276	92.3423282493261	3.1521	1.65632	0.00455955092072399	0.0374414325352645	1
ENSDARG00000040841	ADRA2A	adrenoceptor alpha 2A(adra2a)	ADRA2A	79.9781368621965	117.15164477771	42.8046289466833	0.365378	-1.45254	0.000534082163151352	0.00610894262936657	4
ENSDARG00000102096	ADRA2B	adrenoceptor alpha 2B(adra2b)	ADRA2B	3.73609650091451	2.87496895085732	4.5972240509717	1.59905	0.677217	0.873445212027558	1
ENSDARG00000091277	adra2da	adrenergic, alpha-2D-, receptor a(adra2da)		56.7646691564438	68.1681560262069	45.3611822866806	0.665431	-0.58764	0.208310503542073	0.62936972344776
ENSDARG00000007490	ADRB1	adrenoceptor beta 1(adrb1)	ADRB1	7.91902890758442	0	15.8380578151688	15.8381	3.98532	0.00240749461142325	0.0217996029994034	1
ENSDARG00000053646	adrb3a	adrenoceptor beta 3a(adrb3a)	ADRB3	367.720426698362	470.122886853995	265.317966542728	0.564359	-0.825316	0.00317983313470836	0.0274600333630851
ENSDARG00000104094	adrbk2	adrenergic, beta, receptor kinase 2(adrbk2)	ADRBK2	28.4449779127283	29.2894666657883	27.6004891596682	0.942335	-0.0856882	0.917133739255098	1
ENSDARG00000002071	ADSS	adenylosuccinate synthase(adss)	ADSS	10.1702173702956	8.37622230550612	11.9642124350851	1.42835	0.514354	0.761370665720042	1
ENSDARG00000012399	adssl	adenylosuccinate synthase, like(adssl)		965.206437514324	837.566004554617	1092.84687047403	1.30479	0.383817	0.00894353262851469	0.0650543832035346
ENSDARG00000099517	ADSSL1	adenylosuccinate synthase like 1(adssl1)	ADSSL1	579.199145934226	725.703343789134	432.694948079318	0.596242	-0.74603	3.30271210185903e-05	0.000540401253427662
ENSDARG00000091726	AEBP1	AE binding protein 1(aebp1)	CPXM2	692.741884641474	652.179824253859	733.303945029089	1.12439	0.169141	0.371284590154511	0.850168085614424
ENSDARG00000021805	AES	amino-terminal enhancer of split(aes)	AES	50.1034753032622	71.1825639101975	29.0243866963268	0.407746	-1.29426	0.0191189896746839	0.118754034556759	4
ENSDARG00000055284	AFAP1	actin filament associated protein 1(afap1)	AFAP1	65.0833266669313	61.0959721214355	69.0706812124271	1.13053	0.176995	0.709664662937872	1
ENSDARG00000089162	afap1l1a	actin filament associated protein 1-like 1a(afap1l1a)		30.5102435913231	27.4940520293612	33.526435153285	1.21941	0.28618	0.684846191547055	1
ENSDARG00000056453	afap1l1b	actin filament associated protein 1-like 1b(afap1l1b)	afap1l1a	239.551261596169	282.122407866325	196.980115326013	0.698208	-0.518271	0.0284003049396216	0.16065695645647
ENSDARG00000074806	AFAP1L2	actin filament associated protein 1-like 2(afap1l2)	AFAP1L2	384.321845855252	281.600609284428	487.043082426077	1.72955	0.790399	0.000103555951646576	0.00148587471685079
ENSDARG00000052242	AFF2	AF4/FMR2 family, member 2(aff2)	AFF2	197.978518763228	239.331603303702	156.625434222754	0.654428	-0.611693	0.0775546363560445	0.33244164345019
ENSDARG00000079575	AFF3	AF4/FMR2 family, member 3(aff3)		318.879103445084	424.020588938793	213.737617951376	0.504074	-0.988293	6.12439072393116e-06	0.000121829656000498
ENSDARG00000001857	AFF4	AF4/FMR2 family, member 4(aff4)	AFF4	60.6867401378848	66.9187404324385	54.4547398433311	0.813744	-0.297353	0.547555523237669	0.995914231209619
ENSDARG00000099106	AFMID	arylformamidase(afmid)	AFMID	71.2403897847585	104.996753344693	37.4840262248236	0.357002	-1.486	0.000649004727480183	0.00723240608302709	4
ENSDARG00000069249	aftpha	aftiphilin a(aftpha)	AFTPH	49.5250386480217	52.8531958906233	46.1968814054201	0.87406	-0.194195	0.783810388300421	1
ENSDARG00000071347	aftphb	aftiphilin b(aftphb)		43.4681738299694	33.9112203045457	53.0251273553932	1.56364	0.644913	0.279770512241962	0.741821242584838
ENSDARG00000004889	AGA	aspartylglucosaminidase(aga)	AGA	59.9295628559779	60.616810629626	59.2423150823299	0.977325	-0.03309	0.908222355949588	1
ENSDARG00000099874	AGAP2	ArfGAP with GTPase domain, ankyrin repeat and PH domain 2(agap2)	AGAP2	171.32698500208	261.512470860075	81.1414991440844	0.310278	-1.68837	3.01506408469582e-05	0.000499059993104362	4
ENSDARG00000104384	AGBL1	ATP/GTP binding protein like 1(agbl1)	AGBL1	1.1435224631321	0.958322983619105	1.32872194264509	1.38651	0.471455	1	1
ENSDARG00000068050	AGBL4	ATP/GTP binding protein-like 4(agbl4)	AGBL4	4.93785957640143	8.85538379731567	1.02033535548719	0.115222	-3.11751	0.193776274994043	0.6024978705386
ENSDARG00000030020	agfg1a	ArfGAP with FG repeats 1a(agfg1a)	AGFG1	1284.43752175417	1540.06377830692	1028.81126520142	0.668032	-0.582012	3.07414975608142e-05	0.000507322352492022
ENSDARG00000019526	agfg1b	ArfGAP with FG repeats 1b(agfg1b)		158.929554484035	128.324012766345	189.535096201724	1.477	0.562674	0.0679143325354327	0.303735641765346
ENSDARG00000009837	AGK	acylglycerol kinase(agk)	AGK	318.51608732839	205.032030491953	432.000144164827	2.10699	1.07518	1.12507110520918e-06	2.6931736653719e-05	1
ENSDARG00000103811	aglA	amylo-alpha-1, 6-glucosidase, 4-alpha-glucanotransferase a(agla)	AGL	105.99949358815	88.6810621624072	123.317925013893	1.39058	0.475685	0.204919965555208	0.623476065840433
ENSDARG00000100352	aglB	amylo-alpha-1, 6-glucosidase, 4-alpha-glucanotransferase b(aglb)		1.87383180006808	0.479161491809553	3.26850210832662	6.8213	2.77005	0.553225021928864	0.999862380319968
ENSDARG00000059700	AGMAT	agmatine ureohydrolase (agmatinase)(agmat)	AGMAT	4.90946998409264	3.5846073874106	6.23433258077468	1.7392	0.79842	0.716471751028004	1
ENSDARG00000025595	AGMO	alkylglycerol monooxygenase(agmo)	AGMO	33.3061555985086	60.2770880709497	6.33522312606753	0.105102	-3.25014	0.0244854635284841	0.143695064158328	4
ENSDARG00000092644	Ago1	argonaute RISC catalytic component 1(ago1)	AGO1	41.413155191916	33.6807433598019	49.1455670240301	1.45916	0.545137	0.38363768105934	0.864013200335093
ENSDARG00000061268	AGO2	argonaute RISC catalytic component 2(ago2)	AGO2	30.4888595559277	17.6743523899872	43.3033667218682	2.45007	1.29282	0.0915458022887725	0.370844820528481
ENSDARG00000101139	AGPAT2	1-acylglycerol-3-phosphate O-acyltransferase 2 (lysophosphatidic acid acyltransferase, beta)(agpat2)	AGPAT1	310.776834022717	281.145877280384	340.40779076505	1.21079	0.275945	0.276786047055705	0.737234716064783
ENSDARG00000060682	agr1	anterior gradient 1(agr1)		237.917083863581	206.105591947944	269.728575779217	1.30869	0.388124	0.108899149140217	0.416119676568095
ENSDARG00000079388	AGRN	agrin(agrn)	AGRN	402.345171423287	343.515465456349	461.174877390226	1.34252	0.424939	0.0386969827297049	0.20253898860622
ENSDARG00000069089	AGRP	agouti related neuropeptide(agrp)		0	0	0	0	#NUM!	NA	NA
ENSDARG00000105214	AGTPBP1	ATP/GTP binding protein 1(agtpbp1)	AGTPBP1	31.0171845672201	37.7080970343779	24.3262721000623	0.645121	-0.632359	0.376879577782828	0.856173199425853
ENSDARG00000045443	agtr1b	angiotensin II receptor, type 1b(agtr1b)	agtr1a	7.99755959688744	8.22456862849007	7.77055056528481	0.944797	-0.0819231	1	1
ENSDARG00000035552	AGTR2	angiotensin II receptor, type 2(agtr2)	AGTR2	1486.40860527311	1747.05440477518	1225.76280577104	0.701617	-0.511245	0.0212199118776137	0.128415683334229
ENSDARG00000077082	AGTRAP	angiotensin II receptor-associated protein(agtrap)	AGTRAP	91.0410881258774	93.7031540252465	88.3790222265082	0.943181	-0.0843936	0.808094375163028	1
ENSDARG00000077530	AHCTF1	AT hook containing transcription factor 1(ahctf1)		296.322238403046	201.817568009424	390.826908796668	1.93654	0.953478	6.13809661923099e-05	0.000944433406851094
ENSDARG00000061764	AHNAK	AHNAK nucleoprotein(ahnak)	AHNAK	1489.87086615717	1486.25871034512	1493.48302196922	1.00486	0.00699595	0.913012728542092	1
ENSDARG00000023537	ahr1b	aryl hydrocarbon receptor 1b(ahr1b)	AHR	3.32574085035807	1.43748447542866	5.21399722528749	3.62717	1.85884	0.496917524897106	0.964752046535622
ENSDARG00000062780	AIFM3	apoptosis inducing factor, mitochondria associated 3(aifm3)	AIFM3	11.7664388257929	14.3384295496424	9.19444810194341	0.641245	-0.641052	0.538822325849725	0.992774301309169
ENSDARG00000031782	aim1a	absent in melanoma 1a(aim1a)		174.572202397904	219.710182600272	129.434222195537	0.589113	-0.763383	0.00632249182142881	0.0488261478273335
ENSDARG00000060036	AIMP1	aminoacyl tRNA synthetase complex-interacting multifunctional protein 1(aimp1)	AIMP1	846.058473788172	632.236888594075	1059.88005898227	1.6764	0.745364	3.14203747092607e-06	6.74258996747666e-05
ENSDARG00000001950	AK1	adenylate kinase 1(ak1)	AK1	467.174607141301	339.803404852684	594.545809429919	1.74968	0.807088	1.83811465742501e-05	0.000327257285814236
ENSDARG00000006546	AK4	adenylate kinase 4(ak4)	AK4	445.564043381603	661.647586590674	229.480500172531	0.346832	-1.52769	2.00511584235944e-14	1.67662255384049e-12	4
ENSDARG00000019001	ak7a	adenylate kinase 7a(ak7a)		4.54268948901528	2.85676134853522	6.22861762949534	2.18031	1.12453	0.591046760918758	1
ENSDARG00000017023	ak7b	adenylate kinase 7b(ak7b)	AK7	4.75211503922183	6.53839960599559	2.96583047244806	0.453602	-1.1405	0.767133844696173	1
ENSDARG00000059549	AKAP10	A kinase (PRKA) anchor protein 10(akap10)	AKAP10	41.4767183348881	38.6906204787584	44.2628161910179	1.14402	0.194111	0.747059332591657	1
ENSDARG00000075435	AKAP11	A kinase (PRKA) anchor protein 11(akap11)	AKAP11	31.281281546766	40.394997103575	22.167565989957	0.54877	-0.865726	0.289560751106951	0.753952394888055
ENSDARG00000055678	akap12b	A kinase (PRKA) anchor protein 12b(akap12b)		1614.22615677255	1207.70846609532	2020.74384744978	1.67321	0.742614	2.71497118670233e-08	8.93288145269266e-07
ENSDARG00000023868	AKAP13	A-kinase anchoring protein 13(akap13)		170.340234779195	227.583042953207	113.097426605183	0.49695	-1.00883	0.000829447543914191	0.00887219827630138	4
ENSDARG00000006062	akap1b	A kinase (PRKA) anchor protein 1b(akap1b)		252.846000618475	194.436083892181	311.255917344769	1.60081	0.678806	0.0159072117418228	0.10297223105378
ENSDARG00000077295	akap6	A kinase (PRKA) anchor protein 6(akap6)	AKAP6	9.57835493648005	8.74014532494381	10.4165645480163	1.19181	0.253151	1	1
ENSDARG00000043843	AKAP7	A-kinase anchoring protein 7(akap7)		29.4525003426189	34.5844435364548	24.3205571487829	0.703222	-0.507947	0.503762657801077	0.969888105519517
ENSDARG00000069037	AKIP1	A kinase (PRKA) interacting protein 1(akip1)		118.893556618689	113.858130000448	123.92898323693	1.08845	0.122276	0.675426423196203	1
ENSDARG00000039969	AKIRIN1	akirin 1(akirin1)	AKIRIN1	909.668151311999	836.0556896699	983.280612954098	1.17609	0.234005	0.137355530431278	0.486025719747272
ENSDARG00000087110	AKNA	AT-hook transcription factor(akna)		9.72060063668286	11.9790372952388	7.46216397812692	0.622935	-0.682846	0.717705609662417	1
ENSDARG00000006215	AKR1B1	aldo-keto reductase family 1, member B1 (aldose reductase)(akr1b1)	AKR1B1	606.347274930553	514.666468962957	698.028080898149	1.35627	0.439648	0.0608620904750065	0.281360937531234
ENSDARG00000016649	AKR7A3	aldo-keto reductase family 7, member A3 (aflatoxin aldehyde reductase)(akr7a3)	AKR7A2	355.99874380721	308.203175881019	403.794311733402	1.31016	0.389739	0.0647479198429199	0.29367711384702
ENSDARG00000099657	AKT1	v-akt murine thymoma viral oncogene homolog 1(akt1)		87.5715655859939	94.837331146643	80.3058000253449	0.846774	-0.239951	0.567458296643457	1
ENSDARG00000100372	ALAD	aminolevulinate dehydratase(alad)	ALAD	984.471127592171	1121.00466556556	847.937589618782	0.756409	-0.402762	0.00697383804963106	0.0528464371454699
ENSDARG00000038643	alas2	aminolevulinate, delta-, synthase 2(alas2)	ALAS2	9112.86720022654	13673.6712876913	4552.06311276173	0.332907	-1.58681	7.40272950205196e-49	6.4110281319735e-46	4
ENSDARG00000058538	alcamb	activated leukocyte cell adhesion molecule b(alcamb)		228.799837758553	175.099762940461	282.499912576645	1.61336	0.690073	0.00840563273613659	0.0618786242315046
ENSDARG00000053493	ALDH1A2	aldehyde dehydrogenase 1 family, member A2(aldh1a2)	ALDH1A2	1134.98463331166	749.576602253445	1520.39266436987	2.02834	1.0203	2.19798145484166e-12	1.34933803287229e-10	1
ENSDARG00000077004	ALDH1L1	aldehyde dehydrogenase 1 family, member L1(aldh1l1)	ALDH1L1	141.179043599179	220.620104662368	61.7379825359897	0.279838	-1.83733	0.00327166653061776	0.0281728131040305	4
ENSDARG00000070230	ALDH1L2	aldehyde dehydrogenase 1 family, member L2(aldh1l2)	ALDH1L2	242.003778838483	282.698600228184	201.308957448782	0.712098	-0.489853	0.0460751419223302	0.230291319575349
ENSDARG00000028087	aldh2.2	aldehyde dehydrogenase 2 family (mitochondrial), tandem duplicate 2(aldh2.2)		97.4992680869628	104.881514872322	90.1170213016041	0.859227	-0.218889	0.572406406230111	1
ENSDARG00000074791	aldh3a1	aldehyde dehydrogenase 3 family, member A1(aldh3a1)	ALDH3A2	36.5298517255259	51.0882036004012	21.9714998506507	0.43007	-1.21736	0.0492329929324579	0.241486830806101	4
ENSDARG00000028259	aldh3a2a	aldehyde dehydrogenase 3 family, member A2a(aldh3a2a)		80.8864813032465	31.7276821879195	130.045280418573	4.09879	2.0352	2.59028436446682e-06	5.67405650893911e-05	1
ENSDARG00000029381	aldh3a2b	aldehyde dehydrogenase 3 family, member A2b(aldh3a2b)		93.0434627094901	129.361159017692	56.7257664012879	0.438507	-1.18933	0.00283594054088124	0.0249704873550578	4
ENSDARG00000038207	ALDH4A1	aldehyde dehydrogenase 4 family, member A1(aldh4a1)	ALDH4A1	71.6413956322663	64.9110564535898	78.3717348109427	1.20737	0.271869	0.530186948745727	0.988353576271151
ENSDARG00000036776	ALDH8A1	aldehyde dehydrogenase 8 family, member A1(aldh8a1)	ALDH8A1	138.965583340988	159.305641313067	118.625525368908	0.744641	-0.425383	0.182846531820597	0.581905691583214
ENSDARG00000069100	aldh9a1a.1	aldehyde dehydrogenase 9 family, member A1a, tandem duplicate 1(aldh9a1a.1)	ALDH9A1	742.020152903696	1199.9870303924	284.053275414993	0.236714	-2.07879	6.41664494685901e-23	1.17876684330594e-20	4
ENSDARG00000055331	aldh9a1a.2	aldehyde dehydrogenase 9 family, member A1a, tandem duplicate 2(aldh9a1a.2)		10.375386981483	12.1730990353384	8.57767492762762	0.704642	-0.505038	0.656844894739888	1
ENSDARG00000034470	aldoab	aldolase a, fructose-bisphosphate, b(aldoab)		324.769275595945	224.046836487319	425.491714704571	1.89912	0.925331	2.18212845145841e-05	0.000378230398995104
ENSDARG00000053684	ALDOB	aldolase b, fructose-bisphosphate(aldob)	ALDOB	275.426455391243	387.713332148195	163.13957863429	0.420774	-1.24888	0.000688025854955989	0.00760088335162997	4
ENSDARG00000019702	aldocb	aldolase C, fructose-bisphosphate, b(aldocb)	ALDOC	488.246242483307	516.813820901943	459.678664064671	0.889447	-0.169019	0.368239550190512	0.847275913518335
ENSDARG00000041199	ALG12	ALG12, alpha-1,6-mannosyltransferase(alg12)	ALG12	197.716461890915	245.154142587701	150.278781194128	0.612997	-0.706048	0.00928285726255777	0.0668547685654182
ENSDARG00000103093	ALG14	ALG14, UDP-N-acetylglucosaminyltransferase subunit(alg14)	ALG14	79.9383776272906	65.5660720831768	94.3106831714043	1.43841	0.524472	0.169926592778772	0.556831074093573
ENSDARG00000053155	ALG3	asparagine-linked glycosylation 3 (alpha-1,3-mannosyltransferase)(alg3)	ALG3	343.696677373474	243.613634383783	443.779720363165	1.82165	0.865249	7.03942251296032e-05	0.0010602419659427
ENSDARG00000061235	ALG5	asparagine-linked glycosylation 5 (dolichyl-phosphate beta-glucosyltransferase)(alg5)	ALG5	570.150558489554	560.472139463579	579.82897751553	1.03454	0.0489852	0.872924665412125	1
ENSDARG00000017617	ALG6	asparagine-linked glycosylation 6 (alpha-1,3,-glucosyltransferase)(alg6)	ALG6	231.162707766408	175.245423759037	287.079991773779	1.63816	0.712076	0.0581588322897695	0.272310006602553
ENSDARG00000012840	ALG9	ALG9, alpha-1,2-mannosyltransferase(alg9)	ALG9	213.985327621984	209.702414079237	218.268241164731	1.04085	0.0577594	0.826297714175052	1
ENSDARG00000071164	ALKBH1	alkB homolog 1, histone H2A dioxygenase(alkbh1)	ALKBH1	107.816149610545	82.3185166941891	133.3137825269	1.61949	0.695537	0.0568951703231359	0.268153738613357
ENSDARG00000045606	ALKBH3	alkB homolog 3, alpha-ketoglutarate-dependent dioxygenase(alkbh3)	ALKBH3	33.6736244959898	35.9795199487999	31.3677290431798	0.871822	-0.197895	0.716678636399243	1
ENSDARG00000077253	ALKBH6	alkB homolog 6(alkbh6)	ALKBH6	68.9575577014037	44.725658132183	93.1894572706243	2.08358	1.05906	0.015556171928996	0.101512812999522	1
ENSDARG00000060256	ALKBH8	alkB homolog 8, tRNA methyltransferase(alkbh8)	ALKBH8	97.2321904845679	63.0732337540793	131.391147215057	2.08315	1.05877	0.00425146074392017	0.0353060519107261	1
ENSDARG00000074779	ALMS1	Alstrom syndrome protein 1(alms1)		84.8506485596585	94.7160998158319	74.9851973034852	0.791684	-0.337004	0.348589168632024	0.825739230343576
ENSDARG00000054755	ALOX5AP	arachidonate 5-lipoxygenase-activating protein(alox5ap)	ALOX5AP	282.81875582935	352.292025985937	213.345485672763	0.605593	-0.72358	0.00190932034443556	0.0179732566118859
ENSDARG00000069966	alox5b.3	arachidonate 5-lipoxygenase b, tandem duplicate 3(alox5b.3)	alox5b.2	0	0	0	0	#NUM!	NA	NA
ENSDARG00000015273	alpi.1	alkaline phosphatase, intestinal, tandem duplicate 1(alpi.1)		54.0027570196549	43.8461584162916	64.1593556230181	1.46328	0.549209	0.247035881416651	0.691943304769854
ENSDARG00000078989	alpk3a	alpha-kinase 3a(alpk3a)		5.08548901466227	4.75519971345134	5.41577831587319	1.13892	0.187663	0.895516511078017	1
ENSDARG00000015546	ALPL	alkaline phosphatase, liver/bone/kidney(alpl)		101.918814629393	62.8427568093356	140.994872449451	2.24361	1.16582	0.00144098337846311	0.0141238504221309	1
ENSDARG00000075111	als2a	amyotrophic lateral sclerosis 2a (juvenile)(als2a)		68.3499622312741	52.0101113793761	84.6898130831722	1.62833	0.703397	0.118541415186945	0.440538050094747
ENSDARG00000076924	als2b	amyotrophic lateral sclerosis 2b (juvenile)(als2b)	ALS2	41.6690359091363	55.8556180577353	27.4824537605374	0.492027	-1.02319	0.362513644538692	0.841205106834329
ENSDARG00000088332	alx4a	ALX homeobox 4a(alx4a)	ALX4	208.721261885607	229.129544015564	188.312979755651	0.821863	-0.283031	0.328282094466236	0.801753581827383
ENSDARG00000077732	ALYREF	Aly/REF export factor(alyref)		1958.48924920689	2042.40549455752	1874.57300385626	0.917826	-0.123707	0.349146107723172	0.825913956314427
ENSDARG00000008322	ambra1a	autophagy/beclin-1 regulator 1a(ambra1a)	AMBRA1	74.1090306424389	77.5997321853819	70.6183290994959	0.910033	-0.136009	0.769846432263919	1
ENSDARG00000039878	ambra1b	autophagy/beclin-1 regulator 1b(ambra1b)		53.3951010006447	50.9001347187409	55.8900672825484	1.09803	0.134923	0.733962244010959	1
ENSDARG00000043856	AMD1	adenosylmethionine decarboxylase 1(amd1)	AMD1	190.516892824325	139.162651054744	241.871134593905	1.73805	0.797466	0.0026147216065595	0.0233190085463263
ENSDARG00000100376	AMDHD2	amidohydrolase domain containing 2(amdhd2)	AMDHD2	193.038947695325	219.018751766041	167.059143624609	0.762762	-0.390696	0.147248135765857	0.509696431169991
ENSDARG00000014357	AMH	anti-Mullerian hormone(amh)		4.31298688672505	6.78708415306141	1.83888962038868	0.27094	-1.88396	0.406152580085372	0.885444027195017
ENSDARG00000079620	AMIGO1	adhesion molecule with Ig-like domain 1(amigo1)	AMIGO1	0.255083838871798	0	0.510167677743596	0.510168	-0.970957	1	1
ENSDARG00000061948	amotl2b	angiomotin like 2b(amotl2b)		619.664108809083	570.722370646236	668.605846971931	1.17151	0.228367	0.191980013925402	0.600144818573814
ENSDARG00000033832	AMPD1	adenosine monophosphate deaminase 1 (isoform M)(ampd1)	AMPD1	5.9686835130046	5.50125335464881	6.43611367136038	1.16994	0.22643	0.999142934419608	1
ENSDARG00000104491	ampd2a	adenosine monophosphate deaminase 2a(ampd2a)		1292.00050679552	1625.95468764464	958.0463259464	0.589221	-0.76312	4.47049568555923e-08	1.41520952844812e-06
ENSDARG00000032469	ampd3b	adenosine monophosphate deaminase 3b(ampd3b)		224.277994046947	306.826307070996	141.729681022897	0.461921	-1.11428	2.62421928445023e-05	0.000444686886293736	4
ENSDARG00000010862	AMT	aminomethyltransferase(amt)	AMT	25.5556500961245	10.6385836898599	40.472716502389	3.80433	1.92764	0.0133939916802157	0.0903703128140093	1
ENSDARG00000090152	ANAPC10	anaphase promoting complex subunit 10(anapc10)	ANAPC10	202.466193353895	238.288235166912	166.644151540879	0.699339	-0.515937	0.0553687634662976	0.262695587026854
ENSDARG00000102531	ANAPC11	APC11 anaphase promoting complex subunit 11 homolog (yeast)(anapc11)	ANAPC11	209.026362246627	187.260647231916	230.792077261338	1.23246	0.301546	0.241537134467172	0.684190079693185
ENSDARG00000101285	ANAPC15	anaphase promoting complex subunit 15(anapc15)		111.311787740797	129.731074895569	92.8925005860251	0.716039	-0.48189	0.267040128345369	0.724404975080753
ENSDARG00000013822	ANAPC16	anaphase promoting complex subunit 16(anapc16)	ANAPC16	426.964592514693	528.131620682152	325.797564347234	0.616887	-0.696922	0.000443022734627642	0.00520739616674052
ENSDARG00000008461	ANAPC5	anaphase promoting complex subunit 5(anapc5)	ANAPC5	223.871295572245	227.309928918376	220.432662226115	0.969745	-0.0443228	1	1
ENSDARG00000088514	And1	actinodin1(and1)		1794.44518311604	1620.39881148302	1968.49155474905	1.21482	0.280741	0.0291501477090982	0.164119324773142
ENSDARG00000079302	and2	actinodin2(and2)		1319.11123181912	1473.59976987852	1164.62269375972	0.790325	-0.339482	0.0212753990792909	0.128719349369692
ENSDARG00000056873	and3	actinodin3(and3)		55.28994036347	88.3171391429695	22.2627415839705	0.252077	-1.98806	7.16270660876042e-05	0.00107547041830236	4
ENSDARG00000053906	angpt2b	angiopoietin 2b(angpt2b)		34.3257829792172	33.5108820804638	35.1406838779706	1.04863	0.0685126	0.933214916134406	1
ENSDARG00000076787	ANGPT4	angiopoietin 4(angpt4)		70.6700553896357	79.3223164125206	62.0177943667509	0.781845	-0.355045	0.391506838647299	0.87121678722202
ENSDARG00000024030	angptl2a	angiopoietin-like 2a(angptl2a)	ANGPTL2	2073.40284467219	2615.49970122905	1531.30598811534	0.585474	-0.772324	9.53442514306554e-10	3.91201819448725e-08
ENSDARG00000068369	angptl2b	angiopoietin-like 2b(angptl2b)		299.712059680803	299.645106579296	299.77901278231	1.00045	0.000644741	0.943170292004289	1
ENSDARG00000044365	ANGPTL3	angiopoietin-like 3(angptl3)	ANGPTL3	5.00364370778278	0	10.0072874155656	10.0073	3.32298	0.0272097122903793	0.155615168238068	1
ENSDARG00000056630	ANGPTL5	angiopoietin-like 5(angptl5)	ANGPTL5	227.717327147492	265.181894373652	190.252759921332	0.717442	-0.479065	0.0590490993189285	0.275414812345585
ENSDARG00000020265	ANGPTL6	angiopoietin-like 6(angptl6)		32.3216558170796	17.1405680912113	47.5027435429478	2.77136	1.4706	0.0197734242450587	0.121789627766936	1
ENSDARG00000027582	ANGPTL7	angiopoietin-like 7(angptl7)	ANGPTL7	3487.49072093883	1980.24840475098	4994.73303712667	2.52228	1.33473	2.1738551377029e-29	5.99020604933609e-27	1
ENSDARG00000059093	ank1a	ankyrin 1, erythrocytic a(ank1a)		293.866997511844	327.9518207737	259.782174249989	0.792135	-0.336181	0.133653028528865	0.477946068248996
ENSDARG00000074777	ank1b	ankyrin 1, erythrocytic b(ank1b)	ANK1	2.88036637233992	1.66796142017239	4.09277132450745	2.45376	1.29499	0.61351800856402	1
ENSDARG00000009026	ank2a	ankyrin 2a, neuronal(ank2a)		4.58317997026485	0.594399964181417	8.57195997634828	14.4212	3.85012	0.315436124923782	0.786755602689059
ENSDARG00000043313	ank2b	ankyrin 2b, neuronal(ank2b)		75.6353923606694	98.5311841479862	52.7396005733527	0.535258	-0.901694	0.0596560390811021	0.277498425412938
ENSDARG00000061736	ank3a	ankyrin 3a(ank3a)		18.8450107544228	19.0936292630937	18.5963922457519	0.973958	-0.0380687	1	1
ENSDARG00000077582	ank3b	ankyrin 3b(ank3b)	ANK3	76.3215930816873	99.1802069191339	53.4629792442406	0.539049	-0.891512	0.243924319225964	0.688175763265018
ENSDARG00000019135	ankef1a	ankyrin repeat and EF-hand domain containing 1a(ankef1a)	ANKEF1	25.5044267484273	26.9966829352296	24.012170561625	0.889449	-0.169016	1	1
ENSDARG00000060211	ankef1b	ankyrin repeat and EF-hand domain containing 1b(ankef1b)		12.9178220084682	9.27992248215895	16.5557215347775	1.78404	0.835146	0.36571617624422	0.844455227143503
ENSDARG00000061013	ANKFY1	ankyrin repeat and FYVE domain containing 1(ankfy1)	ANKFY1	145.927187161006	106.282584143106	185.571790178906	1.74602	0.804073	0.00786247500079304	0.0584300203169569
ENSDARG00000071724	ankha	ANKH inorganic pyrophosphate transport regulator a(ankha)		22.8057183687141	21.0890984980596	24.5223382393686	1.1628	0.217599	0.736574888563104	1
ENSDARG00000014969	ankhb	ANKH inorganic pyrophosphate transport regulator b(ankhb)	ANKH	114.769328114385	91.9017465303801	137.63690969839	1.49765	0.582703	0.0967813161867781	0.384173748209796
ENSDARG00000062702	ankmy1	ankyrin repeat and MYND domain containing 1(ankmy1)	ANKMY1	40.2237441674917	46.6240964970992	33.8233918378842	0.725449	-0.463054	0.479256959704768	0.95130406534234
ENSDARG00000037100	ankrd10a	ankyrin repeat domain 10a(ankrd10a)	ANKRD10	142.521186965991	189.71707035637	95.3253035756122	0.50246	-0.992918	0.0135414806428663	0.0910889578697174
ENSDARG00000004771	ankrd10b	ankyrin repeat domain 10b(ankrd10b)		177.633147256925	227.037043910548	128.229250603302	0.564794	-0.824202	0.00434387018227543	0.0359626179754172
ENSDARG00000051886	ANKRD11	ankyrin repeat domain 11(ankrd11)	ANKRD11	876.355416183158	1191.1927203145	561.518112051819	0.471392	-1.085	2.18599902014539e-12	1.34538807714481e-10	4
ENSDARG00000052419	ANKRD12	ankyrin repeat domain 12(ankrd12)		830.033567980501	1280.26213498411	379.805000976894	0.296662	-1.75311	2.82029271409385e-12	1.68032624137744e-10	4
ENSDARG00000061901	ANKRD13A	ankyrin repeat domain 13A(ankrd13a)	ANKRD13A	71.7918780444926	68.3016021009009	75.2821539880844	1.1022	0.140389	0.865201490430332	1
ENSDARG00000014652	ANKRD13B	ankyrin repeat domain 13B(ankrd13b)		11.7555584825749	10.1230069934062	13.3881099717437	1.32254	0.403315	0.671139750499757	1
ENSDARG00000003822	ANKRD16	ankyrin repeat domain 16(ankrd16)	ANKRD16	27.9411301342512	40.3525890404915	15.5296712280109	0.38485	-1.37763	0.0480506748656713	0.237307701592192	4
ENSDARG00000075263	ankrd1a	ankyrin repeat domain 1a (cardiac muscle)(ankrd1a)	ANKRD1	56.4985219368241	17.0435372211616	95.9535066524867	5.62991	2.49311	1.50987366059513e-06	3.5036293201695e-05	1
ENSDARG00000076192	ankrd1b	ankyrin repeat domain 1b (cardiac muscle)(ankrd1b)		82.1012006824741	115.768783109247	48.4336182557008	0.418365	-1.25717	0.00229416420841769	0.0209580734604285	4
ENSDARG00000062103	ANKRD24	ankyrin repeat domain 24(ankrd24)		6.57357205830198	3.33592284034477	9.81122127625919	2.94108	1.55635	0.314049465634971	0.784877304680646
ENSDARG00000057159	ANKRD29	ankyrin repeat domain 29(ankrd29)	ANKRD29	6.04250353682873	11.6757299412067	0.409277132450745	0.0350537	-4.83429	0.0298198356562099	0.166920866765336	4
ENSDARG00000056376	ANKRD37	ankyrin repeat domain 37(ankrd37)	ANKRD37	25.2300796543028	39.5277121315663	10.9324471770392	0.276577	-1.85425	0.0130978841373512	0.0887924496635808	4
ENSDARG00000041350	ankrd39	ankyrin repeat domain 39(ankrd39)	ANKRD39	28.9829873803569	40.6983044576071	17.2676703031068	0.424285	-1.2369	0.0735918318565812	0.321247224246667
ENSDARG00000026028	ANKRD44	ankyrin repeat domain 44(ankrd44)	ANKRD44	88.8419192306517	98.7010454273243	78.9827930339791	0.800222	-0.321527	0.516040094294537	0.979479665672309
ENSDARG00000044328	ankrd46a	ankyrin repeat domain 46a(ankrd46a)		29.2706264193498	44.7438657345051	13.7973871041944	0.308364	-1.69729	0.0175129957190344	0.11122908150625	4
ENSDARG00000036826	ankrd52a	ankyrin repeat domain 52a(ankrd52a)	ANKRD52	61.8620346062141	53.0048495676394	70.7192196447887	1.3342	0.415978	0.377013624976431	0.856173199425853
ENSDARG00000029370	ankrd6b	ankyrin repeat domain 6b(ankrd6b)	ANKRD6	45.1466210865007	43.3063812590765	46.9868609139249	1.08499	0.117678	0.880225770393176	1
ENSDARG00000038557	ANKS3	ankyrin repeat and sterile alpha motif domain containing 3(anks3)	ANKS3	51.4519329729215	39.5459197338884	63.3579462119547	1.60214	0.679997	0.212296434835305	0.637027512801031
ENSDARG00000041904	ANKZF1	ankyrin repeat and zinc finger domain containing 1(ankzf1)	ANKZF1	143.057206013711	89.3360777919942	196.778334235427	2.20268	1.13926	0.000296363463484906	0.00368917742610138	1
ENSDARG00000102335	ANO1	anoctamin 1, calcium activated chloride channel(ano1)	ANO1	51.8723251825304	76.3745170523749	27.3701333126858	0.358367	-1.48049	0.00327779553029728	0.0282055584862238	4
ENSDARG00000061544	ANO6	anoctamin 6(ano6)	ANO6	56.4127933538564	96.8752084446924	15.9503782630204	0.164649	-2.60254	0.0234068690716144	0.138761435676078	4
ENSDARG00000077229	ano8b	anoctamin 8b(ano8b)	ANO8	2.80639272367111	3.5663997850885	2.04638566225372	0.573796	-0.80139	0.926973269233688	1
ENSDARG00000012896	anos1a	anosmin 1a(anos1a)	ANOS1	64.470217797431	107.277322331369	21.6631132634928	0.201936	-2.30803	2.19981908074291e-06	4.89389109072796e-05	4
ENSDARG00000004932	anos1b	anosmin 1b(anos1b)		345.565985879431	83.944070051278	607.187901707584	7.23324	2.85464	0.000894592553071081	0.00949364324701122	1
ENSDARG00000023330	ANP32B	acidic (leucine-rich) nuclear phosphoprotein 32 family, member B(anp32b)	ANP32B	3710.88825896791	3859.69082019874	3562.08569773708	0.922894	-0.115763	0.329285458344703	0.80330413273649
ENSDARG00000025672	antxr1a	anthrax toxin receptor 1a(antxr1a)		1.64852233346	2.37759985672567	0.919444810194341	0.386711	-1.37067	0.834812341226811	1
ENSDARG00000063612	antxr1c	anthrax toxin receptor 1c(antxr1c)		380.615922328745	365.908602355143	395.323242302346	1.08039	0.11155	0.556923277032317	1
ENSDARG00000077383	anxa11a	annexin A11a(anxa11a)	ANXA11	2874.19963768617	3497.83423003294	2250.56504533941	0.643417	-0.636175	6.79720668515541e-08	2.0577461286933e-06
ENSDARG00000013976	ANXA13	annexin A13(anxa13)	ANXA13	1092.22519153575	709.369445004526	1475.08093806697	2.07943	1.05619	4.02731965885988e-13	2.7822927181679e-11	1
ENSDARG00000013613	anxa13l	annexin A13, like(anxa13l)		47.8880806690263	57.9723186235124	37.8038427145402	0.652102	-0.616831	0.261281994688368	0.714976922155218
ENSDARG00000026726	anxa1a	annexin A1a(anxa1a)	ANXA1	416.676369282377	271.592840763393	561.75989780136	2.06839	1.04851	1.3424694774151e-07	3.86621643204735e-06	1
ENSDARG00000104359	anxa1c	annexin A1c(anxa1c)	anxa1b	263.009696937031	220.213544552843	305.80584932122	1.38868	0.473713	0.0436681523439925	0.222086624620276
ENSDARG00000003216	anxa2a	annexin A2a(anxa2a)	ANXA2	163.396323769659	92.7872391047109	234.005408434607	2.52196	1.33454	5.8935403720002e-06	0.000117914571353657	1
ENSDARG00000009196	anxa3a	annexin A3a(anxa3a)	ANXA3	27.0205825131392	19.2088677354656	34.8322972908127	1.81334	0.858653	0.247976287585522	0.693430371141691
ENSDARG00000044254	anxa3b	annexin A3b(anxa3b)		816.91586766066	901.009383213577	732.822352107742	0.813335	-0.298079	0.0653855622573579	0.295643203277768
ENSDARG00000013335	ANXA6	annexin A6(anxa6)	ANXA6	22.3990609039258	1.66796142017239	43.1301603876792	25.858	4.69254	3.52182618657488e-06	7.46510167816909e-05	1
ENSDARG00000071475	AOX5	aldehyde oxidase 5(aox5)		418.451952371068	324.537074665627	512.366830076509	1.57876	0.658794	0.00106520489285849	0.0109294912704894
ENSDARG00000020054	aox6	aldehyde oxidase 6(aox6)	aox5	32.1708650568069	20.4158752661505	43.9258548474633	2.15155	1.10538	0.108195405813327	0.414803224595631
ENSDARG00000054337	ap1g2	adaptor-related protein complex 1, gamma 2 subunit(ap1g2)		92.6185247639436	50.7848962463691	134.452153281518	2.64748	1.40462	0.000266654484015411	0.00336501181656806	1
ENSDARG00000096249	AP1M1	adaptor-related protein complex 1, mu 1 subunit(ap1m1)		283.931902452658	232.477681599792	335.386123305525	1.44266	0.52873	0.0207542169654006	0.126534682410404
ENSDARG00000096454	AP1M2	adaptor-related protein complex 1, mu 2 subunit(ap1m2)	AP1M2	7.86125637583385	4.17900735159201	11.5435054000757	2.76226	1.46585	0.33182317266617	0.806759465809104
ENSDARG00000056803	AP1S1	adaptor-related protein complex 1, sigma 1 subunit(ap1s1)		409.162926820076	359.734125768585	458.591727871567	1.27481	0.350279	0.071965353456584	0.316361698590124
ENSDARG00000058504	AP1S2	adaptor-related protein complex 1, sigma 2 subunit(ap1s2)	AP1S2	1527.20898910877	1559.96407687662	1494.45390134093	0.958005	-0.0618945	0.611880371383351	1
ENSDARG00000002790	ap2m1a	adaptor-related protein complex 2, mu 1 subunit, a(ap2m1a)	AP2M1	7027.53450933489	7389.17898590229	6665.89003276749	0.902115	-0.148617	0.198765117549342	0.611283405331852
ENSDARG00000026967	AP2S1	adaptor-related protein complex 2, sigma 1 subunit(ap2s1)	AP2S1	1051.63641346839	1161.16918572439	942.103641212394	0.811341	-0.301621	0.0454444148126981	0.228059109021754
ENSDARG00000105296	ap3b2	adaptor related protein complex 3 beta 2 subunit(ap3b2)	AP3B2	1.37076143808168	2.74152287616336	0	0	#NUM!	0.435640316544798	0.912175324841978
ENSDARG00000071424	AP3D1	adaptor-related protein complex 3, delta 1 subunit(ap3d1)		328.842564290879	309.792314033464	347.892814548295	1.12299	0.167341	0.464111872028974	0.940609435345128
ENSDARG00000039882	AP3S2	adaptor-related protein complex 3, sigma 2 subunit(ap3s2)	AP3S2	211.872602779494	241.599957546495	182.145248012493	0.753913	-0.407531	0.0948939561421786	0.379278645540084
ENSDARG00000076755	AP5S1	adaptor-related protein complex 5, sigma 1 subunit(ap5s1)	AP5S1	124.378606111662	131.993436279923	116.763775943402	0.884618	-0.176873	0.687846981229372	1
ENSDARG00000021239	APAF1	apoptotic peptidase activating factor 1(apaf1)	APAF1	212.782774686592	284.991383958743	140.574165414441	0.493258	-1.01959	0.0281647778856084	0.159795905228853	4
ENSDARG00000074328	apba1b	amyloid beta (A4) precursor protein-binding, family A, member 1b(apba1b)		6.65657253106948	7.38148411724283	5.93166094489613	0.803586	-0.315475	0.994697880155263	1
ENSDARG00000063314	apba2a	amyloid beta (A4) precursor protein-binding, family A, member 2a(apba2a)		8.61431941705868	1.18879992836283	16.0398389057545	13.4925	3.75408	0.0158831936290597	0.1028716779677	1
ENSDARG00000060639	apba2b	amyloid beta (A4) precursor protein-binding, family A, member 2b(apba2b)	APBA2	5.19510286696169	6.09565331883022	4.29455241509315	0.704527	-0.505273	0.823353121739973	1
ENSDARG00000099995	apbb2b	amyloid beta (A4) precursor protein-binding, family B, member 2b(apbb2b)	APBB2	335.871600809784	214.45162093425	457.291580685318	2.13238	1.09246	1.4737448634459e-06	3.42635083352826e-05	1
ENSDARG00000058868	APC	adenomatous polyposis coli(apc)	APC	174.519383536593	189.795893624097	159.242873449089	0.839022	-0.25322	0.633187350258737	1
ENSDARG00000063007	APC2	adenomatosis polyposis coli 2(apc2)	APC2	2.86208245151554	0	5.72416490303109	5.72417	2.51707	0.136520847748201	0.48417816761709
ENSDARG00000075557	apcdd1l	adenomatosis polyposis coli down-regulated 1-like(apcdd1l)	APCDD1L	398.848164034143	204.007098984489	593.689229083797	2.91014	1.54109	2.10381024576102e-13	1.50932824406683e-11	1
ENSDARG00000094729	Apela	apelin receptor early endogenous ligand(apela)		458.525335506329	719.122536120055	197.928134892604	0.275236	-1.86126	2.57740978386171e-20	3.6764476381684e-18	4
ENSDARG00000005612	APH1B	APH1B gamma secretase subunit(aph1b)	APH1A	455.740275168689	385.002231618237	526.478318719141	1.36747	0.451507	0.0190249952840125	0.118413016078547
ENSDARG00000003132	APIP	APAF1 interacting protein(apip)	APIP	305.027342727319	311.059937229554	298.994748225085	0.961213	-0.0570724	0.861110796463073	1
ENSDARG00000070485	apitd1	apoptosis-inducing, TAF9-like domain 1(apitd1)	APITD1-CORT	101.198109002385	121.888636888839	80.5075811159306	0.660501	-0.598367	0.115645594758472	0.432627279743628
ENSDARG00000053279	apln	apelin(apln)		154.787269620183	215.549382851002	94.0251563893638	0.436212	-1.1969	0.000119638942001841	0.00167889161145986	4
ENSDARG00000002172	aplnra	apelin receptor a(aplnra)	agtrl1a	385.209180314726	317.046344934452	453.372015695	1.42999	0.516001	0.0090535357227584	0.0655943907231311
ENSDARG00000036670	aplnrb	apelin receptor b(aplnrb)		227.58508515359	299.839168319395	155.331001987785	0.518048	-0.948843	0.000238661993337579	0.00305399191369021
ENSDARG00000098368	APLP1	amyloid beta (A4) precursor-like protein 1(aplp1)	APLP1	20.3377165478116	12.9797683419414	27.6956647536817	2.13376	1.0934	0.152962646031089	0.521026998680698
ENSDARG00000054864	APLP2	amyloid beta (A4) precursor-like protein 2(aplp2)	APLP2	882.310145130293	551.920063020295	1212.70022724029	2.19724	1.13569	1.29757547825409e-12	8.30208648342573e-11	1
ENSDARG00000012076	apoa1a	apolipoprotein A-Ia(apoa1a)	APOA1	27.78413446476	9.0858607420594	46.4824081874606	5.1159	2.35499	0.00244783966699417	0.0221071374618032	1
ENSDARG00000101324	apoa1b	apolipoprotein A-Ib(apoa1b)		76.0358261129415	44.8773118091991	107.194340416684	2.38861	1.25617	0.00342233283720246	0.0293659408950186	1
ENSDARG00000058806	apoa1bp	apolipoprotein A-I binding protein(apoa1bp)	APOA1BP	131.74105724628	149.067395847289	114.41471864527	0.767537	-0.381692	0.21179768527204	0.636495485210275
ENSDARG00000015866	APOA2	apolipoprotein A-II(apoa2)		141.452126066973	20.7615906832661	262.14266145068	12.6263	3.65836	1.36472186938067e-22	2.34703124897956e-20	1
ENSDARG00000040298	apoa4b.1	apolipoprotein A-IV b, tandem duplicate 1(apoa4b.1)		7.29106912820144	0.594399964181417	13.9877382922215	23.5325	4.55659	0.036089845364024	0.19195934639882	1
ENSDARG00000022767	apobb.1	apolipoprotein Bb, tandem duplicate 1(apobb.1)		26.2731334825993	4.63996124107947	47.9063057241192	10.3247	3.36803	3.89261464440927e-05	0.000627606466172078	1
ENSDARG00000092170	apoc1l	apolipoprotein C-I like(apoc1l)		8.6169469493514	7.63016866430865	9.60372523439415	1.25865	0.331879	0.824231141196986	1
ENSDARG00000060345	apoda.1	apolipoprotein Da, duplicate 1(apoda.1)	APOD	16.8159180813375	29.8474514253255	3.78438473734955	0.126791	-2.97948	0.00378882497198164	0.0320793354558599	4
ENSDARG00000040295	apoeb	apolipoprotein Eb(apoeb)	apoea	202.094346690918	198.657499306856	205.531194074979	1.0346	0.0490745	0.867594346407851	1
ENSDARG00000090980	APOF	apolipoprotein F(apof)		1228.91645576389	761.234353619334	1696.59855790845	2.22875	1.15623	2.7321046600461e-15	2.60829944493929e-13	1
ENSDARG00000007425	APOL1	apolipoprotein L, 1(apol1)		82.6104263802149	119.971990921601	45.2488618388291	0.377162	-1.40674	0.000774188639754332	0.00838842731251242	4
ENSDARG00000104696	apooa	apolipoprotein O, a(apooa)	APOO	126.345470811517	125.297390138472	127.393551484563	1.01673	0.0239352	0.994408325458861	1
ENSDARG00000060734	APPL1	adaptor protein, phosphotyrosine interaction, PH domain and leucine zipper containing 1(appl1)	APPL1	56.6760437343238	69.0112405374542	44.3408469311934	0.642516	-0.638195	0.172443791196481	0.560459655907181
ENSDARG00000078139	appl2	adaptor protein, phosphotyrosine interaction, PH domain and leucine zipper containing 2(appl2)	APPL2	35.83708747847	42.560327617879	29.113847339061	0.684061	-0.547804	0.400097066909289	0.880485365800706
ENSDARG00000003519	APRT	adenine phosphoribosyltransferase(aprt)	APRT	383.192686353151	380.671570589629	385.713802116673	1.01325	0.0189845	0.881457897590344	1
ENSDARG00000058678	aqp10b	aquaporin 10b(aqp10b)		20.3482133228379	31.7094745855974	8.98695206007836	0.283415	-1.81901	0.0326728454697764	0.178671651094379	4
ENSDARG00000043279	Aqp12	aquaporin 12(aqp12)	AQP12B	31.9285034830448	17.789590862359	46.0674161037305	2.58957	1.37271	0.0479642390192293	0.236977349628625	1
ENSDARG00000023713	aqp1a.1	aquaporin 1a (Colton blood group), tandem duplicate 1(aqp1a.1)	AQP1	2706.3339020839	2782.07135915998	2630.59644500782	0.945553	-0.0807695	0.478048303799121	0.950413488466417
ENSDARG00000003808	aqp3a	aquaporin 3a(aqp3a)	AQP3	258.793444642741	354.093204453799	163.493684831683	0.461725	-1.11489	0.0313963008900173	0.173509448111842	4
ENSDARG00000045141	aqp8a.1	aquaporin 8a, tandem duplicate 1(aqp8a.1)	AQP8	389.909099108815	374.303032262971	405.51516595466	1.08339	0.115549	0.578701207406603	1
ENSDARG00000089749	aqp8b	aquaporin 8b(aqp8b)	aqp8a.2	24.7535132080636	3.22068436797291	46.2863420481543	14.3716	3.84515	1.65990793739093e-05	0.000298156352398464	1
ENSDARG00000067976	ar	androgen receptor(ar)		51.8504088254137	27.5486748363275	76.1521428145	2.76428	1.4669	0.0211876965672036	0.128252734412911	1
ENSDARG00000076801	ARAP3	ArfGAP with RhoGAP domain, ankyrin repeat and PH domain 3(arap3)	ARAP3	60.5239816638181	50.0146421444102	71.033321183226	1.42025	0.506146	0.271682107595288	0.729628166120593
ENSDARG00000100359	AREL1	apoptosis resistant E3 ubiquitin protein ligase 1(arel1)	AREL1	61.9271809332448	45.3988813640921	78.4554805023975	1.72814	0.789218	0.101686714222184	0.397261339322336
ENSDARG00000016393	arf2b	ADP-ribosylation factor 2b(arf2b)		2984.46746770852	2570.37347584578	3398.56145957126	1.32221	0.402946	0.000650313244474914	0.00723968981490756
ENSDARG00000036998	arf3b	ADP-ribosylation factor 3b(arf3b)		1.94572231555071	2.97199982090709	0.919444810194341	0.309369	-1.6926	0.725941060172496	1
ENSDARG00000101626	arf6a	ADP-ribosylation factor 6a(arf6a)	ARF6	1011.42777148676	1055.2320879714	967.623455002133	0.916977	-0.125043	0.473480351006822	0.948480801290752
ENSDARG00000052928	arf6b	ADP-ribosylation factor 6b(arf6b)		1065.94994200733	1171.85662838978	960.043255624875	0.81925	-0.287625	0.0756164617176961	0.326674430819956
ENSDARG00000101616	ARFGAP1	ADP-ribosylation factor GTPase activating protein 1(arfgap1)	ARFGAP1	30.7776561762856	15.3755758009892	46.1797365515821	3.00345	1.58662	0.0178107562747393	0.112618781983352	1
ENSDARG00000063474	ARFGEF1	ADP-ribosylation factor guanine nucleotide-exchange factor 1 (brefeldin A-inhibited)(arfgef1)	ARFGEF1	85.0641268505754	78.2789482757303	91.8493054254205	1.17336	0.230644	0.615918968882821	1
ENSDARG00000074702	ARFGEF2	ADP-ribosylation factor guanine nucleotide-exchange factor 2 (brefeldin A-inhibited)(arfgef2)	ARFGEF2	254.472006108144	179.757931783862	329.186080432427	1.83127	0.872848	0.00621253988950063	0.0480995784739785
ENSDARG00000077656	ARFGEF3	ARFGEF family member 3(arfgef3)	ARFGEF3	8.93227755670185	14.1867758726263	3.67777924077736	0.25924	-1.94764	0.157323519497692	0.530220712202853
ENSDARG00000056664	arfip2b	ADP-ribosylation factor interacting protein 2b(arfip2b)	ARFIP2	26.5175258345773	24.7283286924365	28.3067229767182	1.14471	0.19498	0.843468105861693	1
ENSDARG00000057857	ARFRP1	ADP-ribosylation factor related protein 1(arfrp1)	ARFRP1	126.280983215081	127.814428928331	124.747537501831	0.976005	-0.0350394	1	1
ENSDARG00000057429	ARG1	arginase 1(arg1)	ARG1	1.22497392171256	0	2.44994784342513	2.44995	1.29275	0.524770133682577	0.98490168799429
ENSDARG00000026482	arhgap12b	Rho GTPase activating protein 12b(arhgap12b)	ARHGAP12	58.2998821965934	77.7755863231594	38.8241780700273	0.499182	-1.00236	0.0408277034483115	0.210734563839529	4
ENSDARG00000083189	ARHGAP19	Rho GTPase activating protein 19(arhgap19)	ARHGAP19	178.2889789378	234.952312326567	121.625645549032	0.517661	-0.94992	0.00134738031553515	0.0133357654169028
ENSDARG00000075673	arhgap21b	Rho GTPase activating protein 21b(arhgap21b)	ARHGAP21	170.447078160855	156.163780212822	184.730376108887	1.18293	0.242361	0.389090386173436	0.868811840832368
ENSDARG00000052950	arhgap23a	Rho GTPase activating protein 23a(arhgap23a)	ARHGAP23	206.074643650198	169.99262592445	242.156661375946	1.42451	0.510469	0.0943473122776262	0.378028416295465
ENSDARG00000026840	arhgap23b	Rho GTPase activating protein 23b(arhgap23b)		1.37916721529151	0	2.75833443058302	2.75833	1.4638	0.454427091667198	0.931243348756687
ENSDARG00000061798	arhgap27l	Rho GTPase activating protein 27, like(arhgap27l)		134.330606792684	192.537645527265	76.1235680581032	0.39537	-1.33873	0.00638697460817321	0.0492300531702454	4
ENSDARG00000059472	ARHGAP31	Rho GTPase activating protein 31(arhgap31)		105.180810979056	105.124206560948	105.237415397164	1.00108	0.00155295	0.919361187398513	1
ENSDARG00000075334	arhgap32a	Rho GTPase activating protein 32a(arhgap32a)		0.613915698676117	0	1.22783139735223	1.22783	0.296112	0.778911788529975	1
ENSDARG00000074184	arhgap32b	Rho GTPase activating protein 32b(arhgap32b)	ARHGAP32	90.4906191892374	75.974178828293	105.007059550182	1.38214	0.466905	0.246920481917742	0.691943304769854
ENSDARG00000060297	arhgap35	Rho GTPase activating protein 35b(arhgap35)	ARHGAP35	107.569035995362	61.842025762633	153.29604622809	2.47883	1.30966	0.000325006428223297	0.00400461426726968	1
ENSDARG00000039265	arhgap4a	Rho GTPase activating protein 4a(arhgap4a)	ARHGAP4	107.512677656251	117.630806269519	97.3945490429833	0.827968	-0.272353	0.513001926350394	0.978508905220696
ENSDARG00000061294	ARHGAP5	Rho GTPase activating protein 5(arhgap5)	ARHGAP5	466.216905057305	366.272754401585	566.161055713025	1.54574	0.628294	0.00905375173204338	0.0655943907231311
ENSDARG00000043795	ARHGDIA	Rho GDP dissociation inhibitor (GDI) alpha(arhgdia)	ARHGDIA	3543.11424561111	4100.87845380427	2985.35003741795	0.727978	-0.458033	7.29663852844224e-05	0.00109354874954386
ENSDARG00000004034	ARHGDIG	Rho GDP dissociation inhibitor (GDI) gamma(arhgdig)	ARHGDIB	2057.79656260131	2633.49556857539	1482.09755662723	0.562787	-0.829339	4.13911018306274e-11	2.08667947669622e-09
ENSDARG00000077788	ARHGEF10	Rho guanine nucleotide exchange factor (GEF) 10(arhgef10)	ARHGEF10	188.715862309779	130.3923124106	247.039412208958	1.89459	0.921883	0.00150858477625705	0.0146973371793722
ENSDARG00000088630	arhgef10la	Rho guanine nucleotide exchange factor (GEF) 10-like a(arhgef10la)		88.9802529373902	83.4709014179077	94.4896044568727	1.13201	0.178883	0.648148547349224	1
ENSDARG00000074244	arhgef10lb	Rho guanine nucleotide exchange factor (GEF) 10-like b(arhgef10lb)	arhgef10la	22.933386527771	26.7602131320466	19.1065599234954	0.713991	-0.486022	0.501598993899546	0.968682776834348
ENSDARG00000052482	ARHGEF11	Rho guanine nucleotide exchange factor (GEF) 11(arhgef11)	ARHGEF11	56.1979765302415	70.8914713000482	41.5044817604349	0.585465	-0.772345	0.141741390105766	0.496688868305595
ENSDARG00000100913	arhgef12b	Rho guanine nucleotide exchange factor (GEF) 12b(arhgef12b)		285.55905037227	252.820726456654	318.297374287887	1.25898	0.33226	0.136781734383852	0.484348755413849
ENSDARG00000077114	ARHGEF16	Rho guanine nucleotide exchange factor (GEF) 16(arhgef16)	ARHGEF16	15.1654549715885	14.8964143091796	15.4344956339974	1.03612	0.0511925	0.911496916335492	1
ENSDARG00000011157	arhgef18a	rho/rac guanine nucleotide exchange factor (GEF) 18a(arhgef18a)		25.30912258527	13.0161835465856	37.6020616239545	2.88887	1.53051	0.0465085225548916	0.231959103955896	1
ENSDARG00000042308	arhgef18b	rho/rac guanine nucleotide exchange factor (GEF) 18b(arhgef18b)	ARHGEF18	53.2307363264665	62.1149107704602	44.3465618824727	0.713944	-0.486117	0.389940577365649	0.869087229829009
ENSDARG00000078853	ARHGEF19	Rho guanine nucleotide exchange factor (GEF) 19(arhgef19)	ARHGEF19	26.9862641251057	18.0018602047807	35.9706680454308	1.99816	0.998675	0.145786013960701	0.506406797690266
ENSDARG00000055837	arhgef1b	Rho guanine nucleotide exchange factor (GEF) 1b(arhgef1b)		1734.95282614117	646.812016973905	2823.09363530844	4.36463	2.12586	4.07827331569389e-53	4.70924045867911e-50	1
ENSDARG00000075819	ARHGEF2	rho/rac guanine nucleotide exchange factor (GEF) 2(arhgef2)		151.753339601453	150.031711689348	153.474967513559	1.02295	0.0327356	0.847036851937062	1
ENSDARG00000100606	arhgef25a	Rho guanine nucleotide exchange factor (GEF) 25a(arhgef25a)		70.1203276134178	72.2683401100713	67.9723151167644	0.940554	-0.0884166	0.878760549511598	1
ENSDARG00000014465	arhgef25b	Rho guanine nucleotide exchange factor (GEF) 25b(arhgef25b)		57.4772718647744	24.0246831143225	90.9298606152262	3.78485	1.92024	0.000508504040219814	0.00585504010982444	1
ENSDARG00000060415	ARHGEF28	Rho guanine nucleotide exchange factor (GEF) 28(arhgef28)	ARHGEF28	42.8134364368224	28.8345056347401	56.7923672389047	1.9696	0.9779	0.0960654206899081	0.382259662997962
ENSDARG00000013834	ARHGEF3	Rho guanine nucleotide exchange factor (GEF) 3(arhgef3)	ARHGEF3	8.10685591939012	5.48304575232671	10.7306660864535	1.95706	0.96869	0.472504757450093	0.947578610014354
ENSDARG00000002463	ARHGEF37	Rho guanine nucleotide exchange factor (GEF) 37(arhgef37)	ARHGEF37	34.9851188293013	14.1867758726263	55.7834617859762	3.93208	1.97529	0.00217074203280686	0.0200374280751936	1
ENSDARG00000079377	ARHGEF38	Rho guanine nucleotide exchange factor (GEF) 38(arhgef38)	ARHGEF38	1.78844434774226	0	3.57688869548451	3.57689	1.83871	0.325687962780067	0.798867834255901
ENSDARG00000037554	arhgef3l	Rho guanine nucleotide exchange factor (GEF) 3, like(arhgef3l)		107.656858972509	148.49120348543	66.8225144595876	0.45001	-1.15197	0.00128067713571705	0.0127484153793115	4
ENSDARG00000012914	ARHGEF4	Rho guanine nucleotide exchange factor (GEF) 4(arhgef4)	ARHGEF4	120.217618127879	132.32716598016	108.108070275599	0.816976	-0.291635	0.35380414323045	0.830934302101228
ENSDARG00000078979	ARHGEF40	Rho guanine nucleotide exchange factor (GEF) 40(arhgef40)		76.5379048847119	59.258149421925	93.8176603474988	1.5832	0.662846	0.0892763264039103	0.364838470479182
ENSDARG00000006683	ARHGEF6	Rac/Cdc42 guanine nucleotide exchange factor (GEF) 6(arhgef6)	ARHGEF6	97.7207045241832	96.1413695473777	99.3000395009888	1.03285	0.0466363	0.910590785860837	1
ENSDARG00000101891	arid1ab	AT rich interactive domain 1Ab (SWI-like)(arid1ab)	ARID1A	142.819277967344	102.006545921464	183.632010013224	1.8002	0.848156	0.00598396980000998	0.0466876717118539
ENSDARG00000070843	ARID3A	AT rich interactive domain 3A (BRIGHT-like)(arid3a)	ARID3A	320.140129277888	280.34520083222	359.935057723555	1.2839	0.360532	0.118727442704185	0.44089154029614
ENSDARG00000101680	ARL1	ADP-ribosylation factor-like 1(arl1)	ARL1	341.328844066678	411.756451891844	270.901236241511	0.657916	-0.604024	0.00571095217252015	0.0449626231270913
ENSDARG00000036637	ARL11	ADP-ribosylation factor-like 11(arl11)	ARL11	6.73401134812227	7.13279957017701	6.33522312606753	0.888182	-0.171073	1	1
ENSDARG00000063223	ARL14	ADP-ribosylation factor-like 14(arl14)	ARL14	0.255083838871798	0	0.510167677743596	0.510168	-0.970957	1	1
ENSDARG00000001210	ARL14EP	ADP-ribosylation factor-like 14 effector protein(arl14ep)		258.269772053007	309.428391014026	207.111153091988	0.669335	-0.5792	0.0169260476224202	0.108352621118286
ENSDARG00000076040	arl15a	ADP-ribosylation factor-like 15a(arl15a)		13.5315956795272	22.4659673080827	4.5972240509717	0.204631	-2.28891	0.0292856028926205	0.164537386078515	4
ENSDARG00000099918	arl4aa	ADP-ribosylation factor-like 4aa(arl4aa)		884.121859495068	1239.91508074805	528.328638242088	0.426101	-1.23073	6.65538289109274e-15	6.02187984052642e-13	4
ENSDARG00000033182	arl4ab	ADP-ribosylation factor-like 4ab(arl4ab)	ARL4A	724.308202394142	615.266181782202	833.350223006083	1.35445	0.437712	0.00898071103996317	0.0652601923907902
ENSDARG00000057606	arl4ca	ADP-ribosylation factor-like 4Ca(arl4ca)	ARL4C	330.984156394423	208.495406548553	453.472906240293	2.17498	1.121	4.37779612395622e-07	1.13780469678258e-05	1
ENSDARG00000032708	arl4cb	ADP-ribosylation factor-like 4Cb(arl4cb)		342.407857710987	392.141024046853	292.67469137512	0.746351	-0.422075	0.184658368683048	0.585866908569308
ENSDARG00000035719	ARL5C	ADP-ribosylation factor-like 5C(arl5c)	ARL5C	630.58606059503	760.190756455539	500.98136473452	0.659021	-0.601605	0.000663648164795252	0.00736512784810987
ENSDARG00000054578	ARL6IP1	ADP-ribosylation factor-like 6 interacting protein 1(arl6ip1)	ARL6IP1	1040.48294667117	1372.42409372442	708.541799617915	0.51627	-0.953801	1.05988843195462e-09	4.31228768229322e-08
ENSDARG00000016238	arl6ip5b	ADP-ribosylation factor-like 6 interacting protein 5b(arl6ip5b)		185.724215369554	266.928679061552	104.519751677556	0.391564	-1.35268	1.79007861456239e-06	4.06819272019901e-05	4
ENSDARG00000071013	ARL6IP6	ADP-ribosylation factor-like 6 interacting protein 6(arl6ip6)		34.5285929776954	47.3883577406187	21.6688282147721	0.457261	-1.12891	0.0809069046125139	0.342333193151082
ENSDARG00000094709	arl8	ADP-ribosylation factor-like 8(arl8)	ARL5B	51.4527808891202	54.9821112002832	47.9234505779572	0.871619	-0.198231	0.759726873419512	1
ENSDARG00000078686	ARL8A	ADP-ribosylation factor-like 8A(arl8a)	ARL8A	529.134894107425	572.414532527169	485.85525568768	0.848782	-0.236534	0.222610274729786	0.65407446406429
ENSDARG00000006915	arl8ba	ADP-ribosylation factor-like 8Ba(arl8ba)		299.660125646977	410.306752672533	189.013498621421	0.460664	-1.11821	1.21904672716243e-06	2.89810432225114e-05	4
ENSDARG00000070318	arl8bb	ADP-ribosylation factor-like 8Bb(arl8bb)	ARL8B	65.7339090616534	83.8470391812282	47.6207789420787	0.567948	-0.816169	0.0668152720507886	0.300148857347087
ENSDARG00000013861	ARMC1	armadillo repeat containing 1(armc1)	ARMC1	104.873617241492	90.6401161927289	119.107118290255	1.31407	0.394038	0.284755306491524	0.748756389840921
ENSDARG00000020887	armc1l	armadillo repeat containing 1, like(armc1l)		296.088446833771	366.806309673357	225.370583994186	0.614413	-0.702719	0.00184691029843956	0.0174807680823032
ENSDARG00000022660	ARMC2	armadillo repeat containing 2(armc2)	ARMC2	8.58315993556001	6.44136873594582	10.7249511351742	1.66501	0.735532	0.618389631797369	1
ENSDARG00000074708	ARMC3	armadillo repeat containing 3(armc3)	ARMC3	3.22091431131986	0	6.44182862263972	6.44183	2.68747	0.0996149294334368	0.391435083672337
ENSDARG00000103770	ARMC6	armadillo repeat containing 6(armc6)	ARMC6	9.91929672375902	12.7857066018419	7.05288684567617	0.551623	-0.858246	0.490042216542704	0.95826439565138
ENSDARG00000061197	ARMC7	armadillo repeat containing 7(armc7)	ARMC7	79.2653298975611	81.4876469268246	77.0430128682976	0.945456	-0.0809173	0.803962674067658	1
ENSDARG00000103697	ARNT2	aryl-hydrocarbon receptor nuclear translocator 2(arnt2)	ARNT2	155.225246046858	158.523172467226	151.92731962649	0.958392	-0.0613125	0.885191214931782	1
ENSDARG00000041381	ARNTL2	aryl hydrocarbon receptor nuclear translocator-like 2(arntl2)	ARNTL2	194.685215455296	183.991561942421	205.378868968172	1.11624	0.158649	0.619919112682868	1
ENSDARG00000027063	ARPC1B	actin related protein 2/3 complex, subunit 1B(arpc1b)	ARPC1B	4821.33360849063	4851.31611914428	4791.35109783697	0.98764	-0.0179436	0.876964507837981	1
ENSDARG00000075989	ARPC2	actin related protein 2/3 complex, subunit 2(arpc2)	ARPC2	2980.96441847786	3093.46456803576	2868.46426891995	0.927266	-0.108945	0.440652798895394	0.917644387448178
ENSDARG00000057882	ARPC3	actin related protein 2/3 complex, subunit 3(arpc3)	ARPC3	3100.46118082762	3489.44510590254	2711.47725575271	0.777051	-0.363918	0.00248018039982463	0.0223441154507599
ENSDARG00000054063	ARPC4	actin related protein 2/3 complex, subunit 4(arpc4)	ARPC4	1751.65767588967	1777.06618267542	1726.24916910392	0.971404	-0.0418567	0.697362235452324	1
ENSDARG00000058225	arpc4l	actin related protein 2/3 complex, subunit 4, like(arpc4l)		1584.51675293203	1596.6285767472	1572.40492911686	0.984828	-0.022056	0.926571363310698	1
ENSDARG00000019062	arpc5b	actin related protein 2/3 complex, subunit 5B(arpc5b)		956.370605337931	853.293288631161	1059.4479220447	1.2416	0.312199	0.129911140217026	0.469055004224441
ENSDARG00000041720	arpc5la	actin related protein 2/3 complex, subunit 5-like, a(arpc5la)	ARPC5L	120.4885438854	77.987855665581	162.989232105219	2.08993	1.06346	0.00132557950373646	0.0131683643531772	1
ENSDARG00000035433	arpc5lb	actin related protein 2/3 complex, subunit 5-like, b(arpc5lb)		124.523999779733	129.021436459016	120.026563100449	0.930284	-0.104257	0.814556540829397	1
ENSDARG00000041085	ARPIN	zgc:112432(arpin)	C15orf38-AP3S2	100.697404401182	87.6863239741439	113.70848482822	1.29676	0.374916	0.316604180209576	0.787903814234608
ENSDARG00000061081	ARPP21	cAMP-regulated phosphoprotein, 21(arpp21)		100.553739348105	47.8857268347504	153.221751861459	3.19974	1.67795	0.000718240823567749	0.00787369879326146	1
ENSDARG00000098475	arr3b	arrestin 3b, retinal (X-arrestin)(arr3b)		2.66130323125321	3.5846073874106	1.73799907509583	0.484851	-1.04439	0.753551300242742	1
ENSDARG00000039215	arrb2a	arrestin, beta 2a(arrb2a)	ARRB2	290.83025070172	316.500574918797	265.159926484642	0.837786	-0.255345	0.27139845025849	0.729628166120593
ENSDARG00000011545	arrb2b	arrestin, beta 2b(arrb2b)		1468.97028033779	1338.19780937597	1599.74275129961	1.19545	0.257549	0.06292441058481	0.288005668605334
ENSDARG00000079839	arrdc1b	arrestin domain containing 1b(arrdc1b)	ARRDC1	201.188106275891	164.194287101213	238.181925450569	1.45061	0.53666	0.0445874377491519	0.225203244736343
ENSDARG00000020761	ARRDC2	arrestin domain containing 2(arrdc2)	ARRDC2	362.784936534619	504.70133753201	220.868535537227	0.437622	-1.19224	1.8028707863549e-08	6.0719185692111e-07	4
ENSDARG00000052690	arrdc3a	arrestin domain containing 3a(arrdc3a)	ARRDC3	600.670059100493	674.53055308957	526.809565111416	0.781002	-0.356602	0.0468139139640065	0.232907386071644
ENSDARG00000042270	ARSA	arylsulfatase A(arsa)	ARSA	94.2984187401983	103.255961515233	85.340875965164	0.826498	-0.274916	0.64777859520563	1
ENSDARG00000002299	ARSH	arylsulfatase H(arsh)	ARSD	25.7954580406191	14.0897450025766	37.5011710786616	2.66159	1.41229	0.0616360547197016	0.284038899828591
ENSDARG00000074757	ARV1	ARV1 homolog, fatty acid homeostasis modulator(arv1)	ARV1	131.813664958652	138.750327113784	124.877002803521	0.900012	-0.151983	0.623438113471867	1
ENSDARG00000058011	arxa	aristaless related homeobox a(arxa)		6.68680437455003	2.03188443961007	11.34172430949	5.58188	2.48075	0.147382127384395	0.509897161784019
ENSDARG00000027572	AS3MT	arsenite methyltransferase(as3mt)	AS3MT	114.050278956261	102.831422830389	125.269135082133	1.2182	0.28475	0.39502120576414	0.874885358328762
ENSDARG00000037091	asah1a	N-acylsphingosine amidohydrolase (acid ceramidase) 1a(asah1a)		209.906214065235	233.035666359329	186.776761771141	0.801494	-0.319236	0.234118460544801	0.672646747600815
ENSDARG00000039729	asap1b	ArfGAP with SH3 domain, ankyrin repeat and PH domain 1b(asap1b)	ASAP1	504.943571913937	521.302128466007	488.585015361867	0.93724	-0.0935102	0.622153206018022	1
ENSDARG00000010181	asap2a	ArfGAP with SH3 domain, ankyrin repeat and PH domain 2a(asap2a)	ASAP2	49.9180082334457	51.840250100038	47.9957663668534	0.92584	-0.111166	0.901991032612052	1
ENSDARG00000019564	asap2b	ArfGAP with SH3 domain, ankyrin repeat and PH domain 2b(asap2b)		55.543456384857	44.7802809391493	66.3066318305647	1.48071	0.56629	0.28954467187456	0.753952394888055
ENSDARG00000026635	ASB1	ankyrin repeat and SOCS box containing 1(asb1)	ASB1	3.8052828363221	1.07356145599097	6.53700421665324	6.08908	2.60622	0.293335578569375	0.758325633766394
ENSDARG00000017086	asb12a	ankyrin repeat and SOCS box-containing 12a(asb12a)	ASB12	367.656314808829	280.090294399711	455.222335217947	1.62527	0.700679	0.00276780204793783	0.0244682580606797
ENSDARG00000008473	asb14a	ankyrin repeat and SOCS box containing 14a(asb14a)	ASB14	0.255083838871798	0	0.510167677743596	0.510168	-0.970957	1	1
ENSDARG00000045633	asb15a	ankyrin repeat and SOCS box containing 15a(asb15a)	ASB15	5.26444249793392	0	10.5288849958678	10.5289	3.39628	0.0193524334356233	0.119897076745128	1
ENSDARG00000102490	asb2b	ankyrin repeat and SOCS box containing 2b(asb2b)		169.093559732087	230.718682168009	107.468437296166	0.465799	-1.10222	0.000161345144955087	0.00217842896437411	4
ENSDARG00000005246	ASB3	ankyrin repeat and SOCS box containing 3(asb3)	GPR75-ASB3	27.6733134208823	26.5297361873028	28.8168906544618	1.08621	0.119304	0.94690518280352	1
ENSDARG00000007125	ASB6	ankyrin repeat and SOCS box containing 6(asb6)	ASB6	99.3462842602812	117.24268278932	81.4498857312423	0.694712	-0.525513	0.15792643574422	0.531219051236176
ENSDARG00000086678	ASCC3	activating signal cointegrator 1 complex subunit 3(ascc3)	ASCC3	154.956677933321	63.4735719781612	246.43978388848	3.88256	1.95701	6.87725925639457e-10	2.89023673671251e-08	1
ENSDARG00000101628	ascl1b	achaete-scute family bHLH transcription factor 1b(ascl1b)		6.10535387406812	1.18879992836283	11.0219078197734	9.27146	3.2128	0.304481571760821	0.772491924960686
ENSDARG00000101037	asf1ba	anti-silencing function 1Ba histone chaperone(asf1ba)	ASF1A	400.470836925992	496.397945635793	304.543728216192	0.613507	-0.704848	0.000421047138486997	0.00498533792049375
ENSDARG00000043713	asf1bb	anti-silencing function 1Bb histone chaperone(asf1bb)		457.242396766772	442.331749356045	472.1530441775	1.06742	0.0941252	0.662414615680412	1
ENSDARG00000070981	ASH1L	ash1 (absent, small, or homeotic)-like (Drosophila)(ash1l)		122.464372404635	132.963974007425	111.964770801845	0.842068	-0.247991	0.417783421888193	0.897245007855621
ENSDARG00000008329	asic1a	acid-sensing (proton-gated) ion channel 1a(asic1a)	ASIC1	13.5084396037489	0.958322983619105	26.0585562238788	27.1918	4.7651	0.000542646696297684	0.0061872094996824	1
ENSDARG00000033361	ASL	argininosuccinate lyase(asl)	ASL	88.0481210935657	118.473890780766	57.6223514063649	0.486372	-1.03987	0.00883183214656679	0.0644258359113198	4
ENSDARG00000070874	asmt2	acetylserotonin O-methyltransferase 2(asmt2)		21.4351872032594	8.1275377584403	34.7428366480786	4.27471	2.09583	0.0156745798063697	0.101928904726377	1
ENSDARG00000005154	ASPA	aspartoacylase(aspa)	ASPA	0.239580745904776	0.479161491809553	0	0	#NUM!	0.987235182116223	1
ENSDARG00000052942	ASPG	asparaginase homolog (S. cerevisiae)(aspg)		258.974862741193	332.288474660747	185.66125082164	0.558735	-0.839764	0.00191754772699426	0.0180436999735676
ENSDARG00000103754	ASPM	abnormal spindle microtubule assembly(aspm)	ASPM	492.593946101084	685.011032189966	300.176860012202	0.438207	-1.19031	4.27869072106795e-06	8.88304548760075e-05	4
ENSDARG00000002192	ASPN	asporin (LRR class 1)(aspn)	ASPN	1521.1884258353	598.374069211052	2444.00278245954	4.08441	2.03013	2.54290671125192e-27	6.04538674913214e-25	1
ENSDARG00000076501	ASXL2	additional sex combs like transcriptional regulator 2(asxl2)	ASXL2	9.21783412106862	15.0662755885178	3.36939265361947	0.223638	-2.16076	0.118124839135423	0.439528805308405
ENSDARG00000071678	atcaya	ataxia, cerebellar, Cayman type a(atcaya)	ATCAY	19.1545634461362	31.0544589560104	7.25466793626187	0.233611	-2.09782	0.0164829037971067	0.106047740561433	4
ENSDARG00000038141	atf4b	activating transcription factor 4b(atf4b)		6810.95674373465	8128.34240466019	5493.57108280911	0.675854	-0.565217	1.84321492024727e-07	5.1612146190619e-06
ENSDARG00000077785	atf5b	activating transcription factor 5b(atf5b)	atf5a	893.235467157405	470.868940495192	1315.60199381962	2.79399	1.48233	2.8287738725254e-21	4.31414702106091e-19	1
ENSDARG00000101369	ATF6B	activating transcription factor 6 beta(atf6b)	ATF6B	42.7099566647535	41.5778041734985	43.8421091560085	1.05446	0.076503	0.957138071645698	1
ENSDARG00000069619	ATF7IP	activating transcription factor 7 interacting protein(atf7ip)		1680.75594530049	2465.6622803068	895.849610294181	0.36333	-1.46065	5.39833893737327e-28	1.39259915842941e-25	4
ENSDARG00000069545	ATG12	ATG12 autophagy related 12 homolog (S. cerevisiae)(atg12)	ATG12	111.827832188575	143.741996630418	79.9136677467321	0.555952	-0.846968	0.0211776934135305	0.128252734412911
ENSDARG00000009350	ATG3	autophagy related 3(atg3)	ATG3	457.942355285413	404.368745889158	511.515964681667	1.26497	0.339108	0.0610487678865419	0.282044078921342
ENSDARG00000044373	ATG4C	autophagy related 4C, cysteine peptidase(atg4c)	ATG4C	62.7932161990154	90.9616311490831	34.6248012489477	0.380653	-1.39345	0.00218855102035088	0.0201799960383012	4
ENSDARG00000044551	atg9a	ATG9 autophagy related 9 homolog A (S. cerevisiae)(atg9a)	ATG9A	40.0379592018494	67.4949327942978	12.5809856094009	0.186399	-2.42353	0.00460404486270135	0.0377428951574189	4
ENSDARG00000055292	ATG9B	autophagy related 9B(atg9b)		54.5089777282366	70.2546632727833	38.7632921836899	0.551754	-0.857903	0.417830072833671	0.897245007855621
ENSDARG00000016706	ATIC	5-aminoimidazole-4-carboxamide ribonucleotide formyltransferase/IMP cyclohydrolase(atic)	ATIC	548.193543177853	627.675750620723	468.711335734984	0.746741	-0.42132	0.0221988118592596	0.133247652711777
ENSDARG00000060481	ATL1	atlastin GTPase 1(atl1)	ATL1	7.01563191874368	6.57481481063978	7.45644902684758	1.13409	0.181539	1	1
ENSDARG00000002385	ATM	ATM serine/threonine kinase(atm)	ATM	85.3896897166859	70.0725872495623	100.706792183809	1.43718	0.523239	0.410861233085361	0.891276001153054
ENSDARG00000087693	ATOX1	antioxidant 1 copper chaperone(atox1)	ATOX1	680.33564965667	841.441933579181	519.229365734159	0.617071	-0.696492	2.95410043219101e-05	0.000489972512860463
ENSDARG00000061039	ATP10A	ATPase, class V, type 10A(atp10a)	ATP10A	163.512679025292	163.963810156469	163.061547894115	0.994497	-0.00796079	0.96970165795034	1
ENSDARG00000008413	ATP11A	ATPase, class VI, type 11A(atp11a)	ATP11A	68.6102275609862	53.8479340788866	83.3725210430858	1.5483	0.630681	0.177621512710886	0.572062390289102
ENSDARG00000029931	ATP13A1	ATPase type 13A1(atp13a1)	ATP13A1	583.193713787276	308.09415929409	858.293268280461	2.78581	1.4781	1.2873287511418e-15	1.26382327475456e-13	1
ENSDARG00000076622	ATP13A3	ATPase type 13A3(atp13a3)		74.08459039802	80.8022089510327	67.3669718450073	0.833727	-0.262353	0.654660509762661	1
ENSDARG00000007739	atp1a1a.2	ATPase, Na+/K+ transporting, alpha 1a polypeptide, tandem duplicate 2(atp1a1a.2)		18.8950101530799	31.4547971800923	6.33522312606753	0.201407	-2.31181	0.137282296824877	0.48587199615645
ENSDARG00000039131	atp1a1a.3	ATPase, Na+/K+ transporting, alpha 1a polypeptide, tandem duplicate 3(atp1a1a.3)		1.12408337641971	0	2.24816675283943	2.24817	1.16875	0.547135308221371	0.995404802417414
ENSDARG00000001870	atp1a1a.4	ATPase, Na+/K+ transporting, alpha 1a polypeptide, tandem duplicate 4(atp1a1a.4)		42.0532161895198	21.7745364738515	62.3318959051881	2.8626	1.51733	0.0142235743522193	0.0947808338738571	1
ENSDARG00000019856	atp1a1b	ATPase, Na+/K+ transporting, alpha 1b polypeptide(atp1a1b)		74.9461617358695	67.4221023850095	82.4702210867295	1.22319	0.290652	0.475632401244872	0.948480801290752
ENSDARG00000010472	atp1a2a	ATPase, Na+/K+ transporting, alpha 2a polypeptide(atp1a2a)	ATP1A2	52.6651646225129	20.4158752661505	84.9144539788753	4.15924	2.05632	0.000126554582185592	0.00176619444750787	1
ENSDARG00000104139	atp1a3b	ATPase, Na+/K+ transporting, alpha 3b polypeptide(atp1a3b)		32.6720846444312	10.4687224105218	54.8754468783406	5.24185	2.39008	0.000286629166072311	0.00358456454259282	1
ENSDARG00000076833	atp1b1b	ATPase, Na+/K+ transporting, beta 1b polypeptide(atp1b1b)		21.3587475117729	21.3741982497696	21.3432967737762	0.998554	-0.00208736	0.944585968629368	1
ENSDARG00000099203	atp1b2a	ATPase, Na+/K+ transporting, beta 2a polypeptide(atp1b2a)	ATP1B2	371.662260854118	200.737784667989	542.586737040248	2.70296	1.43454	9.26542464062416e-12	5.18885178084285e-10	1
ENSDARG00000042837	atp1b3b	ATPase, Na+/K+ transporting, beta 3b polypeptide(atp1b3b)		424.701386042962	245.936611433543	603.46616065238	2.45375	1.29499	1.40087596545603e-10	6.5201230875899e-09	1
ENSDARG00000020574	ATP2A1	ATPase, Ca++ transporting, cardiac muscle, fast twitch 1(atp2a1)	ATP2A1	1809.5096622403	535.579713323239	3083.43961115735	5.7572	2.52537	1.32754818735419e-43	7.85163804759801e-41	1
ENSDARG00000035458	atp2a1l	ATPase, Ca++ transporting, cardiac muscle, fast twitch 1 like(atp2a1l)		99.4345295946368	23.1027753353476	175.766283853926	7.60802	2.92752	4.23645619147573e-13	2.90197249116087e-11	1
ENSDARG00000060978	ATP2A3	ATPase, Ca++ transporting, ubiquitous(atp2a3)	ATP2A3	109.753249230403	105.287845954843	114.218652505963	1.08482	0.11746	0.706795363956854	1
ENSDARG00000007788	atp2b1b	ATPase, Ca++ transporting, plasma membrane 1b(atp2b1b)	ATP2B4	1.6875538024494	0	3.37510760489881	3.37511	1.75493	0.341601806640257	0.817618705377091
ENSDARG00000063433	ATP2B2	ATPase, Ca++ transporting, plasma membrane 2(atp2b2)	ATP2B2	2.58223842295104	4.75519971345134	0.409277132450745	0.0860694	-3.53836	0.468133095756794	0.94291748037105
ENSDARG00000043474	atp2b3a	ATPase, Ca++ transporting, plasma membrane 3a(atp2b3a)	ATP2B3	7.21425135803751	9.52860702922477	4.89989568685026	0.51423	-0.959514	0.533506170830951	0.990076254580241
ENSDARG00000023445	atp2b3b	ATPase, Ca++ transporting, plasma membrane 3b(atp2b3b)		11.6745641659313	7.61196106198656	15.737167269876	2.06743	1.04784	0.296121667359427	0.763412110546327
ENSDARG00000045514	ATP5C1	ATP synthase, H+ transporting, mitochondrial F1 complex, gamma polypeptide 1(atp5c1)	ATP5C1	4238.91379279381	4030.04046017617	4447.78712541145	1.10366	0.142293	0.313476165360003	0.784385876980158
ENSDARG00000019404	ATP5D	ATP synthase, H+ transporting, mitochondrial F1 complex, delta subunit(atp5d)	ATP5D	1672.80874598236	1697.51915314959	1648.09833881513	0.970886	-0.0426254	0.818185742578794	1
ENSDARG00000095897	ATP5E	ATP synthase, H+ transporting, mitochondrial F1 complex, epsilon subunit(atp5e)		1684.610825257	1964.13853199867	1405.08311851533	0.715369	-0.483241	0.0002899813628175	0.00361902113585257
ENSDARG00000056008	ATP5G1	ATP synthase, H+ transporting, mitochondrial Fo complex, subunit C1 (subunit 9)(atp5g1)		3419.71829884396	3355.74175819337	3483.69483949456	1.03813	0.0539871	0.669551677426558	1
ENSDARG00000017775	atp5g3a	ATP synthase, H+ transporting, mitochondrial Fo complex, subunit C3 (subunit 9), genome duplicate a(atp5g3a)	ATP5G3	2800.5465395764	2580.88414826537	3020.20893088743	1.17022	0.226783	0.133380538985881	0.477253163622344
ENSDARG00000009447	atp5g3b	ATP synthase, H+ transporting, mitochondrial F0 complex, subunit c3 (subunit 9) b(atp5g3b)	ATP5G2	4450.85037891322	4739.54335125539	4162.15740657106	0.878177	-0.187417	0.346197575207341	0.823033823647334
ENSDARG00000098355	ATP5H	ATP synthase, H+ transporting, mitochondrial Fo complex, subunit d(atp5h)	ATP5H	2244.50512505743	2478.86584565404	2010.14440446083	0.810913	-0.302381	0.0149211490876751	0.0983749168643375
ENSDARG00000078113	atp5ia	ATP synthase, H+ transporting, mitochondrial Fo complex, subunit Ea(atp5ia)		387.592830720155	462.814233146041	312.37142829427	0.674939	-0.567171	0.00715210766775691	0.053877433623932
ENSDARG00000068940	atp5ib	ATP synthase, H+ transporting, mitochondrial Fo complex, subunit Eb(atp5ib)		1275.81267454309	1291.36720736789	1260.2581417183	0.97591	-0.03518	0.820582605567987	1
ENSDARG00000014313	ATP5J	ATP synthase, H+ transporting, mitochondrial Fo complex, subunit F6(atp5j)	ATP5J	1665.6037389851	1719.44534330046	1611.76213466975	0.937373	-0.0933044	0.50583224459806	0.971902136802813
ENSDARG00000037867	ATP5J2	ATP synthase, H+ transporting, mitochondrial Fo complex, subunit F2(atp5j2)	ATP5J2	1521.31595323986	1507.77188947402	1534.8600170057	1.01797	0.0256894	0.841989174652013	1
ENSDARG00000011841	ATP5L	ATP synthase, H+ transporting, mitochondrial F0 complex, subunit g(atp5l)	ATP5L	2394.85081142266	2284.42376890342	2505.2778539419	1.09668	0.13314	0.266928683265581	0.724264701858238
ENSDARG00000001788	ATP5O	ATP synthase, H+ transporting, mitochondrial F1 complex, O subunit(atp5o)	ATP5O	2703.82169575152	2949.87399605536	2457.76939544768	0.833178	-0.263304	0.142938500587277	0.500088832887157
ENSDARG00000063911	ATP6	ATP synthase 6(ATP6)	ATP6	3036.86039861865	3736.00653964647	2337.71425759083	0.625725	-0.676398	1.15435746834255e-08	4.01607091102417e-07
ENSDARG00000037153	atp6ap1b	ATPase, H+ transporting, lysosomal accessory protein 1b(atp6ap1b)		688.160330329567	664.249670533704	712.070990125429	1.07199	0.100295	0.62197390126954	1
ENSDARG00000008735	ATP6AP2	ATPase, H+ transporting, lysosomal accessory protein 2(atp6ap2)	ATP6AP2	883.799603103281	858.0911254347	909.508080771862	1.05992	0.0839554	0.53685311526318	0.990841670613614
ENSDARG00000015174	atp6v0a1b	ATPase, H+ transporting, lysosomal V0 subunit a1b(atp6v0a1b)	atp6v0a1a	8.00596537409727	5.48304575232671	10.5288849958678	1.92026	0.941303	0.476097885848333	0.948824517762272
ENSDARG00000031681	ATP6V0B	ATPase, H+ transporting, lysosomal V0 subunit b(atp6v0b)	ATP6V0B	626.484761263787	641.334964080017	611.634558447558	0.95369	-0.068408	0.656246583201761	1
ENSDARG00000057853	atp6v0ca	ATPase, H+ transporting, lysosomal, V0 subunit ca(atp6v0ca)	ATP6V0C	1438.62329972758	1723.44227462883	1153.80432482634	0.669477	-0.578894	0.000360926538638666	0.0043760538177245
ENSDARG00000101794	ATP6V0E1	ATPase, H+ transporting, lysosomal V0 subunit e1(atp6v0e1)	ATP6V0E1	302.202564114029	349.92641184609	254.478716381967	0.727235	-0.459507	0.12126093120238	0.44751869552836
ENSDARG00000076318	atp6v1ab	ATPase, H+ transporting, lysosomal, V1 subunit Ab(atp6v1ab)		366.302012050032	366.763901610273	365.84012248979	0.997481	-0.00363844	0.990846914397947	1
ENSDARG00000023967	atp6v1c1a	ATPase, H+ transporting, lysosomal, V1 subunit C1a(atp6v1c1a)	ATP6V1C1	422.285227840614	378.876384980206	465.694070701022	1.22914	0.297655	0.160970880646359	0.538111255588195
ENSDARG00000030694	atp6v1e1b	ATPase, H+ transporting, lysosomal, V1 subunit E1b(atp6v1e1b)	ATP6V1E1	633.85424813708	722.100757826406	545.607738447754	0.755584	-0.404336	0.0158298270315642	0.102635688686738
ENSDARG00000045543	ATP6V1F	ATPase, H+ transporting, lysosomal, V1 subunit F(atp6v1f)	ATP6V1F	271.309161285584	344.528411246934	198.089911324234	0.57496	-0.798468	0.000607217534637918	0.00681370569062234
ENSDARG00000022315	ATP6V1G1	ATPase, H+ transporting, lysosomal, V1 subunit G1(atp6v1g1)	ATP6V1G1	1175.56386256725	1447.45239333998	903.675331794524	0.624321	-0.679639	1.52151041275084e-06	3.52405359017676e-05
ENSDARG00000003699	ATP7A	ATPase, Cu++ transporting, alpha polypeptide(atp7a)	ATP7A	79.1267044182239	77.5269017760936	80.7265070603543	1.04127	0.0583456	0.842793126472829	1
ENSDARG00000063910	ATP8	ATP synthase 8(ATP8)		219.349152002377	272.351109148473	166.347194856279	0.610782	-0.71127	0.00606515170823117	0.0471844285444009
ENSDARG00000077492	ATP8A2	ATPase, aminophospholipid transporter, class I, type 8A, member 2(atp8a2)	ATP8A2	76.6004650186427	101.527384429655	51.6735456076307	0.508962	-0.974371	0.016206577836253	0.104491705916325
ENSDARG00000060980	ATP8B1	ATPase, aminophospholipid transporter, class I, type 8B, member 1(atp8b1)	ATP8B1	29.1372463830507	25.8807134161551	32.3937793499463	1.25166	0.323839	0.614617770863578	1
ENSDARG00000079453	ATP8B4	ATPase, class I, type 8B, member 4(atp8b4)	ATP8B4	5.05455947651054	3.5663997850885	6.54271916793257	1.83455	0.875422	0.580541556720819	1
ENSDARG00000062040	atp8b5a	ATPase, class I, type 8B, member 5a(atp8b5a)		75.8305795246917	47.0062271188589	104.654931930524	2.22641	1.15472	0.00561311809212951	0.0443363194189083	1
ENSDARG00000062521	ATP9B	ATPase, class II, type 9B(atp9b)	ATP9B	35.3431236624018	35.427528047702	35.2587192771015	0.995235	-0.00689073	0.981219583378433	1
ENSDARG00000042799	ATPAF1	ATP synthase mitochondrial F1 complex assembly factor 1(atpaf1)	ATPAF1	220.941879242834	177.386324785576	264.497433700092	1.49108	0.576359	0.0263542109704604	0.151796499245296
ENSDARG00000056270	ATPAF2	ATP synthase mitochondrial F1 complex assembly factor 2(atpaf2)	ATPAF2	153.869638673064	98.0944307192601	209.644846626868	2.13717	1.0957	0.000425323096185222	0.00502647390949268	1
ENSDARG00000067975	atpif1a	ATPase inhibitory factor 1a(atpif1a)	ATPIF1	1311.55372743103	1239.57512916237	1383.53232569969	1.11613	0.15851	0.423149016391944	0.899766792220997
ENSDARG00000044092	atpif1b	ATPase inhibitory factor 1b(atpif1b)		550.384073278485	645.052788515118	455.715358041853	0.706478	-0.501284	0.00707417803905867	0.0534231526842522
ENSDARG00000059057	atpv0e2	ATPase, H+ transporting V0 subunit e2(atpv0e2)	ATP6V0E2	90.8794026804021	97.0632773263526	84.6955280344515	0.87258	-0.19664	0.665033594033486	1
ENSDARG00000079625	ATR	ATR serine/threonine kinase(atr)	ATR	65.3810474138766	45.2594424309589	85.5026523967943	1.88917	0.91775	0.0598771981156181	0.278153673775024
ENSDARG00000063076	ATRIP	ATR interacting protein(atrip)	ATRIP	145.169403174195	86.9948931399127	203.343913208477	2.33742	1.22492	0.000103738245110407	0.00148761011571984	1
ENSDARG00000062164	ATRN	attractin(atrn)		162.609034717443	144.148327712939	181.069741721948	1.25614	0.328992	0.230572383150472	0.667520262537702
ENSDARG00000006420	atrnl1b	attractin-like 1b(atrnl1b)	ATRNL1	284.010410784469	248.647940990505	319.372880578432	1.28444	0.361137	0.269866960135594	0.727559815277917
ENSDARG00000008439	ATXN10	ataxin 10(atxn10)	ATXN10	56.6636040968114	39.5641273362105	73.7630808574123	1.86439	0.898706	0.0963511515955287	0.383145141856342
ENSDARG00000061687	atxn1a	ataxin 1a(atxn1a)	ATXN1	12.2853951903779	4.63996124107947	19.9308291396763	4.29547	2.10282	0.0503845047904159	0.245212195452039
ENSDARG00000060862	atxn1b	ataxin 1b(atxn1b)		76.9992278127795	119.990427550927	34.0080280746319	0.283423	-1.81897	0.233958150560613	0.672425173988894
ENSDARG00000086977	ATXN1L	ataxin 1-like(atxn1l)	ATXN1L	407.358137281962	322.171689552784	492.544585011141	1.52883	0.612424	0.00246425873849951	0.0222223169021475
ENSDARG00000011597	ATXN2L	ataxin 2-like(atxn2l)	ATXN2L	599.144145309042	527.725518626635	670.56277199145	1.27067	0.345585	0.070550298366625	0.311729989994951
ENSDARG00000074804	atxn7	ataxin 7(atxn7)	ATXN7	216.081867695016	270.015917354831	162.1478180352	0.600512	-0.735735	0.00508966657527971	0.0410053699668099
ENSDARG00000029331	ATXN7L3	ataxin 7-like 3(atxn7l3)	ATXN7L3	45.0911089470329	62.2847720497983	27.8974458442675	0.447902	-1.15875	0.0391801598270425	0.20414260757326	4
ENSDARG00000042975	AUH	AU RNA binding protein/enoyl-CoA hydratase(auh)	AUH	258.388861754542	200.319238841585	316.458484667498	1.57977	0.659715	0.00553334785270961	0.0438280649084968
ENSDARG00000012485	AURKA	aurora kinase A(aurka)	AURKA	469.189289208527	532.941443202569	405.437135214484	0.760754	-0.394499	0.0446697531352582	0.225294683034766
ENSDARG00000074985	AURKAIP1	aurora kinase A interacting protein 1(aurkaip1)	AURKAIP1	452.543564281651	351.042610392169	554.044518171133	1.57828	0.658356	0.00104567377210118	0.0107716836447246
ENSDARG00000037640	AURKB	aurora kinase B(aurkb)	AURKB	1064.97781882394	1178.27310958395	951.682528063936	0.807693	-0.308122	0.136119617536603	0.483269336951167
ENSDARG00000056427	auts2a	autism susceptibility candidate 2a(auts2a)	AUTS2	411.066820706472	253.657818109462	568.475823303482	2.24111	1.16422	1.9322891621809e-08	6.47183423946474e-07	1
ENSDARG00000020946	auts2b	autism susceptibility candidate 2b(auts2b)		197.504456372792	174.123232354519	220.885680391065	1.26856	0.343192	0.226485146249266	0.660628962988335
ENSDARG00000007436	avpr2aa	arginine vasopressin receptor 2a, duplicate a(avpr2aa)		22.8771626809274	39.7217738716659	6.03255149018898	0.15187	-2.71909	0.00168514729436997	0.0161259418868103	4
ENSDARG00000100149	AXIN2	axin 2 (conductin, axil)(axin2)	AXIN2	424.012126657082	314.268406853644	533.75584646052	1.69841	0.764183	8.45818291123919e-05	0.00124758197940778
ENSDARG00000052789	azin1a	antizyme inhibitor 1a(azin1a)		76.9358478949641	91.8653313257359	62.0063644641922	0.67497	-0.567104	0.168579303799429	0.553983828330834
ENSDARG00000053136	B2M	beta-2-microglobulin(b2m)	B2M	110.806552766888	149.801234744604	71.8118707891721	0.479381	-1.06076	0.00286217999404161	0.0251285310193754	4
ENSDARG00000015887	b2ml	beta-2-microglobulin, like(b2ml)		546.44040810944	670.12083976623	422.759976452649	0.630871	-0.664583	0.000210782743722508	0.00273551673677196
ENSDARG00000046133	B3GALNT2	beta-1,3-N-acetylgalactosaminyltransferase 2(b3galnt2)	B3GALNT2	144.903077630528	118.856021402526	170.950133858531	1.4383	0.524361	0.0906430620153328	0.368607011707162
ENSDARG00000038414	B3GALT6	UDP-Gal:betaGal beta 1,3-galactosyltransferase polypeptide 6(b3galt6)	B3GALT6	11.1510641148566	14.2231910772705	8.0789371524427	0.568012	-0.816008	0.502269983420433	0.969091727240776
ENSDARG00000040547	b3gat1a	beta-1,3-glucuronyltransferase 1 (glucuronosyltransferase P) a(b3gat1a)	B3GAT1	1.51384477437576	1.18879992836283	1.83888962038868	1.54685	0.629329	0.939819837555463	1
ENSDARG00000091902	b3gnt2b	UDP-GlcNAc:betaGal beta-1,3-N-acetylglucosaminyltransferase 2b(b3gnt2b)	B3GNT2	232.881939396391	311.36946646903	154.394412323753	0.495856	-1.01201	0.0193502044834892	0.119897076745128	4
ENSDARG00000068219	b3gnt2l	UDP-GlcNAc:betaGal beta-1,3-N-acetylglucosaminyltransferase 2, like(b3gnt2l)		39.7782143077119	53.0048495676394	26.5515790477843	0.500927	-0.997327	0.0683674640168973	0.305137398958168
ENSDARG00000058100	B3GNT3	UDP-GlcNAc:betaGal beta-1,3-N-acetylglucosaminyltransferase 3(b3gnt3)	B3GNT3	154.507077950215	219.12177549453	89.892380405901	0.410239	-1.28546	2.64384454988132e-05	0.000447075219596039	4
ENSDARG00000018971	b3gnt5a	UDP-GlcNAc:betaGal beta-1,3-N-acetylglucosaminyltransferase 5a(b3gnt5a)	B3GNT5	673.484413555254	606.9203818229	740.048445287607	1.21935	0.286112	0.112282155138392	0.424315995203313
ENSDARG00000004396	b3gnt5b	UDP-GlcNAc:betaGal beta-1,3-N-acetylglucosaminyltransferase 5b(b3gnt5b)		26.6474023969758	22.757059918232	30.5377448757196	1.3419	0.424279	0.566654846232634	1
ENSDARG00000038489	B3GNT7	UDP-GlcNAc:betaGal beta-1,3-N-acetylglucosaminyltransferase 7(b3gnt7)	B3GNT7	47.9530928734312	39.0909587028403	56.8152270440221	1.45341	0.539443	0.260583656159154	0.713837898576968
ENSDARG00000053133	b3gnt7l	UDP-GlcNAc:betaGal beta-1,3-N-acetylglucosaminyltransferase 7, like(b3gnt7l)		51.2398874257726	59.0640876818254	43.4156871697197	0.735061	-0.444065	0.374594411397632	0.854245012322209
ENSDARG00000041616	B3GNT9	UDP-GlcNAc:betaGal beta-1,3-N-acetylglucosaminyltransferase 9(b3gnt9)	B3GNT9	54.9525215890596	45.2412348286368	64.6638083494824	1.42931	0.51532	0.340316187981749	0.816577007952646
ENSDARG00000061520	b4galnt1a	beta-1,4-N-acetyl-galactosaminyl transferase 1a(b4galnt1a)		11.5561756394951	15.4484062102775	7.66394506871262	0.496099	-1.0113	0.583931428452897	1
ENSDARG00000077352	b4galnt1b	beta-1,4-N-acetyl-galactosaminyl transferase 1b(b4galnt1b)	B4GALNT1	0.756922387187879	0.594399964181417	0.919444810194341	1.54685	0.629329	1	1
ENSDARG00000046150	b4galnt4a	beta-1,4-N-acetyl-galactosaminyl transferase 4a(b4galnt4a)	B4GALNT4	3.58684348688137	2.2623613843538	4.91132558940894	2.17089	1.11828	0.631593286130001	1
ENSDARG00000002634	B4GALT1	UDP-Gal:betaGlcNAc beta 1,4- galactosyltransferase, polypeptide 1(b4galt1)		14.4299648023723	5.98041484645836	22.8795147582863	3.82574	1.93574	0.081517949866481	0.344027521257146
ENSDARG00000104042	B4GALT4	UDP-Gal:betaGlcNAc beta 1,4- galactosyltransferase, polypeptide 4(b4galt4)	B4GALT4	39.3992508267582	30.460058991829	48.3384426616873	1.58695	0.666252	0.277534234741408	0.738254460097016
ENSDARG00000037815	B4GALT5	UDP-Gal:betaGlcNAc beta 1,4- galactosyltransferase, polypeptide 5(b4galt5)	B4GALT5	60.5771885913831	67.7314025974809	53.4229745852853	0.788748	-0.342365	0.480432285252883	0.951796489864672
ENSDARG00000077583	B4GAT1	beta-1,4-glucuronyltransferase 1(b4gat1)	B4GAT1	0	0	0	0	#NUM!	NA	NA
ENSDARG00000011727	B9D1	B9 protein domain 1(b9d1)	B9D1	163.4762090502	191.379038918103	135.573379182298	0.708403	-0.497359	0.0903143999291362	0.367702129597318
ENSDARG00000097238	ba1l	ba1 globin, like(ba1l)		16.7923787666477	19.0754216607716	14.5093358725237	0.76063	-0.394734	0.726688793632077	1
ENSDARG00000062553	bach1a	BTB and CNC homology 1, basic leucine zipper transcription factor 1 a(bach1a)		28.3625218390673	36.0765508188497	20.6484928592849	0.572352	-0.805025	0.24995552045019	0.696953870371346
ENSDARG00000002196	bach1b	BTB and CNC homology 1, basic leucine zipper transcription factor 1 b(bach1b)		176.218461228295	260.996894163621	91.4400282929698	0.350349	-1.51313	3.49906401603469e-07	9.26296979528659e-06	4
ENSDARG00000004074	bach2b	BTB and CNC homology 1, basic leucine zipper transcription factor 2b(bach2b)	BACH2	62.4782192203634	86.109400565582	38.8470378751447	0.451136	-1.14837	0.0435682351429207	0.221671450688352	4
ENSDARG00000087993	bada	BCL2-associated agonist of cell death a(bada)		230.192134397694	387.719554033639	72.6647147617496	0.187416	-2.41569	1.15410073454212e-18	1.50461229633935e-16	4
ENSDARG00000020895	BAG1	BCL2-associated athanogene 1(bag1)	BAG1	229.890748324687	257.054356615212	202.727140034161	0.788655	-0.342534	0.183130457183574	0.582543677849204
ENSDARG00000039486	BAG3	BCL2-associated athanogene 3(bag3)	BAG3	7287.6248677119	3594.24848458814	10981.0012508357	3.05516	1.61125	2.72965578517012e-48	2.20638077115301e-45	1
ENSDARG00000043179	bag4	BCL2-associated athanogene 4(bag4)		154.636003939265	131.908620153756	177.363387724774	1.34459	0.42717	0.18447405691553	0.585479739896636
ENSDARG00000077531	bag6l	BCL2-associated athanogene 6, like(bag6l)		29.1837553326718	28.2218980682366	30.1456125971069	1.06816	0.0951332	0.826945942064928	1
ENSDARG00000080009	BAHCC1	BAH domain and coiled-coil containing 1(bahcc1)	BAHCC1	359.04591816607	501.529283112565	216.562553219576	0.431804	-1.21155	6.70844220370372e-09	2.40640554730194e-07	4
ENSDARG00000037009	BANF1	barrier to autointegration factor 1(banf1)	BANF1	3247.74325988624	3208.2752571884	3287.21126258407	1.0246	0.0350664	0.885665682765286	1
ENSDARG00000076733	BARD1	BRCA1 associated RING domain 1(bard1)	BARD1	55.8469409979857	64.577555780357	47.1163262156144	0.729608	-0.454806	0.613259465399029	1
ENSDARG00000007407	BARX1	BARX homeobox 1(barx1)	BARX1	10.59977122555	4.5429303710297	16.6566120800703	3.66649	1.8744	0.141022515195683	0.49517158571968
ENSDARG00000042577	BATF3	basic leucine zipper transcription factor, ATF-like 3(batf3)	BATF3	39.1820162534186	18.4992292989123	59.864803207925	3.23607	1.69424	0.00602697521319471	0.0469778598343807	1
ENSDARG00000069282	BBC3	BCL2 binding component 3(bbc3)		66.6868103309779	70.1394248004114	63.2341958615444	0.90155	-0.149521	0.699739766680807	1
ENSDARG00000071046	BBIP1	BBSome interacting protein 1(bbip1)	BBIP1	58.0025922125758	72.2925405708327	43.7126438543189	0.604663	-0.725796	0.118916580170779	0.441391114734613
ENSDARG00000063522	BBS4	Bardet-Biedl syndrome 4(bbs4)	BBS4	26.7501625602896	18.6508829759284	34.8494421446508	1.86851	0.901891	0.243259611362558	0.68734587694368
ENSDARG00000059911	BBS7	Bardet-Biedl syndrome 7(bbs7)	BBS7	138.20830340193	83.1980164100805	193.21859039378	2.32239	1.21561	0.000198737799298475	0.00259375290376142	1
ENSDARG00000053979	BC2	putative breast adenocarcinoma marker(bc2)	CHMP2A	760.931010650295	1022.02474227197	499.837279028623	0.489066	-1.0319	2.41803243216575e-10	1.09597884948761e-08	4
ENSDARG00000090190	bcam	basal cell adhesion molecule (Lutheran blood group)(bcam)	BCAM	103.105622085057	66.9429408931999	139.268303276914	2.0804	1.05686	0.00416302765030939	0.0346904664922173	1
ENSDARG00000099412	BCAN	brevican(bcan)	BCAN	10.4165645480163	0	20.8331290960326	20.8331	4.38081	0.00037422716366953	0.00452149202382781	1
ENSDARG00000016981	BCAR3	breast cancer anti-estrogen resistance 3(bcar3)	BCAR3	123.036226730539	104.881514872322	141.190938588757	1.3462	0.428887	0.213133047550749	0.638288013623251
ENSDARG00000043631	BCAS2	breast carcinoma amplified sequence 2(bcas2)	BCAS2	905.083319297413	966.927163572309	843.239475022518	0.872082	-0.197465	0.22252475653248	0.653902426218626
ENSDARG00000090764	BCAS3	breast carcinoma amplified sequence 3(bcas3)	BCAS3	162.493811168506	222.900673649044	102.086948687969	0.457993	-1.1266	0.0343811818972842	0.185497476723973	4
ENSDARG00000045568	BCAT1	branched chain amino-acid transaminase 1, cytosolic(bcat1)	BCAT1	44.1536080731641	56.0314721955128	32.2757439508154	0.576029	-0.795787	0.169061308608887	0.554890395884409
ENSDARG00000093569	bckdhbl	branched chain keto acid dehydrogenase E1, beta polypeptide, like(bckdhbl)		14.3810685439129	10.9842991069755	17.7778379808504	1.61848	0.694637	0.52076528973297	0.984455115849629
ENSDARG00000061352	bcl11aa	B-cell CLL/lymphoma 11Aa(bcl11aa)	BCL11A	145.591094257116	202.690845839872	88.4913426743598	0.436583	-1.19567	0.000191289071853246	0.00251549278924586	4
ENSDARG00000063153	bcl11ab	B-cell CLL/lymphoma 11Ab(bcl11ab)		17.6220296346895	13.5923759084449	21.6516833609341	1.59293	0.671682	0.47628187147536	0.948824517762272
ENSDARG00000094704	bcl2a	B-cell CLL/lymphoma 2a(bcl2a)		269.451288003864	287.854138165717	251.04843784201	0.872138	-0.197372	0.361617861115913	0.840444511773131
ENSDARG00000026766	BCL2L10	BCL2-like 10 (apoptosis facilitator)(bcl2l10)		593.623684560991	673.226285661831	514.02108346015	0.763519	-0.389264	0.026038275223078	0.150584816571528
ENSDARG00000087832	BCL3	B-cell CLL/lymphoma 3(bcl3)		51.1481667200357	40.4860351151854	61.8102983248859	1.52671	0.610423	0.276175503729361	0.736093623866043
ENSDARG00000070864	bcl6a	B-cell CLL/lymphoma 6a (zinc finger protein 51)(bcl6a)	BCL6	480.047460170896	559.41678560991	400.678134731882	0.716243	-0.48148	0.0157794190820409	0.102453160877986
ENSDARG00000069295	bcl6ab	B-cell CLL/lymphoma 6a, genome duplicate b(bcl6ab)		452.725604041849	532.862848961846	372.588359121852	0.69922	-0.516182	0.0340428782391905	0.184059254051757
ENSDARG00000052907	BCL7A	B-cell CLL/lymphoma 7A(bcl7a)	BCL7A	598.717515074727	543.586019750868	653.849010398586	1.20284	0.26645	0.165649092646327	0.548297139991918
ENSDARG00000100611	bcl7ba	B-cell CLL/lymphoma 7B, a(bcl7ba)	BCL7B	182.188033821632	160.348780422854	204.027287220409	1.2724	0.347549	0.27256162165778	0.731122429599502
ENSDARG00000040396	bcl7bb	B-cell CLL/lymphoma 7B, b(bcl7bb)		294.412199457391	331.463597751822	257.360801162961	0.776438	-0.365058	0.125366864433349	0.457903463721085
ENSDARG00000036687	BCL9	B-cell CLL/lymphoma 9(bcl9)	BCL9	186.404083572831	151.081072684577	221.727094461084	1.4676	0.553462	0.0474189778206715	0.235049630656881
ENSDARG00000104256	BCO1	beta-carotene oxygenase 1(bco1)		97.4697486094181	108.690606346037	86.2488908727997	0.793527	-0.33365	0.385007623657411	0.864787613842982
ENSDARG00000017798	BCOR	BCL6 corepressor(bcor)	BCOR	299.390111801556	260.845240486605	337.934983116508	1.29554	0.373551	0.194628838394155	0.604606034104516
ENSDARG00000077912	BCORL1	BCL6 corepressor-like 1(bcorl1)		53.9516253202848	46.1995578122559	61.7036928283137	1.33559	0.417478	0.453448608180572	0.930653855249318
ENSDARG00000079286	BCR	breakpoint cluster region(bcr)	BCR	36.3075400052576	37.877958313716	34.7371216967992	0.91708	-0.124881	0.77576143179398	1
ENSDARG00000012295	Bcs1l	BC1 (ubiquinol-cytochrome c reductase) synthesis-like(bcs1l)	BCS1L	59.5357043040815	36.4222662359653	82.6491423721978	2.26919	1.18218	0.0186255481534062	0.116555075399212	1
ENSDARG00000052696	BDH2	3-hydroxybutyrate dehydrogenase, type 2(bdh2)	BDH2	152.044097118518	183.724669793033	120.363524444004	0.65513	-0.610147	0.0402811303704738	0.20866847476044
ENSDARG00000018817	BDNF	brain-derived neurotrophic factor(bdnf)	BDNF	42.995945419685	26.8390363997742	59.1528544395957	2.20399	1.14012	0.0446580994465599	0.225294683034766	1
ENSDARG00000079128	BECN1	beclin 1, autophagy related(becn1)	BECN1	180.343487346618	206.73041425833	153.956560434906	0.744721	-0.425227	0.111577143590204	0.42242531692722
ENSDARG00000075624	BEND5	BEN domain containing 5(bend5)	BEND5	6.74466449275038	8.37622230550612	5.11310667999464	0.610431	-0.7121	0.67679043717164	1
ENSDARG00000034885	BET1	Bet1 golgi vesicular membrane trafficking protein(bet1)	BET1	133.347556512485	142.547203843616	124.147909181353	0.870925	-0.19938	0.512431590067073	0.97807954941707
ENSDARG00000002945	bgnb	biglycan b(bgnb)	BGN	383.573025076576	119.238152024286	647.907898128867	5.43373	2.44194	6.11183318804741e-28	1.56006150502065e-25	1
ENSDARG00000103981	BHLHA9	basic helix-loop-helix family, member a9(bhlha9)		2.40236004641837	0	4.80472009283675	4.80472	2.26445	0.196465015804936	0.60746465706714
ENSDARG00000041691	BHLHE41	basic helix-loop-helix family, member e41(bhlhe41)		26.1563702888525	19.1118368654158	33.2009037122891	1.73719	0.796756	0.318459237185912	0.789603071832431
ENSDARG00000061682	bicc1a	BicC family RNA binding protein 1a(bicc1a)	BICC1	422.420857293779	440.384910069606	404.456804517952	0.918417	-0.122779	0.619665911820701	1
ENSDARG00000070497	bicc1b	BicC family RNA binding protein 1b(bicc1b)		88.0012131757724	75.1433090609286	100.859117290616	1.34222	0.424625	0.32693832636267	0.800073415679523
ENSDARG00000079496	bicd1a	bicaudal D homolog 1a(bicd1a)	BICD1	9.86160083979077	14.8175910414519	4.9056106381296	0.331067	-1.59481	0.195905547946527	0.606939265638858
ENSDARG00000075571	BICD2	bicaudal D homolog 2 (Drosophila)(bicd2)	BICD2	75.0769169846329	70.4305174105607	79.7233165587051	1.13194	0.178801	0.652537652578004	1
ENSDARG00000069290	bida	BH3 interacting domain death agonist(bida)		406.321090277495	568.85412560052	243.788054954469	0.42856	-1.22243	3.59651889866975e-07	9.47956377976552e-06	4
ENSDARG00000010255	bin2b	bridging integrator 2b(bin2b)		276.032291624821	337.923403117094	214.141180132547	0.633697	-0.658134	0.0216409797749417	0.130507863358011
ENSDARG00000099651	BIN3	bridging integrator 3(bin3)	BIN3	50.4247877198676	44.2647042426956	56.5848711970397	1.27833	0.354259	0.545066080786965	0.995404802417414
ENSDARG00000074166	BIRC6	baculoviral IAP repeat containing 6(birc6)	BIRC6	170.656205643122	186.739077677023	154.573333609221	0.82775	-0.272732	0.333810262621415	0.807679610687158
ENSDARG00000097706	birc6-as2	birc6 antisense RNA 2(birc6-as2)		1.65369014087569	0.958322983619105	2.34905729813228	2.45122	1.2935	0.851557213732057	1
ENSDARG00000058082	BIRC7	baculoviral IAP repeat containing 7(birc7)		4.50019285164189	3.5846073874106	5.41577831587319	1.51084	0.595354	0.827758611040608	1
ENSDARG00000052073	BLCAP	bladder cancer associated protein(blcap)	BLCAP	683.774535280529	628.555250336615	738.993820224444	1.1757	0.233522	0.180334039994155	0.577435644502611
ENSDARG00000043126	blf	bloody fingers(blf)		1409.16376672392	2447.69038439422	370.637149053612	0.151423	-2.72334	1.24626299764441e-76	4.31723306141132e-73	4
ENSDARG00000077089	BLM	Bloom syndrome, RecQ helicase-like(blm)	BLM	69.1933892236902	69.9271554579898	68.4596229893906	0.979013	-0.0305995	0.890798396463839	1
ENSDARG00000042722	BLNK	B-cell linker(blnk)	BLNK	42.5966343465786	37.9931967860879	47.2000719070693	1.24233	0.313048	0.671385809839933	1
ENSDARG00000014171	BLOC1S1	biogenesis of lysosomal organelles complex-1, subunit 1(bloc1s1)	BLOC1S1	63.5976439569944	65.9846179095808	61.2106700044081	0.927651	-0.108347	0.859115649672457	1
ENSDARG00000046081	BLOC1S2	biogenesis of lysosomal organelles complex-1, subunit 2(bloc1s2)	BLOC1S2	238.115696715003	218.406144199537	257.825249230469	1.18049	0.23938	0.495779833592677	0.963777872758443
ENSDARG00000068828	BLOC1S3	biogenesis of lysosomal organelles complex-1, subunit 3(bloc1s3)		26.5218532611446	37.5140352942784	15.5296712280109	0.41397	-1.2724	0.0675389859906058	0.302391593664365
ENSDARG00000101294	BLOC1S5	biogenesis of lysosomal organelles complex-1, subunit 5, muted(bloc1s5)	BLOC1S5	35.5954242579391	38.9151045650628	32.2757439508154	0.829389	-0.26988	0.614741006252144	1
ENSDARG00000042933	BLOC1S6	biogenesis of lysosomal organelles complex-1, subunit 6, pallidin(bloc1s6)	BLOC1S6	303.725047276608	423.359351423763	184.090743129454	0.434833	-1.20147	1.16642857200934e-07	3.40779836658488e-06	4
ENSDARG00000059857	BLVRA	biliverdin reductase A(blvra)	BLVRA	144.796503962118	168.203433173467	121.38957475077	0.721683	-0.470563	0.148801043716629	0.512345262725073
ENSDARG00000096829	BLVRB	biliverdin reductase B(blvrb)	BLVRB	3216.75572772393	4314.79629043974	2118.71516500812	0.491035	-1.0261	3.84311540038787e-18	4.75467884408191e-16	4
ENSDARG00000096603	bmb	brambleberry(bmb)		60.2068368674542	12.5188144524539	107.894859282454	8.61862	3.10746	5.10664441616362e-09	1.87622758253866e-07	1
ENSDARG00000041414	bmf2	Bcl2 modifying factor 2(bmf2)		93.9024530144738	150.80818767675	36.9967183521973	0.245323	-2.02725	4.38913468189066e-07	1.13953026660778e-05	4
ENSDARG00000006010	bmi1a	bmi1 polycomb ring finger oncogene 1a(bmi1a)	BMI1	176.775770576886	186.296331389858	167.255209763915	0.897791	-0.155548	0.571231343234846	1
ENSDARG00000028071	bmp1a	bone morphogenetic protein 1a(bmp1a)	BMP1	92.296837960897	102.964868905083	81.6288070167106	0.792783	-0.335002	0.383231065317709	0.863494303337434
ENSDARG00000041430	bmp2b	bone morphogenetic protein 2b(bmp2b)		913.369575491749	872.817907491545	953.921243491952	1.09292	0.128189	0.427547606257076	0.903652218611335
ENSDARG00000019995	BMP4	bone morphogenetic protein 4(bmp4)	BMP4	2776.29395300951	2696.21709405391	2856.3708119651	1.0594	0.0832461	0.500937981094768	0.968139404125848
ENSDARG00000101701	BMP5	bone morphogenetic protein 5(bmp5)	BMP5	409.586315381795	487.409115763783	331.763514999806	0.680667	-0.554978	0.0063356219000762	0.048896402118061
ENSDARG00000018260	bmp7a	bone morphogenetic protein 7a(bmp7a)		6.97575187499554	1.07356145599097	12.8779422940001	11.9955	3.58442	0.0415407062122671	0.21364481927953	1
ENSDARG00000063230	bmp7b	bone morphogenetic protein 7b(bmp7b)	BMP7	342.304692105758	375.613063522145	308.996320689371	0.822645	-0.281658	0.235268141155641	0.674586218106831
ENSDARG00000105045	bmpr1ab	bone morphogenetic protein receptor, type IAb(bmpr1ab)	bmpr1aa	404.614415660754	311.599714386769	497.629116934739	1.59701	0.675377	0.000613742123783565	0.00687419527003588
ENSDARG00000011941	bmpr2a	bone morphogenetic protein receptor, type II a (serine/threonine kinase)(bmpr2a)		89.2909755767731	107.459169327586	71.1227818259601	0.661859	-0.595405	0.526702670887679	0.985418799965691
ENSDARG00000054154	BMS1	BMS1 ribosome biogenesis factor(bms1)	BMS1	730.385941139438	464.603654924028	996.168227354848	2.14412	1.10039	4.01143543317012e-06	8.3784063582207e-05	1
ENSDARG00000100757	BNC1	basonuclin 1(bnc1)	BNC1	959.803267878309	580.675745387308	1338.93079036931	2.30581	1.20528	8.17192394682737e-14	6.31085935626168e-12	1
ENSDARG00000069989	BNC2	basonuclin 2(bnc2)		277.318950551636	176.561447876651	378.076453226622	2.14133	1.09851	0.00037575096137963	0.00453538330636866	1
ENSDARG00000013397	BNIP2	BCL2/adenovirus E1B interacting protein 2(bnip2)	BNIP2	134.481799672276	126.219297917447	142.744301427105	1.13092	0.177501	0.55795782224117	1
ENSDARG00000099961	BNIP3	BCL2/adenovirus E1B interacting protein 3(bnip3)	BNIP3	12.8467058354391	11.1783608470751	14.5150508238031	1.29849	0.37684	0.694596173952627	1
ENSDARG00000028067	bnip3lb	BCL2/adenovirus E1B interacting protein 3-like b(bnip3lb)		1235.7703693777	1923.54393835056	547.996800404842	0.284889	-1.81153	5.42039345134321e-31	1.62270519508175e-28	4
ENSDARG00000022832	bnip4	BCL2/adenovirus E1B interacting protein 4(bnip4)		213.199664483908	350.981994726763	75.4173342410533	0.214875	-2.21843	1.17837898631974e-15	1.16156553005152e-13	4
ENSDARG00000060435	BNIPL	BCL2/adenovirus E1B 19kD interacting protein, like(bnipl)	BNIPL	34.1717566646275	32.473735829117	35.869777500138	1.10458	0.143495	0.844941887878099	1
ENSDARG00000074335	BOC	BOC cell adhesion associated, oncogene regulated(boc)	BOC	1960.89547981432	1507.60847910713	2414.1824805215	1.60133	0.679272	1.92127105188503e-07	5.34276396068349e-06
ENSDARG00000089505	BOD1L1	biorientation of chromosomes in cell division 1-like 1(bod1l1)		76.472270974858	77.0113250796398	75.9332168700762	0.986001	-0.0203394	0.93409675226524	1
ENSDARG00000052129	boka	BCL2-related ovarian killer a(boka)	BOK	31.1028779521151	37.15610513328	25.0496507709503	0.674173	-0.568809	0.731457106298485	1
ENSDARG00000008807	bokb	BCL2-related ovarian killer b(bokb)		17.2455403904639	1.78319989254425	32.7078808883835	18.3422	4.1971	0.00011747281435088	0.00165519946263479	1
ENSDARG00000039915	BOLA1	bolA family member 1(bola1)	BOLA1	122.051068617952	134.195181998871	109.906955237032	0.819008	-0.28805	0.384558371255047	0.864787613842982
ENSDARG00000063627	BOP1	block of proliferation 1(bop1)	BOP1	486.267155181893	335.642605103414	636.891705260373	1.89753	0.924122	6.36967696641757e-07	1.59729365831085e-05
ENSDARG00000042688	BORA	bora, aurora kinase A activator(bora)	BORA	140.927348028739	137.355250701439	144.499445356039	1.05201	0.0731525	0.789467965170773	1
ENSDARG00000055070	BORCS7	BLOC-1 related complex subunit 7(borcs7)	BORCS7	111.950626765041	123.872120406926	100.029133123156	0.807519	-0.308431	0.411705108624328	0.89181039234288
ENSDARG00000099980	bpifcl	BPI fold containing family C, like(bpifcl)	BPI	12.628187422739	20.1489831167626	5.1073917287153	0.253481	-1.98005	0.0774862921026264	0.332266153350413
ENSDARG00000043684	BPNT1	bisphosphate nucleotidase 1(bpnt1)	BPNT1	122.82143800249	148.994565438001	96.648310566978	0.64867	-0.624443	0.066284897265524	0.298429720347511
ENSDARG00000017661	BRAF	B-Raf proto-oncogene, serine/threonine kinase(braf)	BRAF	44.5780598301177	38.799866092691	50.3562535675443	1.29785	0.376119	0.570864831896487	1
ENSDARG00000079015	brca2	breast cancer 2, early onset(brca2)		68.002961217881	70.3274936820717	65.6784287536902	0.933894	-0.0986691	0.8225086062069	1
ENSDARG00000013596	brd1a	bromodomain containing 1a(brd1a)	BRD1	98.242541558863	96.6691609877142	99.8159221300117	1.03255	0.0462144	0.97790025162815	1
ENSDARG00000078904	BRD4	bromodomain containing 4(brd4)		867.818273566158	755.441778627531	980.194768504784	1.29751	0.375748	0.118595279780848	0.440603177479055
ENSDARG00000102802	BRDT	bromodomain, testis-specific(brdt)	BRDT	2647.26098563248	3423.20603961446	1871.31593165049	0.546656	-0.871295	8.33750210651307e-13	5.47902679080855e-11
ENSDARG00000017835	brf1a	BRF1, RNA polymerase III transcription initiation factor a(brf1a)		235.408920805924	68.2893873570181	402.528454254829	5.89445	2.55936	6.37996475216162e-17	7.16239654051699e-15	1
ENSDARG00000005002	brf1b	BRF1, RNA polymerase III transcription initiation factor b(brf1b)	BRF1	86.8096621615175	121.822028364994	51.797295958041	0.425188	-1.23383	0.00604635453534808	0.0470683952255716	4
ENSDARG00000078302	BRINP1	bone morphogenetic protein/retinoic acid inducible neural-specific 1(brinp1)	BRINP1	0	0	0	0	#NUM!	NA	NA
ENSDARG00000076351	brinp3a.1	bone morphogenetic protein/retinoic acid inducible neural-specific 3a, tandem duplicate 1(brinp3a.1)	BRINP2	48.3262777801877	74.59731001827	22.0552455421055	0.295657	-1.758	0.0635470071951465	0.290034138429345
ENSDARG00000041974	BRK1	BRICK1, SCAR/WAVE actin-nucleating complex subunit(brk1)	BRK1	1039.78329848294	1076.70354611822	1002.86305084766	0.93142	-0.102496	0.453387478623657	0.930653855249318
ENSDARG00000051955	brms1	breast cancer metastasis suppressor 1(brms1)	BRMS1	202.302853415215	267.092547482451	137.51315934798	0.514852	-0.95777	0.000547667170147418	0.00622615152785032
ENSDARG00000013659	BROX	BRO1 domain and CAAX motif containing(brox)	BROX	68.2749446374191	92.4051084829511	44.144780791887	0.477731	-1.06573	0.0258256918818147	0.149676673623835	4
ENSDARG00000070513	brpf3a	bromodomain and PHD finger containing, 3a(brpf3a)	BRPF3	40.4809993845595	45.1988267655533	35.7631720035658	0.791241	-0.337811	0.645446829959669	1
ENSDARG00000074238	brpf3b	bromodomain and PHD finger containing, 3b(brpf3b)		35.549906239974	27.4880591709219	43.6117533090261	1.58657	0.665912	0.433386354523155	0.9109114770592
ENSDARG00000077791	brsk2b	BR serine/threonine kinase 2b(brsk2b)	BRSK2	5.51134775818572	5.71352269707044	5.309172819301	0.929229	-0.105893	1	1
ENSDARG00000074747	BRWD1	bromodomain and WD repeat domain containing 1(brwd1)	BRWD1	139.004628493402	160.185141028959	117.824115957844	0.73555	-0.443105	0.167087089899109	0.551117281551471
ENSDARG00000035540	BRWD3	bromodomain and WD repeat domain containing 3(brwd3)		95.4090858894344	78.5944703736452	112.223701405224	1.42788	0.513878	0.297165351988327	0.76472064314602
ENSDARG00000025912	bscl2l	Bernardinelli-Seip congenital lipodystrophy 2, like(bscl2l)		227.320941382087	219.145975955291	235.495906808882	1.07461	0.103809	0.696232297356492	1
ENSDARG00000099069	bsk146	brain specific kinase 146(bsk146)		4.16473607229532	5.98041484645836	2.34905729813228	0.392792	-1.34816	0.493178682404588	0.961248498574714
ENSDARG00000079161	bsnb	bassoon (presynaptic cytomatrix protein) b(bsnb)		10.4753523042348	6.44136873594582	14.5093358725237	2.25252	1.17154	0.332780348019484	0.807605150032472
ENSDARG00000060089	BTAF1	BTAF1 RNA polymerase II, B-TFIID transcription factor-associated(btaf1)	BTAF1	141.862403715878	79.9773320421076	203.747475389648	2.54757	1.34912	3.08364840167413e-05	0.000508330320137294	1
ENSDARG00000020252	btbd10b	BTB (POZ) domain containing 10b(btbd10b)	BTBD10	946.676907105279	1019.38624312429	873.967571086264	0.857347	-0.222049	0.139464787001096	0.491121414369808
ENSDARG00000063255	btbd11a	BTB (POZ) domain containing 11a(btbd11a)		73.6286379955191	71.9408322952778	75.3164436957604	1.04692	0.066154	0.980744154727789	1
ENSDARG00000104653	BTBD2	BTB domain containing 2(btbd2)	BTBD2	50.9519202475955	34.487412666405	67.4164278287861	1.95481	0.967031	0.0727051927786803	0.318526947071159
ENSDARG00000076440	btbd6a	BTB (POZ) domain containing 6a(btbd6a)		252.431643664494	273.739963675375	231.123323653613	0.844317	-0.244143	0.364582663116158	0.843629701323714
ENSDARG00000003069	BTBD7	BTB (POZ) domain containing 7(btbd7)	BTBD7	13.8944292421917	9.0858607420594	18.702997742324	2.05847	1.04157	0.340171531299417	0.816310684065272
ENSDARG00000068983	BTBD9	BTB (POZ) domain containing 9(btbd9)	BTBD9	251.63840456103	336.783004110254	166.493805011807	0.494365	-1.01635	6.03148599516637e-05	0.000928619072360568	4
ENSDARG00000089681	BTF3L4	basic transcription factor 3-like 4(btf3l4)	BTF3L4	696.040479091658	675.197554436036	716.88340374728	1.06174	0.0864292	0.600319021080436	1
ENSDARG00000027249	BTG1	B-cell translocation gene 1, anti-proliferative(btg1)	BTG1	2968.65246418487	3706.01964928801	2231.28527908173	0.602071	-0.731995	1.02874223649687e-09	4.19965833212333e-08
ENSDARG00000069065	btg3	B-cell translocation gene 3(btg3)	BTG3	361.547797449442	370.773047682527	352.322547216357	0.950238	-0.0736395	0.751359743730387	1
ENSDARG00000004433	BTK	Bruton agammaglobulinemia tyrosine kinase(btk)	BTK	501.94020410238	687.528529033834	316.351879170926	0.460129	-1.11989	4.10112633539518e-07	1.06704090672744e-05	4
ENSDARG00000099509	btr23	bloodthirsty-related gene family, member 23(btr23)		22.1129161086726	30.1143435747134	14.1114886426317	0.468597	-1.09358	0.262959118519659	0.717395216974152
ENSDARG00000096304	btr31	bloodthirsty-related gene family, member 31(btr31)		25.0604455735545	42.1599893937971	7.96090175331183	0.188826	-2.40487	0.107277369986704	0.412784662774925
ENSDARG00000077029	BUB1	BUB1 mitotic checkpoint serine/threonine kinase(bub1)	BUB1	319.506338569337	315.7545212776	323.258155861074	1.02376	0.0338832	0.917208544332834	1
ENSDARG00000074927	bub1bb	BUB1 mitotic checkpoint serine/threonine kinase Bb(bub1bb)	BUB1B	117.216069816178	142.571404304377	91.8607353279792	0.644314	-0.634165	0.0727362507926584	0.31860212165303
ENSDARG00000075883	BUB3	BUB3 mitotic checkpoint protein(bub3)	BUB3	885.188856528199	830.71830473615	939.659408320249	1.13114	0.177779	0.211999201583163	0.636864301188072
ENSDARG00000017084	BUD31	BUD31 homolog (S. cerevisiae)(bud31)	BUD31	984.171256981677	1055.72968609253	912.612827870823	0.864438	-0.210166	0.157085018708321	0.52949049467029
ENSDARG00000058548	BVES	blood vessel epicardial substance(bves)	BVES	18.2155047056099	5.27077640990508	31.1602330013147	5.91189	2.56362	0.0106442798968877	0.0749457442565709	1
ENSDARG00000098935	bxdc2	brix domain containing 2(bxdc2)	BRIX1	784.51073682315	586.631730746	982.3897429003	1.67463	0.743841	4.43519319182846e-06	9.14532310447691e-05
ENSDARG00000001057	BYSL	bystin-like(bysl)	BYSL	1203.68634789882	859.000818469792	1548.37187732786	1.80253	0.850021	1.55710409769942e-09	6.16964334397276e-08
ENSDARG00000035918	BZW2	basic leucine zipper and W2 domains 2(bzw2)	BZW2	18.6240968389739	13.325483759057	23.9227099188909	1.79526	0.844193	0.394961752584982	0.874885358328762
ENSDARG00000057166	c13h10orf11	c13h10orf11 homolog (H. sapiens)(c13h10orf11)	C10orf11	63.8563431857777	76.5321635878303	51.1805227837252	0.668745	-0.580471	0.285459138523741	0.749712839820449
ENSDARG00000012113	C19H1orf109	c19h1orf109 homolog (H. sapiens)(c19h1orf109)	C1orf109	100.347525462451	86.3640779710871	114.330972953815	1.32383	0.404714	0.263547453687429	0.718305294421319
ENSDARG00000021112	C1D	C1D nuclear receptor corepressor(c1d)	C1D	209.034951760288	173.54703999266	244.522863527916	1.40897	0.494643	0.0639351819230221	0.291455085108386
ENSDARG00000044612	C1QB	complement component 1, q subcomponent, B chain(c1qb)		41.1050307055474	72.8081172672864	9.40194414380845	0.129133	-2.95307	3.17449159284163e-06	6.7881715400222e-05	4
ENSDARG00000039887	C1QBP	complement component 1, q subcomponent binding protein(c1qbp)	C1QBP	1347.28840883488	993.432470271846	1701.14434739791	1.71239	0.776011	5.28282996076645e-07	1.34845624966974e-05
ENSDARG00000095627	C1QC	complement component 1, q subcomponent, C chain(c1qc)	C1QC	31.8433668635607	47.5460042760741	16.1407294510474	0.339476	-1.55862	0.0836666567267203	0.350100562375538
ENSDARG00000088878	C1QTNF1	C1q and tumor necrosis factor related protein 1(c1qtnf1)	C1QTNF1	35.5213219357977	61.0353564560299	10.0072874155656	0.163959	-2.60859	0.00010121470331573	0.00145486386526564	4
ENSDARG00000055175	c1qtnf6a	C1q and tumor necrosis factor related protein 6a(c1qtnf6a)	C1QTNF6	39.8397616730128	28.6950667016069	50.9844566444188	1.77677	0.829255	0.204896051446962	0.623476065840433
ENSDARG00000100599	C1S	complement component 1, s subcomponent(c1s)		8.52623806476521	16.6431989970797	0.409277132450745	0.0245913	-5.34571	0.275534861520469	0.734951584755236
ENSDARG00000074790	c23h20orf24	c23h20orf24 homolog (H. sapiens)(c23h20orf24)	C20orf24	908.624710442038	831.28850423957	985.960916644506	1.18606	0.246182	0.107363054492529	0.41291779673106
ENSDARG00000045254	C24H7orf50	chromosome 24 open reading frame, human C7orf50(c24h7orf50)		84.4782184931366	82.9493318630147	86.0071051232586	1.03686	0.0522253	0.988575227069568	1
ENSDARG00000105000	C2CD2	C2 calcium dependent domain containing 2(c2cd2)	C2CD2	77.0877890305316	48.8258422160474	105.349735845016	2.15766	1.10947	0.00978190386860122	0.0698061762535936	1
ENSDARG00000074137	C2CD3	C2 calcium-dependent domain containing 3(c2cd3)	C2CD3	49.0231870748411	41.4443580988045	56.6020160508777	1.36573	0.449678	0.447688940431911	0.924466415441829
ENSDARG00000012694	c3a.1	complement component c3a, duplicate 1(c3a.1)	C3	15.4719753440427	2.03188443961007	28.9120662484753	14.2292	3.83078	0.00102600172833488	0.0105996769109714	1
ENSDARG00000021004	C5	complement component 5(c5)	C5	1.74193506884119	1.43748447542866	2.04638566225372	1.42359	0.509532	0.971280141293442	1
ENSDARG00000040319	c5ar1	C5a anaphylatoxin chemotactic receptor(c5ar1)		138.230809380821	148.915742170273	127.54587659137	0.856497	-0.22348	0.546753279652286	0.995404802417414
ENSDARG00000057113	C6	complement component 6(c6)	C6	127.915781379701	17.5773215199374	238.254241239465	13.5546	3.76071	6.06272639801038e-21	9.07500323613295e-19	1
ENSDARG00000052578	c6ast4	six-cysteine containing astacin protease 4(c6ast4)		0	0	0	0	#NUM!	NA	NA
ENSDARG00000042172	c7a	complement component 7a(c7a)	C7	2117.75535601475	1428.37074979377	2807.13996223573	1.96527	0.97473	0.000397308480430924	0.0047483160877129
ENSDARG00000057121	c7b	complement component 7b(c7b)		32.1342366662775	16.849475481062	47.418997851493	2.81427	1.49276	0.0288148120800688	0.162622590717926	1
ENSDARG00000045644	CA12	carbonic anhydrase XII(ca12)	CA12	1.58380578151688	0	3.16761156303377	3.16761	1.6634	0.384918081590195	0.864787613842982
ENSDARG00000060123	ca16b	carbonic anhydrase XVI b(ca16b)		20.0729184702773	20.7251754786219	19.4206614619327	0.937056	-0.0937921	1	1
ENSDARG00000051814	ca16c	carbonic anhydrase XVI c(ca16c)	PTPRZ1	16.0573590935128	13.7258219831389	18.3888962038868	1.33973	0.421942	0.696338421299115	1
ENSDARG00000014488	CA2	carbonic anhydrase II(ca2)	CA13	133.964690312707	204.868391098058	63.0609895273555	0.307812	-1.69988	3.8152231664568e-07	9.99085816019555e-06	4
ENSDARG00000101778	CA5A	carbonic anhydrase Va(ca5a)	CA5B	149.740829198001	154.186518580178	145.295139815823	0.942334	-0.0856902	0.785730036227777	1
ENSDARG00000056499	ca6	carbonic anhydrase VI(ca6)	CA6	5219.27714888858	7785.06295095302	2653.49134682413	0.340844	-1.55282	1.14891124020158e-42	6.33180651446549e-40	4
ENSDARG00000043451	CAB39	calcium binding protein 39(cab39)	CAB39	88.8674175434783	77.2964248313498	100.438410255607	1.29939	0.377838	0.319546448490877	0.7912254515578
ENSDARG00000079326	CABIN1	calcineurin binding protein 1(cabin1)	CABIN1	90.7515353481646	87.3770237616725	94.1260469346567	1.07724	0.10734	0.771113101947109	1
ENSDARG00000099395	CABLES1	Cdk5 and Abl enzyme substrate 1(cables1)	CABLES1	8.82559815710445	6.92053022775537	10.7306660864535	1.55055	0.632785	0.642759390063402	1
ENSDARG00000076964	cables2a	Cdk5 and Abl enzyme substrate 2a(cables2a)	CABLES2	109.646832919435	125.812966834926	93.4806990039442	0.743013	-0.42854	0.204013084874139	0.621373756370104
ENSDARG00000017154	cables2b	Cdk5 and Abl enzyme substrate 2b(cables2b)		84.5230880606147	119.693113055334	49.3530630658952	0.41233	-1.27813	0.019623112060099	0.12123333613894	4
ENSDARG00000052016	cabp2a	calcium binding protein 2a(cabp2a)	CABP2	58.8575740484259	90.7371470627787	26.9780010340731	0.29732	-1.74991	0.00108627180855275	0.0111143481373821	4
ENSDARG00000061590	CACHD1	cache domain containing 1(cachd1)	CACHD1	434.032749772186	381.526869844759	486.538629699613	1.27524	0.35077	0.0814352204355827	0.343848626213206
ENSDARG00000021735	cacna1ba	calcium channel, voltage-dependent, N type, alpha 1B subunit, a(cacna1ba)	CACNA1B	33.077803861814	13.3436913613791	52.8119163622488	3.95782	1.98471	0.00268734243690248	0.0238875977831555	1
ENSDARG00000079295	cacna1bb	calcium channel, voltage-dependent, N type, alpha 1B subunit, b(cacna1bb)		3.43172222600426	5.94399964181417	0.919444810194341	0.154685	-2.6926	0.496289689852433	0.964085836633355
ENSDARG00000008398	CACNA1C	calcium channel, voltage-dependent, L type, alpha 1C subunit(cacna1c)	CACNA1C	8.17026433916064	9.0858607420594	7.25466793626187	0.798457	-0.324714	0.805585985378635	1
ENSDARG00000102773	cacna1da	calcium channel, voltage-dependent, L type, alpha 1D subunit, a(cacna1da)	CACNA1D	0.613915698676117	0	1.22783139735223	1.22783	0.296112	0.778911788529975	1
ENSDARG00000089913	CACNA1G	calcium channel, voltage-dependent, T type, alpha 1G subunit(cacna1g)	CACNA1G	30.7401196095959	42.6877808341337	18.7924583850582	0.44023	-1.18367	0.263142270354149	0.717604241320035
ENSDARG00000060496	cacna1ha	calcium channel, voltage-dependent, T type, alpha 1H subunit a(cacna1ha)	CACNA1H	0.969890082840766	0	1.93978016568153	1.93978	0.955893	0.630255238867774	1
ENSDARG00000099708	cacna1hb	calcium channel, voltage-dependent, T type, alpha 1H subunit b(cacna1hb)		0.204638566225372	0	0.409277132450745	0.409277	-1.28885	1	1
ENSDARG00000029457	cacna1sa	calcium channel, voltage-dependent, L type, alpha 1S subunit, a(cacna1sa)	CACNA1S	3.45956708992647	4.16079974926992	2.75833443058302	0.662934	-0.593064	0.919081636859028	1
ENSDARG00000042552	cacna1sb	calcium channel, voltage-dependent, L type, alpha 1S subunit, b(cacna1sb)		9.10497136030758	2.37759985672567	15.8323428638895	6.65896	2.7353	0.0460791571850217	0.230291319575349	1
ENSDARG00000014804	cacna2d1a	calcium channel, voltage-dependent, alpha 2/delta subunit 1a(cacna2d1a)	CACNA2D1	80.9321574109813	68.1075403608014	93.7567744611613	1.3766	0.461108	0.61085851606835	1
ENSDARG00000039182	cacna2d2a	calcium channel, voltage-dependent, alpha 2/delta subunit 2a(cacna2d2a)		31.8017334722108	48.0737957164106	15.5296712280109	0.323038	-1.63022	0.193659936615103	0.602445131876798
ENSDARG00000099045	cacnb2a	calcium channel, voltage-dependent, beta 2a(cacnb2a)	CACNB2	91.2853241486145	80.9538626280488	101.61678566918	1.25524	0.327967	0.589928220322421	1
ENSDARG00000001881	cacnb3a	calcium channel, voltage-dependent, beta 3a(cacnb3a)	CACNB3	1.53050303323079	0	3.06100606646158	3.06101	1.61401	0.439561582367054	0.916424108917436
ENSDARG00000062174	cacnb4b	calcium channel, voltage-dependent, beta 4b subunit(cacnb4b)		21.6770782809402	7.18742237714329	36.1667341847372	5.03195	2.33112	0.0102396964538216	0.0726667835261107	1
ENSDARG00000008772	cacng1a	calcium channel, voltage-dependent, gamma subunit 1a(cacng1a)	CACNG1	16.6011495508157	6.53839960599559	26.6638994956359	4.07805	2.02788	0.0262307555281846	0.151409090883825	1
ENSDARG00000102376	cacng2b	calcium channel, voltage-dependent, gamma subunit 2b(cacng2b)		1.07363810377329	0	2.14727620754657	2.14728	1.10251	0.559098323311822	1
ENSDARG00000074669	cacng4b	calcium channel, voltage-dependent, gamma subunit 4b(cacng4b)	CACNG4	0.510167677743596	0	1.02033535548719	1.02033	0.0290429	0.875070150051071	1
ENSDARG00000014731	CACYBP	calcyclin binding protein(cacybp)	CACYBP	800.537678236896	1084.86127719586	516.214079277932	0.475834	-1.07147	5.34576921512498e-11	2.65091120035921e-09	4
ENSDARG00000041895	CAD	carbamoyl-phosphate synthetase 2, aspartate transcarbamylase, and dihydroorotase(cad)	CAD	1475.67915391134	846.160718087988	2105.19758973469	2.48794	1.31495	1.59304108279942e-21	2.52481393573876e-19	1
ENSDARG00000031075	cadm1a	cell adhesion molecule 1a(cadm1a)	CADM1	3.47592150240934	2.14712291198194	4.80472009283675	2.23775	1.16205	0.635339484301013	1
ENSDARG00000009930	cadm2a	cell adhesion molecule 2a(cadm2a)	CADM2	5.36533304322677	0	10.7306660864535	10.7307	3.42367	0.0183987544753422	0.115403879273816	1
ENSDARG00000057013	CADM3	cell adhesion molecule 3(cadm3)	CADM3	56.2733109953333	42.1357889330357	70.4108330576308	1.67105	0.740751	0.131004314486309	0.47167388596563
ENSDARG00000040291	CADM4	cell adhesion molecule 4(cadm4)	CADM4	27.4311923998546	33.9112203045457	20.9511644951635	0.617824	-0.694732	0.330897697700149	0.805697185614109
ENSDARG00000043661	cadpsa	Ca2+-dependent activator protein for secretion a(cadpsa)	CADPS	13.985211041963	18.6750834366898	9.29533864723626	0.49774	-1.00654	0.645666928738821	1
ENSDARG00000070567	cadpsb	Ca2+-dependent activator protein for secretion b(cadpsb)		1.42128335851042	0.594399964181417	2.24816675283943	3.78225	1.91924	0.717071491587478	1
ENSDARG00000011166	cahz	carbonic anhydrase(cahz)		12959.1709652661	19320.4130037608	6597.92892677135	0.3415	-1.55004	1.27648111147291e-48	1.06735829214161e-45	4
ENSDARG00000056590	CALCA	calcitonin/calcitonin-related polypeptide, alpha(calca)		2.8310762655815	0.958322983619105	4.70382954754389	4.9084	2.29525	0.451770533721297	0.928790094680597
ENSDARG00000011473	calcrla	calcitonin receptor-like a(calcrla)	CALCRL	527.382831083374	636.65236574885	418.113296417898	0.656737	-0.606612	0.00114751575644688	0.011642723672837
ENSDARG00000039482	CALHM2	calcium homeostasis modulator 2(calhm2)	CALHM2	206.567271930495	212.35289894379	200.7816449172	0.945509	-0.0808364	0.81408691644904	1
ENSDARG00000021811	calm1a	calmodulin 1a(calm1a)		1215.47651955846	1402.7871218462	1028.16591727071	0.732945	-0.448223	0.0018821301513603	0.0177517596422932
ENSDARG00000015050	calm2b	calmodulin 2b, (phosphorylase kinase, delta)(calm2b)		3837.78184341713	3932.96611324095	3742.59757359331	0.951597	-0.0715778	0.515099721811628	0.978530697073686
ENSDARG00000074057	calm3b	calmodulin 3b (phosphorylase kinase, delta)(calm3b)		8018.32159885374	8114.66406749056	7921.97913021691	0.976255	-0.0346705	0.787291592427115	1
ENSDARG00000076290	CALR	calreticulin(calr)	CALR	1173.74971582771	1633.17829619942	714.321135456004	0.437381	-1.19304	3.78462727936747e-16	3.9387736865829e-14	4
ENSDARG00000103979	calr3a	calreticulin 3a(calr3a)		1001.34201892984	1375.85105457638	626.832983283293	0.455597	-1.13417	8.90831623432103e-14	6.79301133226574e-12	4
ENSDARG00000102808	calr3b	calreticulin 3b(calr3b)		1503.38281594575	2117.11804304816	889.647588843347	0.420216	-1.2508	9.54771698193268e-20	1.30803722652478e-17	4
ENSDARG00000045676	calua	calumenin a(calua)	CALU	2912.27116950529	3287.33713236398	2537.20520664661	0.771812	-0.373679	0.00116951611198465	0.0118164984164649
ENSDARG00000017446	camk1db	calcium/calmodulin-dependent protein kinase 1Db(camk1db)		56.0826620686474	65.2507790122661	46.9145451250287	0.718988	-0.47596	0.493389390351008	0.961248498574714
ENSDARG00000008788	camk1gb	calcium/calmodulin-dependent protein kinase IGb(camk1gb)		1.12801937016507	1.43748447542866	0.818554264901489	0.569435	-0.812396	0.953739363075611	1
ENSDARG00000043010	camk2d1	calcium/calmodulin-dependent protein kinase (CaM kinase) II delta 1(camk2d1)	CAMK2D	24.1427700993468	12.9373602788579	35.3481799198357	2.73226	1.45009	0.136146282626461	0.483269336951167
ENSDARG00000025855	camk2n1a	calcium/calmodulin-dependent protein kinase II inhibitor 1a(camk2n1a)	CAMK2N2	98.5104154581563	77.3692552406382	119.651575675674	1.5465	0.629007	0.104645723939241	0.40497193740866
ENSDARG00000090424	CAMK2N2	calcium/calmodulin-dependent protein kinase II inhibitor 2(camk2n2)		54.8803190332944	19.8396829042912	89.9209551622977	4.53238	2.18027	5.09632193088603e-05	0.000804561917331089	1
ENSDARG00000005372	CAMK4	calcium/calmodulin-dependent protein kinase IV(camk4)	CAMK4	14.4157831957225	12.2701299053881	16.5614364860568	1.34974	0.432677	0.592185276357285	1
ENSDARG00000035452	camkk1a	calcium/calmodulin-dependent protein kinase kinase 1, alpha a(camkk1a)	CAMKK1	23.6072975035239	10.6385836898599	36.5760113171879	3.43805	1.78159	0.0310878446987803	0.17256054798676	1
ENSDARG00000035122	camsap1b	calmodulin regulated spectrin-associated protein 1b(camsap1b)	CAMSAP1	49.1344786148002	27.5668824386496	70.7020747909507	2.56475	1.35882	0.0116347578041992	0.0804939349483672	1
ENSDARG00000059965	camsap2b	calmodulin regulated spectrin-associated protein family, member 2b(camsap2b)		175.436291804262	176.907163293766	173.965420314757	0.983371	-0.0241918	0.918007269234104	1
ENSDARG00000059475	CAMSAP3	calmodulin regulated spectrin-associated protein family, member 3(camsap3)	CAMSAP3	34.5693766959297	29.5017360082099	39.6370173836495	1.34355	0.426049	0.570484783352177	1
ENSDARG00000077428	camta1a	calmodulin binding transcription activator 1a(camta1a)	CAMTA1	3.8995465619391	2.37759985672567	5.42149326715253	2.28024	1.18918	0.550186408527831	0.99790874180128
ENSDARG00000007824	camta1b	calmodulin binding transcription activator 1b(camta1b)		22.9405358692185	10.9478839023313	34.9331878361056	3.19086	1.67395	0.0291572004359638	0.164120926966501	1
ENSDARG00000005749	CAND2	cullin-associated and neddylation-dissociated 2 (putative)(cand2)		2.21716056690538	0.958322983619105	3.47599815019166	3.62717	1.85884	0.627167751532315	1
ENSDARG00000102977	cant1b	calcium activated nucleotidase 1b(cant1b)		227.71238478175	267.650532241988	187.774237321511	0.701565	-0.511352	0.0335818572026508	0.18210254381252
ENSDARG00000016350	CAP1	CAP, adenylate cyclase-associated protein 1 (yeast)(cap1)	CAP1	2108.28683473824	1869.16798380434	2347.40568567215	1.25586	0.328671	0.00846871221495843	0.0622862609950037
ENSDARG00000099672	capgb	capping protein (actin filament), gelsolin-like b(capgb)		290.837004108671	296.830753293844	284.843254923498	0.959615	-0.0594722	0.749540336171861	1
ENSDARG00000052702	capn1a	calpain 1, (mu/I) large subunit a(capn1a)		51.9976529385659	36.0401356142055	67.9551702629264	1.88554	0.914979	0.0724246582248529	0.317696370711733
ENSDARG00000052748	capn1b	calpain 1, (mu/I) large subunit b(capn1b)	capn1a	9.38812726169143	3.5663997850885	15.2098547382944	4.26476	2.09247	0.292082430522805	0.756938707399765
ENSDARG00000091699	capn2a	calpain 2, (m/II) large subunit a(capn2a)		432.894143698835	417.803475262147	447.984812135523	1.07224	0.100625	0.540529236442549	0.99429693602263
ENSDARG00000041864	capn3a	calpain 3a, (p94)(capn3a)	CAPN3	2.31403847067056	1.66796142017239	2.96011552116872	1.77469	0.827568	0.869782468548541	1
ENSDARG00000043035	capn3b	calpain 3b(capn3b)		4.02890334732306	5.50125335464881	2.55655333999732	0.464722	-1.10556	0.625780877606539	1
ENSDARG00000103317	capn5a	calpain 5a(capn5a)	CAPN5	62.8435109208543	85.8425084161941	39.8445134255145	0.464158	-1.10731	0.0149324285830962	0.0983957773672555	4
ENSDARG00000102987	CAPN7	calpain 7(capn7)	CAPN7	49.5183851200568	40.0856968911036	58.95107334901	1.47063	0.55643	0.290817504456354	0.755570990638929
ENSDARG00000012341	CAPN9	calpain 9(capn9)	CAPN9	101.91790853943	91.8653313257359	111.970485753124	1.21886	0.285527	0.45022166671922	0.927091134194494
ENSDARG00000013804	capns1b	calpain, small subunit 1 b(capns1b)		1839.48154678134	2157.45887539878	1521.5042181639	0.70523	-0.503835	6.8319645637763e-05	0.00103413426159183
ENSDARG00000009346	caprin1a	cell cycle associated protein 1a(caprin1a)	CAPRIN1	602.843679198698	583.356423571061	622.330934826335	1.06681	0.0933046	0.594292950910202	1
ENSDARG00000054272	caprin1b	cell cycle associated protein 1b(caprin1b)		432.047365674942	614.319844515461	249.774886834423	0.406588	-1.29836	6.65442620779575e-11	3.22726362225678e-09	4
ENSDARG00000020749	CAPRIN2	caprin family member 2(caprin2)	CAPRIN2	1.8118194282	2.39580745904776	1.22783139735223	0.512492	-0.9644	0.843160705685596	1
ENSDARG00000056090	capza1b	capping protein (actin filament) muscle Z-line, alpha 1b(capza1b)		2188.81716332632	2145.8617396983	2231.77258695435	1.04004	0.0566335	0.640840573182749	1
ENSDARG00000100252	CAPZB	capping protein (actin filament) muscle Z-line, beta(capzb)	CAPZB	3380.38384352162	3156.69613540631	3604.07155163693	1.14172	0.191213	0.119046657633696	0.44176521097412
ENSDARG00000103485	CARD14	caspase recruitment domain family, member 14(card14)	CARD14	0.765251516615394	0	1.53050303323079	1.5305	0.614006	0.73948600795449	1
ENSDARG00000067672	CARD9	caspase recruitment domain family, member 9(card9)	CARD9	116.216555253321	153.349426927371	79.083683579272	0.515709	-0.955371	0.0150894604075168	0.0991341981636073
ENSDARG00000053129	CARHSP1	calcium regulated heat stable protein 1(carhsp1)	CARHSP1	837.748088032489	960.261310750059	715.234865314919	0.744834	-0.42501	0.0168164529601989	0.107764843507363
ENSDARG00000091531	carm1l	coactivator-associated arginine methyltransferase 1, like(carm1l)		161.564360753441	116.836122679795	206.292598827087	1.76566	0.820206	0.1032197691014	0.401148868277602
ENSDARG00000102865	CARNMT1	carnosine N-methyltransferase 1(carnmt1)	CARNMT1	37.8107371245195	18.996598393044	56.6248758559951	2.98079	1.57569	0.0110643137620228	0.0772971894022737	1
ENSDARG00000074490	CASC4	cancer susceptibility candidate 4(casc4)	CASC4	87.5986361074627	88.6628545600851	86.5344176548402	0.975994	-0.0350558	0.924645978703748	1
ENSDARG00000070239	casc5	cancer susceptibility candidate 5(casc5)		113.591649740535	96.1899994959047	130.993299985164	1.36182	0.445534	0.367538493210785	0.847029169537001
ENSDARG00000023900	CASD1	CAS1 domain containing 1(casd1)	CASD1	45.4885811722847	44.7802809391493	46.1968814054201	1.03163	0.0449312	0.95443708376865	1
ENSDARG00000046107	CASKIN1	CASK interacting protein 1(caskin1)		95.1123129376742	77.4298709060438	112.794754969305	1.45673	0.542737	0.153897469229193	0.523182354035987
ENSDARG00000055045	casp3b	caspase 3, apoptosis-related cysteine peptidase b(casp3b)	casp3a	67.717632950461	81.8999708677851	53.5352950331368	0.653667	-0.613373	0.230196444734082	0.66704629283492
ENSDARG00000093405	CASP6	caspase 6, apoptosis-related cysteine peptidase(casp6)	CASP6	69.6901907242602	49.8629884673942	89.5173929811263	1.79527	0.844198	0.0499713404192838	0.243912043846057
ENSDARG00000025608	casp6l1	caspase 6, apoptosis-related cysteine peptidase, like 1(casp6l1)		2.25210274658479	1.43748447542866	3.06672101774092	2.13339	1.09315	0.807845171223425	1
ENSDARG00000058325	casp8	caspase 8, apoptosis-related cysteine peptidase(casp8)	CASP8	184.381707721348	165.41950223422	203.343913208477	1.22926	0.297792	0.289002155641499	0.753665434866062
ENSDARG00000022718	CASP8AP2	caspase 8 associated protein 2(casp8ap2)		105.989132655918	123.665843922944	88.3124213888914	0.714121	-0.485759	0.203437941103105	0.620290033171029
ENSDARG00000070272	casp8l2	caspase 8, apoptosis-related cysteine peptidase, like 2(casp8l2)	CASP10	8.98164431124258	12.7492913971977	5.21399722528749	0.408964	-1.28996	0.387421249825211	0.867618940433278
ENSDARG00000004325	CASP9	caspase 9, apoptosis-related cysteine peptidase(casp9)	CASP9	175.954873526893	257.581919028544	94.3278280252424	0.366205	-1.44928	0.000765021773484327	0.0083004196211961	4
ENSDARG00000052039	caspb	caspase b(caspb)		32.5149794340452	34.1781124539336	30.8518464141568	0.902679	-0.147716	0.743904036570173	1
ENSDARG00000038716	casq1a	calsequestrin 1a(casq1a)	CASQ1	14.9701367957266	1.43748447542866	28.5027891160246	19.8282	4.30948	0.000600282858304086	0.00675464456195628	1
ENSDARG00000018105	casq1b	calsequestrin 1b(casq1b)		27.644519041607	2.87496895085732	52.4140691323568	18.2312	4.18834	2.70564140258069e-06	5.89479769732068e-05	1
ENSDARG00000008982	CASQ2	calsequestrin 2(casq2)	CASQ2	64.2774892179862	26.9724824744682	101.582495961504	3.76615	1.91309	5.94889317746104e-05	0.000919765630534039	1
ENSDARG00000006775	cass4	Cas scaffolding protein family member 4(cass4)	CASS4	90.481345627581	126.922943495561	54.0397477596011	0.425768	-1.23186	0.00116166353843505	0.0117567525640699	4
ENSDARG00000037030	CASZ1	castor zinc finger 1(casz1)	CASZ1	41.0295744103665	47.3277420752131	34.7314067455199	0.733849	-0.446445	0.463868629139291	0.940418893737871
ENSDARG00000104702	CAT	catalase(cat)	CAT	309.610879809657	370.130246796823	249.091512822491	0.672983	-0.571357	0.0157547435815289	0.102395276630527
ENSDARG00000103747	CAV1	caveolin 1(cav1)	CAV1	874.03923030812	900.281766201706	847.796694414534	0.941701	-0.0866583	0.491607305351188	0.959744428585537
ENSDARG00000052000	CAV2	caveolin 2(cav2)	CAV2	118.557065075907	165.498325501947	71.6158046498657	0.432728	-1.20847	0.000439294396731642	0.00516887239125032	4
ENSDARG00000024141	CAV3	caveolin 3(cav3)	CAV3	46.1688911105636	31.9399515303412	60.397830690786	1.89098	0.919135	0.0694248042603563	0.308330051009044
ENSDARG00000045601	CAX1	cation/H+ exchanger protein 1(cax1)		172.422419137627	170.963163651952	173.881674623303	1.01707	0.0244204	0.95198040473789	1
ENSDARG00000079012	CBFA2T3	core-binding factor, runt domain, alpha subunit 2; translocated to, 3(cbfa2t3)	CBFA2T3	658.221254261099	969.474853735377	346.967654786821	0.357892	-1.4824	7.562752943825e-18	9.11530434423092e-16	4
ENSDARG00000015222	CBLL1	Cbl proto-oncogene-like 1, E3 ubiquitin protein ligase(cbll1)		162.387266297925	132.290750775516	192.483781820334	1.45501	0.541025	0.0864015378382963	0.357426344220619
ENSDARG00000057296	CBLN1	cerebellin 1 precursor(cbln1)		2.39117344135119	0.594399964181417	4.18794691852096	7.04567	2.81674	0.414505793190421	0.893532845504002
ENSDARG00000053500	cbsa	cystathionine-beta-synthase a(cbsa)	CBSL	29.96404252021	10.9842991069755	48.9437859334444	4.4558	2.15568	0.00271991995169821	0.0241152975900292	1
ENSDARG00000004318	cbwd	COBW domain containing(cbwd)	CBWD1	166.480946416792	144.178750059144	188.783142774439	1.30937	0.388872	0.221594147702653	0.652036947899723
ENSDARG00000004189	cbx1a	chromobox homolog 1a (HP1 beta homolog Drosophila)(cbx1a)	CBX1	1765.05312823492	1629.67274110674	1900.4335153631	1.16614	0.221746	0.0978563035503389	0.387162262162207
ENSDARG00000044938	CBX2	chromobox homolog 2 (Drosophila Pc class)(cbx2)	CBX2	253.508643543831	303.981760466343	203.035526621319	0.66792	-0.582253	0.0171538080552063	0.109463866192289
ENSDARG00000003860	cbx3a	chromobox homolog 3a (HP1 gamma homolog, Drosophila)(cbx3a)	CBX3	1058.99781103601	1046.58920254351	1071.40641952851	1.02371	0.0338099	0.863291685515546	1
ENSDARG00000061187	CBX5	chromobox homolog 5 (HP1 alpha homolog, Drosophila)(cbx5)	CBX5	3351.26725010522	3580.97716558204	3121.5573346284	0.871706	-0.198087	0.0943050647824264	0.377921585838548
ENSDARG00000071051	cbx6a	chromobox homolog 6a(cbx6a)		293.581110836225	319.405737188855	267.756484483595	0.838296	-0.254469	0.480977125036459	0.951796489864672
ENSDARG00000097543	cbx6b	chromobox homolog 6b(cbx6b)	CBX6	53.4819748320798	58.0087338281566	48.9552158360031	0.843928	-0.244808	0.664680168877851	1
ENSDARG00000038025	cbx7a	chromobox homolog 7a(cbx7a)		2463.59495091495	3261.43176043305	1665.75814139685	0.510745	-0.969326	4.70056905531299e-15	4.38400380854941e-13
ENSDARG00000087327	cbx8a	chromobox homolog 8a (Pc class homolog, Drosophila)(cbx8a)	CBX8	130.645300168531	163.521063869304	97.769536467758	0.597902	-0.74202	0.0196759535682044	0.121462208245862
ENSDARG00000098771	cbx8b	chromobox homolog 8b(cbx8b)		93.7625505391594	93.3210234034867	94.2040776748322	1.00946	0.013588	0.99537057007413	1
ENSDARG00000036281	cc2d1a	coiled-coil and C2 domain containing 1A(cc2d1a)		40.1815410963831	27.9490130604094	52.4140691323568	1.87535	0.907157	0.140581369572817	0.493908668613626
ENSDARG00000090971	CC2D2A	coiled-coil and C2 domain containing 2A(cc2d2a)	CC2D2A	40.5193821105309	31.400174373126	49.6385898479357	1.58084	0.66069	0.307718508280769	0.776145840160221
ENSDARG00000003872	CCDC102A	coiled-coil domain containing 102A(ccdc102a)	CCDC102A	77.4852058267759	66.3667485313406	88.6036631222113	1.33506	0.416906	0.314546781639974	0.785362943573696
ENSDARG00000033533	CCDC115	coiled-coil domain containing 115(ccdc115)	CCDC115	94.7394855827871	117.43674452942	72.0422266361545	0.613456	-0.704969	0.0674298923850868	0.302014676846319
ENSDARG00000023003	CCDC12	coiled-coil domain containing 12(ccdc12)	CCDC12	171.361363357544	179.666893772252	163.055832942836	0.907545	-0.139959	0.63725085878521	1
ENSDARG00000032856	CCDC120	coiled-coil domain containing 120(ccdc120)	CCDC120	175.238271574883	106.974014977337	243.502528172429	2.27628	1.18668	2.79949324777061e-05	0.000468171805277168	1
ENSDARG00000062695	CCDC126	coiled-coil domain containing 126(ccdc126)	CCDC126	232.277829073411	277.476224739802	187.079433407019	0.674218	-0.568713	0.0280943039132629	0.159545380700869
ENSDARG00000063451	CCDC13	coiled-coil domain containing 13(ccdc13)	CCDC13	0.919444810194341	0	1.83888962038868	1.83889	0.878835	0.642617056069289	1
ENSDARG00000075513	ccdc136b	coiled-coil domain containing 136b(ccdc136b)	CCDC136	1.47566462490221	2.03188443961007	0.919444810194341	0.452508	-1.14398	0.840475108913557	1
ENSDARG00000104024	CCDC137	coiled-coil domain containing 137(ccdc137)	CCDC137	392.64220183599	265.363970396873	519.920433275106	1.95927	0.970318	7.73032964095128e-05	0.00115001695376336
ENSDARG00000098734	CCDC14	coiled-coil domain containing 14(ccdc14)		15.5012155973073	13.325483759057	17.6769474355575	1.32655	0.407681	0.625212151280461	1
ENSDARG00000095675	CCDC141	coiled-coil domain containing 141(ccdc141)	CCDC141	1.16296154984448	1.91664596723821	0.409277132450745	0.213538	-2.22743	0.730137179402256	1
ENSDARG00000101377	CCDC142	coiled-coil domain containing 142(ccdc142)		21.0888473359378	15.7212912181048	26.4564034537708	1.68284	0.750897	0.331981417520175	0.806796692067219
ENSDARG00000078829	ccdc149a	coiled-coil domain containing 149a(ccdc149a)	CCDC149	19.4991866617215	27.0513057421959	11.9470675812471	0.441645	-1.17904	0.186427422976509	0.589474322565831
ENSDARG00000020857	ccdc149b	coiled-coil domain containing 149b(ccdc149b)		23.3586129564581	10.1412145957283	36.5760113171879	3.60667	1.85067	0.0208570513376958	0.126916596709607	1
ENSDARG00000045850	CCDC167	coiled-coil domain containing 167(ccdc167)		171.168918097663	171.387702336795	170.950133858531	0.997447	-0.00368791	0.939163355392521	1
ENSDARG00000077928	CCDC173	coiled-coil domain containing 173(ccdc173)	CCDC173	3.20972770625268	0.594399964181417	5.82505544832394	9.79989	3.29277	0.24114965413268	0.683614445062351
ENSDARG00000067841	CCDC177	coiled-coil domain containing 177(ccdc177)	CCDC177	1.0962385124975	1.78319989254425	0.409277132450745	0.229518	-2.12332	0.83139955504567	1
ENSDARG00000022983	CCDC28A	coiled-coil domain containing 28A(ccdc28a)	CCDC28A	223.72443147309	250.782849158604	196.666013787575	0.784208	-0.350691	0.14648753565922	0.507889083814759
ENSDARG00000073962	Ccdc32	coiled-coil domain containing 32(ccdc32)	C15orf57	410.131038486472	494.778614164147	325.483462808797	0.657837	-0.604199	0.00166353530902735	0.0159506001220262
ENSDARG00000100981	CCDC39	coiled-coil domain containing 39(ccdc39)	CCDC39	69.3002616887549	57.2686730453984	81.3318503321114	1.42018	0.506074	0.416906791553545	0.896318183206129
ENSDARG00000026052	ccdc3a	coiled-coil domain containing 3a(ccdc3a)	CCDC3	121.858610333206	115.101552735778	128.615667930635	1.11741	0.160159	0.643216166154342	1
ENSDARG00000030632	ccdc3b	coiled-coil domain containing 3b(ccdc3b)		69.0116898147606	108.690606346037	29.3327732834847	0.269874	-1.88964	0.00109840830289678	0.0112116323165818	4
ENSDARG00000054446	CCDC43	coiled-coil domain containing 43(ccdc43)	CCDC43	356.103635944847	274.007084851767	438.200187037926	1.59923	0.677377	0.0323996884696393	0.177590426243283
ENSDARG00000045351	CCDC58	coiled-coil domain containing 58(ccdc58)	CCDC58	303.674863530255	217.223337129614	390.126389930897	1.79597	0.844762	0.000148029545859409	0.00202001601437524
ENSDARG00000045755	CCDC59	coiled-coil domain containing 59(ccdc59)	CCDC59	44.5911783590034	36.2524049566271	52.9299517613797	1.46004	0.546008	0.298298375208173	0.766250394516022
ENSDARG00000032005	CCDC65	coiled-coil domain containing 65(ccdc65)	CCDC65	2.02794844586471	2.62628440379149	1.42961248793794	0.544348	-0.877399	0.83908534527784	1
ENSDARG00000058587	ccdc79	coiled-coil domain containing 79(ccdc79)	CCDC79	954.519610938442	1215.42944374424	693.609778132646	0.57067	-0.80927	9.85916321407528e-08	2.90845314815221e-06
ENSDARG00000000002	CCDC80	coiled-coil domain containing 80(ccdc80)	CCDC80	822.210023491545	404.593229975462	1239.82681700763	3.06438	1.61559	2.71049748017637e-23	5.09510491448037e-21	1
ENSDARG00000044695	ccdc80l2	coiled-coil domain containing 80 like 2(ccdc80l2)		885.944307862491	818.854505913283	953.034109811698	1.16386	0.218921	0.146596023439911	0.508047302042934
ENSDARG00000079555	ccdc85cb	coiled-coil domain containing 85C, b(ccdc85cb)		20.8889194351913	17.7713832600369	24.0064556103457	1.35085	0.433866	0.613729829965518	1
ENSDARG00000053713	CCDC88C	coiled-coil domain containing 88C(ccdc88c)	CCDC88C	84.4698394242159	99.7623921394325	69.1772867089993	0.69342	-0.528198	0.196323194486806	0.607379579371083
ENSDARG00000044626	CCDC90B	coiled-coil domain containing 90B(ccdc90b)	CCDC90B	135.098225827	157.995610053893	112.200841600106	0.710152	-0.493801	0.138453037962774	0.488839213389532
ENSDARG00000041750	CCDC92	coiled-coil domain containing 92(ccdc92)	CCDC92	13.0945503309366	22.102044288645	4.08705637322811	0.184918	-2.43505	0.0256487809910537	0.148829215183551	4
ENSDARG00000026185	CCDC94	coiled-coil domain containing 94(ccdc94)	CCDC94	325.769143497916	342.818041763678	308.720245232154	0.900537	-0.151143	0.410201799255405	0.890748046041399
ENSDARG00000052089	CCKAR	cholecystokinin A receptor(cckar)	CCKAR	4.51569594460892	3.10544589560104	5.92594599361679	1.90824	0.932245	0.688753630302044	1
ENSDARG00000100052	cckb	cholecystokinin b(cckb)	ccka	4.71238587556125	2.37759985672567	7.04717189439683	2.96399	1.56754	0.41303283019627	0.89188053567199
ENSDARG00000070873	ccl25b	chemokine (C-C motif) ligand 25b(ccl25b)		1067.60394360928	2024.19113598331	111.016751235253	0.054845	-4.1885	2.36535769849436e-51	2.29430235323159e-48	4
ENSDARG00000093608	ccl34b.1	chemokine (C-C motif) ligand 34b, duplicate 1(ccl34b.1)		73.8061335245265	126.874313547034	20.7379535020191	0.163453	-2.61305	2.25133691292435e-06	4.99475469364159e-05	4
ENSDARG00000093098	ccl34b.8	chemokine (C-C motif) ligand 34b, duplicate 8(ccl34b.8)		19.1627040485196	2.37759985672567	35.9478082403135	15.1194	3.91833	0.00170279525253802	0.016275554623096	1
ENSDARG00000103466	ccl35.1	chemokine (C-C motif) ligand 35, duplicate 1(ccl35.1)		125.625780408977	194.963646305513	56.2879145124405	0.28871	-1.79231	1.59256719463518e-07	4.52733433794941e-06	4
ENSDARG00000041919	ccl38.1	chemokine (C-C motif) ligand 38, duplicate 1(ccl38.1)		42.0220012790137	62.0725027073767	21.9714998506507	0.353965	-1.49832	0.00973215478378669	0.0695740039363336	4
ENSDARG00000041835	ccl38a.5	chemokine (C-C motif) ligand 38, duplicate 5(ccl38a.5)		9.56748553192957	17.1951908981776	1.93978016568153	0.112809	-3.14804	0.020005704853129	0.122845869076608	4
ENSDARG00000105089	ccl39.6	chemokine (C-C motif) ligand 39, duplicate 6(ccl39.6)		1.28652915164386	1.55272294780052	1.02033535548719	0.657126	-0.605757	0.955047017923446	1
ENSDARG00000099982	ccl39.7	chemokine (C-C motif) ligand 39, duplicate 7(ccl39.7)		39.5773611844243	49.323211310179	29.8315110586696	0.604817	-0.72543	0.189045718220127	0.594262516409314
ENSDARG00000074772	ccl44	chemokine (C-C motif) ligand 44(ccl44)		89.2652500653566	125.891790102653	52.6387100280598	0.418127	-1.25799	0.00206597476738833	0.019194567867586	4
ENSDARG00000013705	CCM2	cerebral cavernous malformation 2(ccm2)	CCM2	56.3198281388647	66.5608102714401	46.0788460062892	0.692282	-0.530568	0.294713008581171	0.76107515922096
ENSDARG00000063089	CCM2L	cerebral cavernous malformation 2-like(ccm2l)	CCM2L	40.0730957641162	32.9346897186045	47.2115018096279	1.43349	0.519531	0.36564888553987	0.844455227143503
ENSDARG00000051923	CCNB1	cyclin B1(ccnb1)	CCNB1	635.505978291979	766.571738553084	504.440218030874	0.658047	-0.603737	0.000339146980363338	0.00414933154734137
ENSDARG00000036180	CCNB2	cyclin B2(ccnb2)	CCNB2	132.801591602949	164.351933636668	101.251249569229	0.616064	-0.698849	0.0367846769568443	0.194630510915671
ENSDARG00000034855	CCNB3	cyclin B3(ccnb3)		431.061812696421	527.792127150479	334.331498242362	0.633453	-0.658691	0.00078836174362341	0.00851233044433508
ENSDARG00000051748	ccnd2a	cyclin D2, a(ccnd2a)	CCND2	761.613413068027	519.706997455123	1003.51982868093	1.93093	0.949299	8.35377709695644e-09	2.94862795959384e-07
ENSDARG00000070408	ccnd2b	cyclin D2, b(ccnd2b)		40.5032573121149	30.7511516019783	50.2553630222515	1.63426	0.708638	0.214611146629176	0.640552637972165
ENSDARG00000098529	CCNE2	cyclin E2(ccne2)	CCNE2	149.971582914799	185.695938567237	114.24722726236	0.615238	-0.700783	0.0434542261046408	0.22123063800366
ENSDARG00000076667	CCNG1	cyclin G1(ccng1)	CCNG1	28511.2947747581	18587.5911745447	38434.9983749715	2.06778	1.04808	3.2162686417637e-09	1.22243414254119e-07	1
ENSDARG00000017602	CCNG2	cyclin G2(ccng2)	CCNG2	1033.51027404209	1702.40825699174	364.612291092438	0.214174	-2.22314	9.37555016897442e-46	6.31521433465169e-43	4
ENSDARG00000068214	CCNI	cyclin I(ccni)	CCNI	891.086647898367	1421.25592879891	360.917366997822	0.253943	-1.97743	4.30327463049699e-19	5.7335223359847e-17	4
ENSDARG00000033046	ccni2	cyclin I family, member 2(ccni2)		12.0200499689799	10.9660915046534	13.0740084333065	1.19222	0.253652	0.845391383667419	1
ENSDARG00000059917	CCNJ	cyclin J(ccnj)	CCNJ	19.3667567993356	26.0687822978154	12.6647313008557	0.48582	-1.04151	0.32408585276251	0.797438644712136
ENSDARG00000034146	CCNK	cyclin K(ccnk)	CCNK	190.569763052766	158.55958767187	222.579938433662	1.40376	0.489298	0.0615401123617662	0.283812511346609
ENSDARG00000036510	ccnt2b	cyclin T2b(ccnt2b)		1176.61123488561	818.120667015968	1535.10180275524	1.87638	0.907949	2.18798081273071e-10	9.93564545466423e-09
ENSDARG00000063677	CCNY	cyclin Y(ccny)	CCNY	54.0496738302795	51.3792962105505	56.7200514500086	1.10395	0.142672	0.688104161644235	1
ENSDARG00000099692	CCNYL1	cyclin Y-like 1(ccnyl1)	CCNYL1	206.694293432731	204.746930740243	208.641656125219	1.01902	0.0271852	0.843352216044203	1
ENSDARG00000104126	CCPG1	cell cycle progression 1(ccpg1)		0.969890082840766	0	1.93978016568153	1.93978	0.955893	0.630255238867774	1
ENSDARG00000059410	ccr12b.1	chemokine (C-C motif) receptor 12b, tandem duplicate 1(ccr12b.1)		7.16897356352674	11.8879992836283	2.44994784342513	0.206086	-2.27868	0.495342631535854	0.963506600305038
ENSDARG00000026417	ccr12b.2	chemokine (C-C motif) receptor 12b, tandem duplicate 2(ccr12b.2)	ccr12a	30.2004691501732	44.0584277587133	16.3425105416331	0.370928	-1.43079	0.299887207382913	0.767842915197258
ENSDARG00000055186	ccr9a	chemokine (C-C motif) receptor 9a(ccr9a)	CCR9	307.671841751876	419.793180665678	195.550502838075	0.465826	-1.10214	0.00747829316591034	0.0559004719420961	4
ENSDARG00000091535	ccser2b	coiled-coil serine-rich protein 2b(ccser2b)		48.6246305530503	29.7928286183592	67.4564324877415	2.26418	1.17899	0.0234348844125568	0.138772286232012	1
ENSDARG00000056559	CCZ1	CCZ1 homolog, vacuolar protein trafficking and biogenesis associated(ccz1)	CCZ1B	296.051806775858	286.986853193709	305.116760358008	1.06317	0.0883764	0.847487116357585	1
ENSDARG00000060609	CD109	CD109 molecule(cd109)	CD109	0	0	0	0	#NUM!	NA	NA
ENSDARG00000038288	CD151	CD151 molecule(cd151)		72.8218075654702	8.24277623081216	137.400838900128	16.6692	4.05912	3.38424646527329e-14	2.76311759381859e-12	1
ENSDARG00000068629	cd151l	CD151 antigen, like(cd151l)	CD151	647.460437561074	722.17335920869	572.747515913457	0.793089	-0.334446	0.0499413446926735	0.243814710580358
ENSDARG00000013628	CD164	CD164 molecule, sialomucin(cd164)		991.650172590497	930.802440858941	1052.49790432205	1.13074	0.177271	0.273731297792829	0.731992748144939
ENSDARG00000077938	cd248b	CD248 molecule, endosialin b(cd248b)	cd248a	2404.35993872519	1485.1662542058	3323.55362324459	2.23783	1.1621	2.67094349720955e-21	4.09922207998952e-19	1
ENSDARG00000095070	CD28	CD28 molecule(cd28)		53.3219242303244	74.9734477815904	31.6704006790583	0.422422	-1.24324	0.0122816629081485	0.0843677178072782	4
ENSDARG00000027357	CD2BP2	CD2 (cytoplasmic tail) binding protein 2(cd2bp2)	CD2BP2	304.045311363824	301.264438050941	306.826184676707	1.01846	0.0263907	0.899127758917031	1
ENSDARG00000090386	CD3EAP	CD3e molecule, epsilon associated protein(cd3eap)		298.053512532784	247.2890507558	348.817974309768	1.41057	0.496276	0.0522862528853153	0.252316287804181
ENSDARG00000054968	CD40	CD40 molecule, TNF receptor superfamily member 5(cd40)		60.3351688402297	88.8933315048289	31.7770061756305	0.357473	-1.48409	0.00220633174968678	0.0202964106973273	4
ENSDARG00000090615	CD59	CD59 molecule, complement regulatory protein(cd59)		212.005611943186	289.570500507412	134.440723378959	0.464276	-1.10694	2.68250023508133e-05	0.00045203577623688	4
ENSDARG00000025147	CD63	CD63 molecule(cd63)	CD63	5106.53855449951	5860.74299466906	4352.33411432995	0.742625	-0.429294	0.000100380227093766	0.00144629835222623
ENSDARG00000022437	cd81b	CD81 molecule b(cd81b)		43.9491994502857	49.5901034595669	38.3082954410044	0.772499	-0.372395	0.477423965945366	0.949728728912665
ENSDARG00000019098	cd82a	CD82 molecule a(cd82a)	CD82	7360.81068603602	7735.71531015508	6985.90606191697	0.903072	-0.147087	0.173312361922358	0.562378089690252
ENSDARG00000026070	cd82b	CD82 molecule b(cd82b)		327.338863899894	236.771927423755	417.905800376033	1.76501	0.81968	0.000214280168554978	0.00277272134860708
ENSDARG00000079553	CD83	CD83 molecule(cd83)		465.830133523808	800.246260027442	131.414007020174	0.164217	-2.60632	4.00276125879833e-36	1.51660871507189e-33	4
ENSDARG00000016691	cd9b	CD9 molecule b(cd9b)		103.132855852917	80.4806939946785	125.785017711156	1.56292	0.644246	0.0620154426724527	0.285301560443369
ENSDARG00000036650	CDADC1	cytidine and dCMP deaminase domain containing 1(cdadc1)	CDADC1	42.2369751307904	63.0126180886737	21.4613321729071	0.340588	-1.5539	0.00785239453543008	0.058372996655317	4
ENSDARG00000042261	CDAN1	codanin 1(cdan1)	CDAN1	48.5181211661183	58.6213413946601	38.4149009375766	0.655306	-0.60976	0.228371756263021	0.663160973272685
ENSDARG00000075025	CDC123	cell division cycle 123 homolog (S. cerevisiae)(cdc123)	CDC123	247.360665423867	221.566212902104	273.15511794563	1.23284	0.301982	0.224422830931162	0.657408701044908
ENSDARG00000100741	CDC20	cell division cycle 20 homolog(cdc20)	CDC20	605.492798379125	667.300493622339	543.68510313591	0.814753	-0.295565	0.0927899243145881	0.37388881267937
ENSDARG00000010792	cdc25b	cell division cycle 25B(cdc25b)	CDC25A	1558.11897573605	1823.39941558937	1292.83853588273	0.709027	-0.496089	0.000150368865840417	0.00204848012795745
ENSDARG00000099301	CDC37	cell division cycle 37 homolog (S. cerevisiae)(cdc37)	CDC37	630.01422142389	594.734839016675	665.293603831105	1.11864	0.161745	0.285205481731516	0.74947468615318
ENSDARG00000044573	CDC42	cell division cycle 42(cdc42)		3708.70082307899	4125.89165322141	3291.50999293656	0.797769	-0.325956	0.00501725935856634	0.0405680300719823
ENSDARG00000104283	cdc42bpaa	CDC42 binding protein kinase alpha (DMPK-like) a(cdc42bpaa)		96.5973064761303	84.3079930707157	108.886619881545	1.29153	0.369086	0.484513066655968	0.95543281721888
ENSDARG00000019383	CDC42BPB	CDC42 binding protein kinase beta (DMPK-like)(cdc42bpb)	CDC42BPB	322.776855434088	244.753804363619	400.799906504557	1.63756	0.711551	0.00113972078137142	0.0115781689264665
ENSDARG00000079549	cdc42ep1a	CDC42 effector protein (Rho GTPase binding) 1a(cdc42ep1a)		51.2263439527533	60.3257180194766	42.12696988603	0.698325	-0.518029	0.545395707414552	0.995404802417414
ENSDARG00000052783	CDC42EP3	CDC42 effector protein (Rho GTPase binding) 3(cdc42ep3)	CDC42EP3	176.856689969258	81.2207547774367	272.492625161079	3.35496	1.7463	8.19233689221696e-09	2.90432715349955e-07	1
ENSDARG00000045036	cdc42ep4b	CDC42 effector protein (Rho GTPase binding) 4b(cdc42ep4b)		195.662975879227	205.759876530829	185.566075227626	0.901857	-0.149029	0.662095776652323	1
ENSDARG00000040158	cdc42l	cell division cycle 42, like(cdc42l)	CDC42	2110.65112412877	2027.339218969	2193.96302928853	1.08219	0.113951	0.344468790052111	0.821445256451721
ENSDARG00000043720	CDC45	CDC45 cell division cycle 45 homolog (S. cerevisiae)(cdc45)	CDC45	137.961765315095	180.782863291326	95.1406673388645	0.52627	-0.926124	0.0187910935610163	0.117318544737663
ENSDARG00000043797	CDC5L	CDC5 cell division cycle 5-like (S. pombe)(cdc5l)	CDC5L	464.276231204714	373.150647539253	555.401814870175	1.48841	0.573774	0.00311218110740842	0.0269815086426696
ENSDARG00000044437	CDCA5	cell division cycle associated 5(cdca5)		373.043314031548	443.296065198104	302.790562864993	0.683044	-0.54995	0.0107310096329669	0.0755344709984945
ENSDARG00000077620	cdca7a	cell division cycle associated 7a(cdca7a)	CDCA7	572.953504370252	700.435008912478	445.471999828026	0.635993	-0.652917	0.0813109504420656	0.343508213721928
ENSDARG00000043137	CDCA8	cell division cycle associated 8(cdca8)	CDCA8	466.852776257847	518.681836920654	415.02371559504	0.800151	-0.321656	0.105301531037062	0.406860552281344
ENSDARG00000058943	cdcp1a	CUB domain containing protein 1a(cdcp1a)	CDCP1	3.91334734515446	1.18879992836283	6.63789476194609	5.58369	2.48122	0.285963918148035	0.750550822726668
ENSDARG00000075866	CDCP2	CUB domain containing protein 2(cdcp2)		67.6115783303496	62.5698718015083	72.6532848591909	1.16115	0.215559	0.671312987891504	1
ENSDARG00000102750	CDH1	cadherin 1, type 1, E-cadherin (epithelial)(cdh1)	CDH1	96.4141289223627	88.2019006705977	104.626357174128	1.18621	0.246364	0.537754285237269	0.991900556660571
ENSDARG00000055843	cdh10a	cadherin 10, type 2a (T2-cadherin)(cdh10a)	CDH10	4.17815877683328	0.479161491809553	7.877156061857	16.4395	4.03909	0.277824170346601	0.738782575582271
ENSDARG00000068191	CDH15	cadherin 15, type 1, M-cadherin (myotubule)(cdh15)	CDH15	212.933410259684	55.8616109161746	370.005209603194	6.62361	2.72762	3.93781103025634e-21	5.93093041445254e-19	1
ENSDARG00000005112	CDH17	cadherin 17, LI cadherin (liver-intestine)(cdh17)	CDH17	24.7553821675244	6.67184568068955	42.8389186543593	6.42085	2.68276	0.0334810689832703	0.181710483835121	1
ENSDARG00000100598	CDH19	cadherin 19, type 2(cdh19)		13.6932691984949	17.7713832600369	9.61515513695283	0.541047	-0.886174	0.477578863887011	0.949728728912665
ENSDARG00000078404	cdh26.1	cadherin 26, tandem duplicate 1(cdh26.1)	CDH26	8.80592879776508	16.1822451075922	1.42961248793794	0.0883445	-3.50072	0.206562125204273	0.626193895996802
ENSDARG00000055093	cdh27	cadherin 27(cdh27)		3.05006275888589	1.18879992836283	4.91132558940894	4.13133	2.04661	0.501689706154222	0.968710003744261
ENSDARG00000015002	CDH4	cadherin 4, type 1, R-cadherin (retinal)(cdh4)	CDH4	4.56413473185148	5.34959967763275	3.77866978607021	0.706346	-0.501552	0.912844023541414	1
ENSDARG00000014522	CDH6	cadherin 6(cdh6)	CDH6	66.7137731455789	30.023305563103	103.404240728055	3.44413	1.78414	8.08103732121266e-05	0.00119558922515001	1
ENSDARG00000023542	CDH7	cadherin 7, type 2(cdh7)	CDH7	9.77797899085438	5.8651763740865	13.6907816076223	2.33425	1.22296	0.392683707886972	0.87263127158589
ENSDARG00000037478	CDH8	cadherin 8(cdh8)	CDH8	19.3898277041411	31.4183819754481	7.36127343283406	0.234298	-2.09358	0.018511651826189	0.115932088102597	4
ENSDARG00000070686	CDIPT	CDP-diacylglycerol--inositol 3-phosphatidyltransferase (phosphatidylinositol synthase)(cdipt)	CDIPT	415.145226721285	382.576001812984	447.714451629586	1.17026	0.226833	0.286621619189367	0.751382447970051
ENSDARG00000087554	CDK1	cyclin-dependent kinase 1(cdk1)	CDK1	1001.95384221001	1186.69819086499	817.209493555036	0.688641	-0.538175	0.000309868930233378	0.00383919015803394
ENSDARG00000034256	CDK10	cyclin-dependent kinase 10(cdk10)	CDK10	26.7072714160571	21.2225445727536	32.1919982593606	1.51688	0.601104	0.366684127907572	0.845923198693793
ENSDARG00000074665	CDK14	cyclin-dependent kinase 14(cdk14)	CDK14	9.60195963100471	8.47325317555589	10.7306660864535	1.26642	0.340751	0.809707839038111	1
ENSDARG00000032072	CDK16	cyclin-dependent kinase 16(cdk16)	CDK16	200.997540511091	114.482952310835	287.512128711347	2.5114	1.32849	1.9534544482765e-06	4.39011278185884e-05	1
ENSDARG00000043858	CDK19	cyclin-dependent kinase 19(cdk19)	CDK19	3.846243813653	2.37759985672567	5.31488777058034	2.2354	1.16053	0.56933132342761	1
ENSDARG00000026577	CDK2	cyclin-dependent kinase 2(cdk2)	CDK2	534.378703351933	601.05497642181	467.702430282055	0.778136	-0.361906	0.0611268933934989	0.282175145231097
ENSDARG00000103145	CDK2AP2	cyclin-dependent kinase 2 associated protein 2(cdk2ap2)	CDK2AP2	1208.9092520064	1193.030313987	1224.78819002579	1.02662	0.0379023	0.778374652071179	1
ENSDARG00000087937	CDK4	cyclin-dependent kinase 4(cdk4)	CDK4	8.56449552058116	6.09565331883022	11.0333377223321	1.81003	0.856017	0.586604871902974	1
ENSDARG00000044925	CDK5RAP1	CDK5 regulatory subunit associated protein 1(cdk5rap1)	CDK5RAP1	177.206354657154	181.225838605496	173.186870708811	0.955641	-0.065459	0.797363866975411	1
ENSDARG00000070228	CDK6	cyclin-dependent kinase 6(cdk6)	CDK6	49.0504129780715	29.1196053864501	68.9812205696929	2.36889	1.24421	0.0183940135620402	0.115403879273816	1
ENSDARG00000016496	CDK8	cyclin-dependent kinase 8(cdk8)	CDK8	527.004990251522	307.778637196176	746.231343306868	2.42457	1.27773	1.23047348367052e-11	6.64537895446024e-10	1
ENSDARG00000104848	CDKAL1	CDK5 regulatory subunit associated protein 1-like 1(cdkal1)	CDKAL1	151.351601526716	93.3210234034867	209.382179649945	2.24368	1.16586	0.000152816591234796	0.00207832278230655	1
ENSDARG00000017329	CDKL1	cyclin-dependent kinase-like 1 (CDC2-related kinase)(cdkl1)	CDKL1	18.3876749996039	19.3058986055154	17.4694513936925	0.904876	-0.144207	0.941915199220863	1
ENSDARG00000076554	CDKN1A	cyclin-dependent kinase inhibitor 1A(cdkn1a)		317.186001132598	137.203597024422	497.168405240774	3.62358	1.85742	1.12239792532178e-15	1.11089907310726e-13	1
ENSDARG00000029018	cdkn1ba	cyclin-dependent kinase inhibitor 1Ba(cdkn1ba)		213.230297754741	178.490308587772	247.970286921711	1.38926	0.474322	0.0884173528571175	0.362535067540115
ENSDARG00000054271	cdkn1bb	cyclin-dependent kinase inhibitor 1Bb(cdkn1bb)	CDKN1B	497.839579630428	682.670076564889	313.009082695968	0.458507	-1.12498	1.22737266938875e-09	4.97701669899794e-08	4
ENSDARG00000104903	cdkn1cb	cyclin-dependent kinase inhibitor 1Cb(cdkn1cb)		108.276125922521	99.3620539153506	117.190197929691	1.17943	0.238085	0.488882252609165	0.957330652309668
ENSDARG00000099719	cdkn1d	cyclin-dependent kinase inhibitor 1D(cdkn1d)		212.178207144564	345.407910962826	78.9485033263031	0.228566	-2.12932	3.62073097912245e-15	3.42965255909142e-13	4
ENSDARG00000037262	cdkn2a/b	cyclin-dependent kinase inhibitor 2A/B (p15, inhibits CDK4)(cdkn2a/b)	CDKN2A	2.95178639174121	0.594399964181417	5.309172819301	8.93199	3.15898	0.302975658842945	0.770514604224706
ENSDARG00000035853	CDKN2AIP	CDKN2A interacting protein(cdkn2aip)	CDKN2AIP	39.7385666227878	35.427528047702	44.0496051978735	1.24337	0.314258	0.550535608386237	0.998051582517782
ENSDARG00000053395	CDKN2AIPNL	CDKN2A interacting protein N-terminal like(cdkn2aipnl)	CDKN2AIPNL	607.310058324648	581.488178525346	633.131938123949	1.08881	0.122756	0.714691057190467	1
ENSDARG00000094176	CDKN2D	cyclin-dependent kinase inhibitor 2D (p19, inhibits CDK4)(cdkn2d)	CDKN2D	13.9512080975293	23.4060826893797	4.49633350567885	0.192101	-2.38006	0.0252653705136645	0.147026630570158	4
ENSDARG00000039130	CDKN3	cyclin-dependent kinase inhibitor 3(cdkn3)	CDKN3	122.620226591662	168.197440315027	77.0430128682976	0.458051	-1.12642	0.000820329695611828	0.00880574359844676	4
ENSDARG00000075501	CDNF	cerebral dopamine neurotrophic factor(cdnf)	CDNF	6.37016530574694	0.479161491809553	12.2611691196843	25.5888	4.67744	0.0286091688343601	0.161702256492444	1
ENSDARG00000035952	cdr2a	cerebellar degeneration-related protein 2a(cdr2a)	CDR2	30.6856528429514	28.8709208393843	32.5003848465185	1.12571	0.170839	0.774438833177194	1
ENSDARG00000023028	CDV3	carnitine deficiency-associated gene expressed in ventricle 3(cdv3)	CDV3	1903.71982934689	1492.02616876815	2315.41348992564	1.55186	0.633997	6.50271086933034e-07	1.62728829587607e-05
ENSDARG00000036292	CDX4	caudal type homeobox 4(cdx4)		8.12027587917097	9.39516095453081	6.84539080381113	0.728608	-0.456785	0.895044005607389	1
ENSDARG00000038985	CDYL	chromodomain protein, Y-like(cdyl)	CDYL	78.1587575271492	84.465639606171	71.8518754481275	0.850664	-0.233339	0.660322572363369	1
ENSDARG00000041119	CEACAM1	carcinoembryonic antigen-related cell adhesion molecule 1(ceacam1)	CEACAM5	0.510167677743596	0	1.02033535548719	1.02033	0.0290429	0.875070150051071	1
ENSDARG00000036074	CEBPA	CCAAT/enhancer binding protein (C/EBP), alpha(cebpa)	CEBPA	1291.9898660609	1440.58625689219	1143.3934752296	0.7937	-0.333334	0.0176477372638167	0.111821264936057
ENSDARG00000042725	CEBPB	CCAAT/enhancer binding protein (C/EBP), beta(cebpb)		9033.92660696573	10291.513657621	7776.33955631044	0.755607	-0.404292	0.000176943224415937	0.00235493756798137
ENSDARG00000087303	CEBPD	CCAAT/enhancer binding protein (C/EBP), delta(cebpd)	CEBPD	1308.29431889803	845.080934746553	1771.5077030495	2.09626	1.06782	1.35658478342138e-14	1.16239662237403e-12	1
ENSDARG00000036073	CEBPG	CCAAT/enhancer binding protein (C/EBP), gamma(cebpg)	CEBPG	1105.57969385622	1094.90568994854	1116.2536977639	1.0195	0.0278589	0.892329148243477	1
ENSDARG00000045857	CEBPZ	CCAAT/enhancer binding protein (C/EBP), zeta(cebpz)	CEBPZ	486.379685671437	281.188285343467	691.571085999407	2.45946	1.29834	1.50123670021513e-11	7.96680809157988e-10	1
ENSDARG00000051746	cecr1a	cat eye syndrome chromosome region, candidate 1a(cecr1a)	CECR1	245.720969343483	336.880034980304	154.561903706663	0.458804	-1.12405	4.58613989428734e-06	9.43690814762066e-05	4
ENSDARG00000105077	CECR5	cat eye syndrome chromosome region, candidate 5(cecr5)	CECR5	1.61759279530828	1.18879992836283	2.04638566225372	1.72139	0.783572	0.854418191870798	1
ENSDARG00000069185	celsr1a	cadherin EGF LAG seven-pass G-type receptor 1a(celsr1a)	CELSR1	72.2334739967241	58.6273342530994	85.8396137403489	1.46416	0.55007	0.201891632693172	0.617516422953675
ENSDARG00000058259	celsr1b	cadherin EGF LAG seven-pass G-type receptor 1b(celsr1b)		15.8821147346767	13.1678372236016	18.5963922457519	1.41226	0.498005	0.747207423807537	1
ENSDARG00000019726	CELSR2	cadherin, EGF LAG seven-pass G-type receptor 2(celsr2)		34.3199202218875	18.9783907907219	49.6614496530531	2.61674	1.38777	0.0311296120215153	0.172618788454088	1
ENSDARG00000039881	cemip	cell migration inducing protein, hyaluronan binding(cemip)	CEMIP	18.0576183864971	8.20636102616798	27.9088757468261	3.40088	1.76591	0.0866648833227789	0.3580923799664
ENSDARG00000063385	CENPE	centromere protein E(cenpe)		353.577306617106	354.451363641802	352.703249592411	0.995068	-0.00713283	0.901714088217097	1
ENSDARG00000055133	CENPF	centromere protein F(cenpf)		524.445231966199	636.670802378176	412.219661554222	0.647461	-0.627134	0.00403167980340408	0.0338050496378788
ENSDARG00000052565	CENPI	centromere protein I(cenpi)	CENPI	148.082693566473	177.113439777749	119.051947355197	0.672179	-0.573082	0.0684118737643279	0.305228983792307
ENSDARG00000039616	CENPK	centromere protein K(cenpk)	CENPK	127.432462507397	151.584434637148	103.280490377645	0.68134	-0.553554	0.0988623274373569	0.389680197989023
ENSDARG00000038802	CENPL	centromere protein L(cenpl)	CENPL	55.8948179701	73.4813404991955	38.3082954410044	0.521334	-0.939721	0.0566234351251745	0.267270151385412
ENSDARG00000043640	CENPN	centromere protein N(cenpn)	CENPN	197.403677706761	204.352814401605	190.454541011918	0.931989	-0.101615	0.681475325947969	1
ENSDARG00000075619	CENPO	centromere protein O(cenpo)	CENPO	90.6434540818705	97.1967234010466	84.0901847626944	0.865155	-0.20897	0.648139483652922	1
ENSDARG00000044135	CENPP	centromere protein P(cenpp)	CENPP	120.059096749173	127.098797633338	113.019395865008	0.889225	-0.16938	0.645324115425794	1
ENSDARG00000092136	CENPW	centromere protein W(cenpw)		113.188192302711	164.139664294247	62.2367203111746	0.379169	-1.39909	0.00012889752504699	0.00179260219889118	4
ENSDARG00000060361	CEP104	centrosomal protein 104(cep104)	CEP104	53.2018382250907	70.8308556346426	35.5728208155387	0.502222	-0.993603	0.0886413132892684	0.363207706311502
ENSDARG00000075725	CEP152	centrosomal protein 152(cep152)	CEP152	48.3416210300799	37.4352120265507	59.2480300336092	1.58268	0.662371	0.475686348249286	0.948480801290752
ENSDARG00000087369	CEP162	centrosomal protein 162(cep162)	CEP162	26.2248825638408	38.0356048491714	14.4141602785102	0.378965	-1.39986	0.0747922044307227	0.324085491447219
ENSDARG00000074636	CEP170B	centrosomal protein 170B(cep170b)		52.2109347606984	56.4984189434395	47.9234505779572	0.848226	-0.237479	0.739472329905984	1
ENSDARG00000062727	CEP290	centrosomal protein 290(cep290)	CEP290	44.5263830730809	37.877958313716	51.1748078324458	1.35104	0.434075	0.555060871482567	1
ENSDARG00000058000	cep350	centrosomal protein 350(cep350)	CEP350	207.270962398385	233.405582237206	181.136342559564	0.776058	-0.365763	0.184322521832809	0.58533745834518
ENSDARG00000102349	cep55l	centrosomal protein 55 like(cep55l)	CEP55	97.5791154316288	130.186035926617	64.9721949366403	0.499072	-1.00268	0.00696559140948589	0.0528008909480364	4
ENSDARG00000005092	CEP89	centrosomal protein 89(cep89)	CEP89	12.1880577291988	13.0343911489077	11.34172430949	0.870138	-0.200683	0.823864415125847	1
ENSDARG00000102407	CEP97	centrosomal protein 97(cep97)	CEP97	196.533562044512	125.84938203957	267.217742049454	2.12331	1.08632	9.88986913702023e-05	0.00142919807332302	1
ENSDARG00000021177	cept1b	choline/ethanolamine phosphotransferase 1b(cept1b)	CEPT1	66.7581445208464	60.4651569526099	73.051132089083	1.20815	0.272803	0.526754413963281	0.985439576006449
ENSDARG00000079049	CERCAM	cerebral endothelial cell adhesion molecule(cercam)	CERCAM	176.169427521003	180.855693700615	171.483161341391	0.948177	-0.0767722	0.886172903976291	1
ENSDARG00000069169	CERK	ceramide kinase(cerk)	CERK	45.4049668586986	65.4690412131271	25.3408925042701	0.387067	-1.36935	0.0161738831792193	0.104366246293991	4
ENSDARG00000058992	cers2b	ceramide synthase 2b(cers2b)		266.279181746354	229.560304585851	302.998058906858	1.31991	0.400435	0.094085359300627	0.377415364380629
ENSDARG00000031387	cers4a	ceramide synthase 4a(cers4a)	CERS4	5.65959890189549	2.74152287616336	8.57767492762762	3.1288	1.64561	0.370224210854943	0.848825518505155
ENSDARG00000002365	CERS5	ceramide synthase 5(cers5)	CERS5	285.833767932612	305.801375563532	265.866160301692	0.869408	-0.201895	0.36727518922531	0.846583276000431
ENSDARG00000011825	CETN3	centrin 3(cetn3)	CETN3	180.349606426304	232.671743339891	128.027469512716	0.550249	-0.861843	0.00258390322435496	0.0230813468743141
ENSDARG00000100514	CFAP20	cilia and flagella associated protein 20(cfap20)	CFAP20	246.408541896701	232.501882060553	260.31520173285	1.11963	0.163017	0.507248014888769	0.973352624280902
ENSDARG00000021997	CFAP206	cilia and flagella associated protein 206(cfap206)	CFAP206	0.552283820962506	0.594399964181417	0.510167677743596	0.85829	-0.220463	1	1
ENSDARG00000068103	CFAP45	cilia and flagella associated protein 45(cfap45)	CFAP45	2.94631473795336	1.18879992836283	4.70382954754389	3.95679	1.98433	0.440746698092079	0.917644387448178
ENSDARG00000101679	CFAP52	cilia and flagella associated protein 52(cfap52)	CFAP52	3.68086391500687	2.97199982090709	4.38972800910666	1.47703	0.562697	0.836031821884915	1
ENSDARG00000058090	cfap57	cilia and flagella associated protein 57(cfap57)	CFAP57	12.0382599867791	5.36780727995485	18.7087126936034	3.48536	1.80131	0.101816590218611	0.39757656943818
ENSDARG00000075917	CFAP74	cilia and flagella associated protein 74(cfap74)	CFAP74	7.56613919764928	2.97199982090709	12.1602785743915	4.09162	2.03267	0.149878048653221	0.514878671297095
ENSDARG00000097485	CFAP99	cilia and flagella associated protein 99(cfap99)	CFAP99	5.5604106663543	3.45116131271664	7.66966001999196	2.22234	1.15208	0.456817167404621	0.933380476271878
ENSDARG00000039579	CFD	complement factor D (adipsin)(cfd)	CFD	274.807177875547	217.896560361523	331.717795389571	1.52236	0.606313	0.0160708888085531	0.103837725211459
ENSDARG00000100442	CFH	complement factor H(cfh)	CFH	99.3280311463722	64.6017562411184	134.054306051626	2.07509	1.05317	0.00643336927115626	0.0494775678579982	1
ENSDARG00000012972	cfl1l	cofilin 1 (non-muscle), like(cfl1l)		909.91965733776	781.110222701265	1038.72909197425	1.32981	0.411221	0.00797683006241507	0.0591706414687826
ENSDARG00000014106	CFL2	cofilin 2 (muscle)(cfl2)	CFL2	94.4133194518387	55.1701800819434	133.656458821734	2.42262	1.27657	0.00120507675928244	0.012106285318981	1
ENSDARG00000055966	cflara	CASP8 and FADD-like apoptosis regulator a(cflara)	CFLAR	134.58520612277	189.492815297069	79.6775969484704	0.420478	-1.2499	0.000278470998953198	0.00349696698789027	4
ENSDARG00000094451	CFP	complement factor properdin(cfp)	CFP	397.606458857669	287.241530599214	507.971387116123	1.76845	0.822483	0.000105345706139506	0.00150531999303292
ENSDARG00000041107	CFTR	cystic fibrosis transmembrane conductance regulator (ATP-binding cassette sub-family C, member 7)(cftr)	CFTR	1.85832870710106	0.958322983619105	2.75833443058302	2.87829	1.52521	0.768115053431372	1
ENSDARG00000075444	CGREF1	cell growth regulator with EF-hand domain 1(cgref1)		40.4753388744475	21.4894367221415	59.4612410267536	2.767	1.46832	0.0150369219110503	0.0989498831536119	1
ENSDARG00000063631	ch1073-291c23.1	ch1073-291c23.1(ch1073-291c23.1)	VIT	36.9113469584122	47.4671810083464	26.355512908478	0.555237	-0.848826	0.166160581723413	0.549390229916967
ENSDARG00000045190	CH25H	cholesterol 25-hydroxylase(ch25h)	CH25H	33.1273348505868	20.2824291914566	45.972240509717	2.2666	1.18053	0.0720128472551703	0.316405061259399
ENSDARG00000039381	ch25hl1.1	cholesterol 25-hydroxylase like 1, tandem duplicate 1(ch25hl1.1)		25.1270953664363	27.4698515685998	22.7843391642728	0.829431	-0.269806	0.693214955637257	1
ENSDARG00000038728	ch25hl2	cholesterol 25-hydroxylase like 2(ch25hl2)		294.719088690023	352.680149466136	236.75802791391	0.671311	-0.574947	0.0147798523276549	0.0976291580205128
ENSDARG00000070426	CHAC1	ChaC, cation transport regulator homolog 1 (E. coli)(chac1)	CHAC1	3559.96551456539	5228.29982959101	1891.63119953977	0.361806	-1.46671	1.26997751104448e-35	4.66601282807844e-33	4
ENSDARG00000045071	CHAD	chondroadherin(chad)	CHAD	156.238977854234	79.213070798588	233.264884909881	2.94478	1.55816	4.44290250036555e-07	1.1522560719932e-05	1
ENSDARG00000062152	CHAF1A	chromatin assembly factor 1, subunit A (p150)(chaf1a)		1295.58978864634	1137.9998018652	1453.17977542748	1.27696	0.352713	0.0144445848399748	0.0959109358665252
ENSDARG00000056473	CHAF1B	chromatin assembly factor 1, subunit B(chaf1b)	CHAF1B	413.314586764286	474.575008240418	352.054165288154	0.74183	-0.430839	0.0346549387463952	0.186301171225129
ENSDARG00000010717	CHCHD10	coiled-coil-helix-coiled-coil-helix domain containing 10(chchd10)	CHCHD10	502.273756552475	430.886267332578	573.661245772372	1.33135	0.412892	0.0698109460221358	0.309571432434012
ENSDARG00000059304	CHCHD2	coiled-coil-helix-coiled-coil-helix domain containing 2(chchd2)	CHCHD2	3140.96062977536	3960.29629684942	2321.6249627013	0.586225	-0.770473	5.92524424834688e-11	2.90852728295878e-09
ENSDARG00000034933	chchd3b	coiled-coil-helix-coiled-coil-helix domain containing 3b(chchd3b)		324.572790250577	300.803484161454	348.342096339701	1.15804	0.211684	0.311739741458528	0.781977551528689
ENSDARG00000033376	chchd4a	coiled-coil-helix-coiled-coil-helix domain containing 4a(chchd4a)	CHCHD4	256.815443942827	175.627325353793	338.00356253186	1.92455	0.944521	6.17595725322384e-05	0.000949054419730196
ENSDARG00000040707	chchd4b	coiled-coil-helix-coiled-coil-helix domain containing 4b(chchd4b)		38.3785842580497	23.1209829376697	53.6361855784296	2.31981	1.214	0.0381695209391872	0.200210407366288	1
ENSDARG00000091754	chchd5	coiled-coil-helix-coiled-coil-helix domain containing 5(chchd5)	CHCHD5	135.693406318458	96.6751538461536	174.711658790763	1.8072	0.853759	0.00940419553165805	0.0676282139523061
ENSDARG00000045978	chchd6b	coiled-coil-helix-coiled-coil-helix domain containing 6b(chchd6b)		323.256689632448	280.618085840047	365.895293424848	1.30389	0.382823	0.0765156376196003	0.32932688971205
ENSDARG00000068156	CHCHD7	coiled-coil-helix-coiled-coil-helix domain containing 7(chchd7)	CHCHD7	91.0743276665251	97.2513462080129	84.8973091250372	0.872968	-0.195999	0.601690748433594	1
ENSDARG00000006110	chd	chordin(chd)	CHRD	216.677877635609	19.8396829042912	413.516072366927	20.8429	4.38148	3.91610362657754e-40	1.82618455463228e-37	1
ENSDARG00000103787	CHD1	chromodomain helicase DNA binding protein 1(chd1)	CHD1	281.117682850036	221.087051410295	341.148314289776	1.54305	0.625785	0.0099054541261177	0.0704804451596914
ENSDARG00000015471	CHD1L	chromodomain helicase DNA binding protein 1-like(chd1l)	CHD1L	94.5531723536889	84.5808780785429	104.525466628835	1.23581	0.305451	0.409794105176984	0.890579000774413
ENSDARG00000063535	chd4a	chromodomain helicase DNA binding protein 4a(chd4a)	CHD4	645.063305541672	724.763228407837	565.363382675506	0.780066	-0.358331	0.0343228967739807	0.185325300350091
ENSDARG00000025789	chd4b	chromodomain helicase DNA binding protein 4b(chd4b)		808.573136202918	828.334941047989	788.811331357848	0.952286	-0.0705339	0.584908539547919	1
ENSDARG00000017244	CHD6	chromodomain helicase DNA binding protein 6(chd6)	CHD6	306.554938231289	316.270097974053	296.839778488524	0.938564	-0.0914728	0.668171307627834	1
ENSDARG00000075543	CHD8	chromodomain helicase DNA binding protein 8(chd8)	CHD8	172.909701403933	156.564118436904	189.255284370962	1.2088	0.27358	0.321114485766922	0.793295623086175
ENSDARG00000074498	CHD9	chromodomain helicase DNA binding protein 9(chd9)	CHD9	222.944372183063	213.111167328871	232.777577037254	1.09228	0.127345	0.65862588837054	1
ENSDARG00000100304	CHDH	choline dehydrogenase(chdh)	CHDH	12.8807203771003	11.5604914688348	14.2009492853659	1.2284	0.296785	0.779189440545241	1
ENSDARG00000104765	CHEK1	checkpoint kinase 1(chek1)	CHEK1	153.97797863683	144.372811799244	163.583145474417	1.13306	0.180226	0.5471585762446	0.995404802417414
ENSDARG00000075347	CHFR	checkpoint with forkhead and ring finger domains, E3 ubiquitin protein ligase(chfr)	CHFR	89.086017723834	101.454554020366	76.7174814273017	0.756176	-0.403206	0.421988082050392	0.898763358110225
ENSDARG00000008829	CHGA	chromogranin A(chga)		8.14635546898378	12.3065451100323	3.98616582793526	0.323906	-1.62635	0.243457262562218	0.687445423244774
ENSDARG00000022690	CHIC2	cysteine-rich hydrophobic domain 2(chic2)	CHIC2	307.95067008504	341.950527764666	273.950812405414	0.801142	-0.319871	0.206483403233946	0.626146284398139
ENSDARG00000019588	chico	chico(chico)		37.7336869955316	40.0068736233759	35.4605003676872	0.88636	-0.174035	0.768470509097413	1
ENSDARG00000063167	CHKB	choline kinase beta(chkb)	CHKB	290.254866563266	255.5744640767	324.935269049833	1.27139	0.346409	0.144147175020709	0.502832350666838
ENSDARG00000077881	chl1a	cell adhesion molecule L1-like a(chl1a)	CHL1	13.1526294538164	9.33454528912523	16.9707136185076	1.81805	0.862396	0.502056424747255	0.96904802628675
ENSDARG00000103109	chl1b	cell adhesion molecule L1-like b(chl1b)		26.0716805311978	25.1710749796019	26.9722860827938	1.07156	0.0997113	0.912481704914882	1
ENSDARG00000038064	CHMP3	charged multivesicular body protein 3(chmp3)	CHMP3	229.110557246788	303.120468352774	155.100646140803	0.51168	-0.966687	0.000153381498790811	0.00208483630279057
ENSDARG00000016255	chmp4ba	charged multivesicular body protein 4Ba(chmp4ba)	CHMP4B	310.038645559034	468.642994315483	151.434296802584	0.323134	-1.6298	2.63884863708957e-12	1.59177712937276e-10	4
ENSDARG00000007323	chmp4bb	charged multivesicular body protein 4Bb(chmp4bb)		771.871379062352	904.582004884109	639.160753240594	0.706581	-0.501073	0.00135329170925486	0.0133888089178789
ENSDARG00000103718	chmp5b	charged multivesicular body protein 5b(chmp5b)	CHMP5	1035.77013972546	1271.89167651004	799.648602940874	0.628708	-0.669538	4.32151821439876e-06	8.95662351973978e-05
ENSDARG00000011845	CHN2	chimerin 2(chn2)	CHN2	18.5479616524196	19.8396829042912	17.2562404005481	0.869784	-0.201271	0.742911065299505	1
ENSDARG00000034528	CHODL	chondrolectin(chodl)	CHODL	12.963099802979	6.92053022775537	19.0056693782026	2.74627	1.45748	0.177645474128289	0.572062390289102
ENSDARG00000003973	chordc1a	cysteine and histidine-rich domain (CHORD) containing 1a(chordc1a)	CHORDC1	589.827010075034	808.628475191387	371.025544958681	0.458833	-1.12396	4.42141682967882e-10	1.93180066131318e-08	4
ENSDARG00000017067	chordc1b	cysteine and histidine-rich domain (CHORD) containing 1b(chordc1b)		319.614120490933	297.619214998125	341.609025983741	1.14781	0.198879	0.348169090401112	0.8250515267406
ENSDARG00000052859	CHP1	calcineurin-like EF-hand protein 1(chp1)	CHP1	408.431392761681	527.846749957446	289.016035565916	0.547538	-0.86897	6.66198017919536e-05	0.0010134652281387
ENSDARG00000025788	CHP2	calcineurin-like EF-hand protein 2(chp2)	CHP2	124.454304605978	148.58823435548	100.320374856476	0.675157	-0.566705	0.0787141266015166	0.335787608862364
ENSDARG00000059961	chpf2	chondroitin polymerizing factor 2(chpf2)	CHPF2	157.506697159965	110.57682996707	204.43656435286	1.84882	0.886604	0.00315844866463088	0.0273045353542368
ENSDARG00000078392	chpfa	chondroitin polymerizing factor a(chpfa)	CHPF	226.490391889276	212.152844345252	240.8279394333	1.13516	0.182898	0.530104287282265	0.988351442588624
ENSDARG00000078037	chpfb	chondroitin polymerizing factor b(chpfb)		0.807367659834304	0.594399964181417	1.02033535548719	1.71658	0.779537	1	1
ENSDARG00000042337	CHRAC1	chromatin accessibility complex 1(chrac1)	CHRAC1	443.517548591799	460.024309348354	427.010787835243	0.928235	-0.107438	0.562373838767644	1
ENSDARG00000069598	chrm5b	cholinergic receptor, muscarinic 5b(chrm5b)		5.58177959068822	4.31245342628597	6.85110575509047	1.58868	0.667828	0.767834176665384	1
ENSDARG00000017790	chrnb2b	cholinergic receptor, nicotinic, beta 2b(chrnb2b)	CHRNB2	7.6094105067562	2.85676134853522	12.3620596649772	4.3273	2.11347	0.148666519606468	0.512263486447123
ENSDARG00000019342	CHRND	cholinergic receptor, nicotinic, delta (muscle)(chrnd)	CHRND	32.8915395476199	16.1216294421866	49.6614496530531	3.08042	1.62313	0.0155893103738973	0.101592364218392	1
ENSDARG00000034307	CHRNE	cholinergic receptor, nicotinic, epsilon(chrne)		22.224818086133	8.47325317555589	35.9763829967102	4.24588	2.08606	0.011025603220147	0.0770933830695919	1
ENSDARG00000086647	CHRNG	cholinergic receptor, nicotinic, gamma(chrng)	CHRNG	43.2287354409618	16.4673448593022	69.9901260226214	4.25024	2.08754	0.000403379703405182	0.00480429981722606	1
ENSDARG00000034375	CHST11	carbohydrate (chondroitin 4) sulfotransferase 11(chst11)	CHST11	136.923678111947	121.251828861574	152.59552736232	1.2585	0.331706	0.318010022360316	0.789595594789477
ENSDARG00000061070	chst3a	carbohydrate (chondroitin 6) sulfotransferase 3a(chst3a)	CHST3	11.5853915999476	7.03576870012724	16.135014499768	2.29328	1.19742	0.315388256148768	0.786755602689059
ENSDARG00000044341	CHST7	carbohydrate (N-acetylglucosamine 6-O) sulfotransferase 7(chst7)	CHST7	59.1386396105533	62.8973796163018	55.3798996048048	0.88048	-0.183638	0.706512918510619	1
ENSDARG00000069045	CHTF8	CTF8, chromosome transmission fidelity factor 8 homolog (S. cerevisiae)(chtf8)	CHTF8	71.7957634401847	93.5150851435862	50.0764417367832	0.535491	-0.901067	0.0493413544110253	0.241829301473121
ENSDARG00000010831	CHURC1	churchill domain containing 1(churc1)	CHURC1	479.401866275045	477.395354384309	481.40837816578	1.00841	0.0120766	0.991036840838779	1
ENSDARG00000045733	CIAPIN1	cytokine induced apoptosis inhibitor 1(ciapin1)	CIAPIN1	501.981080681157	533.760327253055	470.201834109259	0.880923	-0.182912	0.324417421821757	0.797935460625176
ENSDARG00000103118	CIB1	calcium and integrin binding 1 (calmyrin)(cib1)	CIB1	139.606190823895	156.376049555244	122.836332092546	0.785519	-0.348282	0.330564800627979	0.805285914328148
ENSDARG00000071150	cicA	capicua transcriptional repressor a(cica)		107.803325709531	115.459482896776	100.147168522287	0.867379	-0.205265	0.557029280519114	1
ENSDARG00000053362	CILP	cartilage intermediate layer protein, nucleotide pyrophosphohydrolase(cilp)	CILP	3262.93416559402	1961.91903673141	4563.94929445664	2.32627	1.21802	2.13396226331266e-24	4.31220424358906e-22	1
ENSDARG00000013687	CILP2	cartilage intermediate layer protein 2(cilp2)	CILP2	55.3561631627704	33.6807433598019	77.0315829657389	2.28711	1.19353	0.0224085760370387	0.134289592316196	1
ENSDARG00000075397	cipca	CLOCK-interacting pacemaker a(cipca)	CIPC	43.6721496037231	63.5281947851275	23.8161044223187	0.37489	-1.41546	0.0128633200836585	0.0874958341398693	4
ENSDARG00000078095	cipcb	CLOCK-interacting pacemaker b(cipcb)		68.8769003764146	77.2722243705884	60.4815763822408	0.782708	-0.353454	0.371400169437794	0.850169658100095
ENSDARG00000017675	CIRH1A	cirrhosis, autosomal recessive 1A (cirhin)(cirh1a)	UTP4	798.962891179928	501.747545313425	1096.17823704643	2.18472	1.12745	2.51229658600382e-12	1.52683408305781e-10	1
ENSDARG00000052703	CISD2	CDGSH iron sulfur domain 2(cisd2)	CISD2	163.163837846924	191.04553824487	135.282137448978	0.708115	-0.497945	0.0773309987716196	0.331822981239389
ENSDARG00000089856	cita	citron rho-interacting serine/threonine kinase a(cita)	CIT	66.9570705512696	54.8304575232671	79.083683579272	1.44233	0.528402	0.204005754014372	0.621373756370104
ENSDARG00000030905	CITED2	Cbp/p300-interacting transactivator, with Glu/Asp-rich carboxy-terminal domain, 2(cited2)	CITED2	174.433693266096	126.83190548395	222.035481048242	1.75063	0.807873	0.00466415493875469	0.0381453939662268
ENSDARG00000101009	cited4b	Cbp/p300-interacting transactivator, with Glu/Asp-rich carboxy-terminal domain, 4b(cited4b)	cited4a	1487.73055409251	1582.4602375039	1393.00087068112	0.880275	-0.183973	0.169963942654641	0.556873907816627
ENSDARG00000089461	ciz1b	cdkn1a interacting zinc finger protein 1b(ciz1b)		12.4757597325494	11.6757299412067	13.2757895238922	1.13704	0.185284	0.893021725622071	1
ENSDARG00000102674	CKAP5	cytoskeleton associated protein 5(ckap5)	CKAP5	419.875412630696	416.535852066057	423.214973195334	1.01604	0.0229501	0.889746987403138	1
ENSDARG00000069752	ckba	creatine kinase, brain a(ckba)	CKB	814.609365832225	848.265432936886	780.953298727564	0.920647	-0.11928	0.456030104953114	0.932400844435756
ENSDARG00000043257	ckbb	creatine kinase, brain b(ckbb)		1135.02148425047	1704.86422206219	565.178746438758	0.33151	-1.59288	1.10028802001377e-16	1.20727982793276e-14	4
ENSDARG00000035327	ckma	creatine kinase, muscle a(ckma)	CKM	2070.61581510203	1169.16881221257	2972.0628179915	2.54203	1.34598	4.97878266775433e-16	5.11569919111757e-14	1
ENSDARG00000040565	ckmb	creatine kinase, muscle b(ckmb)		2216.08214796001	1205.35437961835	3226.80991630167	2.67706	1.42065	7.83688168764657e-13	5.16403652292777e-11	1
ENSDARG00000016598	Ckmt1	creatine kinase, mitochondrial 1(ckmt1)	CKMT1B	22.2152413734136	10.5233452174881	33.9071375293391	3.22209	1.688	0.0768799361892939	0.330601449309131
ENSDARG00000039929	ckmt2b	creatine kinase, mitochondrial 2b (sarcomeric)(ckmt2b)	CKMT2	19.2127821811561	10.7356145599097	27.6899498024024	2.57926	1.36696	0.113062841471552	0.425951732168767
ENSDARG00000007971	CKS1B	CDC28 protein kinase regulatory subunit 1B(cks1b)	CKS1B	719.401084184581	849.375180570517	589.426987798645	0.693954	-0.527089	0.00172843138219163	0.0164945818916823
ENSDARG00000071410	CKS2	CDC28 protein kinase regulatory subunit 2(cks2)	CKS2	360.059457018496	462.959893964617	257.159020072375	0.555467	-0.848226	4.95842727438094e-05	0.00078432422032918
ENSDARG00000010280	clasp1a	cytoplasmic linker associated protein 1a(clasp1a)	CLASP1	196.486642599647	148.545597265392	244.427687933902	1.64547	0.718502	0.132242944187884	0.475286668684155
ENSDARG00000020345	CLASP2	cytoplasmic linker associated protein 2(clasp2)	CLASP2	437.519644071966	346.626904210389	528.412383933543	1.52444	0.60828	0.00167114378069576	0.016006423068802
ENSDARG00000100186	CLCC1	chloride channel CLIC-like 1(clcc1)	CLCC1	131.883387499256	125.697728362554	138.069046635958	1.09842	0.135431	0.667407881302299	1
ENSDARG00000076140	CLCF1	cardiotrophin-like cytokine factor 1(clcf1)	CLCF1	157.32373718324	89.6575927483484	224.989881618132	2.50943	1.32736	1.97842119787778e-05	0.000348147573493022	1
ENSDARG00000104550	clcn2b	chloride channel, voltage-sensitive 2b(clcn2b)	CLCN2	27.8116200533026	41.5231813665322	14.100058740073	0.339571	-1.55822	0.0299675444809895	0.167554297007036	4
ENSDARG00000060439	clcn2c	chloride channel 2c(clcn2c)		0.255083838871798	0	0.510167677743596	0.510168	-0.970957	1	1
ENSDARG00000003269	CLCN3	chloride channel 3(clcn3)	CLCN3	97.2988745210891	92.0958082704797	102.501940771699	1.11299	0.154443	0.626483364796894	1
ENSDARG00000035808	CLCN4	chloride channel, voltage-sensitive 4(clcn4)	CLCN4	17.23149389428	8.01229928606843	26.4506885024915	3.30126	1.72302	0.095149314096795	0.379986119488337
ENSDARG00000019693	clcn5a	chloride channel, voltage-sensitive 5a(clcn5a)	CLCN5	89.6596081633327	100.757130327696	78.5620859989697	0.779717	-0.358977	0.31988265803169	0.791670834822679
ENSDARG00000022466	clcn5b	chloride channel, voltage-sensitive 5b(clcn5b)		24.3241208422842	24.8435671648084	23.80467451976	0.958183	-0.0616275	0.910653382710654	1
ENSDARG00000040045	CLDN1	claudin 1(cldn1)	CLDN1	51.9177450046583	60.8290799720476	43.006410037269	0.707004	-0.50021	0.331016325577964	0.805755785399159
ENSDARG00000020031	cldn11a	claudin 11a(cldn11a)	CLDN11	62.9438790214856	9.51039942690268	116.377358616069	12.2369	3.61316	9.92305222139591e-12	5.51231718668174e-10	1
ENSDARG00000030723	cldn11b	claudin 11b(cldn11b)		223.296660707403	299.790538370868	146.802783043937	0.489685	-1.03008	6.88466516067609e-05	0.0010408120042471	4
ENSDARG00000036463	cldn15a	claudin 15a(cldn15a)	CLDN15	14.3686367710309	7.39969171956492	21.3375818224969	2.88358	1.52786	0.305673528233799	0.774077941545103
ENSDARG00000101109	cldn15b	claudin 15b(cldn15b)		95.009818607747	99.9140458164485	90.1055913990454	0.901831	-0.149071	0.646811839309956	1
ENSDARG00000016081	cldn15la	claudin 15-like a(cldn15la)		25.35470664163	5.8469687717644	44.8624445114957	7.67277	2.93975	0.000309746754202976	0.00383919015803394	1
ENSDARG00000044569	CLDN19	claudin 19(cldn19)	CLDN19	223.169418594448	295.077746720501	151.261090468395	0.512614	-0.964054	0.00529831554438769	0.04234635914168
ENSDARG00000087805	Cldn34a	claudin 34a(cldn34a)		0.536780727995485	1.07356145599097	0	0	#NUM!	0.825978336252942	1
ENSDARG00000014059	cldn5b	claudin 5b(cldn5b)		396.84629201999	470.304962877216	323.387621162764	0.687613	-0.540332	0.00787404346079792	0.0584980636889978
ENSDARG00000036376	cldn7a	claudin 7a(cldn7a)	CLDN7	7.0423982645602	3.35413044266687	10.7306660864535	3.19924	1.67773	0.320928507902114	0.793153444784163
ENSDARG00000014047	cldn7b	claudin 7b(cldn7b)		41.8284377678737	27.4698515685998	56.1870239671476	2.04541	1.03239	0.0893101225108016	0.364838470479182
ENSDARG00000069888	cldna	claudin a(cldna)	CLDN4	4.35926896703627	2.37759985672567	6.34093807734687	2.66695	1.41519	0.43450689911023	0.912080834186631
ENSDARG00000009544	cldnb	claudin b(cldnb)		155.790949717084	142.213703170383	169.368196263786	1.19094	0.252102	0.780944279133251	1
ENSDARG00000015955	cldnc	claudin c(cldnc)	CLDN9	62.4938403774155	48.9592882907413	76.0283924640897	1.55289	0.634956	0.186568846453845	0.58961504197592
ENSDARG00000104439	cldnd1a	claudin domain containing 1a(cldnd1a)	CLDND1	21.6982959959066	10.4869300128439	32.9096619789692	3.13816	1.64992	0.035935755233239	0.191349611034434	1
ENSDARG00000052386	cldnd1b	claudin domain containing 1b(cldnd1b)		50.6912491063278	66.1180639842748	35.2644342283809	0.533355	-0.906831	0.0934544022636788	0.375692274617365
ENSDARG00000043128	cldne	claudin e(cldne)		84.6691216559815	73.0992098774357	96.2390334345272	1.31655	0.396767	0.305972908973971	0.774077941545103
ENSDARG00000043133	cldnf	claudin f(cldnf)		14.2024329197181	16.042806174459	12.3620596649772	0.770567	-0.376008	0.748368738177872	1
ENSDARG00000003701	cldng	claudin g(cldng)		245.258843900287	292.500092265236	198.017595535338	0.676983	-0.562808	0.0225601586001164	0.134960823670551
ENSDARG00000054616	cldni	claudin i(cldni)		320.057982096974	404.265951187673	235.850013006275	0.583403	-0.777435	0.0451950030590517	0.227277816088541
ENSDARG00000079107	CLEC11A	C-type lectin domain family 11, member A(clec11a)		14.3558512122834	19.2088677354656	9.5028346891013	0.494711	-1.01534	0.325450280485948	0.798867834255901
ENSDARG00000103533	CLEC14A	C-type lectin domain family 14, member A(clec14a)		202.008436095009	179.727509437657	224.289362752361	1.24794	0.31955	0.1932961853082	0.602303780647269
ENSDARG00000037978	CLEC19A	C-type lectin domain family 19, member A(clec19a)	CLEC19A	893.294259953022	1601.12333522371	185.465184682334	0.115834	-3.10986	1.79574771815588e-73	5.44313580219524e-70	4
ENSDARG00000009315	CLGN	calmegin(clgn)	CLGN	1090.12472009839	1030.33412702663	1149.91531317015	1.11606	0.158416	0.258202399230755	0.710271606795114
ENSDARG00000103340	CLIC1	chloride intracellular channel 1(clic1)	CLIC1	1167.76570188228	1167.69559961351	1167.83580415106	1.00012	0.000173113	0.905146263808246	1
ENSDARG00000010625	CLIC2	chloride intracellular channel 2(clic2)	CLIC2	463.168961754488	564.529686457355	361.80823705162	0.640902	-0.641824	0.000910880680012865	0.00964118097321343
ENSDARG00000078722	clip1a	CAP-GLY domain containing linker protein 1a(clip1a)	CLIP1	52.9367004111447	52.932019158351	52.9413816639384	1.00018	0.000255334	0.907560631124482	1
ENSDARG00000079483	clip1b	CAP-GLY domain containing linker protein 1b(clip1b)		24.9766875157952	23.7882133111395	26.165161720451	1.09992	0.1374	0.923116305424658	1
ENSDARG00000059596	CLIP2	CAP-GLY domain containing linker protein 2(clip2)	CLIP2	369.773857734747	237.639212395764	501.908503073729	2.11206	1.07865	0.00171353500920932	0.0163717535217955	1
ENSDARG00000005908	clk4b	CDC-like kinase 4b(clk4b)		175.868880686783	229.002319826314	122.735441547253	0.535957	-0.89981	0.00227483711603173	0.020823905332825
ENSDARG00000096867	CLMN	calmin(clmn)		8.46352832750599	8.24277623081216	8.68428042419981	1.05356	0.0752766	1	1
ENSDARG00000075525	CLN8	ceroid-lipofuscinosis, neuronal 8(cln8)	CLN8	119.079134176879	117.212260443115	120.946007910644	1.03185	0.0452403	0.907248788951768	1
ENSDARG00000103027	CLNS1A	chloride channel, nucleotide-sensitive, 1A(clns1a)	CLNS1A	474.645864267499	525.869259297798	423.422469237199	0.805186	-0.312606	0.116845124371368	0.436038384253818
ENSDARG00000011703	clocka	clock circadian regulator a(clocka)	CLOCK	27.1939083023012	28.7556823670125	25.63213423759	0.891376	-0.165893	0.779190872163998	1
ENSDARG00000003631	clockb	clock circadian regulator b(clockb)		92.3750267908422	127.917681683824	56.8323718978601	0.444289	-1.17043	0.0307572156759476	0.17099798889937	4
ENSDARG00000020679	CLPP	caseinolytic mitochondrial matrix peptidase proteolytic subunit(clpp)	CLPP	789.948946263798	615.902760782462	963.995131745134	1.56517	0.646323	9.47046714406553e-05	0.00137514585494877
ENSDARG00000018973	CLPTM1	cleft lip and palate associated transmembrane protein 1(clptm1)	CLPTM1	982.335364093336	778.320298903579	1186.35042928309	1.52425	0.608095	8.50743661907666e-05	0.00125332217846895
ENSDARG00000029063	clpxa	caseinolytic mitochondrial matrix peptidase chaperone subunit a(clpxa)	CLPX	112.834977856908	129.609843564758	96.0601121490589	0.741148	-0.432166	0.231660005338067	0.669245634371867
ENSDARG00000067796	clpxb	caseinolytic mitochondrial matrix peptidase chaperone subunit b(clpxb)		75.7712035375868	69.8907402533456	81.651666821828	1.16828	0.224381	0.681344522855255	1
ENSDARG00000031720	CLSTN1	calsyntenin 1(clstn1)	CLSTN1	201.604552540927	175.57892443227	227.630180649584	1.29645	0.374572	0.187252241282441	0.590695928041877
ENSDARG00000060637	CLSTN2	calsyntenin 2(clstn2)	CLSTN2	20.8015391808862	22.7934751228762	18.8096032388962	0.825219	-0.277151	0.805168770305343	1
ENSDARG00000073883	clstn3	calsyntenin 3(clstn3)	CLSTN3	18.2578610722832	19.651614022631	16.8641081219354	0.858154	-0.220692	0.942578326712822	1
ENSDARG00000090716	cltcb	clathrin, heavy chain b (Hc)(cltcb)		769.319059757586	605.489119232915	933.149000282257	1.54115	0.624006	0.012955653784947	0.0880251186974445
ENSDARG00000091618	CLTCL1	clathrin, heavy chain-like 1(cltcl1)		215.215147689283	157.589278971372	272.841016407193	1.73134	0.791891	0.0421626275978169	0.215969910566004
ENSDARG00000010434	CLU	clusterin(clu)	CLU	531.794356817971	314.905443907913	748.683269728028	2.37749	1.24944	2.56327123331775e-11	1.33097996010112e-09	1
ENSDARG00000030913	cluha	clustered mitochondria (cluA/CLU1) homolog a(cluha)	CLUH	542.106189623081	347.603663823335	736.608715422827	2.1191	1.08346	0.0001936931059483	0.00253610373981659	1
ENSDARG00000029729	CLYBL	citrate lyase beta like(clybl)	CLYBL	73.256410834775	43.4398273337704	103.07299433578	2.37278	1.24658	0.00534751768918862	0.0426973844073543	1
ENSDARG00000073786	CMBL	carboxymethylenebutenolidase homolog (Pseudomonas)(cmbl)	CMBL	211.227638161461	292.196784911204	130.258491411718	0.44579	-1.16556	1.14828458174093e-05	0.000214520437770693	4
ENSDARG00000043635	CMC2	C-x(9)-C motif containing 2(cmc2)	CMC2	171.205260753151	108.563153129782	233.84736837652	2.15402	1.10703	0.000170161288843283	0.00227969121169104	1
ENSDARG00000100774	cmc4	C-x(9)-C motif containing 4 homolog (S. cerevisiae)(cmc4)		23.3820862327531	39.5095045292442	7.25466793626187	0.183618	-2.44522	0.00266189854490132	0.0236995150654058	4
ENSDARG00000062933	CMIP	c-Maf inducing protein(cmip)	CMIP	651.8153135711	894.677489118568	408.953138023631	0.457096	-1.12943	3.16413377564191e-06	6.77801059412903e-05	4
ENSDARG00000090890	CMKLR1	chemokine-like receptor 1(cmklr1)		154.732659069004	212.995928856499	96.4693892815096	0.452917	-1.14268	0.000174451577628403	0.00232432764061052	4
ENSDARG00000032976	cmlc1	cardiac myosin light chain-1(cmlc1)		9.34864139552235	0	18.6972827910447	18.6973	4.22476	0.000780465577141302	0.00844135137381777	1
ENSDARG00000055527	cmn	calymmin(cmn)		412.018125071294	147.460050092523	676.576200050066	4.5882	2.19793	2.47644008139514e-09	9.60819128540014e-08	1
ENSDARG00000004727	CMSS1	cms1 ribosomal small subunit homolog (yeast)(cmss1)	CMSS1	154.515273692687	108.854245739931	200.176301645443	1.83894	0.878874	0.00252494183829142	0.0226432376615121
ENSDARG00000008811	CMTM3	CKLF-like MARVEL transmembrane domain containing 3(cmtm3)	CMTM3	330.352385847747	406.8979994229	253.806772272593	0.62376	-0.680937	0.00244978982659777	0.0221165128463028
ENSDARG00000010032	CMTM7	CKLF-like MARVEL transmembrane domain containing 7(cmtm7)	CMTM7	368.688169622051	429.92195149052	307.454387753582	0.71514	-0.483702	0.0263651595588699	0.151823498965338
ENSDARG00000061379	CMYA5	cardiomyopathy associated 5(cmya5)		13.7796475824766	9.16468400978708	18.3946111551662	2.00712	1.00513	0.279339039352498	0.741278894344039
ENSDARG00000045776	cnbpa	CCHC-type zinc finger, nucleic acid binding protein a(cnbpa)	CNBP	3673.06050909001	2880.65716611493	4465.46385206508	1.55015	0.632412	5.72218752076641e-08	1.76087976130793e-06
ENSDARG00000070922	cnbpb	CCHC-type zinc finger, nucleic acid binding protein b(cnbpb)		3094.643305165	2469.25818633008	3720.02842399992	1.50654	0.591236	3.00008217115486e-07	8.09221274397488e-06
ENSDARG00000036064	CNEP1R1	CTD nuclear envelope phosphatase 1 regulatory subunit 1(cnep1r1)	CNEP1R1	275.964507961936	295.381054074533	256.547961849338	0.868532	-0.203349	0.405731573066132	0.885136328171546
ENSDARG00000020311	CNIH1	cornichon family AMPA receptor auxiliary protein 1(cnih1)	CNIH1	975.1109455605	887.950791603908	1062.27109951709	1.19632	0.258601	0.0799743523760914	0.339394132090977
ENSDARG00000032932	CNKSR1	connector enhancer of kinase suppressor of Ras 1(cnksr1)	CNKSR1	35.1696445776751	30.174959240119	40.1643299152311	1.33105	0.412563	0.470667141419629	0.945036640911203
ENSDARG00000105277	cnksr3	cnksr family member 3(cnksr3)	CNKSR3	37.0569096916685	41.6020046342599	32.5118147490772	0.781496	-0.355689	0.75959949877209	1
ENSDARG00000102398	cnn1b	calponin 1, basic, smooth muscle, b(cnn1b)	CNN1	1.53336050887046	0	3.06672101774092	3.06672	1.6167	0.393897281098015	0.873250609740883
ENSDARG00000078733	cnnm2b	cyclin and CBS domain divalent metal cation transport mediator 2b(cnnm2b)	CNNM2	10.8738370091974	8.97062226968754	12.7770517487073	1.42432	0.510275	0.722940862499363	1
ENSDARG00000099568	CNNM3	cyclin and CBS domain divalent metal cation transport mediator 3(cnnm3)	CNNM3	74.5934992245242	73.3661020268236	75.8208964222247	1.03346	0.0474826	0.885486416315311	1
ENSDARG00000004174	CNOT1	CCR4-NOT transcription complex, subunit 1(cnot1)	CNOT1	639.916601406473	537.824096132275	742.009106680671	1.37965	0.464302	0.00856329732287665	0.0628484857089697
ENSDARG00000007045	cnot4a	CCR4-NOT transcription complex, subunit 4a(cnot4a)	CNOT4	290.593877374206	300.561021499832	280.62673324858	0.933676	-0.0990055	0.651245800711864	1
ENSDARG00000007639	cnot4b	CCR4-NOT transcription complex, subunit 4b(cnot4b)		332.153519281909	258.382595476708	405.92444308711	1.57102	0.651702	0.00255009397074171	0.0228434535266035
ENSDARG00000101072	cnot6b	CCR4-NOT transcription complex, subunit 6b(cnot6b)		59.0407817137997	83.944070051278	34.1374933763215	0.40667	-1.29807	0.00762966996844809	0.0568917180396365	4
ENSDARG00000054597	CNOT6L	CCR4-NOT transcription complex, subunit 6-like(cnot6l)	CNOT6L	71.8349355091543	72.2501325077492	71.4197385105593	0.988507	-0.0166774	0.924161965526715	1
ENSDARG00000032116	CNOT7	CCR4-NOT transcription complex, subunit 7(cnot7)	CNOT7	48.3864188174789	24.5402598107763	72.2325778241815	2.94343	1.5575	0.00296147507231998	0.0258329715760711	1
ENSDARG00000003757	CNPY1	canopy1(cnpy1)		177.836151967271	202.09644587569	153.575858058852	0.759914	-0.396093	0.182044375503392	0.581183310190909
ENSDARG00000009020	CNR1	cannabinoid receptor 1(cnr1)	CNR1	2.20273599204405	2.87496895085732	1.53050303323079	0.532355	-0.909541	0.747279496157127	1
ENSDARG00000042759	cnstb	consortin, connexin sorting protein b(cnstb)		42.6485622657371	65.3720103430773	19.9251141883969	0.304796	-1.71409	0.00342187441427715	0.0293659408950186	4
ENSDARG00000000472	CNTN2	contactin 2(cntn2)	CNTN2	8.97447309246019	3.22068436797291	14.7282618169475	4.57302	2.19315	0.270365800684725	0.728212851361091
ENSDARG00000062880	cntn3a.1	contactin 3a, tandem duplicate 1(cntn3a.1)	CNTN4	1.12408337641971	0	2.24816675283943	2.24817	1.16875	0.547135308221371	0.995404802417414
ENSDARG00000074558	cntnap2b	contactin associated protein-like 2b(cntnap2b)		0.45972240509717	0	0.919444810194341	0.919445	-0.121165	0.885904449455354	1
ENSDARG00000073920	Cntnap5a	contactin associated protein-like 5a(cntnap5a)	CNTNAP5	0	0	0	0	#NUM!	NA	NA
ENSDARG00000073802	cntnap5l	contactin associated protein-like 5 like(cntnap5l)		68.2665125215612	26.9724824744682	109.560542568654	4.06194	2.02217	1.31967791252349e-05	0.000243167702893482	1
ENSDARG00000076360	coa1	cytochrome C oxidase assembly factor 1 homolog (S. cerevisiae)(coa1)		126.366724745803	149.637595350709	103.095854140897	0.68897	-0.537486	0.0987553921230693	0.389448610114215
ENSDARG00000100585	coa3a	cytochrome C oxidase assembly factor 3a(coa3a)	COA3	234.86949841546	202.460368895128	267.278627935792	1.32015	0.400705	0.108824925827174	0.416119676568095
ENSDARG00000097456	coa3b	cytochrome C oxidase assembly factor 3b(coa3b)		125.813238600966	116.041668117075	135.584809084857	1.16841	0.224553	0.462281064194051	0.938377157679686
ENSDARG00000094833	COA5	cytochrome C oxidase assembly factor 5(coa5)	COA5	114.571097033876	113.488214122571	115.653979945181	1.01908	0.027273	0.973358298030832	1
ENSDARG00000092677	coa6	cytochrome c oxidase assembly factor 6(coa6)		171.1275139911	173.031463296206	169.223564685993	0.977993	-0.0321038	0.957779233894929	1
ENSDARG00000102829	cobll1b	cordon-bleu WH2 repeat protein-like 1b(cobll1b)		567.01573383386	398.018644191827	736.012823475893	1.84919	0.886895	2.17812872312865e-05	0.000377807177447401
ENSDARG00000054264	COG4	component of oligomeric golgi complex 4(cog4)	COG4	279.18628596603	150.23798817333	408.13458375873	2.71659	1.4418	1.48283158318967e-09	5.91401037183656e-08	1
ENSDARG00000040070	COIL	coilin p80(coil)		176.494793995439	118.70436772551	234.285220265368	1.97369	0.980893	0.000599886798220106	0.00675332171311019
ENSDARG00000026165	col11a1a	collagen, type XI, alpha 1a(col11a1a)	COL11A1	2261.91708656786	1119.50656542472	3404.32760771099	3.04092	1.60451	2.74776854560478e-36	1.07468773326404e-33	1
ENSDARG00000009014	col11a1b	collagen, type XI, alpha 1b(col11a1b)		6570.23095393726	5849.49271952072	7290.9691883538	1.24643	0.3178	0.0171378697562731	0.109434651985137
ENSDARG00000012422	COL11A2	collagen, type XI, alpha 2(col11a2)	COL11A2	715.642967329169	317.173798150706	1114.11213650763	3.51262	1.81255	5.76482645443906e-26	1.3064605298476e-23	1
ENSDARG00000078322	col12a1a	collagen, type XII, alpha 1a(col12a1a)	COL12A1	6474.32430125414	4789.795608338	8158.85299417029	1.70338	0.768402	2.53963513009207e-12	1.53959030674006e-10
ENSDARG00000019601	col12a1b	collagen, type XII, alpha 1b(col12a1b)		3963.61836304892	3101.58680001678	4825.64992608107	1.55587	0.637717	0.00200741809055798	0.0187294656706196
ENSDARG00000005762	col14a1a	collagen, type XIV, alpha 1a(col14a1a)	COL14A1	56.7647290871253	25.6320288690893	87.8974293051613	3.4292	1.77787	0.000553248355642956	0.00628370930959533	1
ENSDARG00000074639	col15a1a	collagen, type XV, alpha 1a(col15a1a)		47.5045574026812	34.7178896111487	60.2912251942138	1.7366	0.796269	0.128683681591595	0.466156348209529
ENSDARG00000009194	COL16A1	collagen, type XVI, alpha 1(col16a1)		1995.29583371319	1454.3971240285	2536.19454339787	1.74381	0.802245	3.31309100736794e-10	1.47954224378757e-08
ENSDARG00000069415	col17a1a	collagen, type XVII, alpha 1a(col17a1a)		51.1728061008861	81.8151547416181	20.530457460154	0.250937	-1.9946	0.000461250126324486	0.00539809571102435	4
ENSDARG00000079011	col17a1b	collagen, type XVII, alpha 1b(col17a1b)		25.8340292936345	28.3735517452527	23.2945068420164	0.820994	-0.284557	0.754820861086903	1
ENSDARG00000036558	COL18A1	collagen type XVIII, alpha 1(col18a1)		1127.56416509495	765.922715781936	1489.20561440797	1.94433	0.959272	1.09520778940063e-10	5.21762154915048e-09
ENSDARG00000012405	col1a1a	collagen, type I, alpha 1a(col1a1a)	COL1A1	70415.8671712042	63175.0983418596	77656.6360005488	1.22923	0.297753	0.00274428164055392	0.0242868925189022
ENSDARG00000025320	COL21A1	collagen, type XXI, alpha 1(col21a1)	COL21A1	141.490276800419	117.109236714626	165.871316886212	1.41638	0.502209	0.106307511427173	0.409833202638713
ENSDARG00000101258	col27a1a	collagen, type XXVII, alpha 1a(col27a1a)		57.2726165043382	74.4760786874588	40.0691543212176	0.538014	-0.894285	0.0785115378086643	0.335180683155334
ENSDARG00000099930	col27a1b	collagen, type XXVII, alpha 1b(col27a1b)	col27a1a	123.51688938324	125.206352126862	121.827426639618	0.973013	-0.0394689	0.968195337233043	1
ENSDARG00000076321	col28a1a	collagen type XXVIII alpha 1 a(col28a1a)		89.1086464872475	98.4159456756143	79.8013472988806	0.810858	-0.302479	0.393603646670726	0.873250609740883
ENSDARG00000100781	col28a2b	collagen, type XXVIII, alpha 2b(col28a2b)	col28a1a	0	0	0	0	#NUM!	NA	NA
ENSDARG00000069093	col2a1a	collagen, type II, alpha 1a(col2a1a)	COL2A1	5226.06759195253	1967.52331381455	8484.61187009052	4.31233	2.10847	1.9615366922894e-12	1.21031305983017e-10	1
ENSDARG00000011407	col2a1b	collagen, type II, alpha 1b(col2a1b)		6015.91263659782	4080.09266266024	7951.7326105354	1.94891	0.962667	2.93752302713484e-18	3.67175236520582e-16
ENSDARG00000055009	COL4A1	collagen, type IV, alpha 1(col4a1)	COL4A1	2414.39351440165	2307.78167969828	2521.00534910503	1.09239	0.127492	0.517690861144357	0.981277705924296
ENSDARG00000104110	COL4A2	collagen, type IV, alpha 2(col4a2)	COL4A2	739.490841143285	692.113867467947	786.867814818622	1.13691	0.185112	0.292078053111471	0.756938707399765
ENSDARG00000003395	COL4A3	collagen, type IV, alpha 3(col4a3)		2.96891514667757	2.97199982090709	2.96583047244806	0.997924	-0.00299786	0.993933536949935	1
ENSDARG00000024325	col4a3bpa	collagen, type IV, alpha 3 (Goodpasture antigen) binding protein a(col4a3bpa)		58.6183385651961	56.5590346088451	60.6776425215471	1.07282	0.101408	0.853423443392174	1
ENSDARG00000052063	COL4A5	collagen, type IV, alpha 5 (Alport syndrome)(col4a5)		1844.70229681932	1314.54327116653	2374.8613224721	1.80661	0.853282	1.49416981640853e-07	4.25759387521627e-06
ENSDARG00000052061	COL4A6	collagen, type IV, alpha 6(col4a6)	COL4A6	965.06735529717	676.228936855947	1253.90577373839	1.85426	0.890845	4.57818068733938e-05	0.000728931736620438
ENSDARG00000031678	col5a2a	collagen, type V, alpha 2a(col5a2a)	COL5A2	13772.3227579395	9031.74228955539	18512.9032263235	2.04976	1.03545	9.75195052203489e-23	1.70125933963183e-20	1
ENSDARG00000098294	col5a3a	collagen, type V, alpha 3a(col5a3a)		47.4458596483896	33.1651666633482	61.726552633431	1.86119	0.896222	0.0851892256597707	0.353791722642381
ENSDARG00000101816	col5a3b	collagen, type V, alpha 3b(col5a3b)	col5a3a	66.5041617359753	79.6862394319583	53.3220840399924	0.66915	-0.579598	0.257913434916426	0.709971947245819
ENSDARG00000074908	COL6A1	collagen, type VI, alpha 1(col6a1)	COL6A1	1416.50952905832	1149.77256267645	1683.24649544019	1.46398	0.549898	0.000700743761717283	0.00771677360485122
ENSDARG00000061436	COL6A2	collagen, type VI, alpha 2(col6a2)	COL6A2	781.772580297723	522.866837130686	1040.67832346476	1.99033	0.993009	7.33636632947573e-08	2.20719041096101e-06
ENSDARG00000079752	col6a4a	collagen, type VI, alpha 4a(col6a4a)	COL6A6	526.116839956182	393.305852541459	658.927827370905	1.67536	0.744469	0.00945500051922981	0.06789289534818
ENSDARG00000021720	COL7A1	collagen, type VII, alpha 1(col7a1)	COL7A1	101.534287000138	132.478819657176	70.5897543430992	0.532838	-0.908231	0.0770345680288404	0.331031586059073
ENSDARG00000003533	col8a1b	collagen, type VIII, alpha 1b(col8a1b)	COL8A1	62.6091965074825	107.137883398236	18.0805096167289	0.168759	-2.56696	4.38916080138252e-05	0.000700215528110031	4
ENSDARG00000073699	col9a1a	collagen, type IX, alpha 1a(col9a1a)	COL9A1	68.7331659219864	22.7146518551485	114.751679988824	5.05188	2.33682	1.63624088776967e-06	3.76444072936686e-05	1
ENSDARG00000031483	col9a1b	collagen, type IX, alpha 1b(col9a1b)		1000.10081403513	465.83463388847	1534.3669941818	3.2938	1.71975	2.14097209957271e-29	5.96740602787801e-27	1
ENSDARG00000024492	COL9A2	procollagen, type IX, alpha 2(col9a2)	COL9A2	968.775052812216	525.699627045464	1411.85047857897	2.68566	1.42528	6.01356841009802e-20	8.40737274765351e-18	1
ENSDARG00000037845	COL9A3	collagen, type IX, alpha 3(col9a3)	COL9A3	1266.71536906967	769.604125012392	1763.82661312695	2.29186	1.19652	2.02863281872402e-17	2.39962523030434e-15	1
ENSDARG00000073974	COLGALT1	collagen beta(1-O)galactosyltransferase 1(colgalt1)	COLGALT1	74.631222890621	68.4350481755948	80.8273976056471	1.18108	0.240109	0.629183281743841	1
ENSDARG00000014670	colgalt2	collagen beta(1-O)galactosyltransferase 2(colgalt2)	COLGALT2	69.6135758598741	42.0629585237474	97.1641931960009	2.30997	1.20787	0.00494924361652913	0.0401251114868656	1
ENSDARG00000019692	COLQ	collagen-like tail subunit (single strand of homotrimer) of asymmetric acetylcholinesterase(colq)		2.7766183514074	1.66796142017239	3.8852752826424	2.32936	1.21993	0.661375610613248	1
ENSDARG00000031203	COMMD1	copper metabolism (Murr1) domain containing 1(commd1)	COMMD1	187.063372187818	188.886200589005	185.240543786631	0.980699	-0.0281174	0.933970046656153	1
ENSDARG00000045402	COMMD3	COMM domain containing 3(commd3)	COMMD3	164.656973455761	124.624166906563	204.68978000496	1.64246	0.715856	0.0152396866349646	0.0998835662018753
ENSDARG00000061946	COMMD4	COMM domain containing 4(commd4)	COMMD4	245.276794343291	262.955719166939	227.597869519643	0.865537	-0.208333	0.795792284888903	1
ENSDARG00000036784	COMMD7	COMM domain containing 7(commd7)	COMMD7	317.694978661802	344.771102935561	290.618854388043	0.842933	-0.24651	0.256337923973053	0.707760804768073
ENSDARG00000028201	COMMD8	COMM domain containing 8(commd8)	COMMD8	188.931471913116	243.595426781461	134.26751704477	0.551191	-0.859377	0.001999740759339	0.0186650168103201
ENSDARG00000094258	COMMD9	COMM domain containing 9(commd9)	COMMD9	197.118816092309	219.425082848562	174.812549336056	0.796684	-0.32792	0.228174566417074	0.662794089727794
ENSDARG00000015337	comta	catechol-O-methyltransferase a(comta)		14.0648233234089	15.1450988562454	12.9845477905723	0.857343	-0.222055	0.9359071668574	1
ENSDARG00000018562	COPE	coatomer protein complex, subunit epsilon(cope)	COPE	1847.48041310228	1748.85004843862	1946.11077776595	1.11279	0.154188	0.213187619502851	0.638288013623251
ENSDARG00000043732	COPS4	COP9 constitutive photomorphogenic homolog subunit 4 (Arabidopsis)(cops4)	COPS4	959.661042426269	991.061550354572	928.260534497965	0.936633	-0.0944448	0.540724797462888	0.994541536231611
ENSDARG00000057624	COPS5	COP9 signalosome subunit 5(cops5)	COPS5	377.17210053092	352.383063997547	401.961137064292	1.14069	0.189912	0.398192037819819	0.879104425837677
ENSDARG00000022788	COPS7A	COP9 constitutive photomorphogenic homolog subunit 7A(cops7a)	COPS7A	713.437313587885	826.939635608639	599.934991567131	0.725488	-0.462976	0.00728365472384866	0.0547832950988233
ENSDARG00000017844	COPZ1	coatomer protein complex, subunit zeta 1(copz1)	COPZ1	1006.49111170824	1064.19694640965	948.78527700684	0.891551	-0.165612	0.248595521066679	0.694572276799851
ENSDARG00000006786	COPZ2	coatomer protein complex, subunit zeta 2(copz2)	COPZ2	335.674503263044	459.029571160091	212.319435365997	0.46254	-1.11235	3.37935337580949e-07	8.98530043969347e-06	4
ENSDARG00000056141	COQ10B	coenzyme Q10B(coq10b)	COQ10B	630.33249668694	706.433860388263	554.231132985616	0.784548	-0.350067	0.0511130575923386	0.247987301631977
ENSDARG00000035618	COQ5	coenzyme Q5, methyltransferase(coq5)	COQ5	150.203300273513	110.76489884873	189.641701698296	1.71211	0.775775	0.0128458550048417	0.0874260842021908
ENSDARG00000023583	COQ9	coenzyme Q9 homolog (S. cerevisiae)(coq9)	COQ9	201.872954374396	213.78439056078	189.961518188012	0.888566	-0.170449	0.524057424546956	0.98490168799429
ENSDARG00000054610	coro1a	coronin, actin binding protein, 1A(coro1a)	CORO1A	3472.97403572055	3721.34060228203	3224.60746915907	0.866518	-0.206699	0.0826175962818953	0.346727949504964
ENSDARG00000079440	coro2ba	coronin, actin binding protein, 2Ba(coro2ba)	CORO2B	104.936343736213	89.1056008472505	120.767086625175	1.35532	0.438639	0.216033242712598	0.643008481961186
ENSDARG00000063604	coro2bb	coronin, actin binding protein, 2Bb(coro2bb)		3.78654177356093	2.87496895085732	4.69811459626455	1.63414	0.708535	0.871562099300136	1
ENSDARG00000089616	CORO7	coronin 7(coro7)	CORO7-PAM16	27.1005855688469	34.5844435364548	19.616727601239	0.567213	-0.818039	0.26963597496012	0.727426109809241
ENSDARG00000034309	COX10	COX10 heme A:farnesyltransferase cytochrome c oxidase assembly factor(cox10)	COX10	376.445894643264	329.783421587767	423.108367698762	1.28299	0.359509	0.184840443674433	0.586291160060344
ENSDARG00000061004	cox11	cytochrome c oxidase assembly homolog 11 (yeast)(cox11)	COX11	190.389314996475	134.601513081392	246.177116911557	1.82893	0.871002	0.00396413691776949	0.0333772069857612
ENSDARG00000075933	Cox15	cytochrome c oxidase assembly homolog 15 (yeast)(cox15)	COX15	249.994500552755	246.361150118386	253.627850987125	1.0295	0.0419382	0.802129312220353	1
ENSDARG00000069920	COX17	COX17 cytochrome c oxidase copper chaperone(cox17)	COX17	937.867074884555	790.735860600539	1084.99828916857	1.37214	0.456426	0.00292053171449002	0.0255575509002773
ENSDARG00000063882	cox19	COX19 cytochrome c oxidase assembly factor(cox19)	COX19	111.136757884966	117.551983001792	104.721532768141	0.890853	-0.166741	0.620273899548078	1
ENSDARG00000063908	COX2	cytochrome c oxidase subunit II(COX2)	COX2	31133.2313484757	28601.3441947553	33665.1185021961	1.17705	0.235172	0.105164296313	0.406459837630528
ENSDARG00000099997	cox20	COX20 cytochrome c oxidase assembly factor(cox20)	COX20	155.211358006473	145.40995805059	165.012757962355	1.13481	0.182452	0.518139993415225	0.981822044254575
ENSDARG00000012388	cox4i1l	cytochrome c oxidase subunit IV isoform 1, like(cox4i1l)		16.869067863339	30.3630281217793	3.37510760489881	0.111158	-3.16931	0.0263828634395255	0.151853324363887	4
ENSDARG00000022509	COX4I2	cytochrome c oxidase subunit IV isoform 2(cox4i2)		76.4020231677255	113.985583216703	38.818463118748	0.340556	-1.55404	0.000240198863172398	0.00306879991204819	4
ENSDARG00000088383	cox5aa	cytochrome c oxidase subunit Vaa(cox5aa)	COX5A	2057.71443834491	2026.45971925311	2088.96915743672	1.03085	0.0438302	0.767847578891834	1
ENSDARG00000099663	cox5ab	cytochrome c oxidase subunit Vab(cox5ab)		1241.02150323292	1314.30611428233	1167.7368921835	0.888482	-0.170586	0.327742939880858	0.801115847019853
ENSDARG00000068738	cox5b2	cytochrome c oxidase subunit Vb 2(cox5b2)		23.4693156069706	33.1469590610261	13.7916721529151	0.416077	-1.26508	0.110155754444232	0.419269642052768
ENSDARG00000022438	Cox6a1	cytochrome c oxidase subunit VIa polypeptide 1(cox6a1)	COX6A1	3707.71480659838	3789.46635024515	3625.9632629516	0.956853	-0.0636303	0.608237570516935	1
ENSDARG00000054588	COX6A2	cytochrome c oxidase subunit VIa polypeptide 2(cox6a2)		51.6201894797852	73.7058245854999	29.5345543740704	0.400709	-1.31937	0.0259837686340316	0.150377185108982	4
ENSDARG00000045230	Cox6b1	cytochrome c oxidase subunit VIb polypeptide 1(cox6b1)	COX6B1	435.350277963553	733.994520941469	136.706034985637	0.186249	-2.42469	1.78025620805423e-11	9.38465930197978e-10	4
ENSDARG00000038577	COX6C	cytochrome c oxidase subunit VIc(cox6c)		1145.18635865436	1369.65237752906	920.720339779663	0.672229	-0.572975	8.71953018055321e-05	0.00127990451582772
ENSDARG00000053217	cox7a2a	cytochrome c oxidase subunit VIIa polypeptide 2a (liver)(cox7a2a)	COX7A2	2144.7810595369	1872.52810710544	2417.03401196837	1.29079	0.368251	0.00349564002411923	0.0299314177065209
ENSDARG00000086341	cox7a2b	cytochrome c oxidase subunit VIIa polypeptide 2b (liver)(cox7a2b)		371.053175810029	507.922021899983	234.184329720075	0.461064	-1.11696	1.43008125752457e-07	4.09421964742778e-06	4
ENSDARG00000054907	cox7a3	cytochrome c oxidase subunit VIIa polypeptide 3(cox7a3)	COX7A2L	866.02909611052	842.970227039216	889.087965181825	1.05471	0.076845	0.59511391699141	1
ENSDARG00000098250	COX7B	cytochrome c oxidase subunit VIIb(cox7b)		1859.07209649203	2020.81280507989	1697.33138790416	0.839925	-0.251667	0.0715150995717992	0.315035722484392
ENSDARG00000104537	COX7C	cytochrome c oxidase, subunit VIIc(cox7c)		3025.57669988772	3304.88956634214	2746.26383343329	0.83097	-0.267132	0.0266744007033139	0.153131520514834
ENSDARG00000095273	COX8A	cytochrome c oxidase subunit VIIIA (ubiquitous)(cox8a)		1704.32067268926	1822.87116609503	1585.77017928349	0.86993	-0.201029	0.130978182558883	0.471649829057075
ENSDARG00000097209	Cox8b	cytochrome c oxidase subunit 8b(cox8b)		70.7253085357582	119.680898311451	21.769718760065	0.181898	-2.4588	2.14110992594273e-07	5.90668652948638e-06	4
ENSDARG00000021339	CPA5	carboxypeptidase A5(cpa5)		1819.12981366001	1448.34364974575	2189.91597757426	1.51201	0.596471	2.59717699888347e-06	5.68402031100409e-05
ENSDARG00000012013	cpa6	carboxypeptidase A6(cpa6)	CPA6	15.6300279835847	5.61649182702067	25.6435641401487	4.56576	2.19086	0.034873233985569	0.187088728078775	1
ENSDARG00000056530	CPAMD8	C3 and PZP-like, alpha-2-macroglobulin domain containing 8(cpamd8)	CPAMD8	560.62882886402	331.111889476267	790.145768251773	2.38634	1.2548	8.42960123403755e-12	4.78710539400882e-10	1
ENSDARG00000045442	CPB1	carboxypeptidase B1 (tissue)(cpb1)	CPB1	1.89219236867478	0	3.78438473734955	3.78438	1.92006	0.289055538161022	0.753665434866062
ENSDARG00000055648	cpdA	carboxypeptidase D, a(cpda)	CPD	209.406406331884	209.386891981323	209.425920682445	1.00019	0.000268316	0.969843617329076	1
ENSDARG00000008454	cpeb1b	cytoplasmic polyadenylation element binding protein 1b(cpeb1b)	CPEB1	7.44620099846599	13.3618989637012	1.53050303323079	0.114542	-3.12605	0.0452397440028326	0.2273521575896	4
ENSDARG00000056691	CPEB4	cytoplasmic polyadenylation element binding protein 4(cpeb4)	CPEB4	33.5599867342152	26.4569057780145	40.663067690416	1.53696	0.620075	0.301191839148315	0.768557393192412
ENSDARG00000045747	CPED1	cadherin-like and PC-esterase domain containing 1(cped1)	CPED1	130.88857401708	70.2242409265784	191.552907107581	2.72773	1.4477	1.19589753178769e-05	0.000222046854887593	1
ENSDARG00000061918	CPLX2	complexin 2(cplx2)	CPLX2	4.36428347888732	5.25256880758298	3.47599815019166	0.661771	-0.595596	0.829444628896863	1
ENSDARG00000005185	CPN1	carboxypeptidase N, polypeptide 1(cpn1)	CPN1	512.240547850011	471.6758388288	552.805256871222	1.172	0.228975	0.326670125682676	0.799806722147127
ENSDARG00000007753	CPNE2	copine II(cpne2)	CPNE2	67.4765134704765	96.6447314999487	38.3082954410044	0.396383	-1.33503	0.108560334417749	0.415610917160721
ENSDARG00000062025	CPOX	coproporphyrinogen oxidase(cpox)	CPOX	244.770234698511	269.591378669988	219.949090727033	0.815861	-0.293605	0.205984624630219	0.625068347222897
ENSDARG00000018618	CPSF6	cleavage and polyadenylation specific factor 6(cpsf6)	CPSF7	1343.97790808347	1384.63982984985	1303.31598631708	0.941267	-0.0873236	0.528247611426882	0.986804250991713
ENSDARG00000037943	cpt1cb	carnitine palmitoyltransferase 1Cb(cpt1cb)		33.5894541860697	40.7225049183685	26.4564034537708	0.649675	-0.622209	0.623600019688462	1
ENSDARG00000052537	CPTP	ceramide-1-phosphate transfer protein(cptp)	CPTP	237.392469327251	277.300370602024	197.484568052477	0.712168	-0.48971	0.0479163633168529	0.236837320438313
ENSDARG00000098158	cpxm1b	carboxypeptidase X (M14 family), member 1b(cpxm1b)		225.049044993847	218.885305691347	231.212784296348	1.05632	0.0790456	0.79883540449811	1
ENSDARG00000075521	CPZ	carboxypeptidase Z(cpz)	CPZ	254.88319931407	277.051686054959	232.714712573182	0.839969	-0.251593	0.278646409127228	0.739961374098075
ENSDARG00000035904	crabp1b	cellular retinoic acid binding protein 1b(crabp1b)		1261.75094653671	1407.29962987103	1116.20226320239	0.793152	-0.334331	0.0373394166941342	0.196878346470115
ENSDARG00000030449	crabp2b	cellular retinoic acid binding protein 2, b(crabp2b)		777.085230241848	739.799310677154	814.371149806542	1.1008	0.138552	0.436583789373302	0.913514566270877
ENSDARG00000098782	cratb	carnitine O-acetyltransferase b(cratb)		125.851394457627	95.49234677623	156.210442139024	1.63584	0.710034	0.0271241519301822	0.155199046756722
ENSDARG00000100506	CRB1	crumbs family member 1, photoreceptor morphogenesis associated(crb1)	CRB1	2.83970924138117	1.18879992836283	4.49061855439951	3.77744	1.91741	0.522858430055551	0.98490168799429
ENSDARG00000060106	crb2a	crumbs family member 2a(crb2a)		14.3341654167129	6.70826088533374	21.960069948092	3.27359	1.71087	0.139307541402877	0.490778507862844
ENSDARG00000060081	crb2b	crumbs family member 2b(crb2b)	crb2a	2.09991560912966	2.97199982090709	1.22783139735223	0.413133	-1.27532	0.837788251261102	1
ENSDARG00000102948	crb3a	crumbs homolog 3a(crb3a)		3.72822451342379	0	7.45644902684758	7.45645	2.89849	0.0723904837051578	0.31763993547042
ENSDARG00000054250	CRBN	cereblon(crbn)	CRBN	71.8577764706129	84.0411009213277	59.674452019898	0.710063	-0.493982	0.249736831470155	0.696557214897607
ENSDARG00000015793	CREB3L1	cAMP responsive element binding protein 3-like 1(creb3l1)	CREB3L1	820.563835453393	424.281259202737	1216.84641170405	2.86802	1.52005	2.19670200039814e-18	2.78889145589814e-16	1
ENSDARG00000020926	creb3l3l	cAMP responsive element binding protein 3-like 3 like(creb3l3l)	CREB3	705.678363445507	884.985013668444	526.371713222569	0.59478	-0.749571	3.83011782011723e-06	8.03430164533069e-05
ENSDARG00000099002	creb5a	cAMP responsive element binding protein 5a(creb5a)		133.756244096929	186.987762224089	80.5247259697686	0.430642	-1.21544	0.000247193887129843	0.00314161665042534	4
ENSDARG00000104148	crebbpb	CREB binding protein b(crebbpb)		419.800508522142	518.591027936048	321.009989108235	0.619004	-0.691979	0.000389946425358967	0.00467694043827007
ENSDARG00000105114	CREBRF	creb3 regulatory factor(crebrf)	CREBRF	348.126598850545	480.22169338664	216.03150431445	0.449858	-1.15246	1.92061286759641e-07	5.34276396068349e-06	4
ENSDARG00000089787	CREBZF	CREB/ATF bZIP transcription factor(crebzf)		789.677221783606	1051.13812577297	528.216317794237	0.502518	-0.992752	8.44573256931642e-10	3.49489025722447e-08
ENSDARG00000105154	CREG1	cellular repressor of E1A-stimulated genes 1(creg1)	CREG1	1138.44577959056	1834.48628037083	442.405278810285	0.24116	-2.05194	6.20520905066306e-42	3.34378031710063e-39	4
ENSDARG00000000666	CREG2	cellular repressor of E1A-stimulated genes 2(creg2)	CREG2	215.174159381851	109.254583964013	321.09373479969	2.93895	1.5553	7.21585893359646e-09	2.56941796300706e-07	1
ENSDARG00000029071	CRELD2	cysteine-rich with EGF-like domains 2(creld2)	CRELD2	257.88472132053	310.289683127595	205.479759513465	0.662219	-0.594619	0.0139618766392364	0.0934220603269433
ENSDARG00000102899	cremb	cAMP responsive element modulator b(cremb)		30.0566254841302	40.6983044576071	19.4149465106533	0.477046	-1.0678	0.117159416255408	0.436807915863683
ENSDARG00000040332	crfb2	cytokine receptor family member b2(crfb2)		6.038720838648	5.94399964181417	6.13344203548183	1.03187	0.0452626	0.928963068533454	1
ENSDARG00000068711	crfb4	cytokine receptor family member b4(crfb4)	IL10RB	109.823267346359	161.816687244487	57.8298474482299	0.357379	-1.48447	3.99119738114409e-05	0.000641794066945378	4
ENSDARG00000067795	crfb6	cytokine receptor family member b6(crfb6)		276.492109558108	283.468854330143	269.515364786073	0.950776	-0.0728228	0.70567712755369	1
ENSDARG00000024831	CRHBP	corticotropin releasing hormone binding protein(crhbp)	CRHBP	25.1144388104415	15.2785449309394	34.9503326899436	2.28754	1.1938	0.110715918586652	0.420485389668992
ENSDARG00000003989	CRHR1	corticotropin releasing hormone receptor 1(crhr1)	CRHR1	8.83184415334579	10.7174069575876	6.94628134910398	0.648131	-0.625643	0.702932284545961	1
ENSDARG00000053858	CRIP1	cysteine-rich protein 1(crip1)	CRIP1	1033.49142751956	1182.3855084117	884.597346627425	0.748146	-0.418608	0.00545405853832558	0.0433482351674392
ENSDARG00000043395	CRIP3	cysteine-rich protein 3(crip3)	CRIP3	187.811892278223	84.4110167992047	291.212767757241	3.44994	1.78657	2.7612446279967e-10	1.24225270842842e-08	1
ENSDARG00000013293	crispld1b	cysteine-rich secretory protein LCCL domain containing 1b(crispld1b)		434.350085551432	391.146514885594	477.55365621727	1.22091	0.287953	0.175129348102074	0.566832829968926
ENSDARG00000006368	crlf1b	cytokine receptor-like factor 1b(crlf1b)		81.8607707032505	114.968106661084	48.7534347454174	0.424061	-1.23766	0.00434846418679065	0.0359883645274698	4
ENSDARG00000038000	CRLS1	cardiolipin synthase 1(crls1)	CRLS1	315.928925712635	187.175831105749	444.682020319521	2.37575	1.24838	4.86906391017804e-08	1.52348297752138e-06	1
ENSDARG00000017425	CROCC2	ciliary rootlet coiled-coil, rootletin family member 2(crocc2)	CROCC	1.73799907509583	0	3.47599815019166	3.476	1.79743	0.333484558649371	0.807622927472864
ENSDARG00000059826	crtac1a	cartilage acidic protein 1a(crtac1a)		34.5943007905745	36.9014277277748	32.2871738533741	0.874957	-0.192715	0.735722250663433	1
ENSDARG00000018010	CRTAP	cartilage associated protein(crtap)	CRTAP	738.885962428001	1011.6228574123	466.149067443707	0.460793	-1.11781	1.05988681089536e-11	5.82793543705249e-10	4
ENSDARG00000002411	crtc1b	CREB regulated transcription coactivator 1b(crtc1b)		25.0063739723291	18.9419755860777	31.0707723585806	1.64031	0.713971	0.278546106655356	0.739890956324431
ENSDARG00000052114	CRTC3	CREB regulated transcription coactivator 3(crtc3)	CRTC3	41.1346305634716	46.1025269422061	36.1667341847372	0.784485	-0.350183	0.497083867665934	0.964766024254142
ENSDARG00000045768	cry1aa	cryptochrome circadian clock 1aa(cry1aa)	CRY1	452.534420085434	485.868607559865	419.200232611002	0.862785	-0.212927	0.244870666516353	0.689087709452831
ENSDARG00000011583	cry1ab	cryptochrome circadian clock 1ab(cry1ab)		139.850173887232	165.571155911236	114.129191863229	0.689306	-0.536784	0.0817132512509538	0.344362987414734
ENSDARG00000091131	cry1bb	cryptochrome circadian clock 1bb(cry1bb)		271.78317147527	249.909342301152	293.657000649387	1.17505	0.232727	0.293925811400298	0.759608547441739
ENSDARG00000003675	CRYL1	crystallin, lambda 1(cryl1)	CRYL1	205.945185188549	247.707596582204	164.182773794895	0.662809	-0.593335	0.0445332317013734	0.224976319901376
ENSDARG00000026348	CSAD	cysteine sulfinic acid decarboxylase(csad)	CSAD	80.1030820378805	79.9955396444297	80.2106244313314	1.00269	0.0038742	0.98636336327894	1
ENSDARG00000068263	csf1b	colony stimulating factor 1b (macrophage)(csf1b)		131.45858949513	35.7914510671397	227.125727923119	6.34581	2.6658	8.26080395227938e-14	6.35924555678802e-12	1
ENSDARG00000102986	csf1ra	colony stimulating factor 1 receptor, a(csf1ra)	CSF1R	52.2183496062523	62.8427568093356	41.5939424031691	0.661873	-0.595373	0.291646243277093	0.756323295007025
ENSDARG00000053624	csf1rb	colony stimulating factor 1 receptor, b(csf1rb)		222.916129002574	328.32795853702	117.504299468128	0.357887	-1.48242	1.65084043127758e-08	5.60661479244398e-07	4
ENSDARG00000098752	csf3b	colony stimulating factor 3 (granulocyte) b(csf3b)		133.967695594397	219.4008823878	48.5345088009937	0.221214	-2.17649	1.3505828542419e-10	6.31026659585968e-09	4
ENSDARG00000045959	CSF3R	colony stimulating factor 3 receptor (granulocyte)(csf3r)	CSF3R	33.2873306818949	30.8057744089446	35.7688869548451	1.16111	0.215505	0.759498906931777	1
ENSDARG00000061400	CSGALNACT2	chondroitin sulfate N-acetylgalactosaminyltransferase 2(csgalnact2)	CSGALNACT2	42.8638570506277	53.4233953940434	32.3043187072121	0.604685	-0.725745	0.395031538964148	0.874885358328762
ENSDARG00000001559	CSMD2	CUB and Sushi multiple domains 2(csmd2)	CSMD2	1.51060680458161	2.51104593141963	0.510167677743596	0.203169	-2.29924	0.616312968362364	1
ENSDARG00000013582	csnk2a2b	casein kinase 2, alpha prime polypeptide b(csnk2a2b)	CSNK2A2	446.31340188413	403.659107452605	488.967696315656	1.21134	0.276601	0.116807152457801	0.435963774041745
ENSDARG00000078227	CSPG4	chondroitin sulfate proteoglycan 4(cspg4)	CSPG4	183.795762855671	102.503915015596	265.087610695746	2.58612	1.37079	1.28381993170726e-06	3.02924333737969e-05	1
ENSDARG00000099793	cspg5b	chondroitin sulfate proteoglycan 5b(cspg5b)	cspg5a	15.6607299938665	7.61196106198656	23.7094989257465	3.11477	1.63913	0.0687364508639799	0.306338944495616
ENSDARG00000100236	CSPP1	centrosome and spindle pole associated protein 1(cspp1)		15.0814638964452	16.1580446468308	14.0048831460595	0.866744	-0.206323	0.861502565141039	1
ENSDARG00000031426	csrnp1a	cysteine-serine-rich nuclear protein 1a(csrnp1a)		235.160626838539	318.702320637745	151.618933039332	0.475738	-1.07176	1.78601428216352e-05	0.000319626500300819	4
ENSDARG00000075972	csrnp2	cysteine-serine-rich nuclear protein 2(csrnp2)	CSRNP2	90.5959764072086	125.503666622454	55.6882861919627	0.443718	-1.17228	0.00229157863084336	0.0209534276845101	4
ENSDARG00000028164	cst14a.1	cystatin 14a, tandem duplicate 1(cst14a.1)	CSTB	54.632198017913	64.9292640559119	44.3351319799141	0.682822	-0.550418	0.24654722012402	0.691318633301036
ENSDARG00000045352	cst14a.2	cystatin 14a, tandem duplicate 2(cst14a.2)		1111.18817477197	1224.72158097028	997.654768573653	0.814597	-0.295841	0.0376288039588564	0.197930773795729
ENSDARG00000045980	cst14b.1	cystatin 14b, tandem duplicate 1(cst14b.1)		858.698906415178	1081.34950021774	636.048312612619	0.588199	-0.765624	7.65410133115586e-07	1.88615804176568e-05
ENSDARG00000091236	cst14b.2	cystatin 14b, tandem duplicate 2(cst14b.2)	LOC101886910	51.9017850990345	60.9989412513857	42.8046289466833	0.701727	-0.511017	0.29179631014389	0.756523973557059
ENSDARG00000007795	CST3	cystatin C (amyloid angiopathy and cerebral hemorrhage)(cst3)		562.10070521382	751.232348929734	372.969061497906	0.496476	-1.0102	1.36753389711083e-08	4.69707216303692e-07	4
ENSDARG00000044820	CSTF1	cleavage stimulation factor, 3' pre-RNA, subunit 1(cstf1)	CSTF1	620.16388006399	648.249043395325	592.078716732656	0.913351	-0.130759	0.709263564870057	1
ENSDARG00000057007	CTBP1	C-terminal binding protein 1(ctbp1)		1674.65573414084	1539.1356486425	1810.17581963917	1.1761	0.23401	0.0622592088494149	0.285913589890184
ENSDARG00000056621	CTCF	CCCTC-binding factor (zinc finger protein)(ctcf)	CTCF	302.020914245156	305.109944729301	298.931883761012	0.979751	-0.0295125	0.813690725586249	1
ENSDARG00000061587	ctdspl2a	CTD (carboxy-terminal domain, RNA polymerase II, polypeptide A) small phosphatase like 2a(ctdspl2a)	CTDSPL2	160.661539222792	170.332348483127	150.990729962458	0.886448	-0.173893	0.568853839411945	1
ENSDARG00000089646	ctdspl3	CTD (carboxy-terminal domain, RNA polymerase II, polypeptide A) small phosphatase like 3(ctdspl3)		360.203186500317	462.541119111209	257.865253889425	0.557497	-0.842964	0.034485150184097	0.185663944674549
ENSDARG00000062116	ctdsplb	CTD (carboxy-terminal domain, RNA polymerase II, polypeptide A) small phosphatase-like b(ctdsplb)		300.347262243627	230.639858900281	370.054665586972	1.60447	0.682097	0.00290684777082346	0.02544698613527
ENSDARG00000042934	ctgfa	connective tissue growth factor a(ctgfa)	CTGF	3718.38694355368	2856.23260283054	4580.54128427682	1.6037	0.681404	5.65462344559872e-09	2.06193930725298e-07
ENSDARG00000074301	CTH	cystathionase (cystathionine gamma-lyase)(cth)	CTH	320.058523465746	225.793850202223	414.32319672927	1.83496	0.87575	0.00687098459127025	0.0523122465788736
ENSDARG00000087198	cthrc1a	collagen triple helix repeat containing 1a(cthrc1a)	CTHRC1	3659.76778199894	2304.24547323239	5015.29009076548	2.17654	1.12204	7.21237232770304e-22	1.18170822009778e-19	1
ENSDARG00000102441	CTNNA1	catenin (cadherin-associated protein), alpha 1(ctnna1)		866.554960904743	689.766460930422	1043.34346087906	1.5126	0.597034	0.000129480574306685	0.00179929767699874
ENSDARG00000024785	CTNNA2	catenin (cadherin-associated protein), alpha 2(ctnna2)	CTNNA2	11.6598354154177	12.4823992478098	10.8372715830257	0.868204	-0.203894	1	1
ENSDARG00000018162	CTNNAL1	catenin (cadherin-associated protein), alpha-like 1(ctnnal1)	CTNNAL1	73.7335134862104	68.4956638410004	78.9713631314204	1.15294	0.205317	0.667143566952604	1
ENSDARG00000023472	ctnnb2	catenin, beta 2(ctnnb2)		1057.10149306798	740.047766197216	1374.15521993874	1.85685	0.892855	6.71560997945221e-10	2.83211871985629e-08
ENSDARG00000038954	CTNNBIP1	catenin, beta interacting protein 1(ctnnbip1)	CTNNBIP1	538.90933534399	554.249032928494	523.569637759486	0.944647	-0.0821528	0.650014475541918	1
ENSDARG00000078233	CTNND1	catenin (cadherin-associated protein), delta 1(ctnnd1)	CTNND1	558.481004121991	425.840204035982	691.121804208001	1.62296	0.698627	0.000158757304062121	0.00214827336283614
ENSDARG00000003779	ctnnd2b	catenin (cadherin-associated protein), delta 2b(ctnnd2b)		10.5628992082491	4.16079974926992	16.9649986672282	4.07734	2.02763	0.078567728475035	0.335243506561873
ENSDARG00000030700	ctps1a	CTP synthase 1a(ctps1a)	CTPS1	1212.42263026041	686.254912979304	1738.59034754151	2.53345	1.3411	6.26281321431059e-19	8.20902473696311e-17	1
ENSDARG00000098386	ctps1b	CTP synthase 1b(ctps1b)		64.5932331354935	70.2182480681391	58.968218202848	0.839785	-0.251908	0.579153644019315	1
ENSDARG00000055120	ctsba	cathepsin Ba(ctsba)	CTSB	1657.95741979163	1992.28160679918	1323.63323278409	0.664381	-0.589918	9.69252309521642e-06	0.000184340386302669
ENSDARG00000101334	CTSC	cathepsin C(ctsc)	CTSC	535.339460543253	704.256315130076	366.42260595643	0.520297	-0.942592	1.34743512264427e-05	0.000247529956734855
ENSDARG00000057698	CTSD	cathepsin D(ctsd)	CTSD	1607.27010276939	1846.58700705089	1367.9531984879	0.740801	-0.432842	0.000979443611437507	0.0102240758216737
ENSDARG00000041108	CTSH	cathepsin H(ctsh)	CTSH	353.896205489788	449.500735103862	258.291675875714	0.574619	-0.799322	0.00792821701464282	0.0588644624580753
ENSDARG00000052855	CTSO	cathepsin O(ctso)	CTSO	38.2273469652276	46.3147962846277	30.1398976458275	0.650762	-0.619799	0.287542931853551	0.75266433629542
ENSDARG00000036940	ctss1	cathepsin S, ortholog 1(ctss1)		135.796810833633	132.296743633955	139.29687803331	1.05291	0.0743849	0.737460480255957	1
ENSDARG00000074656	ctss2.1	cathepsin S, ortholog2, tandem duplicate 1(ctss2.1)	CTSS	792.341357835	927.138781176798	657.543934493202	0.709218	-0.495698	0.00173077040954249	0.0165104058461825
ENSDARG00000013771	ctss2.2	cathepsin S, ortholog 2, tandem duplicate 2(ctss2.2)		61.2824694530137	99.7805997417546	22.7843391642728	0.228344	-2.13072	1.38665495024853e-05	0.000254157187366414	4
ENSDARG00000011777	CTTN	cortactin(cttn)	CTTN	882.843244247968	545.120535096347	1220.56595339959	2.23908	1.1629	7.15915742441316e-14	5.58207100915095e-12	1
ENSDARG00000040991	CTTNBP2	cortactin binding protein 2(cttnbp2)	CTTNBP2	86.4124397478606	69.2417174821979	103.583162013523	1.49596	0.581076	0.177874113270517	0.572488200470459
ENSDARG00000053179	cttnbp2nla	CTTNBP2 N-terminal like a(cttnbp2nla)		65.1852957303298	62.5334565968642	67.8371348637955	1.08481	0.117446	0.837191984175842	1
ENSDARG00000087013	CUBN	cubilin (intrinsic factor-cobalamin receptor)(cubn)	CUBN	7.54709187303888	9.58322983619105	5.5109539098867	0.575062	-0.79821	0.669703277187934	1
ENSDARG00000054748	cuedc1b	CUE domain containing 1b(cuedc1b)	CUEDC1	74.3351120360234	85.7272699438222	62.9429541282246	0.734223	-0.445709	0.280163316256047	0.742235360635081
ENSDARG00000013965	CUL2	cullin 2(cul2)	CUL2	423.50319075626	351.928102966499	495.078278546021	1.40676	0.492376	0.0123384909297798	0.0846382083610268
ENSDARG00000077306	CUTC	cutC copper transporter homolog (E. coli)(cutc)	CUTC	86.3912316948026	43.4034121291263	129.379051260479	2.98085	1.57572	7.32125646794966e-05	0.00109656051940279	1
ENSDARG00000078459	cux1a	cut-like homeobox 1a(cux1a)	CUX1	370.130655067559	498.660536047151	241.600774087967	0.4845	-1.04543	0.00266704706623492	0.0237332933244516	4
ENSDARG00000086345	cux2b	cut-like homeobox 2b(cux2b)	CUX2	2.66963236068073	2.99020742322918	2.34905729813228	0.785583	-0.348164	0.924470573569245	1
ENSDARG00000013382	CWC15	CWC15 spliceosome-associated protein homolog (S. cerevisiae)(cwc15)	CWC15	830.757253994097	773.17651765592	888.337990332275	1.14895	0.200311	0.165378519335444	0.547476275135178
ENSDARG00000091760	CWF19L2	CWF19-like 2, cell cycle control (S. pombe)(cwf19l2)	CWF19L2	109.136753486701	128.778973797394	89.4945331760089	0.694947	-0.525026	0.245213427285665	0.689412220086967
ENSDARG00000042707	cx30.3	connexin 30.3(cx30.3)	GJB6	62.1361630249392	55.8069881092083	68.46533794067	1.22682	0.294928	0.478190920160191	0.950543712313972
ENSDARG00000076789	cx32.2	connexin 32.2(cx32.2)		313.654801485649	437.218619481595	190.090983489702	0.434773	-1.20166	2.0112873169243e-07	5.57390927406826e-06	4
ENSDARG00000077765	cx44.2	connexin 44.2(cx44.2)	cx43.4	7.1742949957871	2.39580745904776	11.9527825325264	4.98904	2.31876	0.172002301560804	0.55960394381448
ENSDARG00000040065	cx45.6	connexin 45.6(cx45.6)	cx41.8	28.7966960285937	33.1833742656703	24.4100177915171	0.73561	-0.442987	0.479987993556927	0.9517727414966
ENSDARG00000043658	CXADR	coxsackie virus and adenovirus receptor(cxadr)	CXADR	33.3878927587235	14.0533297979324	52.7224557195146	3.7516	1.90751	0.00296159268347057	0.0258329715760711	1
ENSDARG00000037116	cxcl12a	chemokine (C-X-C motif) ligand 12a (stromal cell-derived factor 1)(cxcl12a)		1469.50014391145	1012.93265964447	1926.06762817842	1.90148	0.92712	8.82732587684771e-12	4.96644606003898e-10
ENSDARG00000055100	cxcl12b	chemokine (C-X-C motif) ligand 12b (stromal cell-derived factor 1)(cxcl12b)	cxcl12a	8196.80730284847	5738.03593178375	10655.5786739132	1.85701	0.89298	7.99848511369173e-17	8.85640481835209e-15
ENSDARG00000056627	CXCL14	chemokine (C-X-C motif) ligand 14(cxcl14)	CXCL14	249.741083429469	106.816368441882	392.665798417056	3.67608	1.87817	2.85028729638704e-13	2.00338019275622e-11	1
ENSDARG00000075045	cxcl18b	chemokine (C-X-C motif) ligand 18b(cxcl18b)		1626.42415619676	2062.60887145425	1190.23944093928	0.577055	-0.793219	5.54911403675726e-06	0.000111765954090883
ENSDARG00000102776	cxcl19	chemokine (C-X-C motif) ligand 19(cxcl19)		15.3624624323376	18.2505447518465	12.4743801128287	0.683507	-0.548971	0.655358572261909	1
ENSDARG00000104795	cxcl8a	chemokine (C-X-C motif) ligand 8a(cxcl8a)		634.52412254118	794.860245145165	474.187999937195	0.596568	-0.745242	1.50382255351299e-05	0.00027233900746928
ENSDARG00000102299	cxcl8b.1	chemokine (C-X-C motif) ligand 8b, duplicate 1(cxcl8b.1)		44.6006547896886	9.0858607420594	80.1154488373178	8.8176	3.14039	6.7809481332672e-07	1.68647396188304e-05	1
ENSDARG00000007358	cxcr3.1	chemokine (C-X-C motif) receptor 3, tandem duplicate 1(cxcr3.1)	CXCR3	0.255083838871798	0	0.510167677743596	0.510168	-0.970957	1	1
ENSDARG00000041959	cxcr4b	chemokine (C-X-C motif), receptor 4b(cxcr4b)		579.123002692073	928.55229421847	229.693711165675	0.247367	-2.01527	4.93171015301993e-15	4.5644671565107e-13	4
ENSDARG00000092283	cxl34b.11	CX chemokine ligand 34b, duplicate 11(cxl34b.11)		20.589419730712	35.0453974259422	6.13344203548183	0.175014	-2.51446	0.00579217982545708	0.0454344760717849	4
ENSDARG00000025718	cxxc1b	CXXC finger protein 1b(cxxc1b)		151.359744467466	149.849864693131	152.869624241802	1.02015	0.0287841	0.976308929504387	1
ENSDARG00000078865	cxxc5a	CXXC finger protein 5a(cxxc5a)	CXXC5	117.972128517546	126.32854353138	109.615713503712	0.867703	-0.204726	0.474043206130906	0.948480801290752
ENSDARG00000056281	cyb561a3a	cytochrome b561 family, member A3a(cyb561a3a)	CYB561A3	65.3638896089418	95.77744652794	34.9503326899436	0.364912	-1.45438	0.00229554386205197	0.0209580734604285	4
ENSDARG00000028257	cyb561a3b	cytochrome b561 family, member A3b(cyb561a3b)		30.7421144977723	35.3304971776522	26.1537318178923	0.740259	-0.433897	0.50361727240134	0.969783153771206
ENSDARG00000044114	CYB561D2	cytochrome b561 family, member D2(cyb561d2)	CYB561D2	109.031803471174	91.9987774004299	126.064829541918	1.37029	0.454479	0.219209525642101	0.648513759490695
ENSDARG00000098589	CYB5A	cytochrome b5 type A (microsomal)(cyb5a)	CYB5A	1555.29060240692	1760.81710001698	1349.76410479687	0.766555	-0.383538	0.00365692714454895	0.0311417392481692
ENSDARG00000018966	CYB5R1	cytochrome b5 reductase 1(cyb5r1)	CYB5R1	158.865130104126	212.498559762367	105.231700445885	0.495211	-1.01388	0.000551930175995652	0.0062716751816863	4
ENSDARG00000051925	CYB5R2	cytochrome b5 reductase 2(cyb5r2)	CYB5R2	32.6159572365078	48.4801267989318	16.7517876740838	0.345539	-1.53308	0.0156607327441094	0.10191341033522	4
ENSDARG00000020898	CYB5R4	cytochrome b5 reductase 4(cyb5r4)	CYB5R4	40.9303642974904	22.6964442528264	59.1642843421544	2.60677	1.38226	0.0216232468547153	0.130498285958186	1
ENSDARG00000018283	CYBA	cytochrome b-245, alpha polypeptide(cyba)	CYBA	533.110180099824	590.149729609566	476.070630590083	0.806695	-0.309905	0.0642550872498452	0.292330508578142
ENSDARG00000056615	CYBB	cytochrome b-245, beta polypeptide (chronic granulomatous disease)(cybb)	CYBB	618.229104352428	596.494067475462	639.964141229393	1.07288	0.101483	0.591689982506683	1
ENSDARG00000038075	Cyc1	cytochrome c-1(cyc1)	CYC1	2196.10142923946	1717.21962614775	2674.98323233117	1.55774	0.639455	2.67651713781548e-07	7.30888108951437e-06
ENSDARG00000044562	cycsb	cytochrome c, somatic b(cycsb)		2617.14733711902	2193.4563739229	3040.83830031514	1.38632	0.471263	0.000119298699589294	0.00167508637309832
ENSDARG00000099371	cygb1	cytoglobin 1(cygb1)		150.079406289446	92.5203469553229	207.63846562357	2.24425	1.16623	0.000104072881620939	0.00149064578052342	1
ENSDARG00000070148	cygb2	cytoglobin 2(cygb2)	CYGB	5.70294685878472	0.479161491809553	10.9267322257599	22.8039	4.51121	0.0489651590581062	0.24059901560284	1
ENSDARG00000060058	cylda	cylindromatosis (turban tumor syndrome), a(cylda)	CYLD	92.6614244313665	66.5184022083566	118.804446654376	1.78604	0.836764	0.0435425749064435	0.221587386968804
ENSDARG00000092696	cyp11a2	cytochrome P450, family 11, subfamily A, polypeptide 2(cyp11a2)		0.409277132450745	0	0.818554264901489	0.818554	-0.28885	0.897407901215227	1
ENSDARG00000042014	cyp11c1	cytochrome P450, family 11, subfamily C, polypeptide 1(cyp11c1)	CYP11B1	4.76568862384735	2.37759985672567	7.15377739096902	3.00882	1.5892	0.382419916347835	0.862365137012693
ENSDARG00000098315	cyp1a	cytochrome P450, family 1, subfamily A(cyp1a)	CYP1A1	133.49643111856	142.626027111344	124.366835125777	0.871979	-0.197635	0.566508089590219	1
ENSDARG00000068934	CYP1B1	cytochrome P450, family 1, subfamily B, polypeptide 1(cyp1b1)	CYP1B1	1.99022543832796	0	3.98045087665592	3.98045	1.99293	0.297380397869828	0.764868187096464
ENSDARG00000101195	cyp1c1	cytochrome P450, family 1, subfamily C, polypeptide 1(cyp1c1)		95.4141527158948	109.940021939805	80.8882834919846	0.735749	-0.442714	0.22699738996628	0.661593715059173
ENSDARG00000035569	CYP1D1	cytochrome P450, family 1, subfamily D, polypeptide 1(cyp1d1)		1381.25954705389	1505.2610725696	1257.25802153817	0.835242	-0.259733	0.0440410285709524	0.223467441267425
ENSDARG00000103277	cyp24a1	cytochrome P450, family 24, subfamily A, polypeptide 1(cyp24a1)	CYP24A1	50.6703233112261	62.3089725105597	39.0316741118924	0.626421	-0.674795	0.457646991132176	0.933974237330763
ENSDARG00000033999	CYP26A1	cytochrome P450, family 26, subfamily A, polypeptide 1(cyp26a1)	CYP26A1	152.479907908681	196.358722717858	108.601093099504	0.553075	-0.854453	0.00410457202574612	0.0342858308826447
ENSDARG00000077121	CYP26B1	cytochrome P450, family 26, subfamily b, polypeptide 1(cyp26b1)	CYP26B1	171.707514661072	184.507138638874	158.90789068327	0.861256	-0.215486	0.499926788987551	0.967447340710432
ENSDARG00000056029	CYP26C1	cytochrome P450, family 26, subfamily C, polypeptide 1(cyp26c1)	CYP26C1	32.9128366551256	7.86064560905238	57.9650277011988	7.37408	2.88246	0.00853786428071455	0.0626997792074643	1
ENSDARG00000092660	CYP27C1	cytochrome P450, family 27, subfamily C, polypeptide 1(cyp27c1)	CYP27C1	478.735494803487	149.497927390572	807.973062216402	5.40458	2.43418	1.07093139658552e-12	6.90665304143675e-11	1
ENSDARG00000104811	cyp2aa2	y cytochrome P450, family 2, subfamily AA, polypeptide 2(cyp2aa2)		17.5052664409426	28.0642515327813	6.94628134910398	0.247513	-2.01442	0.0260797128386562	0.150716624553045	4
ENSDARG00000022650	cyp2ad3	cytochrome P450, family 2, subfamily AD, polypeptide 3(cyp2ad3)		279.784435980495	459.029571160091	100.5393008009	0.219026	-2.19083	5.24708225350191e-19	6.9150270415852e-17	4
ENSDARG00000102981	cyp2k16	cytochrome P450, family 2, subfamily K, polypeptide16(cyp2k16)		19.1742981853103	10.7538221622318	27.5947742083889	2.56604	1.35955	0.126037683037574	0.459661268758931
ENSDARG00000101190	cyp2k8	cytochrome P450, family 2, subfamily K, polypeptide 8(cyp2k8)		89.4662976115926	44.2100814357293	134.722513787456	3.04733	1.60754	0.0179022317272576	0.113108706918778	1
ENSDARG00000101423	cyp2y3	cytochrome P450, family 2, subfamily Y, polypeptide 3(cyp2y3)		24.7340084122364	17.0799524258057	32.388064398667	1.89626	0.923158	0.245763701156661	0.690331971227243
ENSDARG00000015575	cyp3c1	cytochrome P450, family 3, subfamily c, polypeptide 1(cyp3c1)		700.957246878466	822.117827371343	579.796666385589	0.705248	-0.503798	0.00286029549068108	0.0251256640946221
ENSDARG00000037873	cyp3c3	cytochrome P450, family 3, subfamily c, polypeptide 3(cyp3c3)		13.7843582479555	11.2147760517192	16.3539404441918	1.45825	0.544237	0.58309652832493	1
ENSDARG00000004262	cyp46a1.2	cytochrome P450, family 46, subfamily A, polypeptide 1, tandem duplicate 2(cyp46a1.2)	cyp46a1.1	34.5213423663736	49.4202421802288	19.6224425525184	0.397053	-1.3326	0.0375231998846382	0.197589592617284	4
ENSDARG00000004964	cyp4t8	cytochrome P450, family 4, subfamily T, polypeptide 8(cyp4t8)	CYP4B1	1.67706522133343	3.35413044266687	0	0	#NUM!	0.350227428908646	0.826617181585142
ENSDARG00000042641	CYP51	cytochrome P450, family 51(cyp51)	CYP51A1	56.4316425298754	34.3963746547945	78.4669104049562	2.28125	1.18983	0.0451858373526069	0.227277816088541	1
ENSDARG00000008858	CYP7B1	cytochrome P450, family 7, subfamily B, polypeptide 1(cyp7b1)	CYP7B1	32.5191422971004	42.3662658777795	22.6720187164213	0.535143	-0.902003	0.142281235352003	0.498148668214081
ENSDARG00000035422	cyr61l1	cysteine-rich, angiogenic inducer 61 like 1(cyr61l1)	cyr61	41.7531690118968	41.4079428941604	42.0983951296333	1.01667	0.0238571	0.982829312062695	1
ENSDARG00000092947	CYT1	type I cytokeratin, enveloping layer(cyt1)	KRT17	463.950735727525	459.302456167918	468.599015287132	1.02024	0.02891	0.863882125724326	1
ENSDARG00000063924	CYTB	cytochrome b(CYTB)	CYTB	15734.234673635	15221.9149362936	16246.5544109763	1.06731	0.0939833	0.412851773070348	0.89188053567199
ENSDARG00000076742	cyth1a	cytohesin 1a(cyth1a)	CYTH1	406.286882428762	329.547180811588	483.026584045937	1.46573	0.551617	0.171913255785863	0.559464080221779
ENSDARG00000021488	cyth1b	cytohesin 1b(cyth1b)		1029.94183090736	1217.71024175792	842.173420056796	0.691604	-0.531982	0.000236036472522285	0.00302518415549307
ENSDARG00000007807	cyth3a	cytohesin 3a(cyth3a)	CYTH3	146.757909011803	72.5958479248648	220.919970098741	3.04315	1.60556	6.75083568117156e-07	1.68416681515153e-05	1
ENSDARG00000038011	cyth4a	cytohesin 4a(cyth4a)	CYTH4	80.8195947236343	127.317059834199	34.3221296130692	0.26958	-1.89122	0.00487777154220338	0.0396783234239818	4
ENSDARG00000103984	cyth4b	cytohesin 4b(cyth4b)		172.544626581564	189.89914637959	155.190106783537	0.817224	-0.291197	0.283153295011922	0.746567821109504
ENSDARG00000061717	CYTIP	cytohesin 1 interacting protein(cytip)	CYTIP	33.3846866170917	64.7229875719296	2.04638566225372	0.0316176	-4.98313	1.94327176470435e-05	0.000343220755928238	4
ENSDARG00000103783	CYYR1	cysteine/tyrosine-rich 1(cyyr1)	CYYR1	355.16328257717	226.976428245143	483.350136909197	2.12952	1.09053	3.17213234812796e-07	8.49956213367456e-06	1
ENSDARG00000009689	daam1b	dishevelled associated activator of morphogenesis 1b(daam1b)	DAAM1	339.251295486201	322.3233432298	356.179247742602	1.10504	0.144095	0.56599004088732	1
ENSDARG00000031761	DAB2	Dab, mitogen-responsive phosphoprotein, homolog 2 (Drosophila)(dab2)		468.818943263031	505.447391173208	432.190495352854	0.855065	-0.225894	0.239730067467352	0.681124017700778
ENSDARG00000075110	dab2ipb	DAB2 interacting protein b(dab2ipb)		191.661161897032	182.293178176043	201.029145618021	1.10278	0.141144	0.535433955949822	0.990076254580241
ENSDARG00000034785	dachb	dachshund b(dachb)		208.978288916245	236.068281845641	181.888295986849	0.77049	-0.376151	0.18734317227412	0.590905903287609
ENSDARG00000069440	dachd	dachshund d(dachd)	DACH1	147.934039392713	163.624087597793	132.243991187634	0.808218	-0.307183	0.440825141074266	0.917644387448178
ENSDARG00000101635	DACT1	dishevelled-binding antagonist of beta-catenin 1(dact1)	DACT1	160.280340630208	141.358403915253	179.202277345162	1.26772	0.342232	0.296650805481129	0.764226777915742
ENSDARG00000056986	DACT2	dishevelled-binding antagonist of beta-catenin 2(dact2)		39.8822573225461	39.3032280452619	40.4612865998303	1.02947	0.0418948	0.883723946368838	1
ENSDARG00000102105	DAD1	defender against cell death 1(dad1)	DAD1	1835.10926432691	2176.36997058464	1493.84855806917	0.686395	-0.54289	0.000969761308030726	0.0101404665624998
ENSDARG00000016153	DAG1	dystroglycan 1(dag1)	DAG1	473.053477469059	284.251323175985	661.855631762133	2.32842	1.21935	6.97637263187479e-10	2.92681764619951e-08	1
ENSDARG00000062956	DAGLA	diacylglycerol lipase, alpha(dagla)	DAGLA	45.7482884194657	32.5283586360833	58.968218202848	1.81282	0.85824	0.239467377809439	0.680675705603223
ENSDARG00000000069	DAP	death-associated protein(dap)	DAP	310.413714798779	289.467476778923	331.359952818635	1.14472	0.194999	0.416898773385668	0.896318183206129
ENSDARG00000036895	dap1b	death associated protein 1b(dap1b)		200.919071425322	318.465621807558	83.3725210430858	0.261794	-1.93349	5.43895156197344e-10	2.33845986571443e-08	4
ENSDARG00000078500	DAP3	death associated protein 3(dap3)	DAP3	820.544478419913	655.169802650084	985.919154189741	1.50483	0.589601	0.000184175101403862	0.00242984876710677
ENSDARG00000060093	DAPK1	death-associated protein kinase 1(dapk1)	DAPK1	39.3054521077083	51.5491574898886	27.0617467255279	0.52497	-0.929694	0.095500534953055	0.380636500998789
ENSDARG00000103666	dapk2b	death-associated protein kinase 2b(dapk2b)	DAPK2	2.55963801422683	2.97199982090709	2.14727620754657	0.722502	-0.468926	1	1
ENSDARG00000074447	DAPK3	death-associated protein kinase 3(dapk3)	DAPK3	38.6765072154637	38.6240119549135	38.7290024760138	1.00272	0.00391593	0.946443660537908	1
ENSDARG00000070043	DARS	aspartyl-tRNA synthetase(dars)	DARS	761.353377564191	652.59214819482	870.114606933563	1.33332	0.415024	0.0196678042136696	0.121462208245862
ENSDARG00000060861	DARS2	aspartyl-tRNA synthetase 2, mitochondrial(dars2)	DARS2	134.915785045839	48.6983889997927	221.133181091886	4.54087	2.18297	3.27961448687553e-09	1.24455980739037e-07	1
ENSDARG00000070846	DAZAP1	DAZ associated protein 1(dazap1)		200.604040861591	262.343340627439	138.864741095742	0.529324	-0.917776	0.000690256178311486	0.00762205012198326
ENSDARG00000074796	DBF4	DBF4 zinc finger(dbf4)		196.257957120395	231.264681210667	161.251233030123	0.697258	-0.520235	0.0514538191794612	0.249291440815735
ENSDARG00000026369	DBI	diazepam binding inhibitor (GABA receptor modulator, acyl-CoA binding protein)(dbi)	DBI	1700.85467084833	2049.54474504015	1352.16459665651	0.659739	-0.600033	3.71578994116457e-06	7.82154429542531e-05
ENSDARG00000069113	DBN1	drebrin 1(dbn1)	DBN1	91.7515943101282	87.4316465686388	96.0715420516175	1.09882	0.135954	0.79146236470197	1
ENSDARG00000016016	dbnlb	drebrin-like b(dbnlb)	DBNL	237.912398771285	249.163517686959	226.661279855611	0.909689	-0.136555	0.696497639162437	1
ENSDARG00000063014	dbpA	D site albumin promoter binding protein a(dbpa)		4.14020582594957	4.29424582396388	3.98616582793526	0.928257	-0.107403	1	1
ENSDARG00000056923	DBR1	debranching RNA lariats 1(dbr1)	DBR1	227.552533433897	187.982500412352	267.122566455441	1.421	0.506904	0.0452085772237742	0.227298940306718
ENSDARG00000086393	dbx1a	developing brain homeobox 1a(dbx1a)		2.197721480193	0	4.395442960386	4.39544	2.13601	0.232642026670852	0.670231258731315
ENSDARG00000001859	dbx1b	developing brain homeobox 1b(dbx1b)	DBX1	7.00244157302975	0	14.0048831460595	14.0049	3.80786	0.0046810265523252	0.0382575709023707	1
ENSDARG00000002267	DCAF13	ddb1 and cul4 associated factor 13(dcaf13)	DCAF13	617.831949371396	419.362420095391	816.3014786474	1.94653	0.960905	6.16265697071775e-08	1.87972665261553e-06
ENSDARG00000000324	dcaf8	DDB1 and CUL4 associated factor 8(dcaf8)	DCAF8	3.87910318942627	3.46936891503873	4.28883746381381	1.2362	0.305913	1	1
ENSDARG00000015907	DCBLD1	discoidin, CUB and LCCL domain containing 1(dcbld1)		37.014244647669	37.6656889712944	36.3628003240435	0.965409	-0.0507875	0.860312558771898	1
ENSDARG00000062177	DCBLD2	discoidin, CUB and LCCL domain containing 2(dcbld2)		74.7645680247206	51.1428264073675	98.3863096420738	1.92376	0.943926	0.0410249700645962	0.211662659382211
ENSDARG00000070025	dchs1a	dachsous cadherin-related 1a(dchs1a)	DCHS1	81.95097836195	62.5212418529814	101.380714870919	1.62154	0.697365	0.235322067671478	0.674586218106831
ENSDARG00000079850	dchs1b	dachsous cadherin-related 1b(dchs1b)		272.986963283136	224.883928140127	321.089998426146	1.4278	0.513797	0.0284026711340215	0.16065695645647
ENSDARG00000044807	DCK	deoxycytidine kinase(dck)	DCK	173.976488193837	195.80673081676	152.146245570914	0.777022	-0.363972	0.217490312619931	0.645601981970952
ENSDARG00000018856	dclk1a	doublecortin-like kinase 1a(dclk1a)		8.99050723038921	6.53839960599559	11.4426148547828	1.75006	0.807408	0.479720291578688	0.951708856294821
ENSDARG00000104664	dclk1b	doublecortin-like kinase 1b(dclk1b)		17.7959792154975	22.4113445011164	13.1806139298787	0.588122	-0.765812	0.429994636457057	0.907005909833609
ENSDARG00000102845	dclk2b	doublecortin-like kinase 2b(dclk2b)		4.09847017688513	2.37759985672567	5.8193404970446	2.44757	1.29135	0.553475125295084	1
ENSDARG00000078997	DCLK3	doublecortin-like kinase 3(dclk3)		3.15318698817244	1.91664596723821	4.38972800910666	2.29032	1.19555	0.753109688120381	1
ENSDARG00000068833	DCLRE1B	DNA cross-link repair 1B(dclre1b)	DCLRE1B	227.112926990844	229.942206180606	224.283647801082	0.975391	-0.0359468	0.976493892148459	1
ENSDARG00000045704	DCLRE1C	DNA cross-link repair 1C, PSO2 homolog (S. cerevisiae)(dclre1c)	DCLRE1C	105.10773456788	63.4735719781612	146.741897157599	2.31186	1.20905	0.000851289405737859	0.00907080142605747	1
ENSDARG00000012066	DCN	decorin(dcn)	DCN	8162.8131480835	10731.809132868	5593.81716329896	0.521237	-0.939988	1.46719937788206e-18	1.89245306990756e-16
ENSDARG00000045484	DCP1B	decapping mRNA 1B(dcp1b)	DCP1B	195.872619994317	173.292362587155	218.452877401478	1.2606	0.334114	0.276387409371533	0.736496515368165
ENSDARG00000104242	DCP2	decapping mRNA 2(dcp2)	DCP2	187.504990306303	251.098142229515	123.911838383092	0.49348	-1.01894	0.000252809987891316	0.00320794840208086	4
ENSDARG00000006008	DCT	dopachrome tautomerase(dct)	DCT	11.4113783962218	11.1783608470751	11.6443959453685	1.04169	0.0589274	0.934398005268171	1
ENSDARG00000036990	DCTD	dCMP deaminase(dctd)	DCTD	91.490241898759	116.175114191768	66.8053696057496	0.57504	-0.798265	0.0382330954329956	0.2004571526821
ENSDARG00000019743	dctn1a	dynactin 1a(dctn1a)		50.9486822778014	35.8096586694618	66.087705886141	1.84553	0.884033	0.106729544440575	0.411133395256472
ENSDARG00000056753	dctn1b	dynactin 1b(dctn1b)	DCTN1	7.03854985726463	12.4399911847263	1.63710852980298	0.131601	-2.92576	0.152313369832196	0.519690991685731
ENSDARG00000041363	DCTN3	dynactin 3 (p22)(dctn3)	DCTN3	543.199738539092	599.641921434147	486.757555644037	0.811747	-0.300898	0.0863480798765408	0.357412988358535
ENSDARG00000023988	DCTN4	dynactin 4(dctn4)	DCTN4	367.385664395725	359.776762858673	374.994565932778	1.0423	0.0597678	0.887849472925101	1
ENSDARG00000003573	DCTN5	dynactin 5(dctn5)	DCTN5	489.798652362624	558.670502941708	420.92680178354	0.753444	-0.408428	0.0314525266341251	0.173755419864444
ENSDARG00000099642	DCUN1D1	DCN1, defective in cullin neddylation 1, domain containing 1 (S. cerevisiae)(dcun1d1)	DCUN1D1	226.869918649744	193.222854476052	260.516982823436	1.34827	0.431112	0.0866693132922099	0.3580923799664
ENSDARG00000040838	dcun1d2a	DCN1, defective in cullin neddylation 1, domain containing 2a(dcun1d2a)	DCUN1D2	96.4757792740941	129.919143777229	63.0324147709588	0.485167	-1.04345	0.00582048909904081	0.0455881912670027	4
ENSDARG00000041592	dcun1d2b	DCN1, defective in cullin neddylation 1, domain containing 2b(dcun1d2b)		187.384664736175	225.611774179003	149.157555293348	0.661125	-0.597005	0.0247522145372642	0.144848250325719
ENSDARG00000011493	DCUN1D3	defective in cullin neddylation 1 domain containing 3(dcun1d3)	DCUN1D3	57.507021578197	50.5120112385419	64.5020319178521	1.27696	0.352718	0.532980619737948	0.990004167163744
ENSDARG00000092394	DCUN1D4	DCN1, defective in cullin neddylation 1, domain containing 4 (S. cerevisiae)(dcun1d4)	DCUN1D4	74.0361239146482	75.822525151277	72.2497226780195	0.952879	-0.0696345	0.997811580207844	1
ENSDARG00000079271	DCXR	dicarbonyl/L-xylulose reductase(dcxr)	DCXR	150.424207345578	190.990915437904	109.857499253253	0.575198	-0.797871	0.00988487929017579	0.0703546926643595
ENSDARG00000041140	ddb2	damage-specific DNA binding protein 2(ddb2)	DDB2	119.902328607552	95.0254000283033	144.7792571868	1.52358	0.60747	0.0855840190784425	0.355060201648101
ENSDARG00000086808	ddhd1a	DDHD domain containing 1a(ddhd1a)	DDHD1	26.6041947107867	9.91073765098455	43.2976517705888	4.36876	2.12722	0.0597669538334311	0.277748235987925
ENSDARG00000037042	ddhd1b	DDHD domain containing 1b(ddhd1b)		36.9957985788095	25.7654749437833	48.2261222138358	1.87173	0.904375	0.133900712690939	0.47852589730158
ENSDARG00000059836	DDIT3	DNA-damage-inducible transcript 3(ddit3)		1499.10952099964	1659.36254599661	1338.85649600268	0.80685	-0.309628	0.0226659685918217	0.135342790540036
ENSDARG00000037618	DDIT4	DNA-damage-inducible transcript 4(ddit4)	DDIT4	25.6536167981027	33.0135129863321	18.2937206098733	0.554128	-0.851708	0.299760248395656	0.767842915197258
ENSDARG00000037318	DDOST	dolichyl-diphosphooligosaccharide--protein glycosyltransferase subunit (non-catalytic)(ddost)	DDOST	3816.18382095398	3834.02836898344	3798.33927292453	0.990691	-0.0134922	0.946393543131478	1
ENSDARG00000078523	ddr1	discoidin domain receptor tyrosine kinase 1(ddr1)	DDR1	51.97898577883	45.1077887539428	58.8501828037171	1.30466	0.383671	0.468171424952948	0.94291748037105
ENSDARG00000100693	ddr2a	discoidin domain receptor tyrosine kinase 2a(ddr2a)	DDR2	123.795799625712	146.738196912087	100.853402339337	0.687302	-0.540985	0.340610710313208	0.816798765267501
ENSDARG00000103830	ddr2l	discoidin domain receptor family, member 2, like(ddr2l)		61.9196486821658	68.1681560262069	55.6711413381247	0.816674	-0.292168	0.476229906533974	0.948824517762272
ENSDARG00000044751	DDT	D-dopachrome tautomerase(ddt)	DDT	403.198383154074	377.924054855026	428.472711453121	1.13375	0.181108	0.408487210196594	0.888855559947704
ENSDARG00000061865	DDX10	DEAD (Asp-Glu-Ala-Asp) box polypeptide 10(ddx10)	DDX10	356.580197015431	197.783992449404	515.376401581457	2.60575	1.3817	1.42887820792844e-05	0.00026071382741954	1
ENSDARG00000011072	DDX11	DEAD/H (Asp-Glu-Ala-Asp/His) box helicase 11(ddx11)	DDX11	273.586433510502	352.103957104277	195.068909916728	0.554009	-0.852018	0.000414946533076234	0.00493237180419882
ENSDARG00000061204	DDX20	DEAD (Asp-Glu-Ala-Asp) box polypeptide 20(ddx20)	DDX20	167.164705794194	81.2631628405202	253.066248747867	3.11416	1.63884	6.99115664236517e-08	2.11382241172959e-06	1
ENSDARG00000104708	DDX24	DEAD (Asp-Glu-Ala-Asp) box helicase 24(ddx24)	DDX24	405.073137183368	296.679099616828	513.467174749907	1.73072	0.791369	9.10532212830983e-05	0.00132689276616217
ENSDARG00000017931	DDX26B	DEAD/H (Asp-Glu-Ala-Asp/His) box polypeptide 26B(ddx26b)	DDX26B	70.1135232053653	58.1603875051726	82.0666589055581	1.41104	0.496759	0.271061587587585	0.729115079025108
ENSDARG00000091831	DDX27	DEAD (Asp-Glu-Ala-Asp) box polypeptide 27(ddx27)	DDX27	397.455890505393	254.434294096864	540.477486913921	2.12423	1.08694	8.6676726722946e-05	0.00127383269473013	1
ENSDARG00000035507	DDX31	DEAD (Asp-Glu-Ala-Asp) box polypeptide 31(ddx31)	DDX31	137.300749694497	65.0080873236396	209.593412065354	3.22411	1.6889	0.00380225396134398	0.0321817997586842	1
ENSDARG00000006225	ddx39aa	DEAD (Asp-Glu-Ala-Asp) box polypeptide 39Aa(ddx39aa)		2514.26794748858	2370.30269252425	2658.2332024529	1.12147	0.165396	0.15980830882109	0.535617371195939
ENSDARG00000036069	DDX39B	DEAD (Asp-Glu-Ala-Asp) box polypeptide 39B(ddx39b)	DDX39B	160.146542815484	204.953207224225	115.339878406743	0.562762	-0.829403	0.00547888230020828	0.0435170052072554
ENSDARG00000012899	DDX49	DEAD (Asp-Glu-Ala-Asp) box polypeptide 49(ddx49)	DDX49	316.855224833626	225.581580859802	408.12886880745	1.80923	0.855376	0.0253934631774042	0.147559570713845
ENSDARG00000100505	DDX52	DEAD (Asp-Glu-Ala-Asp) box polypeptide 52(ddx52)		400.915624026265	285.931270313036	515.899977739494	1.80428	0.851423	2.06998697060919e-05	0.000361636268373935
ENSDARG00000105286	DDX54	DEAD (Asp-Glu-Ala-Asp) box polypeptide 54(ddx54)	DDX54	331.270807397395	182.705502117004	479.836112677785	2.62628	1.39302	0.00188172538558607	0.0177517596422932	1
ENSDARG00000009864	DDX55	DEAD (Asp-Glu-Ala-Asp) box polypeptide 55(ddx55)	DDX55	111.012224050713	52.0889346471038	169.935513454323	3.26241	1.70594	1.52303524372355e-06	3.52405359017676e-05	1
ENSDARG00000020913	DDX56	DEAD (Asp-Glu-Ala-Asp) box helicase 56(ddx56)	DDX56	486.687363329383	377.414471017012	595.960255641754	1.57906	0.659067	0.000359063589382366	0.00435782431378028
ENSDARG00000061338	DDX6	DEAD (Asp-Glu-Ala-Asp) box helicase 6(ddx6)	DDX6	331.031416374571	346.165950320902	315.89688242824	0.912559	-0.13201	0.571582048315911	1
ENSDARG00000003869	DECR1	2,4-dienoyl CoA reductase 1, mitochondrial(decr1)	DECR1	112.08941450293	158.881102628224	65.2977263776362	0.410985	-1.28284	0.000309997704211739	0.00383919015803394	4
ENSDARG00000002758	dedd1	death effector domain-containing 1(dedd1)	DEDD2	142.777056744544	199.221476924833	86.3326365642545	0.43335	-1.2064	0.000162633681697296	0.00219216461783087	4
ENSDARG00000012247	def6a	differentially expressed in FDCP 6a homolog (mouse)(def6a)	DEF6	80.5725426451721	95.7350384648566	65.4100468254877	0.68324	-0.549535	0.194928831867182	0.6048405942351
ENSDARG00000034717	def6c	differentially expressed in FDCP 6c homolog(def6c)		4.26693474976078	4.75519971345134	3.77866978607021	0.79464	-0.331628	0.987213283682571	1
ENSDARG00000075161	defbl1	defensin, beta-like 1(defbl1)		32.8578500711056	49.4626502433123	16.2530498988989	0.328592	-1.60563	0.0552278397831812	0.262283565785813
ENSDARG00000007347	DEGS1	delta(4)-desaturase, sphingolipid 1(degs1)	DEGS1	1253.35102401183	1293.09578445346	1213.60626357019	0.938528	-0.0915286	0.574305751041884	1
ENSDARG00000042544	DEGS2	delta(4)-desaturase, sphingolipid 2(degs2)	DEGS2	7.7619781383658	0	15.5239562767316	15.524	3.95642	0.00299676590145262	0.0261022185144844	1
ENSDARG00000070108	DEK	DEK proto-oncogene(dek)		500.805628744869	555.680524545483	445.930732944255	0.802495	-0.317436	0.0822180332987861	0.345409752159089
ENSDARG00000078797	dennd3a	DENN/MADD domain containing 3a(dennd3a)	DENND3	9.19908179035994	7.97588408142425	10.4222794992956	1.30672	0.385954	0.731989577571375	1
ENSDARG00000013153	dennd3b	DENN/MADD domain containing 3b(dennd3b)		36.7987941920976	9.21930681675336	64.3782815674419	6.98299	2.80384	5.17906648853754e-05	0.0008165616598215	1
ENSDARG00000102914	DENND4B	DENN/MADD domain containing 4B(dennd4b)	DENND4B	29.4389897223511	33.3410208011256	25.5369586435765	0.765932	-0.384712	0.770544873124005	1
ENSDARG00000102766	DENND4C	DENN/MADD domain containing 4C(dennd4c)	DENND4C	159.819270433552	179.030085744987	140.608455122117	0.78539	-0.348519	0.249147127162164	0.695472393985878
ENSDARG00000017006	DENND5A	DENN/MADD domain containing 5A(dennd5a)	DENND5A	70.1874335603964	65.4448407523657	74.9300263684271	1.14493	0.195264	0.73405922023477	1
ENSDARG00000003789	DENND5B	DENN/MADD domain containing 5B(dennd5b)	DENND5B	101.750753415847	73.1478398259627	130.353667005731	1.78206	0.833544	0.139034942202532	0.490251317939392
ENSDARG00000037229	DENR	density-regulated protein(denr)	DENR	1036.90819908112	872.0352096187	1201.78118854355	1.37813	0.462716	0.00107533670138902	0.0110210649501193
ENSDARG00000099541	depdc1b	DEP domain containing 1B(depdc1b)		30.0123416953125	20.7797982855882	39.2448851050368	1.88861	0.917323	0.182740570769506	0.581905691583214
ENSDARG00000040930	DEPTOR	DEP domain containing MTOR-interacting protein(deptor)	DEPTOR	182.479765146861	239.185942485125	125.773587808598	0.52584	-0.927304	0.00089601653866904	0.00949764211630816
ENSDARG00000005897	DERA	deoxyribose-phosphate aldolase (putative)(dera)	DERA	219.226777908731	250.673603544672	187.77995227279	0.749101	-0.416767	0.106214607120065	0.409670432329324
ENSDARG00000021905	DERL1	derlin 1(derl1)	DERL1	889.139878910123	990.060361253861	788.219396566385	0.796133	-0.328919	0.0402249017056107	0.208510825450909
ENSDARG00000042401	DERL2	derlin 2(derl2)	DERL2	528.385447366842	665.456678064389	391.314216669294	0.588039	-0.766017	2.47869004069702e-05	0.000422090974697066
ENSDARG00000033140	desi1a	desumoylating isopeptidase 1a(desi1a)	DESI1	83.0189103669143	77.047740284284	88.9900804495447	1.155	0.207892	0.589162513285358	1
ENSDARG00000004460	DESI2	desumoylating isopeptidase 2(desi2)	DESI2	210.786465916965	217.623675353695	203.949256480234	0.937165	-0.0936253	0.762060291224397	1
ENSDARG00000058656	desma	desmin a(desma)		197.492887264484	87.0555088053183	307.930265723649	3.53717	1.8226	8.66650163132656e-11	4.16146530807995e-09	1
ENSDARG00000086762	dfna5a	deafness, autosomal dominant 5 a(dfna5a)		93.4582346901837	138.99301880241	47.9234505779572	0.34479	-1.53621	0.0745686979251203	0.323531285737384
ENSDARG00000040485	dfna5b	deafness, autosomal dominant 5 b(dfna5b)	DFNA5	217.902965109436	304.812630233708	130.993299985164	0.42975	-1.21843	5.01574402650227e-06	0.000102638630294222	4
ENSDARG00000075362	dfnb31a	deafness, autosomal recessive 31a(dfnb31a)	DFNB31	10.2719455516797	3.5846073874106	16.9592837159489	4.73114	2.24219	0.0881722401825947	0.361958464903968
ENSDARG00000042962	DGCR2	DiGeorge syndrome critical region gene 2(dgcr2)	DGCR2	222.777521382398	171.73941061235	273.815632152445	1.59437	0.672984	0.0644810174222759	0.293193360486174
ENSDARG00000005500	dgcr6	DiGeorge syndrome critical region gene 6(dgcr6)	LOC102724770	111.154951474584	118.109967761329	104.199935187839	0.882228	-0.180776	0.598806106340803	1
ENSDARG00000018716	DGKH	diacylglycerol kinase, eta(dgkh)	DGKH	91.2954858673055	92.2778842937006	90.3130874409104	0.978708	-0.0310499	0.871038757691107	1
ENSDARG00000063578	DGKI	diacylglycerol kinase, iota(dgki)	DGKI	73.7867642088063	86.5703544550695	61.0031739625431	0.704666	-0.504989	0.223505754033212	0.655672759442457
ENSDARG00000039851	DHDDS	dehydrodolichyl diphosphate synthase(dhdds)	DHDDS	120.619479097656	141.097504624304	100.141453571008	0.709732	-0.494653	0.175176496437582	0.56690976406178
ENSDARG00000028336	dhdhl	dihydrodiol dehydrogenase (dimeric), like(dhdhl)	DHDH	205.388990325214	257.824610717171	152.953369933256	0.593246	-0.753298	0.00528975722337274	0.0423177601167028
ENSDARG00000004251	DHFR	dihydrofolate reductase(dhfr)	DHFR	341.013964489939	387.598093675824	294.429835304054	0.759627	-0.396637	0.193168373127543	0.602269199085958
ENSDARG00000003270	DHPS	deoxyhypusine synthase(dhps)	DHPS	265.143990864876	181.856424747317	348.431556982435	1.91597	0.938075	5.9771096182791e-05	0.000923177905309872
ENSDARG00000031299	dhrs11b	dehydrogenase/reductase (SDR family) member 11b(dhrs11b)		128.093439019995	123.259512840423	132.927365199567	1.07844	0.108939	0.846688930077377	1
ENSDARG00000011770	DHRS12	dehydrogenase/reductase (SDR family) member 12(dhrs12)	DHRS12	546.793295410852	510.803212736284	582.78337808542	1.14092	0.190193	0.349019953587895	0.82590126500779
ENSDARG00000031814	dhrs13b	dehydrogenase/reductase (SDR family) member 13b(dhrs13b)		87.9041412554489	65.1779486029778	110.63033390792	1.69736	0.763291	0.0684563836089904	0.3053165666495
ENSDARG00000098746	dhrs13l1	dehydrogenase/reductase (SDR family) member 13 like 1(dhrs13l1)		169.407117529978	212.328698483029	126.485536576927	0.595706	-0.747327	0.00898667215285728	0.0652839463854512
ENSDARG00000044982	dhrs3a	dehydrogenase/reductase (SDR family) member 3a(dhrs3a)		224.395378693972	206.420885018855	242.36987236909	1.17415	0.231622	0.525989445205927	0.985136049415098
ENSDARG00000044803	dhrs3b	dehydrogenase/reductase (SDR family) member 3b(dhrs3b)	DHRS3	132.010306995947	202.709053442194	61.3115605497009	0.302461	-1.72518	3.6734042158197e-07	9.66121245438306e-06	4
ENSDARG00000075726	DHRS7B	dehydrogenase/reductase (SDR family) member 7B(dhrs7b)	DHRS7B	54.3486288063723	27.0513057421959	81.6459518705486	3.01819	1.59368	0.00127306655864218	0.0126778607722851	1
ENSDARG00000039453	dhrs7ca	dehydrogenase/reductase (SDR family) member 7Ca(dhrs7ca)		1.89219236867478	0	3.78438473734955	3.78438	1.92006	0.289055538161022	0.753665434866062
ENSDARG00000019260	DHRS9	dehydrogenase/reductase (SDR family) member 9(dhrs9)	RDH16	300.423805872635	312.600674460476	288.246937284793	0.922093	-0.117016	0.562515552422124	1
ENSDARG00000016415	DHTKD1	dehydrogenase E1 and transketolase domain containing 1(dhtkd1)	DHTKD1	130.39354536633	64.9110564535898	195.876034279071	3.01761	1.5934	2.20671760757839e-06	4.90473833787061e-05	1
ENSDARG00000013150	DHX16	DEAH (Asp-Glu-Ala-His) box polypeptide 16(dhx16)	DHX16	307.372978977767	315.796929340683	298.94902861485	0.94665	-0.0790976	0.745990391655864	1
ENSDARG00000077839	DHX30	DEAH (Asp-Glu-Ala-His) box helicase 30(dhx30)	DHX30	58.2978575664518	33.9294279068678	82.6662872260358	2.43642	1.28476	0.0110438668710846	0.0771988261046209	1
ENSDARG00000062612	dhx37	DEAH (Asp-Glu-Ala-His) box polypeptide 37(dhx37)	DHX37	192.890926901352	120.93031390522	264.851539897484	2.19012	1.13101	3.11309390355889e-05	0.000512139851203525	1
ENSDARG00000057660	DHX57	DEAH (Asp-Glu-Ala-Asp/His) box polypeptide 57(dhx57)	DHX57	21.4326308292348	18.3657832242184	24.4994784342513	1.33397	0.415731	0.793427649160395	1
ENSDARG00000089463	DHX58	DEXH (Asp-Glu-X-His) box polypeptide 58(dhx58)	DHX58	9.56633036604156	17.9048293347309	1.22783139735223	0.0685754	-3.86617	0.0106155059591733	0.0748518185530657	4
ENSDARG00000054707	DHX8	DEAH (Asp-Glu-Ala-His) box polypeptide 8(dhx8)	DHX8	249.766855033922	224.271320573624	275.262389494221	1.22736	0.295562	0.244201579873431	0.688219623806428
ENSDARG00000079725	DHX9	DEAH (Asp-Glu-Ala-His) box helicase 9(dhx9)	DHX9	141.658428560323	93.1269616633871	190.18989545726	2.04226	1.03017	0.0446359781984181	0.225294683034766	1
ENSDARG00000055629	dia1b	deleted in autism 1b(dia1b)		79.2693805520744	63.2248874310954	95.3138736730535	1.50754	0.592193	0.158906255424291	0.533331181700157
ENSDARG00000099674	dicp3.1	diverse immunoglobulin domain-containing protein 3.1(dicp3.1)		85.2515065607549	90.421853991868	80.0811591296418	0.88564	-0.175209	0.625991150624639	1
ENSDARG00000087706	dicp3.3	diverse immunoglobulin domain-containing protein 3.3(dicp3.3)		91.7603665687879	83.8894472443117	99.631285893264	1.18765	0.24811	0.510265168499334	0.976206711711271
ENSDARG00000017696	DIEXF	digestive organ expansion factor homolog(diexf)	DIEXF	371.326385124223	214.779128749043	527.873641499403	2.45775	1.29734	3.02422098111097e-08	9.87003157078867e-07	1
ENSDARG00000005057	dimt1l	DIM1 dimethyladenosine transferase 1-like (S. cerevisiae)(dimt1l)	DIMT1	125.719282494679	44.489188329	206.949376660358	4.65168	2.21775	1.10508176681894e-05	0.000207890828266815	1
ENSDARG00000042112	DIO1	deiodinase, iodothyronine, type I(dio1)	DIO1	105.439556048706	164.497594455245	46.3815176421678	0.281959	-1.82644	7.18113623588063e-07	1.78052528204365e-05	4
ENSDARG00000078058	DIP2A	disco-interacting protein 2 homolog A(dip2a)	DIP2A	201.943998441678	156.218403019789	247.669593863567	1.58541	0.664852	0.166808269047733	0.550751461493278
ENSDARG00000016348	dip2bb	disco-interacting protein 2 homolog Bb(dip2bb)		19.4876202210599	21.4106134544138	17.564626987706	0.82037	-0.285653	0.721083727907376	1
ENSDARG00000062154	dip2ca	disco-interacting protein 2 homolog Ca(dip2ca)	DIP2C	403.672882969076	473.798532253016	333.547233685137	0.703985	-0.506383	0.0164416053499886	0.105838197008726
ENSDARG00000025513	dip2cb	disco-interacting protein 2 homolog Cb(dip2cb)		33.6842417505784	12.4035759800821	54.9649075210747	4.43138	2.14775	0.00133050535658279	0.0132118855003178	1
ENSDARG00000028066	diras1a	DIRAS family, GTP-binding RAS-like 1a(diras1a)	DIRAS1	5.21136694823766	2.97199982090709	7.45073407556823	2.50698	1.32595	0.55902101423768	1
ENSDARG00000033259	DIS3L2	DIS3 like 3'-5' exoribonuclease 2(dis3l2)	DIS3L2	67.4862195152287	66.8154876769453	68.1569513535121	1.02008	0.0286781	0.880599425180668	1
ENSDARG00000021895	DISC1	disrupted in schizophrenia 1(disc1)		68.5781431862265	49.5901034595669	87.5661829128861	1.7658	0.820322	0.0873301878113832	0.359982037152856
ENSDARG00000044417	DISP1	dispatched homolog 1 (Drosophila)(disp1)	DISP1	150.943739245465	137.373458303761	164.51402018717	1.19757	0.260108	0.400023181439601	0.880485365800706
ENSDARG00000016484	DKC1	dyskeratosis congenita 1, dyskerin(dkc1)	DKC1	1706.11536419617	1147.71025589064	2264.52047250169	1.97308	0.980447	1.21692249648288e-13	9.08873806239979e-12
ENSDARG00000014103	dkk1a	dickkopf WNT signaling pathway inhibitor 1a(dkk1a)		19.7956177908729	4.42769189865784	35.163543683088	7.94173	2.98945	0.00223220508864778	0.0205033110585682	1
ENSDARG00000076420	DKK2	dickkopf WNT signaling pathway inhibitor 2(dkk2)	DKK2	17.8554407028552	11.9062068859504	23.80467451976	1.99935	0.999531	0.230968678462061	0.668332465843695
ENSDARG00000015918	DLAT	dihydrolipoamide S-acetyltransferase (E2 component of pyruvate dehydrogenase complex)(dlat)	DLAT	979.220763993102	563.862456083886	1394.57907190232	2.47326	1.30641	7.59326767097466e-18	9.11530434423092e-16	1
ENSDARG00000004232	dlb	deltaB(dlb)		56.5377343571464	63.4311639150777	49.644304799215	0.782648	-0.353564	0.413448246653901	0.892286366716093
ENSDARG00000079317	DLC1	DLC1 Rho GTPase activating protein(dlc1)	DLC1	1426.40155711229	1255.23049893764	1597.57261528695	1.27273	0.347929	0.0157822770539537	0.102453160877986
ENSDARG00000020219	DLD	deltaD(dld)	DLL1	63.734912389255	35.5367736616346	91.9330511168754	2.58698	1.37127	0.0928756715030899	0.374164639842376
ENSDARG00000075825	DLEC1	deleted in lung and esophageal cancer 1(dlec1)	DLEC1	1.82338652742166	0.479161491809553	3.16761156303377	6.61074	2.72481	0.5601387637648	1
ENSDARG00000102216	dlg1l	discs, large (Drosophila) homolog 1, like(dlg1l)		157.457929208949	139.654027290437	175.261831127462	1.25497	0.327655	0.267630571425884	0.724790454155267
ENSDARG00000076796	DLG3	discs, large homolog 3 (Drosophila)(dlg3)	DLG3	158.156417955064	114.634605987851	201.678229922277	1.75931	0.815013	0.00986486280492269	0.0702534678873921
ENSDARG00000090949	dlg5b.1	discs, large homolog 5b (Drosophila), tandem duplicate 1(dlg5b.1)		49.6000665219842	32.6860051715386	66.5141278724298	2.03494	1.02499	0.0502505216799153	0.244820679121751
ENSDARG00000012823	dlgap4b	discs, large (Drosophila) homolog-associated protein 4b(dlgap4b)	DLGAP4	146.006844913678	205.681053263101	86.3326365642545	0.41974	-1.25243	7.40697473262012e-05	0.00110803041512218	4
ENSDARG00000045167	DLGAP5	discs, large (Drosophila) homolog-associated protein 5(dlgap5)	DLGAP5	565.717773382085	654.593839315229	476.841707448941	0.728454	-0.457089	0.0719768852786388	0.316361698590124
ENSDARG00000076247	DLK2	delta-like 2 homolog (Drosophila)(dlk2)	DLK2	7.5490980291627	11.1177451816695	3.98045087665592	0.358027	-1.48186	0.255398748460181	0.706256614370046
ENSDARG00000017174	dlx2b	distal-less homeobox 2b(dlx2b)		3.83984452184703	2.87496895085732	4.80472009283675	1.67122	0.740906	0.815557983839808	1
ENSDARG00000014626	dlx3b	distal-less homeobox 3b(dlx3b)	DLX3	40.7327327158153	23.8488289765451	57.6166364550856	2.41591	1.27257	0.0290132302458705	0.163614376798166	1
ENSDARG00000011956	dlx4a	distal-less homeobox 4a(dlx4a)		3.64677305484332	0.958322983619105	6.33522312606753	6.61074	2.72481	0.304726140083586	0.77293976682917
ENSDARG00000071560	dlx4b	distal-less homeobox 4b(dlx4b)	dlx4a	3.08646395082546	1.78319989254425	4.38972800910666	2.46171	1.29966	0.637898052012276	1
ENSDARG00000042296	dlx5a	distal-less homeobox 5a(dlx5a)	DLX5	30.5420226920737	25.2256977865681	35.8583475975793	1.4215	0.507415	0.54838590406749	0.996555876758607
ENSDARG00000042087	DMAP1	DNA methyltransferase 1 associated protein 1(dmap1)	DMAP1	300.393521710933	299.287176418298	301.499867003568	1.00739	0.0106266	0.997814672062769	1
ENSDARG00000008487	DMD	dystrophin(dmd)		131.59679961152	116.57545241585	146.618146807189	1.25771	0.330799	0.312164102447031	0.782637233275234
ENSDARG00000025703	DMGDH	dimethylglycine dehydrogenase(dmgdh)	DMGDH	183.205542834332	257.769987910205	108.64109775846	0.421465	-1.24651	2.43236692987612e-05	0.000415369476637789	4
ENSDARG00000015072	dmrt2a	doublesex and mab-3 related transcription factor 2a(dmrt2a)	DMRT2	89.6063437976733	29.101397784128	150.111289811219	5.15822	2.36687	1.14453797320821e-08	3.98781044628905e-07	1
ENSDARG00000039412	DMRTA2	DMRT-like family A2(dmrta2)	DMRTA2	2.1249029974122	1.18879992836283	3.06100606646158	2.57487	1.3645	0.744650616140906	1
ENSDARG00000025824	DMTF1	cyclin D binding myb-like transcription factor 1(dmtf1)	DMTF1	30.3904425888028	35.9673052049171	24.8135799726885	0.689893	-0.535556	0.649451616008526	1
ENSDARG00000013110	DMTN	dematin actin binding protein(dmtn)	DMTN	1072.84448934559	1199.14417490816	946.544803783015	0.78935	-0.341262	0.0242401628961987	0.142669832541243
ENSDARG00000091293	DMXL2	Dmx-like 2(dmxl2)		50.8275868265331	48.7652265506418	52.8899471024243	1.08458	0.11714	0.99004839220873	1
ENSDARG00000078759	DNA2	DNA replication helicase/nuclease 2(dna2)	DNA2	79.8721472926399	90.5612929250012	69.1830016602786	0.763936	-0.388477	0.378714776050602	0.857902143554921
ENSDARG00000059987	DNAH12	dynein, axonemal, heavy chain 12(dnah12)	DNAH12	1.42128335851042	0.594399964181417	2.24816675283943	3.78225	1.91924	0.717071491587478	1
ENSDARG00000087352	DNAH2	dynein, axonemal, heavy chain 2(dnah2)	DNAH2	12.3127829123633	6.32613026357395	18.2994355611526	2.89267	1.5324	0.158857905737406	0.533242712655921
ENSDARG00000068468	DNAH3	dynein axonemal heavy chain 3(dnah3)	DNAH3	2.81472185309863	2.97199982090709	2.65744388529017	0.89416	-0.161395	1	1
ENSDARG00000060165	DNAH7	dynein, axonemal, heavy chain 7(dnah7)	DNAH7	4.99245710271559	0.594399964181417	9.39051424124977	15.7983	3.9817	0.187698728464157	0.591488819561709
ENSDARG00000000606	dnah7l	dynein, axonemal, heavy polypeptide 7 like(dnah7l)	DNAH6	6.08507715126447	5.02209186283925	7.14806243968968	1.42332	0.509264	0.872818495794496	1
ENSDARG00000103383	DNAH9	dynein, axonemal, heavy polypeptide 9(dnah9)		2.60414113700408	0	5.20828227400815	5.20828	2.38081	0.178472393456977	0.573595370303278
ENSDARG00000100285	dnai2a	dynein, axonemal, intermediate chain 2a(dnai2a)		0	0	0	0	#NUM!	NA	NA
ENSDARG00000102295	dnaja3b	DnaJ (Hsp40) homolog, subfamily A, member 3B(dnaja3b)		62.898166291653	36.9014277277748	88.8949048555312	2.40898	1.26842	0.00863096357768166	0.0632493912950143	1
ENSDARG00000015088	DNAJB11	DnaJ (Hsp40) homolog, subfamily B, member 11(dnajb11)	DNAJB11	747.603802264355	952.285884722643	542.921719806067	0.570125	-0.810651	2.05232314388316e-05	0.00035906770502181
ENSDARG00000058644	DNAJB2	DnaJ (Hsp40) homolog, subfamily B, member 2(dnajb2)	DNAJB2	611.756955816357	776.779790699661	446.734120933054	0.57511	-0.798089	0.00119743789144176	0.0120584183677621
ENSDARG00000038978	DNAJB4	DnaJ (Hsp40) homolog, subfamily B, member 4(dnajb4)	DNAJB4	244.118098539369	152.457941494601	335.778255584138	2.20243	1.1391	7.16512685147836e-06	0.000139893044300724	1
ENSDARG00000004680	dnajb6a	DnaJ (Hsp40) homolog, subfamily B, member 6a(dnajb6a)	DNAJB6	413.440860555248	567.489700561384	259.392020549112	0.457087	-1.12946	4.37987372117827e-06	9.04664036327529e-05	4
ENSDARG00000020953	dnajb6b	DnaJ (Hsp40) homolog, subfamily B, member 6b(dnajb6b)		193.933004502664	198.705900228379	189.160108776949	0.95196	-0.0710268	0.921232701215296	1
ENSDARG00000052072	dnajb9a	DnaJ (Hsp40) homolog, subfamily B, member 9a(dnajb9a)	DNAJB9	30.1009014083176	34.7543048157929	25.4474980008423	0.732212	-0.449668	0.503465442590857	0.969758275616091
ENSDARG00000016886	dnajb9b	DnaJ (Hsp40) homolog, subfamily B, member 9b(dnajb9b)		196.5557569306	207.646329178866	185.465184682334	0.893178	-0.16298	0.512254980843962	0.97807954941707
ENSDARG00000074727	DNAJC10	DnaJ (Hsp40) homolog, subfamily C, member 10(dnajc10)	DNAJC10	322.70865864306	181.444100806357	463.973216479764	2.55711	1.35452	2.94163659519876e-09	1.1251064005832e-07	1
ENSDARG00000102696	DNAJC11	DnaJ heat shock protein family (Hsp40) member C11(dnajc11)		7.29153962428278	4.16079974926992	10.4222794992956	2.50487	1.32474	0.331132284657128	0.805944672352774
ENSDARG00000038309	DNAJC15	DnaJ (Hsp40) homolog, subfamily C, member 15(dnajc15)	DNAJC15	366.939762712247	366.084456492921	367.795068931574	1.00467	0.00672601	0.956941804743663	1
ENSDARG00000059699	DNAJC16	DnaJ (Hsp40) homolog, subfamily C, member 16(dnajc16)	DNAJC16	6.24883105866122	5.34959967763275	7.14806243968968	1.33619	0.418121	0.793717000480894	1
ENSDARG00000060725	dnajc16l	DnaJ (Hsp40) homolog, subfamily C, member 16 like(dnajc16l)		43.8044809409917	41.3169048825499	46.2920569994336	1.12041	0.164032	0.753635877346686	1
ENSDARG00000044420	DNAJC19	DnaJ (Hsp40) homolog, subfamily C, member 19(dnajc19)	DNAJC19	171.855877062233	178.805601658682	164.906152465783	0.922265	-0.116747	0.731499064971361	1
ENSDARG00000070477	DNAJC2	DnaJ (Hsp40) homolog, subfamily C, member 2(dnajc2)	DNAJC2	304.092486878875	202.915329926176	405.269643831574	1.99724	0.998004	1.27686346888227e-05	0.000235995901348523
ENSDARG00000105195	DNAJC21	DnaJ (Hsp40) homolog, subfamily C, member 21(dnajc21)	DNAJC21	195.026707057428	118.710589610954	271.342824503903	2.28575	1.19267	0.0191571986217787	0.118839321918525	1
ENSDARG00000023927	DNAJC24	DnaJ (Hsp40) homolog, subfamily C, member 24(dnajc24)	DNAJC24	50.8745601645221	30.7329439996562	71.0161763293879	2.31075	1.20836	0.0141005036281874	0.094076808900134	1
ENSDARG00000041110	dnajc3a	DnaJ (Hsp40) homolog, subfamily C, member 3a(dnajc3a)	DNAJC3	617.03455843454	917.610632201582	316.458484667498	0.344872	-1.53587	0.000179144870695831	0.002377714269022	4
ENSDARG00000042948	dnajc5aa	DnaJ (Hsp40) homolog, subfamily C, member 5aa(dnajc5aa)	DNAJC5	132.948825435993	152.615588030056	113.282062841931	0.742271	-0.429983	0.161291200725387	0.538800155171498
ENSDARG00000079891	DNAJC6	DnaJ (Hsp40) homolog, subfamily C, member 6(dnajc6)	DNAJC6	9.22561852210955	7.41789932188702	11.0333377223321	1.48739	0.572787	0.75742116108396	1
ENSDARG00000059373	DNAJC8	DnaJ (Hsp40) homolog, subfamily C, member 8(dnajc8)	DNAJC8	591.932314915078	633.261820101539	550.602809728618	0.869471	-0.20179	0.267799467806194	0.724924011479394
ENSDARG00000031293	DNAJC9	DnaJ (Hsp40) homolog, subfamily C, member 9(dnajc9)	DNAJC9	420.506354749484	507.30941433348	333.703295165487	0.65779	-0.6043	0.00274870717942878	0.0243083152421475
ENSDARG00000034042	DNAL1	dynein, axonemal, light chain 1(dnal1)	DNAL1	57.2916593272745	75.3555784033502	39.2277402511988	0.520568	-0.94184	0.0415759922092498	0.213732506907377
ENSDARG00000088841	dnal4b	dynein, axonemal, light chain 4b(dnal4b)	DNAL4	93.6716907744857	100.993600130879	86.3497814180925	0.855002	-0.225999	0.653721680259756	1
ENSDARG00000023861	dnase1l3l	deoxyribonuclease I-like 3, like(dnase1l3l)		14.258667046669	23.3090518193299	5.20828227400815	0.223445	-2.16201	0.0554304565957996	0.262885417952581
ENSDARG00000061031	DNER	delta/notch-like EGF repeat containing(dner)	DNER	0.255083838871798	0	0.510167677743596	0.510168	-0.970957	1	1
ENSDARG00000068655	DNLZ	DNL-type zinc finger(dnlz)		99.2082787294759	112.487483075869	85.9290743830831	0.763899	-0.388546	0.262822794010103	0.717297685081709
ENSDARG00000010042	dnm1a	dynamin 1a(dnm1a)		36.7249050558414	34.8331280835206	38.6166820281623	1.10862	0.148764	0.829543794059952	1
ENSDARG00000009281	dnm1b	dynamin 1b(dnm1b)	DNM1	10.9921601557988	12.1730990353384	9.81122127625919	0.805976	-0.311192	0.836225318064504	1
ENSDARG00000032238	dnm3a	dynamin 3a(dnm3a)		29.5039502303458	28.7556823670125	30.2522180936791	1.05204	0.0731937	0.900803782046259	1
ENSDARG00000074121	dnmbp	dynamin binding protein(dnmbp)	DNMBP	231.557851219273	228.504950732182	234.610751706364	1.02672	0.0380442	0.92913795028706	1
ENSDARG00000030756	DNMT1	DNA (cytosine-5-)-methyltransferase 1(dnmt1)	DNMT1	583.636388502829	548.899433250861	618.373343754796	1.12657	0.171937	0.350367600172806	0.826706620277355
ENSDARG00000005394	dnmt3aa	DNA (cytosine-5-)-methyltransferase 3 alpha a(dnmt3aa)		62.3555378770283	80.5777248647283	44.1333508893283	0.547712	-0.868512	0.157966283730307	0.531279391702664
ENSDARG00000052402	dnmt3ba	DNA (cytosine-5-)-methyltransferase 3 beta, duplicate a(dnmt3ba)		1551.75735299083	2074.86148083832	1028.65322514334	0.49577	-1.01226	2.96591055981963e-14	2.43797848017174e-12	4
ENSDARG00000036791	dnmt3bb.1	DNA (cytosine-5-)-methyltransferase 3 beta, duplicate b.1(dnmt3bb.1)	DNMT3B	987.844109283145	1387.33871563593	588.349502930364	0.424085	-1.23757	2.75726299520509e-12	1.65088568816613e-10	4
ENSDARG00000057830	dnmt3bb.2	DNA (cytosine-5-)-methyltransferase 3 beta, duplicate b.2(dnmt3bb.2)	dnmt3ba	157.480663740299	152.712618900106	162.248708580493	1.06245	0.0873882	0.767865221533306	1
ENSDARG00000057863	dnmt3bb.3	DNA (cytosine-5-)-methyltransferase beta, duplicate b.3(dnmt3bb.3)		98.6715527719278	83.9258624489559	113.4172430949	1.3514	0.434453	0.265791312613937	0.721986506057507
ENSDARG00000075730	DNPH1	2'-deoxynucleoside 5'-phosphate N-hydrolase 1(dnph1)	DNPH1	271.411107447059	372.477424307344	170.344790586773	0.457329	-1.1287	2.79093390304254e-06	6.07516662611119e-05	4
ENSDARG00000101618	DNTTIP1	deoxynucleotidyltransferase, terminal, interacting protein 1(dnttip1)	DNTTIP1	26.8839857258208	34.5662359341327	19.201735517509	0.555506	-0.848127	0.247701749814189	0.692953360780372
ENSDARG00000057648	DNTTIP2	deoxynucleotidyltransferase, terminal, interacting protein 2(dnttip2)		736.222700846628	358.921463603543	1113.52393808971	3.10242	1.63339	7.5684327332665e-22	1.2317243312012e-19	1
ENSDARG00000088293	doc2b	double C2-like domains, beta(doc2b)	DOC2B	33.1166272647913	42.7483964995392	23.4848580300434	0.549374	-0.864139	0.135512508703849	0.482036500448823
ENSDARG00000079962	doc2d	double C2-like domains, delta(doc2d)		7.35818601384744	6.44136873594582	8.27500329174907	1.28466	0.361392	0.846859487023433	1
ENSDARG00000075327	dock10	dedicator of cytokinesis 10(dock10)	DOCK10	124.106498191046	126.425574401429	121.787421980662	0.963313	-0.0539232	0.828975583511868	1
ENSDARG00000062485	DOCK11	dedicator of cytokinesis 11(dock11)	DOCK11	84.3087633178851	85.8789236208383	82.738603014932	0.963433	-0.0537436	0.803463038743067	1
ENSDARG00000024874	dock4b	dedicator of cytokinesis 4b(dock4b)	DOCK4	54.010476040861	47.2367040636027	60.7842480181193	1.2868	0.363789	0.478254700425473	0.950543712313972
ENSDARG00000001968	DOCK5	dedicator of cytokinesis 5(dock5)	DOCK5	19.5243328350829	2.14712291198194	36.9015427581838	17.1865	4.1032	0.000149810580299589	0.00204202178846809	1
ENSDARG00000035706	DOCK6	dedicator of cytokinesis 6(dock6)		67.2587652681968	63.3947487104335	71.1227818259601	1.1219	0.165948	0.737572410835037	1
ENSDARG00000078675	DOCK7	dedicator of cytokinesis 7(dock7)	DOCK7	501.549137474571	344.297934302191	658.800340646951	1.91346	0.936184	8.25023083226078e-07	2.02080653991406e-05
ENSDARG00000055225	DOCK8	dedicator of cytokinesis 8(dock8)	DOCK8	144.310364206477	116.975790639932	171.644937773022	1.46735	0.553217	0.0878343888119543	0.361252760278059
ENSDARG00000105065	dock9a	dedicator of cytokinesis 9a(dock9a)		8.70958501299905	6.07744571650813	11.34172430949	1.8662	0.900103	0.488759173600055	0.957266876716561
ENSDARG00000016311	dock9b	dedicator of cytokinesis 9b(dock9b)	DOCK9	54.8351397639009	45.3928885056528	64.277391022149	1.41602	0.501845	0.347002725310109	0.823763184435621
ENSDARG00000003564	DOHH	deoxyhypusine hydroxylase/monooxygenase(dohh)	DOHH	316.379890197445	196.225276643164	436.534503751726	2.22466	1.15358	5.82034542121929e-07	1.47018287624111e-05	1
ENSDARG00000078108	dok1a	docking protein 1a(dok1a)		3.33607613590941	2.37759985672567	4.29455241509315	1.80625	0.853002	0.69039760030946	1
ENSDARG00000073731	DOK4	docking protein 4(dok4)	DOK4	13.2728687546147	9.18289161210918	17.3628458971203	1.89078	0.918983	0.403318644012008	0.883599101790671
ENSDARG00000036915	DOLPP1	dolichyldiphosphatase 1(dolpp1)	DOLPP1	1072.86393839342	909.955805022503	1235.77207176434	1.35806	0.441544	0.00247389444884435	0.0223009169107906
ENSDARG00000055857	DOPEY2	dopey family member 2(dopey2)		56.6627545342126	43.0212815073665	70.3042275610586	1.63417	0.708561	0.115160608531657	0.431675179051206
ENSDARG00000061992	DOT1L	DOT1-like histone H3K79 methyltransferase(dot1l)	DOT1L	167.580171370932	162.477924759518	172.682417982347	1.0628	0.0878769	0.928621362899086	1
ENSDARG00000060501	DPCD	deleted in primary ciliary dyskinesia homolog (mouse)(dpcd)	DPCD	91.4029194889385	80.5171091993227	102.288729778554	1.2704	0.345279	0.339689010188378	0.815394853302117
ENSDARG00000025309	DPF3	D4, zinc and double PHD fingers, family 3(dpf3)	DPF3	69.4421463566611	92.805446707033	46.0788460062892	0.49651	-1.01011	0.0249163429144197	0.145519364000907	4
ENSDARG00000057973	DPH1	diphthamide biosynthesis 1(dph1)	DPH1	178.009768618302	151.329757231643	204.68978000496	1.35261	0.435744	0.116965703762256	0.43635405392784
ENSDARG00000043360	DPH3	diphthamide biosynthesis 3(dph3)	DPH3	88.5292569133368	71.6193173389236	105.43919648775	1.47222	0.55799	0.172415613312912	0.560443191316996
ENSDARG00000100242	DPH5	diphthamide biosynthesis 5(dph5)		306.957211570697	160.761333390818	453.153089750576	2.81879	1.49508	1.23230277603502e-10	5.77990522554608e-09	1
ENSDARG00000042839	DPH6	diphthamine biosynthesis 6(dph6)	DPH6	183.896571922227	115.920436786263	251.872707058191	2.17281	1.11956	9.93442319971503e-05	0.0014339275486303	1
ENSDARG00000057011	DPM1	dolichyl-phosphate mannosyltransferase polypeptide 1, catalytic subunit(dpm1)	DPM1	284.489145534867	296.721736706916	272.256554362818	0.917548	-0.124144	0.673348447863013	1
ENSDARG00000095623	DPM2	dolichyl-phosphate mannosyltransferase polypeptide 2, regulatory subunit(dpm2)	DPM2	303.745097865772	314.377652467577	293.112543263968	0.932358	-0.101044	0.654058400926813	1
ENSDARG00000058650	DPM3	dolichyl-phosphate mannosyltransferase polypeptide 3(dpm3)	DPM3	137.96655218856	163.648517085558	112.284587291561	0.686133	-0.543441	0.195227919584057	0.605514765801611
ENSDARG00000056178	DPT	dermatopontin(dpt)	DPT	12.4079691157642	22.7752675205541	2.04067071097438	0.0896003	-3.48035	0.00405817831424994	0.0339450727637968	4
ENSDARG00000069995	dpy19l1l	dpy-19-like 1, like (H. sapiens)(dpy19l1l)	DPY19L1	15.4235471661876	16.2368679145585	14.6102264178166	0.899818	-0.152295	0.884304887630401	1
ENSDARG00000079013	DPY19L3	dpy-19-like 3 (C. elegans)(dpy19l3)	DPY19L3	38.514835453413	45.2412348286368	31.7884360781892	0.702643	-0.509136	0.421983427860785	0.898763358110225
ENSDARG00000004427	DPY30	dpy-30 histone methyltransferase complex regulatory subunit(dpy30)	DPY30	430.649673005206	451.999795318403	409.299550692009	0.905531	-0.143165	0.466857608128649	0.941614063504522
ENSDARG00000010267	dpydb	dihydropyrimidine dehydrogenase b(dpydb)	DPYD	30.6199207372603	19.651614022631	41.5882274518897	2.11628	1.08153	0.0845581433989848	0.352311068605152
ENSDARG00000002587	DPYSL3	dihydropyrimidinase-like 3(dpysl3)	DPYSL3	103.84607810339	130.161835465856	77.5303207409238	0.595646	-0.747474	0.0418197275796983	0.214672356906892
ENSDARG00000103490	DPYSL4	dihydropyrimidinase-like 4(dpysl4)		17.9476849182039	4.63996124107947	31.2554085953282	6.73614	2.75192	0.00373872245534927	0.0317104864707116	1
ENSDARG00000011141	dpysl5a	dihydropyrimidinase-like 5a(dpysl5a)	DPYSL5	97.0680150363549	44.489188329	149.64684174371	3.36367	1.75003	0.0326779979629498	0.178671651094379	1
ENSDARG00000045561	DRAM1	DNA-damage regulated autophagy modulator 1(dram1)	DRAM1	262.829647076493	376.159062564804	149.500231588182	0.397439	-1.3312	6.2251875544834e-08	1.89641423377723e-06	4
ENSDARG00000044241	dram2b	DNA-damage regulated autophagy modulator 2b(dram2b)	DRAM2	255.779246471163	297.388738053381	214.169754888944	0.720168	-0.473595	0.0528728192694742	0.254539010217487
ENSDARG00000041203	DRAP1	DR1-associated protein 1 (negative cofactor 2 alpha)(drap1)	DRAP1	1422.03952440641	1303.21879144687	1540.86025736595	1.18235	0.241657	0.0595743376731666	0.277379854531849
ENSDARG00000038363	drd4a	dopamine receptor D4a(drd4a)	DRD4	1.02319283112686	0	2.04638566225372	2.04639	1.03308	0.571629607156482	1
ENSDARG00000039345	DRG1	developmentally regulated GTP binding protein 1(drg1)	DRG1	1208.13599406068	868.505454065259	1547.7665340561	1.7821	0.833581	7.13698899376538e-09	2.54507126632083e-07
ENSDARG00000006642	DRG2	developmentally regulated GTP binding protein 2(drg2)	DRG2	916.698389133532	673.396146941169	1160.00063132589	1.72261	0.784599	3.64713718542412e-07	9.60254393152546e-06
ENSDARG00000078004	drl	draculin(drl)		47.7143090058749	60.7866719089641	34.6419461027857	0.569894	-0.811235	0.12015968017468	0.444711856617186
ENSDARG00000039677	dsc2l	desmocollin 2 like(dsc2l)	DSC1	143.046779701643	135.359781466473	150.733777936814	1.11358	0.155204	0.616711490851976	1
ENSDARG00000024865	dscama	Down syndrome cell adhesion molecule a(dscama)	DSCAM	4.10965678195232	1.78319989254425	6.43611367136038	3.60931	1.85172	0.378719596414013	0.857902143554921
ENSDARG00000019907	DSCC1	DNA replication and sister chromatid cohesion 1(dscc1)	DSCC1	192.454261969806	210.084544700997	174.823979238614	0.83216	-0.265067	0.31622724295614	0.787693314272566
ENSDARG00000075650	DSCR3	Down syndrome critical region 3(dscr3)	DSCR3	472.710045453325	444.836573402021	500.583517504628	1.12532	0.170335	0.31984248610276	0.791656675054182
ENSDARG00000061461	dsela	dermatan sulfate epimerase-like a(dsela)	DSEL	37.1949658205271	22.5812057804546	51.8087258605996	2.29433	1.19807	0.0585782669958081	0.273798071777438
ENSDARG00000076426	dsg2l	desmoglein 2 like(dsg2l)		46.3440594801774	27.0877209468401	65.6003980135148	2.42178	1.27607	0.0197637086897637	0.121789627766936	1
ENSDARG00000089922	dsn1	DSN1 homolog, MIS12 kinetochore complex component(dsn1)	DSN1	600.911946193407	607.278082956895	594.545809429919	0.979034	-0.0305693	0.855275151801928	1
ENSDARG00000022309	dspa	desmoplakin a(dspa)	DSP	118.118499144928	64.4683101664245	171.768688123432	2.66439	1.41381	6.44784265418653e-05	0.000986458905497597	1
ENSDARG00000044628	DTD1	D-tyrosyl-tRNA deacylase 1(dtd1)	DTD1	171.291865640414	151.00224941685	191.581481863977	1.26873	0.343388	0.254948530745323	0.705333362469291
ENSDARG00000036775	DTD2	D-tyrosyl-tRNA deacylase 2(dtd2)	DTD2	49.4659966556443	33.1469590610261	65.7850342502624	1.98465	0.988883	0.0596458280135344	0.277498425412938
ENSDARG00000031015	DTNA	dystrobrevin, alpha(dtna)	DTNA	0	0	0	0	#NUM!	NA	NA
ENSDARG00000059386	DTWD1	DTW domain containing 1(dtwd1)	DTWD1	112.86076252993	55.3824494243651	170.339075635494	3.07569	1.62091	7.54877019252177e-06	0.000146440102718768	1
ENSDARG00000101873	DTWD2	DTW domain containing 2(dtwd2)	DTWD2	21.5632351979107	20.0337446443907	23.0927257514307	1.15269	0.205006	0.790259962526158	1
ENSDARG00000032933	DTX2	deltex 2, E3 ubiquitin ligase(dtx2)	DTX2	120.914274614011	91.6106539202308	150.217895307791	1.63974	0.71347	0.0431531385829033	0.220113684791086
ENSDARG00000052103	DTYMK	deoxythymidylate kinase (thymidylate kinase)(dtymk)	DTYMK	295.070165198785	307.43292177906	282.70740861851	0.919574	-0.120962	0.573353613333556	1
ENSDARG00000059774	dub	duboraya(dub)		194.246123921555	272.642201758623	115.850046084487	0.424916	-1.23475	7.1457439513798e-06	0.00013973963312662	4
ENSDARG00000089260	DUS1L	dihydrouridine synthase 1-like (S. cerevisiae)(dus1l)	DUS1L	134.037895474466	135.456812336522	132.618978612409	0.97905	-0.0305458	0.915090575583621	1
ENSDARG00000077607	dus2	dihydrouridine synthase 2(dus2)	DUS2	332.90847381849	276.627147370115	389.189800266864	1.40691	0.492531	0.0247536454843408	0.144848250325719
ENSDARG00000006567	DUS4L	dihydrouridine synthase 4-like (S. cerevisiae)(dus4l)	DUS4L	129.628212041698	82.1062473517675	177.150176731629	2.15757	1.10941	0.0010263533088771	0.0105996769109714	1
ENSDARG00000076330	DUSP12	dual specificity phosphatase 12(dusp12)	DUSP12	78.8893580148729	70.2182480681391	87.5604679616067	1.24698	0.318434	0.504596942845769	0.97074373675684
ENSDARG00000102474	DUSP16	dual specificity phosphatase 16(dusp16)	DUSP16	108.216832072712	101.27270702415	115.160957121275	1.13714	0.185406	0.663237439456278	1
ENSDARG00000098108	DUSP2	dual specificity phosphatase 2(dusp2)	DUSP2	474.191806222582	387.664931226673	560.718681218491	1.4464	0.532467	0.00380958966155761	0.0322326377191593
ENSDARG00000039850	dusp22b	dual specificity phosphatase 22b(dusp22b)	DUSP22	196.21626460419	247.070788554939	145.36174065344	0.588341	-0.765277	0.00439390753768328	0.0363025089885117
ENSDARG00000089245	dusp23b	dual specificity phosphatase 23b(dusp23b)	DUSP23	40.1321873667068	40.2009353634754	40.0634393699383	0.99658	-0.00494276	0.971969637443536	1
ENSDARG00000099889	DUSP27	dual specificity phosphatase 27 (putative)(dusp27)	DUSP27	28.1332411472344	4.16079974926992	52.1056825451989	12.523	3.64651	5.38609721156988e-06	0.000109294955048835	1
ENSDARG00000061255	dusp3a	dual specificity phosphatase 3a(dusp3a)	DUSP3	56.6867509908392	50.3239423568816	63.0495596247968	1.25287	0.325241	0.462190386601802	0.938350191284922
ENSDARG00000019307	DUSP5	dual specificity phosphatase 5(dusp5)	DUSP5	2647.85881510994	3118.89654230631	2176.82108791357	0.697946	-0.518813	2.84543905789448e-05	0.000473569332291579
ENSDARG00000101413	DUSP7	dual specificity phosphatase 7(dusp7)	DUSP7	794.438850064579	820.680571922919	768.197128206239	0.936049	-0.0953442	0.542212996462564	0.995404802417414
ENSDARG00000009299	dusp8a	dual specificity phosphatase 8a(dusp8a)	DUSP8	571.938898201124	665.511300871356	478.366495530892	0.718795	-0.476347	0.00891206361849664	0.0649364875856145
ENSDARG00000039232	dusp8b	dual specificity phosphatase 8b(dusp8b)		519.626545615905	553.757656692802	485.495434539009	0.876729	-0.189797	0.292632871141209	0.757619252911436
ENSDARG00000102748	DUT	deoxyuridine triphosphatase(dut)	DUT	1009.42650962119	1267.22106389575	751.631955346638	0.593134	-0.75357	3.07544170136201e-05	0.000507322352492022
ENSDARG00000010515	dvl1a	dishevelled segment polarity protein 1a(dvl1a)		7.2697138872921	2.99020742322918	11.549220351355	3.86235	1.94948	0.22114766116113	0.651446848611106
ENSDARG00000103462	DVL3	dishevelled segment polarity protein 3(dvl3)	DVL3	49.909630152365	57.3173029939254	42.5019573108047	0.741521	-0.431442	0.374425332846258	0.854148062003002
ENSDARG00000014717	DYNC1H1	dynein, cytoplasmic 1, heavy chain 1(dync1h1)	DYNC1H1	412.413235083003	281.921895213778	542.904574952229	1.92573	0.945403	0.0188059277419355	0.117380937403911
ENSDARG00000060948	DYNC1I1	dynein, cytoplasmic 1, intermediate chain 1(dync1i1)	DYNC1I1	4.0254244955145	0.594399964181417	7.45644902684758	12.5445	3.64898	0.148043150331063	0.510944826697688
ENSDARG00000103195	dync1i2b	dynein, cytoplasmic 1, intermediate chain 2b(dync1i2b)		44.6529659477587	25.7290597391391	63.5768721563784	2.47101	1.3051	0.0455060529446374	0.228273950735315	1
ENSDARG00000058454	DYNLL1	dynein, light chain, LC8-type 1(dynll1)		4763.52840198761	4204.90997519889	5322.14682877632	1.2657	0.339933	0.0016416272952492	0.0157842269161371
ENSDARG00000005172	dynll2b	dynein, light chain, LC8-type 2b(dynll2b)		147.731687194732	138.719904767579	156.743469621885	1.12993	0.176231	0.524502446346581	0.98490168799429
ENSDARG00000021582	DYNLRB1	dynein, light chain, roadblock-type 1(dynlrb1)	DYNLRB1	525.355065601272	619.602835669249	431.107295533294	0.69578	-0.523297	0.00306810064564319	0.0266374409438603
ENSDARG00000045909	DYNLT1	dynein, light chain, Tctex-type 1(dynlt1)	DYNLT1	129.58383041973	143.09297385927	116.07468698019	0.811184	-0.301899	0.422128435645879	0.898763358110225
ENSDARG00000046132	DYNLT3	dynein, light chain, Tctex-type 3(dynlt3)	DYNLT3	673.269392904565	689.954300785078	656.584485024052	0.951635	-0.0715201	0.751447365316631	1
ENSDARG00000023814	dyrk1ab	dual-specificity tyrosine-(Y)-phosphorylation regulated kinase 1A, b(dyrk1ab)		191.850965941195	180.873901302937	202.828030579454	1.12138	0.165273	0.52306525666252	0.98490168799429
ENSDARG00000070187	DYRK1B	dual-specificity tyrosine-(Y)-phosphorylation regulated kinase 1B(dyrk1b)	DYRK1B	136.134039324082	145.367549987507	126.900528660657	0.872963	-0.196007	0.531968324272873	0.989959838513915
ENSDARG00000070734	DYRK4	dual-specificity tyrosine-(Y)-phosphorylation regulated kinase 4(dyrk4)	DYRK4	0.510167677743596	0	1.02033535548719	1.02033	0.0290429	0.875070150051071	1
ENSDARG00000007370	DYSF	dysferlin, limb girdle muscular dystrophy 2B (autosomal recessive)(dysf)	DYSF	39.9923313908195	23.982275051239	56.0023877303999	2.33516	1.22352	0.035037687815316	0.187680338377203	1
ENSDARG00000099161	DYX1C1	dyslexia susceptibility 1 candidate 1(dyx1c1)	DYX1C1	2.65744388529017	0	5.31488777058034	5.31489	2.41004	0.161803913460083	0.539992168661375
ENSDARG00000055787	DZANK1	double zinc ribbon and ankyrin repeat domains 1(dzank1)	DZANK1	3.98917385438245	5.11912273288903	2.85922497587587	0.558538	-0.840272	0.754886128004216	1
ENSDARG00000057323	E2F8	E2F transcription factor 8(e2f8)	E2F8	366.510291978787	489.780722762069	243.239861195505	0.49663	-1.00976	3.09148948791385e-06	6.66360254154871e-05	4
ENSDARG00000038243	E4F1	E4F transcription factor 1(e4f1)	E4F1	61.8850370571476	82.585408843577	41.1846652707183	0.498692	-1.00378	0.035926860531846	0.191344265547273	4
ENSDARG00000070795	EAF1	ELL associated factor 1(eaf1)	EAF1	139.379425378703	195.291154120307	83.4676966370993	0.427401	-1.22634	0.000138780313208264	0.00190992270998138	4
ENSDARG00000010432	EAF2	ELL associated factor 2(eaf2)	EAF2	386.997451717419	360.389370425176	413.605533009661	1.14766	0.198699	0.482354083531516	0.953346170963872
ENSDARG00000040021	EBAG9	estrogen receptor binding site associated, antigen, 9(ebag9)	EBAG9	260.754408498513	289.085346157164	232.423470839862	0.803996	-0.31474	0.163770160577632	0.544426521648557
ENSDARG00000100244	ebf3a	early B-cell factor 3a(ebf3a)	EBF3	1889.21927104907	2203.61026131652	1574.82828078163	0.714658	-0.484675	0.000568092180147241	0.00643121721586855
ENSDARG00000091287	ebf3b	early B-cell factor 3b(ebf3b)		26.3132780426138	43.63388907387	8.9926670113577	0.206094	-2.27863	0.00351209555875429	0.0300404956628687	4
ENSDARG00000054980	EBNA1BP2	EBNA1 binding protein 2(ebna1bp2)	EBNA1BP2	806.029956111466	653.592879241522	958.46703298141	1.46646	0.552337	0.000612735117397452	0.00686608773649299
ENSDARG00000046098	EBP	emopamil binding protein (sterol isomerase)(ebp)	EBP	86.0293558414014	104.305322510462	67.7533891723407	0.649568	-0.622448	0.127556418134662	0.463041254992128
ENSDARG00000061737	ECE1	endothelin converting enzyme 1(ece1)	ECE1	131.666572091617	87.3041933523841	176.028950830849	2.01627	1.01169	0.00194299305145904	0.0182310557932206	1
ENSDARG00000068021	ece2a	endothelin converting enzyme 2a(ece2a)		32.2626764230308	36.3252353659155	28.200117480146	0.776323	-0.365271	0.524958716819962	0.98490168799429
ENSDARG00000102142	ece2b	endothelin converting enzyme 2b(ece2b)		145.785524823986	125.503666622454	166.067383025518	1.32321	0.404039	0.213367276484057	0.63852191626088
ENSDARG00000012915	ECH1	enoyl CoA hydratase 1, peroxisomal(ech1)	ECH1	292.089277507359	295.550915353871	288.627639660847	0.976575	-0.0341972	0.88319660801998	1
ENSDARG00000016607	ECHDC2	enoyl CoA hydratase domain containing 2(echdc2)	ECHDC2	176.852009408431	238.251819962268	115.452198854595	0.484581	-1.04519	0.000295853406867669	0.00368471970371551	4
ENSDARG00000018002	ECI1	enoyl-CoA delta isomerase 1(eci1)	ECI1	239.026919883875	277.536840405207	200.516999362542	0.722488	-0.468955	0.16908264815827	0.554890395884409
ENSDARG00000071549	ECM2	extracellular matrix protein 2, female organ and adipocyte specific(ecm2)	ECM2	217.713294166652	217.186921924969	218.239666408334	1.00485	0.00697585	0.927914694952066	1
ENSDARG00000056087	ecrg4a	esophageal cancer related gene 4a(ecrg4a)	C2orf40	28.4649477151226	37.8233355067498	19.1065599234954	0.505153	-0.985209	0.161133429152986	0.538495662008099
ENSDARG00000088717	ecrg4b	esophageal cancer related gene 4b(ecrg4b)		71.5112066599443	98.076223116938	44.9461902029505	0.458278	-1.1257	0.00926136374580483	0.0667197889102856	4
ENSDARG00000062834	ECSIT	ECSIT signalling integrator(ecsit)	ECSIT	182.422814928332	92.2292543451736	272.61637551149	2.95586	1.56358	5.67724098563394e-08	1.74926831843249e-06	1
ENSDARG00000091471	ECT2L	epithelial cell transforming 2 like(ect2l)	ECT2L	11.1702623195546	8.95241466736545	13.3881099717437	1.49548	0.580604	0.629377820422737	1
ENSDARG00000099088	EDAR	ectodysplasin A receptor(edar)	EDAR	1.56429004702218	1.18879992836283	1.93978016568153	1.63171	0.706387	0.937304934739391	1
ENSDARG00000062289	EDARADD	EDAR-associated death domain(edaradd)	EDARADD	54.6454017177715	78.5398475666789	30.750955868864	0.391533	-1.35279	0.00640174276028379	0.0493125350044859	4
ENSDARG00000093413	edil3a	EGF-like repeats and discoidin I-like domains 3a(edil3a)	EDIL3	257.658477668394	271.113908298588	244.203047038199	0.90074	-0.150818	0.586125620389135	1
ENSDARG00000036912	EDN1	endothelin 1(edn1)	EDN1	7.47573481799532	5.25256880758298	9.69890082840766	1.84651	0.884798	0.619250953860539	1
ENSDARG00000070578	EDN2	endothelin 2(edn2)		90.7588879246699	51.051788395757	130.465987453583	2.55556	1.35364	0.000603500224314356	0.00677826629893415	1
ENSDARG00000086669	edn3b	endothelin 3b(edn3b)	edn3	5.37320503071749	2.87496895085732	7.87144111057766	2.73792	1.45308	0.466448257066344	0.94121832084778
ENSDARG00000062262	ednrab	endothelin receptor type Ab(ednrab)		83.1342036097336	49.7901580581058	116.478249161361	2.33938	1.22613	0.00280077744420851	0.024723717599058	1
ENSDARG00000089334	ednrba	endothelin receptor Ba(ednrba)	EDNRB	4.96746971443305	2.37759985672567	7.55733957214043	3.17856	1.66837	0.37100399560849	0.849623017405193
ENSDARG00000062868	EEA1	early endosome antigen 1(eea1)		68.3495317976264	69.5510176946693	67.1480459005836	0.96545	-0.0507261	1	1
ENSDARG00000099640	EED	embryonic ectoderm development(eed)	EED	463.063332931651	306.923337941045	619.203327922257	2.01745	1.01254	1.11541963733267e-07	3.26270335171047e-06	1
ENSDARG00000020850	eef1a1l1	eukaryotic translation elongation factor 1 alpha 1, like 1(eef1a1l1)		29607.779088037	35088.2565567757	24127.3016192984	0.687617	-0.540322	5.57040953985563e-07	1.41146145174461e-05
ENSDARG00000044521	EEF1B2	eukaryotic translation elongation factor 1 beta 2(eef1b2)	EEF1B2	3756.72174322669	4971.15374788317	2542.2897385702	0.511408	-0.967452	1.83769899382457e-06	4.16470681320111e-05
ENSDARG00000102291	eef1da	eukaryotic translation elongation factor 1 delta a (guanine nucleotide exchange protein)(eef1da)		740.509258281219	980.76822402782	500.250292534617	0.51006	-0.971262	2.27426143019908e-06	5.04100232366521e-05
ENSDARG00000071774	EEF1E1	eukaryotic translation elongation factor 1 epsilon 1(eef1e1)	EEF1E1	289.629862821389	238.846219926449	340.41350571633	1.42524	0.511206	0.0275052195131239	0.157042602704801
ENSDARG00000056119	EEF1G	eukaryotic translation elongation factor 1 gamma(eef1g)	EEF1G	3480.98598173402	4534.28729473114	2427.68466873691	0.535406	-0.901295	2.68107669235438e-09	1.03136089794897e-07
ENSDARG00000042094	eef2a.1	eukaryotic translation elongation factor 2a, tandem duplicate 1(eef2a.1)		119.028697756703	131.738758874418	106.318636638989	0.807041	-0.309285	0.396676517411631	0.876932066170755
ENSDARG00000100371	eef2b	eukaryotic translation elongation factor 2b(eef2b)	EEF2	15722.4369245047	17439.8977520944	14004.976096915	0.803042	-0.316452	0.0667781660036992	0.30003775197771
ENSDARG00000035835	EEF2K	eukaryotic elongation factor 2 kinase(eef2k)	EEF2K	268.441027590056	251.589518465207	285.292536714904	1.13396	0.18137	0.449642185958427	0.926272563299574
ENSDARG00000054950	EEF2KMT	eukaryotic elongation factor 2 lysine methyltransferase(eef2kmt)	EEF2KMT	44.2286137405116	14.3020143449982	74.155213136025	5.18495	2.37433	0.000313380022569538	0.00387484857504333	1
ENSDARG00000035256	eef2l2	eukaryotic translation elongation factor 2, like 2(eef2l2)		122.127388928233	172.734148800614	71.5206290558522	0.41405	-1.27212	0.0342056788237239	0.184857032715953	4
ENSDARG00000094324	efemp2a	EGF containing fibulin-like extracellular matrix protein 2a(efemp2a)		1735.04835230563	720.729881874822	2749.36682273644	3.8147	1.93157	7.86705185761751e-46	5.45051829986763e-43	1
ENSDARG00000004204	EFHC2	EF-hand domain (C-terminal) containing 2(efhc2)	EFHC2	1.87668927570776	0.479161491809553	3.27421705960596	6.83322	2.77257	0.514067450297737	0.978510602650354
ENSDARG00000043446	EFHD1	EF-hand domain family, member D1(efhd1)	EFHD1	29.2259624656576	22.3689364380329	36.0829884932823	1.61309	0.689822	0.498151259001683	0.965987195484351
ENSDARG00000055759	EFHD2	EF-hand domain family, member D2(efhd2)	EFHD2	444.180370096714	421.473127802729	466.887612390698	1.10775	0.147635	0.529605454197868	0.987789012635944
ENSDARG00000018787	efna1b	ephrin-A1b(efna1b)		375.704467736583	389.909085008704	361.499850464462	0.927139	-0.109143	0.632033018522458	1
ENSDARG00000089790	efna5a	ephrin-A5a(efna5a)		84.675996933383	57.3415034546868	112.010490412079	1.95339	0.965982	0.0135314055805539	0.0910889578697174
ENSDARG00000098625	efna5b	ephrin-A5b(efna5b)	EFNA5	23.6806713240787	32.9528973209266	14.4084453272309	0.437244	-1.19349	0.118757257144953	0.440934731053124
ENSDARG00000007723	EFNB1	ephrin-B1(efnb1)	EFNB1	85.9096944913822	54.9032879325555	116.916101050209	2.12949	1.09051	0.00614929766085165	0.0477318562669628	1
ENSDARG00000074050	efnb2b	ephrin-B2b(efnb2b)		246.56499989661	309.834951123551	183.29504866967	0.591589	-0.757332	0.0730481570706914	0.319621934465391
ENSDARG00000044029	efnb3a	ephrin-B3a(efnb3a)		145.282073638565	132.866943137375	157.697204139756	1.18688	0.247175	0.415143120632815	0.894111868924872
ENSDARG00000069318	efr3bb	EFR3 homolog Bb (S. cerevisiae)(efr3bb)		62.0398264462434	79.1220327869776	44.9576201055092	0.568206	-0.815514	0.308657358284578	0.777866585017952
ENSDARG00000088835	EFS	embryonal Fyn-associated substrate(efs)		95.4645450153718	89.0267775795228	101.902312451221	1.14463	0.194875	0.558826537393851	1
ENSDARG00000052739	EGF	epidermal growth factor(egf)	EGF	14.0380463682049	1.91664596723821	26.1594467691716	13.6486	3.77068	0.00226522398903092	0.02075941667045	1
ENSDARG00000045958	EGFL6	EGF-like-domain, multiple 6(egfl6)	EGFL6	314.24179377694	353.826541331415	274.657046222464	0.776248	-0.365411	0.104324356339089	0.404050681499214
ENSDARG00000013847	egfra	epidermal growth factor receptor a (erythroblastic leukemia viral (v-erb-b) oncogene homolog, avian)(egfra)	EGFR	125.149371356929	89.3178701896721	160.980872524185	1.80234	0.849869	0.0647352371198722	0.29367711384702
ENSDARG00000038996	egln1a	egl-9 family hypoxia-inducible factor 1a(egln1a)	EGLN1	22.8435152792761	30.9816285467221	14.7054020118301	0.474649	-1.07507	0.231373690104089	0.668881808695047
ENSDARG00000062562	EGLN2	egl-9 family hypoxia-inducible factor 2(egln2)		124.193617036529	186.375154657585	62.0120794154716	0.332727	-1.58759	3.3421187157327e-06	7.12779566735289e-05	4
ENSDARG00000037421	EGR1	early growth response 1(egr1)	EGR1	4251.66192616532	3066.86891040563	5436.45494192502	1.77264	0.8259	6.4165149796056e-13	4.2512041459141e-11
ENSDARG00000042826	egr2b	early growth response 2b(egr2b)	EGR2	79.6180194832246	45.3200580963645	113.915980870085	2.51359	1.32975	0.00146176118264229	0.0143101521670944	1
ENSDARG00000089156	EGR3	early growth response 3(egr3)	EGR3	132.893994200328	76.4109322570191	189.377056143637	2.4784	1.30941	0.00858181461410503	0.0629653320960463	1
ENSDARG00000077799	EGR4	early growth response 4(egr4)	LOC797711	289.62117888485	154.514026394972	424.728331374727	2.7488	1.4588	7.10814633384787e-10	2.97695061225349e-08	1
ENSDARG00000043643	EHBP1	EH domain binding protein 1(ehbp1)	EHBP1	188.925533572954	129.033651202899	248.817415943009	1.92831	0.94734	0.000733924265097499	0.00800581624127272
ENSDARG00000098853	ehd1a	EH-domain containing 1a(ehd1a)	EHD1	200.481433790922	209.975299087065	190.987568494779	0.909572	-0.136741	0.677326939806627	1
ENSDARG00000040362	ehd2b	EH-domain containing 2b(ehd2b)	EHD2	158.165366045183	124.581758843479	191.748973246887	1.53914	0.622126	0.131531845116685	0.473081535484203
ENSDARG00000007869	EHD3	EH-domain containing 3(ehd3)	EHD3	34.2407756917658	35.4881437131076	32.9934076704241	0.929702	-0.105159	0.980370289948965	1
ENSDARG00000054302	EHD4	EH-domain containing 4(ehd4)	EHD4	599.487951734328	767.687708072158	431.288195396498	0.561802	-0.831867	1.89895851378652e-06	4.28859559567264e-05
ENSDARG00000102325	EHMT2	euchromatic histone-lysine N-methyltransferase 2(ehmt2)	EHMT2	110.184772911945	61.1323873260797	159.23715849781	2.60479	1.38117	0.0175456260970478	0.111348832040647	1
ENSDARG00000029003	eif1axa	eukaryotic translation initiation factor 1A, X-linked, a(eif1axa)	EIF1AY	413.654399105857	362.372395889255	464.936402322458	1.28303	0.359561	0.227537989144232	0.66229368608312
ENSDARG00000012688	EIF1B	eukaryotic translation initiation factor 1B(eif1b)	EIF1	3006.31972364691	3820.36869747014	2192.27074982367	0.573838	-0.801286	1.68662984102682e-06	3.8664510475741e-05
ENSDARG00000101061	EIF2A	eukaryotic translation initiation factor 2A(eif2a)	EIF2A	577.740997701284	525.026403813555	630.455591589012	1.20081	0.264004	0.155350100956007	0.525468628551013
ENSDARG00000093182	EIF2AK1	eukaryotic translation initiation factor 2-alpha kinase 1(eif2ak1)	EIF2AK1	375.901941443909	491.382075658397	260.421807229422	0.529978	-0.915995	2.2364655043066e-05	0.00038654349261533
ENSDARG00000068729	eif2ak2	eukaryotic translation initiation factor 2-alpha kinase 2(eif2ak2)	EIF2AK2	13.6165010385441	14.265599140354	12.9674029367343	0.908998	-0.137651	1	1
ENSDARG00000062139	EIF2AK3	eukaryotic translation initiation factor 2-alpha kinase 3(eif2ak3)	EIF2AK3	97.1117948141678	80.7111709394223	113.512418688913	1.4064	0.49201	0.162832071325099	0.54260201972823
ENSDARG00000041397	EIF2B2	eukaryotic translation initiation factor 2B, subunit 2 beta(eif2b2)	EIF2B2	628.629094642707	609.255115562534	648.00307372288	1.0636	0.0889543	0.642875980328941	1
ENSDARG00000018106	EIF2B3	eukaryotic translation initiation factor 2B, subunit 3 gamma(eif2b3)	EIF2B3	364.6910197725	255.580456935139	473.801582609861	1.85383	0.890505	2.31504474161483e-05	0.00039842100737699
ENSDARG00000074995	EIF2B5	eukaryotic translation initiation factor 2B, subunit 5 epsilon(eif2b5)	EIF2B5	551.335896369281	311.97585215009	790.695940588472	2.53448	1.34169	5.23250542796072e-13	3.50505591498949e-11	1
ENSDARG00000012929	EIF2D	eukaryotic translation initiation factor 2D(eif2d)	EIF2D	200.167026397025	120.1660526617	280.168000132351	2.33151	1.22126	4.34104242276678e-06	8.98173529946003e-05	1
ENSDARG00000053047	EIF2S2	eukaryotic translation initiation factor 2, subunit 2 beta(eif2s2)	EIF2S2	2862.92633002167	2324.38823446371	3401.46442557964	1.46338	0.549304	3.80626032591418e-06	7.99116940632838e-05
ENSDARG00000016443	EIF3C	eukaryotic translation initiation factor 3, subunit C(eif3c)	EIF3C	1485.43756303856	1349.27891032599	1621.59621575113	1.20182	0.265226	0.044996877916305	0.226536922005171
ENSDARG00000077533	EIF3F	eukaryotic translation initiation factor 3, subunit F(eif3f)	EIF3F	958.072401480195	929.382476904821	986.762326055569	1.06174	0.0864305	0.722045982422124	1
ENSDARG00000036116	eif3hb	eukaryotic translation initiation factor 3, subunit H, b(eif3hb)		133.013198482178	190.614777674583	75.4116192897739	0.395623	-1.3378	6.98918076422123e-05	0.00105398410666418	4
ENSDARG00000012603	eif3ja	eukaryotic translation initiation factor 3, subunit Ja(eif3ja)	EIF3J	713.993747908941	665.177571171119	762.809924646763	1.14678	0.197584	0.229145157508195	0.664737519370286
ENSDARG00000016477	EIF4A2	eukaryotic translation initiation factor 4A, isoform 2(eif4a2)		92.3509916994189	105.209022687115	79.4929607117227	0.755572	-0.404359	0.319694777040027	0.791371850596531
ENSDARG00000102978	EIF4A3	eukaryotic translation initiation factor 4A3(eif4a3)	EIF4A3	1555.93931088348	1401.18000511844	1710.69861664853	1.2209	0.287944	0.0320540518286386	0.176293649986994
ENSDARG00000012274	eif4e1c	eukaryotic translation initiation factor 4E family member 1c(eif4e1c)		892.33291199762	686.15765308225	1098.50817091299	1.60096	0.678934	1.87900863443656e-05	0.000333802786640675
ENSDARG00000015835	eif4e2rs1	eukaryotic translation initiation factor 4E family member 2 related sequence 1(eif4e2rs1)		561.662002166901	551.471094847686	571.852909486116	1.03696	0.0523589	0.726776185227808	1
ENSDARG00000077012	eif4ea	eukaryotic translation initiation factor 4ea(eif4ea)	EIF4E	370.25719151992	354.402733693275	386.111649346565	1.08947	0.123628	0.562437150693485	1
ENSDARG00000013274	eif4eb	eukaryotic translation initiation factor 4eb(eif4eb)		305.132693105249	282.874454365962	327.390931844537	1.15737	0.210853	0.358654459447507	0.837199301334457
ENSDARG00000043608	EIF4EBP1	eukaryotic translation initiation factor 4E binding protein 1(eif4ebp1)	EIF4EBP1	1927.32986229778	1690.24092178784	2164.41880280771	1.28054	0.356751	0.0313093396703188	0.173298374267418
ENSDARG00000054916	EIF4EBP3	eukaryotic translation initiation factor 4E binding protein 3(eif4ebp3)	EIF4EBP3	264.2657595043	356.483019054408	172.048499954193	0.482627	-1.05102	0.000758521011116233	0.00825426895465666	4
ENSDARG00000041607	eif4ebp3l	eukaryotic translation initiation factor 4E binding protein 3, like(eif4ebp3l)		380.972421939077	392.310885326191	369.633958551963	0.942197	-0.0859	0.715342049028689	1
ENSDARG00000101256	eif4g1b	eukaryotic translation initiation factor 4 gamma, 1b(eif4g1b)		255.926370917533	158.947711152069	352.905030682996	2.22026	1.15073	1.77367442135186e-06	4.03469334365491e-05	1
ENSDARG00000042252	EIF4H	eukaryotic translation initiation factor 4h(eif4h)	EIF4H	871.76866726482	902.252805948906	841.284528580734	0.932427	-0.100938	0.559868591756597	1
ENSDARG00000016548	EIF5B	eukaryotic translation initiation factor 5B(eif5b)	EIF5B	752.088372026968	813.195835050183	690.980909003753	0.84971	-0.234957	0.124360611602417	0.455807528926029
ENSDARG00000020232	EIF6	eukaryotic translation initiation factor 6(eif6)	EIF6	1552.8627601764	1055.78407987249	2049.9414404803	1.94163	0.957268	7.31189949398236e-13	4.83123299263156e-11
ENSDARG00000020080	ek1	eph-like kinase 1(ek1)		71.6874511725477	49.9722340813267	93.4026682637687	1.86909	0.902337	0.117069967418095	0.436608680393937
ENSDARG00000056744	ela2	elastase 2(ela2)	CELA2A	25.5036007095636	36.9014277277748	14.1057736913523	0.382256	-1.38739	0.0637928315454365	0.290937064537387
ENSDARG00000056765	ela2l	elastase 2 like(ela2l)		11.3735924243273	13.9562989278826	8.790885920772	0.629887	-0.666836	0.616250636053987	1
ENSDARG00000034060	ELAC2	elaC ribonuclease Z 2(elac2)	ELAC2	140.45383036669	79.2008560547052	201.706804678674	2.54677	1.34867	0.00126671049970413	0.0126301245507095	1
ENSDARG00000014420	ELAVL3	ELAV like neuron-specific RNA binding protein 3(elavl3)	ELAVL3	81.1888186151175	78.0971012795136	84.2805359507214	1.07918	0.10993	0.894905455788938	1
ENSDARG00000045639	ELAVL4	ELAV like neuron-specific RNA binding protein 4(elavl4)	ELAVL4	26.5829267270471	26.6085594550305	26.5572939990637	0.998073	-0.00278218	0.993622873957313	1
ENSDARG00000077982	ELF3	E74-like factor 3 (ets domain transcription factor, epithelial-specific )(elf3)	ELF3	55.5576513456514	45.5263345803468	65.5889681109561	1.44068	0.526752	0.359718244490505	0.838756623857408
ENSDARG00000018688	ELK3	ELK3, ETS-domain protein(elk3)	ELK3	1039.37892910322	1226.99016424008	851.767693966367	0.694193	-0.526592	0.000363314963492123	0.00440061166319705
ENSDARG00000006251	ELL2	elongation factor, RNA polymerase II, 2(ell2)	ELL2	543.330429835657	619.390566326827	467.270293344487	0.754403	-0.406592	0.025198702913822	0.146744319634311
ENSDARG00000098753	ELMO1	engulfment and cell motility 1 (ced-12 homolog, C. elegans)(elmo1)	ELMO1	1243.11232473754	1330.34338565236	1155.88126382273	0.868859	-0.202806	0.138042567115291	0.487745040066834
ENSDARG00000042126	ELMO3	engulfment and cell motility 3(elmo3)	ELMO3	72.6252952228945	24.3826132753209	120.867977170468	4.95714	2.30951	1.15733210681992e-06	2.76494051805678e-05	1
ENSDARG00000062056	ELMOD1	ELMO/CED-12 domain containing 1(elmod1)	ELMOD1	6.36200041055153	9.44978376149709	3.27421705960596	0.346486	-1.52913	0.412933848409369	0.89188053567199
ENSDARG00000074742	ELMOD3	ELMO/CED-12 domain containing 3(elmod3)	ELMOD3	7.14599298992809	7.64837626663075	6.64360971322543	0.86863	-0.203186	0.921959475488145	1
ENSDARG00000053864	elmsan1b	ELM2 and Myb/SANT-like domain containing 1b(elmsan1b)		491.262498249637	559.641269696214	422.883726803059	0.755633	-0.404241	0.092924458986623	0.374182199595919
ENSDARG00000099634	elna	elastin a(elna)		0.204638566225372	0	0.409277132450745	0.409277	-1.28885	1	1
ENSDARG00000099453	ELOF1	ELF1 homolog, elongation factor 1(elof1)	ELOF1	1052.22779980248	1165.05710046583	939.398499139134	0.806311	-0.310592	0.0281810565686825	0.159827214665888
ENSDARG00000099960	elovl1a	ELOVL fatty acid elongase 1a(elovl1a)	ELOVL1	26.3494414265761	24.8071519601642	27.8917308929881	1.12434	0.169081	0.822484351413246	1
ENSDARG00000103735	elovl1b	ELOVL fatty acid elongase 1b(elovl1b)		922.553902669493	794.010938748474	1051.09686659051	1.32378	0.404664	0.00603361624901365	0.0469994090659595
ENSDARG00000045414	ELOVL2	ELOVL fatty acid elongase 2(elovl2)	ELOVL2	43.2147789467048	27.5850900409717	58.8444678524378	2.1332	1.09302	0.0646161838637044	0.293477775334514
ENSDARG00000006773	elovl4a	ELOVL fatty acid elongase 4a(elovl4a)	ELOVL4	167.796800297364	221.256912689633	114.336687905094	0.51676	-0.952434	0.00136608341314483	0.013493342845356
ENSDARG00000004402	ELOVL6	ELOVL fatty acid elongase 6(elovl6)	ELOVL6	47.5708968718366	49.3656193732625	45.7761743704107	0.927288	-0.10891	0.913295736243006	1
ENSDARG00000069279	elovl7a	ELOVL fatty acid elongase 7a(elovl7a)		39.6541810407853	38.532973943303	40.7753881382676	1.05819	0.0816055	0.868011600200902	1
ENSDARG00000100185	elovl7b	ELOVL fatty acid elongase 7b(elovl7b)	ELOVL7	67.1421967863174	39.0485506397568	95.235842932878	2.43891	1.28624	0.00562440121366665	0.0444109752621955	1
ENSDARG00000057365	elovl8b	ELOVL fatty acid elongase 8b(elovl8b)	elovl8a	4.2120963414322	6.78708415306141	1.63710852980298	0.241209	-2.05164	0.410159618347847	0.890748046041399
ENSDARG00000042005	ELP3	elongator acetyltransferase complex subunit 3(elp3)	ELP3	179.156452440195	112.596499662797	245.716405217592	2.18227	1.12583	0.0025769145486311	0.0230411507705589	1
ENSDARG00000008852	ELP4	elongator acetyltransferase complex subunit 4(elp4)	ELP4	166.876605880667	101.436346418044	232.31686534329	2.29027	1.19552	0.000313516141046436	0.00387484857504333	1
ENSDARG00000067918	ELP5	elongator acetyltransferase complex subunit 5(elp5)	ELP5	183.14770456006	165.110202021748	201.185207098372	1.21849	0.285094	0.345838640856377	0.822651373149032
ENSDARG00000060445	ELP6	elongator acetyltransferase complex subunit 6(elp6)	ELP6	139.825701485371	123.204890033456	156.446512937286	1.26981	0.34461	0.292293865988825	0.757247217560152
ENSDARG00000057255	EMC1	ER membrane protein complex subunit 1(emc1)	EMC1	723.440400544096	427.532365916915	1019.34843517128	2.38426	1.25354	9.34581352482573e-14	7.06001969356695e-12	1
ENSDARG00000054793	EMC10	ER membrane protein complex subunit 10(emc10)	EMC10	532.617955329734	530.964181569925	534.271729089543	1.00623	0.00895867	0.948272745274458	1
ENSDARG00000003308	EMC2	ER membrane protein complex subunit 2(emc2)	EMC2	936.344192340459	932.912919539274	939.775465141644	1.00736	0.0105736	0.934797098300774	1
ENSDARG00000039268	EMC4	ER membrane protein complex subunit 4(emc4)	EMC4	51.8336663430651	51.5673650922107	52.0999675939195	1.01033	0.0148237	0.99284738173549	1
ENSDARG00000035282	EMC6	ER membrane protein complex subunit 6(emc6)	EMC6	586.145253394144	577.885592562617	594.404914225671	1.02859	0.0406624	0.891655451452488	1
ENSDARG00000012144	EMC7	ER membrane protein complex subunit 7(emc7)	EMC7	765.999892051201	649.523117503863	882.47666659854	1.35865	0.442177	0.0161532505089855	0.104286520658251
ENSDARG00000017093	EMC8	ER membrane protein complex subunit 8(emc8)	EMC8	379.705302680224	312.139720570989	447.270884789459	1.43292	0.518957	0.0634059637852519	0.28960844148212
ENSDARG00000034633	EMC9	ER membrane protein complex subunit 9(emc9)	EMC9	213.184427996747	230.924958651991	195.443897341502	0.846352	-0.24067	0.336489538381582	0.811006342929629
ENSDARG00000095774	EMD	emerin (Emery-Dreifuss muscular dystrophy)(emd)		536.382919491138	531.801044195729	540.964794786547	1.01723	0.0246488	0.879690507800106	1
ENSDARG00000076913	EME1	essential meiotic structure-specific endonuclease 1(eme1)	EME1	164.567171279338	147.381226824795	181.75311573388	1.23322	0.302428	0.327760745526989	0.801115847019853
ENSDARG00000056914	EMG1	EMG1 N1-specific pseudouridine methyltransferase(emg1)	EMG1	323.677307360839	227.655644335491	419.698970386187	1.84357	0.882501	6.52933542248126e-05	0.000996411923598162
ENSDARG00000024537	emilin1a	elastin microfibril interfacer 1a(emilin1a)	EMILIN1	2454.59901722115	1240.44333024239	3668.75470419992	2.95762	1.56443	4.91315802668571e-35	1.77819655207614e-32	1
ENSDARG00000061196	emilin2a	elastin microfibril interfacer 2a(emilin2a)	EMILIN2	223.853119324882	147.927225867454	299.77901278231	2.02653	1.01901	0.00405641018086992	0.0339450727637968	1
ENSDARG00000058038	EML3	echinoderm microtubule associated protein like 3(eml3)	EML3	39.0900214432748	50.2997418961202	27.8803009904294	0.554283	-0.851305	0.185881007072042	0.588437146278061
ENSDARG00000069632	EMP1	epithelial membrane protein 1(emp1)		5.51096726403125	7.03576870012724	3.98616582793526	0.566557	-0.819706	0.69746718524739	1
ENSDARG00000059059	EMSY	EMSY BRCA2-interacting transcriptional repressor(emsy)	EMSY	150.528397474496	87.7227391787881	213.334055770204	2.43191	1.28209	4.75169721361503e-05	0.000753589965552327	1
ENSDARG00000035398	ENC1	ectodermal-neural cortex 1(enc1)	ENC1	332.508392424446	309.185928352403	355.830856496489	1.15086	0.202717	0.616446695577116	1
ENSDARG00000058322	enc3	ectodermal-neural cortex 3(enc3)		101.232728861674	79.2312784009101	123.234179322438	1.55537	0.637261	0.0801641146339588	0.340020922819462
ENSDARG00000078359	endouc	endonuclease, polyU-specific C(endouc)		108.275442240554	92.302084754462	124.248799726646	1.34611	0.428796	0.260660332694666	0.713967288773632
ENSDARG00000098730	eng1b	engrailed homeobox 1b(eng1b)	EN1	65.2582589854849	38.7452432857247	91.7712746852451	2.36858	1.24402	0.00496835559587075	0.0402396976767768	1
ENSDARG00000031248	ENKUR	enkurin, TRPC channel interacting protein(enkur)	ENKUR	11.6924542384566	3.5663997850885	19.8185086918247	5.55701	2.47431	0.032048625786324	0.176293649986994	1
ENSDARG00000014287	ENO2	enolase 2(eno2)	ENO2	10.6618711838679	13.1496296212796	8.17411274645621	0.621623	-0.685888	0.534476180893678	0.990076254580241
ENSDARG00000026198	ENOPH1	enolase-phosphatase 1(enoph1)	ENOPH1	321.277991560188	253.815464644917	388.740518475458	1.53159	0.615027	0.006404346976816	0.0493169291333157
ENSDARG00000038359	ENOSF1	enolase superfamily member 1(enosf1)	ENOSF1	76.9985935222629	125.08512079605	28.9120662484753	0.231139	-2.11317	1.29208642460056e-06	3.04487888339543e-05	4
ENSDARG00000057064	ENPEP	glutamyl aminopeptidase(enpep)	ENPEP	72.610062095347	89.851654488448	55.3684697022461	0.616221	-0.69848	0.099060419598202	0.390315880915702
ENSDARG00000005789	ENPP1	ectonucleotide pyrophosphatase/phosphodiesterase 1(enpp1)	ENPP1	424.996627137432	299.523646221481	550.469608053384	1.83782	0.877993	6.23138311991362e-06	0.000123754962551012
[truncated: 6,694 more rows]

## Sheet: deg 48 HoursKD
id	z_e_o::To	z_e_o::Gene Name	mgi_database::human_gene	deg48
ENSDARG00000012468	AACS	acetoacetyl-CoA synthetase(aacs)	AACS	1
ENSDARG00000071240	AARS2	alanyl-tRNA synthetase 2, mitochondrial (putative)(aars2)	AARS2	1
ENSDARG00000025467	AATF	apoptosis antagonizing transcription factor(aatf)	AATF	1
ENSDARG00000078222	aatka	apoptosis-associated tyrosine kinase a(aatka)	AATK	1
ENSDARG00000010936	ABCB4	ATP-binding cassette, sub-family B (MDR/TAP), member 4(abcb4)		1
ENSDARG00000058953	ABCC4	ATP-binding cassette, sub-family C (CFTR/MRP), member 4(abcc4)	ABCC4	1
ENSDARG00000104085	abcd3a	ATP-binding cassette, sub-family D (ALD), member 3a(abcd3a)	ABCD3	1
ENSDARG00000061770	ABCD4	ATP-binding cassette, sub-family D (ALD), member 4(abcd4)	ABCD4	1
ENSDARG00000031795	ABCF1	ATP-binding cassette, sub-family F (GCN20), member 1(abcf1)	ABCF1	1
ENSDARG00000089705	ABCF3	ATP-binding cassette, sub-family F (GCN20), member 3(abcf3)	ABCF3	1
ENSDARG00000076435	abhd10a	abhydrolase domain containing 10a(abhd10a)	ABHD10	1
ENSDARG00000043666	ABT1	activator of basal transcription 1(abt1)	ABT1	1
ENSDARG00000045799	acanb	aggrecan b(acanb)		1
ENSDARG00000058179	ackr3b	atypical chemokine receptor 3b(ackr3b)	ACKR3	1
ENSDARG00000040133	ackr4b	atypical chemokine receptor 4b(ackr4b)	ACKR4	1
ENSDARG00000038865	ACOX3	acyl-CoA oxidase 3, pristanoyl(acox3)	ACOX3	1
ENSDARG00000036371	acta1a	actin, alpha 1a, skeletal muscle(acta1a)	ACTA2	1
ENSDARG00000042535	actc1a	actin, alpha, cardiac muscle 1a(actc1a)	ACTC1	1
ENSDARG00000013755	actn3a	actinin alpha 3a(actn3a)		1
ENSDARG00000001431	actn3b	actinin alpha 3b(actn3b)	actn3a	1
ENSDARG00000098235	ACTR5	ARP5 actin-related protein 5 homolog(actr5)	ACTR5	1
ENSDARG00000103519	adamts1	ADAM metallopeptidase with thrombospondin type 1 motif, 1(adamts1)	ADAMTS1	1
ENSDARG00000060127	ADAMTS3	ADAM metallopeptidase with thrombospondin type 1 motif, 3(adamts3)		1
ENSDARG00000007709	adamts8a	ADAM metallopeptidase with thrombospondin type 1 motif, 8a(adamts8a)	ADAMTS8	1
ENSDARG00000052118	ADAMTSL5	ADAMTS like 5(adamtsl5)		1
ENSDARG00000005640	ADAT3	adenosine deaminase, tRNA-specific 3(adat3)	ADAT3	1
ENSDARG00000062561	ADCK1	aarF domain containing kinase 1(adck1)	ADCK1	1
ENSDARG00000054177	adgra1a	adhesion G protein-coupled receptor A1a(adgra1a)	ADGRA1	1
ENSDARG00000021137	ADGRV1	adhesion G protein-coupled receptor V1(adgrv1)	ADGRV1	1
ENSDARG00000042827	adoa	2-aminoethanethiol (cysteamine) dioxygenase a(adoa)	ADO	1
ENSDARG00000026090	ADPRM	ADP-ribose/CDP-alcohol diphosphatase, manganese-dependent(adprm)	ADPRM	1
ENSDARG00000007490	ADRB1	adrenoceptor beta 1(adrb1)	ADRB1	1
ENSDARG00000009837	AGK	acylglycerol kinase(agk)	AGK	1
ENSDARG00000053493	ALDH1A2	aldehyde dehydrogenase 1 family, member A2(aldh1a2)	ALDH1A2	1
ENSDARG00000028259	aldh3a2a	aldehyde dehydrogenase 3 family, member A2a(aldh3a2a)		1
ENSDARG00000077253	ALKBH6	alkB homolog 6(alkbh6)	ALKBH6	1
ENSDARG00000060256	ALKBH8	alkB homolog 8, tRNA methyltransferase(alkbh8)	ALKBH8	1
ENSDARG00000015546	ALPL	alkaline phosphatase, liver/bone/kidney(alpl)		1
ENSDARG00000010862	AMT	aminomethyltransferase(amt)	AMT	1
ENSDARG00000044365	ANGPTL3	angiopoietin-like 3(angptl3)	ANGPTL3	1
ENSDARG00000020265	ANGPTL6	angiopoietin-like 6(angptl6)		1
ENSDARG00000027582	ANGPTL7	angiopoietin-like 7(angptl7)	ANGPTL7	1
ENSDARG00000075263	ankrd1a	ankyrin repeat domain 1a (cardiac muscle)(ankrd1a)	ANKRD1	1
ENSDARG00000041904	ANKZF1	ankyrin repeat and zinc finger domain containing 1(ankzf1)	ANKZF1	1
ENSDARG00000004932	anos1b	anosmin 1b(anos1b)		1
ENSDARG00000013976	ANXA13	annexin A13(anxa13)	ANXA13	1
ENSDARG00000026726	anxa1a	annexin A1a(anxa1a)	ANXA1	1
ENSDARG00000003216	anxa2a	annexin A2a(anxa2a)	ANXA2	1
ENSDARG00000013335	ANXA6	annexin A6(anxa6)	ANXA6	1
ENSDARG00000054337	ap1g2	adaptor-related protein complex 1, gamma 2 subunit(ap1g2)		1
ENSDARG00000063314	apba2a	amyloid beta (A4) precursor protein-binding, family A, member 2a(apba2a)		1
ENSDARG00000099995	apbb2b	amyloid beta (A4) precursor protein-binding, family B, member 2b(apbb2b)	APBB2	1
ENSDARG00000075557	apcdd1l	adenomatosis polyposis coli down-regulated 1-like(apcdd1l)	APCDD1L	1
ENSDARG00000054864	APLP2	amyloid beta (A4) precursor-like protein 2(aplp2)	APLP2	1
ENSDARG00000012076	apoa1a	apolipoprotein A-Ia(apoa1a)	APOA1	1
ENSDARG00000101324	apoa1b	apolipoprotein A-Ib(apoa1b)		1
ENSDARG00000015866	APOA2	apolipoprotein A-II(apoa2)		1
ENSDARG00000040298	apoa4b.1	apolipoprotein A-IV b, tandem duplicate 1(apoa4b.1)		1
ENSDARG00000022767	apobb.1	apolipoprotein Bb, tandem duplicate 1(apobb.1)		1
ENSDARG00000090980	APOF	apolipoprotein F(apof)		1
ENSDARG00000043279	Aqp12	aquaporin 12(aqp12)	AQP12B	1
ENSDARG00000089749	aqp8b	aquaporin 8b(aqp8b)	aqp8a.2	1
ENSDARG00000067976	ar	androgen receptor(ar)		1
ENSDARG00000101616	ARFGAP1	ADP-ribosylation factor GTPase activating protein 1(arfgap1)	ARFGAP1	1
ENSDARG00000060297	arhgap35	Rho GTPase activating protein 35b(arhgap35)	ARHGAP35	1
ENSDARG00000011157	arhgef18a	rho/rac guanine nucleotide exchange factor (GEF) 18a(arhgef18a)		1
ENSDARG00000055837	arhgef1b	Rho guanine nucleotide exchange factor (GEF) 1b(arhgef1b)		1
ENSDARG00000014465	arhgef25b	Rho guanine nucleotide exchange factor (GEF) 25b(arhgef25b)		1
ENSDARG00000002463	ARHGEF37	Rho guanine nucleotide exchange factor (GEF) 37(arhgef37)	ARHGEF37	1
ENSDARG00000057606	arl4ca	ADP-ribosylation factor-like 4Ca(arl4ca)	ARL4C	1
ENSDARG00000041720	arpc5la	actin related protein 2/3 complex, subunit 5-like, a(arpc5la)	ARPC5L	1
ENSDARG00000061081	ARPP21	cAMP-regulated phosphoprotein, 21(arpp21)		1
ENSDARG00000045633	asb15a	ankyrin repeat and SOCS box containing 15a(asb15a)	ASB15	1
ENSDARG00000086678	ASCC3	activating signal cointegrator 1 complex subunit 3(ascc3)	ASCC3	1
ENSDARG00000008329	asic1a	acid-sensing (proton-gated) ion channel 1a(asic1a)	ASIC1	1
ENSDARG00000070874	asmt2	acetylserotonin O-methyltransferase 2(asmt2)		1
ENSDARG00000002192	ASPN	asporin (LRR class 1)(aspn)	ASPN	1
ENSDARG00000077785	atf5b	activating transcription factor 5b(atf5b)	atf5a	1
ENSDARG00000029931	ATP13A1	ATPase type 13A1(atp13a1)	ATP13A1	1
ENSDARG00000001870	atp1a1a.4	ATPase, Na+/K+ transporting, alpha 1a polypeptide, tandem duplicate 4(atp1a1a.4)		1
ENSDARG00000010472	atp1a2a	ATPase, Na+/K+ transporting, alpha 2a polypeptide(atp1a2a)	ATP1A2	1
ENSDARG00000104139	atp1a3b	ATPase, Na+/K+ transporting, alpha 3b polypeptide(atp1a3b)		1
ENSDARG00000099203	atp1b2a	ATPase, Na+/K+ transporting, beta 2a polypeptide(atp1b2a)	ATP1B2	1
ENSDARG00000042837	atp1b3b	ATPase, Na+/K+ transporting, beta 3b polypeptide(atp1b3b)		1
ENSDARG00000020574	ATP2A1	ATPase, Ca++ transporting, cardiac muscle, fast twitch 1(atp2a1)	ATP2A1	1
ENSDARG00000035458	atp2a1l	ATPase, Ca++ transporting, cardiac muscle, fast twitch 1 like(atp2a1l)		1
ENSDARG00000062040	atp8b5a	ATPase, class I, type 8B, member 5a(atp8b5a)		1
ENSDARG00000056270	ATPAF2	ATP synthase mitochondrial F1 complex assembly factor 2(atpaf2)	ATPAF2	1
ENSDARG00000063076	ATRIP	ATR interacting protein(atrip)	ATRIP	1
ENSDARG00000056427	auts2a	autism susceptibility candidate 2a(auts2a)	AUTS2	1
ENSDARG00000039486	BAG3	BCL2-associated athanogene 3(bag3)	BAG3	1
ENSDARG00000042577	BATF3	basic leucine zipper transcription factor, ATF-like 3(batf3)	BATF3	1
ENSDARG00000059911	BBS7	Bardet-Biedl syndrome 7(bbs7)	BBS7	1
ENSDARG00000090190	bcam	basal cell adhesion molecule (Lutheran blood group)(bcam)	BCAM	1
ENSDARG00000099412	BCAN	brevican(bcan)	BCAN	1
ENSDARG00000012295	Bcs1l	BC1 (ubiquinol-cytochrome c reductase) synthesis-like(bcs1l)	BCS1L	1
ENSDARG00000018817	BDNF	brain-derived neurotrophic factor(bdnf)	BDNF	1
ENSDARG00000002945	bgnb	biglycan b(bgnb)	BGN	1
ENSDARG00000096603	bmb	brambleberry(bmb)		1
ENSDARG00000018260	bmp7a	bone morphogenetic protein 7a(bmp7a)		1
ENSDARG00000054154	BMS1	BMS1 ribosome biogenesis factor(bms1)	BMS1	1
ENSDARG00000100757	BNC1	basonuclin 1(bnc1)	BNC1	1
ENSDARG00000069989	BNC2	basonuclin 2(bnc2)		1
ENSDARG00000008807	bokb	BCL2-related ovarian killer b(bokb)		1
ENSDARG00000017835	brf1a	BRF1, RNA polymerase III transcription initiation factor a(brf1a)		1
ENSDARG00000060089	BTAF1	BTAF1 RNA polymerase II, B-TFIID transcription factor-associated(btaf1)	BTAF1	1
ENSDARG00000058548	BVES	blood vessel epicardial substance(bves)	BVES	1
ENSDARG00000105000	C2CD2	C2 calcium dependent domain containing 2(c2cd2)	C2CD2	1
ENSDARG00000012694	c3a.1	complement component c3a, duplicate 1(c3a.1)	C3	1
ENSDARG00000057113	C6	complement component 6(c6)	C6	1
ENSDARG00000057121	c7b	complement component 7b(c7b)		1
ENSDARG00000021735	cacna1ba	calcium channel, voltage-dependent, N type, alpha 1B subunit, a(cacna1ba)	CACNA1B	1
ENSDARG00000042552	cacna1sb	calcium channel, voltage-dependent, L type, alpha 1S subunit, b(cacna1sb)		1
ENSDARG00000062174	cacnb4b	calcium channel, voltage-dependent, beta 4b subunit(cacnb4b)		1
ENSDARG00000008772	cacng1a	calcium channel, voltage-dependent, gamma subunit 1a(cacng1a)	CACNG1	1
ENSDARG00000041895	CAD	carbamoyl-phosphate synthetase 2, aspartate transcarbamylase, and dihydroorotase(cad)	CAD	1
ENSDARG00000009930	cadm2a	cell adhesion molecule 2a(cadm2a)	CADM2	1
ENSDARG00000090424	CAMK2N2	calcium/calmodulin-dependent protein kinase II inhibitor 2(camk2n2)		1
ENSDARG00000035452	camkk1a	calcium/calmodulin-dependent protein kinase kinase 1, alpha a(camkk1a)	CAMKK1	1
ENSDARG00000035122	camsap1b	calmodulin regulated spectrin-associated protein 1b(camsap1b)	CAMSAP1	1
ENSDARG00000007824	camta1b	calmodulin binding transcription activator 1b(camta1b)		1
ENSDARG00000102865	CARNMT1	carnosine N-methyltransferase 1(carnmt1)	CARNMT1	1
ENSDARG00000038716	casq1a	calsequestrin 1a(casq1a)	CASQ1	1
ENSDARG00000018105	casq1b	calsequestrin 1b(casq1b)		1
ENSDARG00000008982	CASQ2	calsequestrin 2(casq2)	CASQ2	1
ENSDARG00000053500	cbsa	cystathionine-beta-synthase a(cbsa)	CBSL	1
ENSDARG00000032856	CCDC120	coiled-coil domain containing 120(ccdc120)	CCDC120	1
ENSDARG00000020857	ccdc149b	coiled-coil domain containing 149b(ccdc149b)		1
ENSDARG00000000002	CCDC80	coiled-coil domain containing 80(ccdc80)	CCDC80	1
ENSDARG00000093098	ccl34b.8	chemokine (C-C motif) ligand 34b, duplicate 8(ccl34b.8)		1
ENSDARG00000076667	CCNG1	cyclin G1(ccng1)	CCNG1	1
ENSDARG00000091535	ccser2b	coiled-coil serine-rich protein 2b(ccser2b)		1
ENSDARG00000038288	CD151	CD151 molecule(cd151)		1
ENSDARG00000077938	cd248b	CD248 molecule, endosialin b(cd248b)	cd248a	1
ENSDARG00000052783	CDC42EP3	CDC42 effector protein (Rho GTPase binding) 3(cdc42ep3)	CDC42EP3	1
ENSDARG00000068191	CDH15	cadherin 15, type 1, M-cadherin (myotubule)(cdh15)	CDH15	1
ENSDARG00000005112	CDH17	cadherin 17, LI cadherin (liver-intestine)(cdh17)	CDH17	1
ENSDARG00000014522	CDH6	cadherin 6(cdh6)	CDH6	1
ENSDARG00000032072	CDK16	cyclin-dependent kinase 16(cdk16)	CDK16	1
ENSDARG00000070228	CDK6	cyclin-dependent kinase 6(cdk6)	CDK6	1
ENSDARG00000016496	CDK8	cyclin-dependent kinase 8(cdk8)	CDK8	1
ENSDARG00000104848	CDKAL1	CDK5 regulatory subunit associated protein 1-like 1(cdkal1)	CDKAL1	1
ENSDARG00000076554	CDKN1A	cyclin-dependent kinase inhibitor 1A(cdkn1a)		1
ENSDARG00000075501	CDNF	cerebral dopamine neurotrophic factor(cdnf)	CDNF	1
ENSDARG00000087303	CEBPD	CCAAT/enhancer binding protein (C/EBP), delta(cebpd)	CEBPD	1
ENSDARG00000045857	CEBPZ	CCAAT/enhancer binding protein (C/EBP), zeta(cebpz)	CEBPZ	1
ENSDARG00000019726	CELSR2	cadherin, EGF LAG seven-pass G-type receptor 2(celsr2)		1
ENSDARG00000102407	CEP97	centrosomal protein 97(cep97)	CEP97	1
ENSDARG00000100442	CFH	complement factor H(cfh)	CFH	1
ENSDARG00000014106	CFL2	cofilin 2 (muscle)(cfl2)	CFL2	1
ENSDARG00000075444	CGREF1	cell growth regulator with EF-hand domain 1(cgref1)		1
ENSDARG00000045071	CHAD	chondroadherin(chad)	CHAD	1
ENSDARG00000040707	chchd4b	coiled-coil-helix-coiled-coil-helix domain containing 4b(chchd4b)		1
ENSDARG00000006110	chd	chordin(chd)	CHRD	1
ENSDARG00000019342	CHRND	cholinergic receptor, nicotinic, delta (muscle)(chrnd)	CHRND	1
ENSDARG00000034307	CHRNE	cholinergic receptor, nicotinic, epsilon(chrne)		1
ENSDARG00000086647	CHRNG	cholinergic receptor, nicotinic, gamma(chrng)	CHRNG	1
ENSDARG00000053362	CILP	cartilage intermediate layer protein, nucleotide pyrophosphohydrolase(cilp)	CILP	1
ENSDARG00000013687	CILP2	cartilage intermediate layer protein 2(cilp2)	CILP2	1
ENSDARG00000017675	CIRH1A	cirrhosis, autosomal recessive 1A (cirhin)(cirh1a)	UTP4	1
ENSDARG00000035327	ckma	creatine kinase, muscle a(ckma)	CKM	1
ENSDARG00000040565	ckmb	creatine kinase, muscle b(ckmb)		1
ENSDARG00000076140	CLCF1	cardiotrophin-like cytokine factor 1(clcf1)	CLCF1	1
ENSDARG00000020031	cldn11a	claudin 11a(cldn11a)	CLDN11	1
ENSDARG00000016081	cldn15la	claudin 15-like a(cldn15la)		1
ENSDARG00000104439	cldnd1a	claudin domain containing 1a(cldnd1a)	CLDND1	1
ENSDARG00000059596	CLIP2	CAP-GLY domain containing linker protein 2(clip2)	CLIP2	1
ENSDARG00000010434	CLU	clusterin(clu)	CLU	1
ENSDARG00000030913	cluha	clustered mitochondria (cluA/CLU1) homolog a(cluha)	CLUH	1
ENSDARG00000029729	CLYBL	citrate lyase beta like(clybl)	CLYBL	1
ENSDARG00000043635	CMC2	C-x(9)-C motif containing 2(cmc2)	CMC2	1
ENSDARG00000032976	cmlc1	cardiac myosin light chain-1(cmlc1)		1
ENSDARG00000055527	cmn	calymmin(cmn)		1
ENSDARG00000032116	CNOT7	CCR4-NOT transcription complex, subunit 7(cnot7)	CNOT7	1
ENSDARG00000073802	cntnap5l	contactin associated protein-like 5 like(cntnap5l)		1
ENSDARG00000054264	COG4	component of oligomeric golgi complex 4(cog4)	COG4	1
ENSDARG00000026165	col11a1a	collagen, type XI, alpha 1a(col11a1a)	COL11A1	1
ENSDARG00000012422	COL11A2	collagen, type XI, alpha 2(col11a2)	COL11A2	1
ENSDARG00000005762	col14a1a	collagen, type XIV, alpha 1a(col14a1a)	COL14A1	1
ENSDARG00000069093	col2a1a	collagen, type II, alpha 1a(col2a1a)	COL2A1	1
ENSDARG00000031678	col5a2a	collagen, type V, alpha 2a(col5a2a)	COL5A2	1
ENSDARG00000073699	col9a1a	collagen, type IX, alpha 1a(col9a1a)	COL9A1	1
ENSDARG00000031483	col9a1b	collagen, type IX, alpha 1b(col9a1b)		1
ENSDARG00000024492	COL9A2	procollagen, type IX, alpha 2(col9a2)	COL9A2	1
ENSDARG00000037845	COL9A3	collagen, type IX, alpha 3(col9a3)	COL9A3	1
ENSDARG00000014670	colgalt2	collagen beta(1-O)galactosyltransferase 2(colgalt2)	COLGALT2	1
ENSDARG00000012013	cpa6	carboxypeptidase A6(cpa6)	CPA6	1
ENSDARG00000056530	CPAMD8	C3 and PZP-like, alpha-2-macroglobulin domain containing 8(cpamd8)	CPAMD8	1
ENSDARG00000045747	CPED1	cadherin-like and PC-esterase domain containing 1(cped1)	CPED1	1
ENSDARG00000015793	CREB3L1	cAMP responsive element binding protein 3-like 1(creb3l1)	CREB3L1	1
ENSDARG00000000666	CREG2	cellular repressor of E1A-stimulated genes 2(creg2)	CREG2	1
ENSDARG00000043395	CRIP3	cysteine-rich protein 3(crip3)	CRIP3	1
ENSDARG00000038000	CRLS1	cardiolipin synthase 1(crls1)	CRLS1	1
ENSDARG00000068263	csf1b	colony stimulating factor 1b (macrophage)(csf1b)		1
ENSDARG00000078227	CSPG4	chondroitin sulfate proteoglycan 4(cspg4)	CSPG4	1
ENSDARG00000087198	cthrc1a	collagen triple helix repeat containing 1a(cthrc1a)	CTHRC1	1
ENSDARG00000030700	ctps1a	CTP synthase 1a(ctps1a)	CTPS1	1
ENSDARG00000011777	CTTN	cortactin(cttn)	CTTN	1
ENSDARG00000077306	CUTC	cutC copper transporter homolog (E. coli)(cutc)	CUTC	1
ENSDARG00000043658	CXADR	coxsackie virus and adenovirus receptor(cxadr)	CXADR	1
ENSDARG00000056627	CXCL14	chemokine (C-X-C motif) ligand 14(cxcl14)	CXCL14	1
ENSDARG00000102299	cxcl8b.1	chemokine (C-X-C motif) ligand 8b, duplicate 1(cxcl8b.1)		1
ENSDARG00000020898	CYB5R4	cytochrome b5 reductase 4(cyb5r4)	CYB5R4	1
ENSDARG00000099371	cygb1	cytoglobin 1(cygb1)		1
ENSDARG00000070148	cygb2	cytoglobin 2(cygb2)	CYGB	1
ENSDARG00000056029	CYP26C1	cytochrome P450, family 26, subfamily C, polypeptide 1(cyp26c1)	CYP26C1	1
ENSDARG00000092660	CYP27C1	cytochrome P450, family 27, subfamily C, polypeptide 1(cyp27c1)	CYP27C1	1
ENSDARG00000101190	cyp2k8	cytochrome P450, family 2, subfamily K, polypeptide 8(cyp2k8)		1
ENSDARG00000042641	CYP51	cytochrome P450, family 51(cyp51)	CYP51A1	1
ENSDARG00000007807	cyth3a	cytohesin 3a(cyth3a)	CYTH3	1
ENSDARG00000103783	CYYR1	cysteine/tyrosine-rich 1(cyyr1)	CYYR1	1
ENSDARG00000016153	DAG1	dystroglycan 1(dag1)	DAG1	1
ENSDARG00000060861	DARS2	aspartyl-tRNA synthetase 2, mitochondrial(dars2)	DARS2	1
ENSDARG00000001859	dbx1b	developing brain homeobox 1b(dbx1b)	DBX1	1
ENSDARG00000045704	DCLRE1C	DNA cross-link repair 1C, PSO2 homolog (S. cerevisiae)(dclre1c)	DCLRE1C	1
ENSDARG00000061865	DDX10	DEAD (Asp-Glu-Ala-Asp) box polypeptide 10(ddx10)	DDX10	1
ENSDARG00000061204	DDX20	DEAD (Asp-Glu-Ala-Asp) box polypeptide 20(ddx20)	DDX20	1
ENSDARG00000091831	DDX27	DEAD (Asp-Glu-Ala-Asp) box polypeptide 27(ddx27)	DDX27	1
ENSDARG00000035507	DDX31	DEAD (Asp-Glu-Ala-Asp) box polypeptide 31(ddx31)	DDX31	1
ENSDARG00000105286	DDX54	DEAD (Asp-Glu-Ala-Asp) box polypeptide 54(ddx54)	DDX54	1
ENSDARG00000009864	DDX55	DEAD (Asp-Glu-Ala-Asp) box polypeptide 55(ddx55)	DDX55	1
ENSDARG00000042544	DEGS2	delta(4)-desaturase, sphingolipid 2(degs2)	DEGS2	1
ENSDARG00000013153	dennd3b	DENN/MADD domain containing 3b(dennd3b)		1
ENSDARG00000058656	desma	desmin a(desma)		1
ENSDARG00000075726	DHRS7B	dehydrogenase/reductase (SDR family) member 7B(dhrs7b)	DHRS7B	1
ENSDARG00000016415	DHTKD1	dehydrogenase E1 and transketolase domain containing 1(dhtkd1)	DHTKD1	1
ENSDARG00000077839	DHX30	DEAH (Asp-Glu-Ala-His) box helicase 30(dhx30)	DHX30	1
ENSDARG00000062612	dhx37	DEAH (Asp-Glu-Ala-His) box polypeptide 37(dhx37)	DHX37	1
ENSDARG00000079725	DHX9	DEAH (Asp-Glu-Ala-His) box helicase 9(dhx9)	DHX9	1
ENSDARG00000017696	DIEXF	digestive organ expansion factor homolog(diexf)	DIEXF	1
ENSDARG00000005057	dimt1l	DIM1 dimethyladenosine transferase 1-like (S. cerevisiae)(dimt1l)	DIMT1	1
ENSDARG00000025513	dip2cb	disco-interacting protein 2 homolog Cb(dip2cb)		1
ENSDARG00000014103	dkk1a	dickkopf WNT signaling pathway inhibitor 1a(dkk1a)		1
ENSDARG00000015918	DLAT	dihydrolipoamide S-acetyltransferase (E2 component of pyruvate dehydrogenase complex)(dlat)	DLAT	1
ENSDARG00000014626	dlx3b	distal-less homeobox 3b(dlx3b)	DLX3	1
ENSDARG00000015072	dmrt2a	doublesex and mab-3 related transcription factor 2a(dmrt2a)	DMRT2	1
ENSDARG00000102295	dnaja3b	DnaJ (Hsp40) homolog, subfamily A, member 3B(dnaja3b)		1
ENSDARG00000038978	DNAJB4	DnaJ (Hsp40) homolog, subfamily B, member 4(dnajb4)	DNAJB4	1
ENSDARG00000074727	DNAJC10	DnaJ (Hsp40) homolog, subfamily C, member 10(dnajc10)	DNAJC10	1
ENSDARG00000105195	DNAJC21	DnaJ (Hsp40) homolog, subfamily C, member 21(dnajc21)	DNAJC21	1
ENSDARG00000023927	DNAJC24	DnaJ (Hsp40) homolog, subfamily C, member 24(dnajc24)	DNAJC24	1
ENSDARG00000057648	DNTTIP2	deoxynucleotidyltransferase, terminal, interacting protein 2(dnttip2)		1
ENSDARG00000001968	DOCK5	dedicator of cytokinesis 5(dock5)	DOCK5	1
ENSDARG00000003564	DOHH	deoxyhypusine hydroxylase/monooxygenase(dohh)	DOHH	1
ENSDARG00000100242	DPH5	diphthamide biosynthesis 5(dph5)		1
ENSDARG00000042839	DPH6	diphthamine biosynthesis 6(dph6)	DPH6	1
ENSDARG00000103490	DPYSL4	dihydropyrimidinase-like 4(dpysl4)		1
ENSDARG00000011141	dpysl5a	dihydropyrimidinase-like 5a(dpysl5a)	DPYSL5	1
ENSDARG00000076426	dsg2l	desmoglein 2 like(dsg2l)		1
ENSDARG00000022309	dspa	desmoplakin a(dspa)	DSP	1
ENSDARG00000059386	DTWD1	DTW domain containing 1(dtwd1)	DTWD1	1
ENSDARG00000006567	DUS4L	dihydrouridine synthase 4-like (S. cerevisiae)(dus4l)	DUS4L	1
ENSDARG00000099889	DUSP27	dual specificity phosphatase 27 (putative)(dusp27)	DUSP27	1
ENSDARG00000103195	dync1i2b	dynein, cytoplasmic 1, intermediate chain 2b(dync1i2b)		1
ENSDARG00000007370	DYSF	dysferlin, limb girdle muscular dystrophy 2B (autosomal recessive)(dysf)	DYSF	1
ENSDARG00000061737	ECE1	endothelin converting enzyme 1(ece1)	ECE1	1
ENSDARG00000062834	ECSIT	ECSIT signalling integrator(ecsit)	ECSIT	1
ENSDARG00000070578	EDN2	endothelin 2(edn2)		1
ENSDARG00000062262	ednrab	endothelin receptor type Ab(ednrab)		1
ENSDARG00000099640	EED	embryonic ectoderm development(eed)	EED	1
ENSDARG00000054950	EEF2KMT	eukaryotic elongation factor 2 lysine methyltransferase(eef2kmt)	EEF2KMT	1
ENSDARG00000094324	efemp2a	EGF containing fibulin-like extracellular matrix protein 2a(efemp2a)		1
ENSDARG00000007723	EFNB1	ephrin-B1(efnb1)	EFNB1	1
ENSDARG00000052739	EGF	epidermal growth factor(egf)	EGF	1
ENSDARG00000042826	egr2b	early growth response 2b(egr2b)	EGR2	1
ENSDARG00000089156	EGR3	early growth response 3(egr3)	EGR3	1
ENSDARG00000077799	EGR4	early growth response 4(egr4)	LOC797711	1
ENSDARG00000102325	EHMT2	euchromatic histone-lysine N-methyltransferase 2(ehmt2)	EHMT2	1
ENSDARG00000074995	EIF2B5	eukaryotic translation initiation factor 2B, subunit 5 epsilon(eif2b5)	EIF2B5	1
ENSDARG00000012929	EIF2D	eukaryotic translation initiation factor 2D(eif2d)	EIF2D	1
ENSDARG00000101256	eif4g1b	eukaryotic translation initiation factor 4 gamma, 1b(eif4g1b)		1
ENSDARG00000034060	ELAC2	elaC ribonuclease Z 2(elac2)	ELAC2	1
ENSDARG00000042126	ELMO3	engulfment and cell motility 3(elmo3)	ELMO3	1
ENSDARG00000100185	elovl7b	ELOVL fatty acid elongase 7b(elovl7b)	ELOVL7	1
ENSDARG00000042005	ELP3	elongator acetyltransferase complex subunit 3(elp3)	ELP3	1
ENSDARG00000008852	ELP4	elongator acetyltransferase complex subunit 4(elp4)	ELP4	1
ENSDARG00000057255	EMC1	ER membrane protein complex subunit 1(emc1)	EMC1	1
ENSDARG00000024537	emilin1a	elastin microfibril interfacer 1a(emilin1a)	EMILIN1	1
ENSDARG00000061196	emilin2a	elastin microfibril interfacer 2a(emilin2a)	EMILIN2	1
ENSDARG00000059059	EMSY	EMSY BRCA2-interacting transcriptional repressor(emsy)	EMSY	1
ENSDARG00000098730	eng1b	engrailed homeobox 1b(eng1b)	EN1	1
ENSDARG00000031248	ENKUR	enkurin, TRPC channel interacting protein(enkur)	ENKUR	1
ENSDARG00000002255	epb41l3a	erythrocyte membrane protein band 4.1-like 3a(epb41l3a)		1
ENSDARG00000040087	EPB41L4A	erythrocyte membrane protein band 4.1 like 4A(epb41l4a)	EPB41L4A	1
ENSDARG00000054454	epha4a	eph receptor A4a(epha4a)	EPHA4	1
ENSDARG00000060494	EPRS	glutamyl-prolyl-tRNA synthetase(eprs)	EPRS	1
ENSDARG00000042670	eps15l1a	epidermal growth factor receptor pathway substrate 15-like 1a(eps15l1a)	EPS15L1	1
ENSDARG00000006202	erbb3a	erb-b2 receptor tyrosine kinase 3a(erbb3a)		1
ENSDARG00000008740	ESF1	ESF1, nucleolar pre-rRNA processing protein, homolog (S. cerevisiae)(esf1)	ESF1	1
ENSDARG00000040557	EXOSC5	exosome component 5(exosc5)	EXOSC5	1
ENSDARG00000063191	EXTL2	exostosin-like glycosyltransferase 2(extl2)	EXTL2	1
ENSDARG00000012397	EYA4	EYA transcriptional coactivator and phosphatase 4(eya4)		1
ENSDARG00000055705	F5	coagulation factor V(f5)	F5	1
ENSDARG00000007697	fabp7a	fatty acid binding protein 7, brain, a(fabp7a)		1
ENSDARG00000034650	fabp7b	fatty acid binding protein 7, brain, b(fabp7b)	FABP7	1
ENSDARG00000031657	FAHD1	fumarylacetoacetate hydrolase domain containing 1(fahd1)	FAHD1	1
ENSDARG00000023484	fam101a	family with sequence similarity 101, member A(fam101a)		1
ENSDARG00000062970	fam129ba	family with sequence similarity 129, member Ba(fam129ba)	FAM129B	1
ENSDARG00000098401	FAM136A	family with sequence similarity 136, member A(fam136a)		1
ENSDARG00000073709	fam149a	family with sequence similarity 149 member A(fam149a)	FAM149A	1
ENSDARG00000075858	FAM155A	family with sequence similarity 155, member A(fam155a)	FAM155A	1
ENSDARG00000053380	FAM189A1	family with sequence similarity 189, member A1(fam189a1)	FAM189A1	1
ENSDARG00000013346	fam208ab	family with sequence similarity 208, member Ab(fam208ab)	FAM208A	1
ENSDARG00000062269	FAN1	FANCD2/FANCI-associated nuclease 1(fan1)	FAN1	1
ENSDARG00000077075	FASTK	Fas-activated serine/threonine kinase(fastk)	FASTK	1
ENSDARG00000017591	fat1a	FAT atypical cadherin 1a(fat1a)		1
ENSDARG00000015156	FBLN2	fibulin 2(fbln2)	FBLN2	1
ENSDARG00000096995	FBXL22	F-box and leucine-rich repeat protein 22(fbxl22)		1
ENSDARG00000007356	fgf20a	fibroblast growth factor 20a(fgf20a)	FGF20	1
ENSDARG00000037677	fgf24	fibroblast growth factor 24(fgf24)		1
ENSDARG00000101540	FGF3	fibroblast growth factor 3(fgf3)	FGF3	1
ENSDARG00000091660	fgfbp1b	fibroblast growth factor binding protein 1b(fgfbp1b)	fgfbp1	1
ENSDARG00000038056	fgfbp2b	fibroblast growth factor binding protein 2b(fgfbp2b)		1
ENSDARG00000069105	fgfr4	fibroblast growth factor receptor 4(fgfr4)	FGFR4	1
ENSDARG00000071498	fhl1a	four and a half LIM domains 1a(fhl1a)	FHL1	1
ENSDARG00000042018	fhl2a	four and a half LIM domains 2a(fhl2a)	FHL2	1
ENSDARG00000056464	FITM1	fat storage-inducing transmembrane protein 1(fitm1)	FITM1	1
ENSDARG00000035873	fjx1	four jointed box 1(fjx1)	FJX1	1
ENSDARG00000001976	fkbp16	FK506 binding protein 16(fkbp16)		1
ENSDARG00000033567	fkbp1ab	FK506 binding protein 1Ab(fkbp1ab)		1
ENSDARG00000074201	FLNA	filamin A, alpha (actin binding protein 280)(flna)		1
ENSDARG00000098374	flnbl	filamin B, like(flnbl)		1
ENSDARG00000018566	flnca	filamin C, gamma a (actin binding protein 280)(flnca)	FLNC	1
ENSDARG00000076895	FLRT3	fibronectin leucine rich transmembrane 3(flrt3)	FLRT3	1
ENSDARG00000019815	fn1a	fibronectin 1a(fn1a)	FN1	1
ENSDARG00000035895	fndc5b	fibronectin type III domain containing 5b(fndc5b)		1
ENSDARG00000022020	FOCAD	focadhesin(focad)	FOCAD	1
ENSDARG00000079373	fosl1b	FOS-like antigen 1b(fosl1b)		1
ENSDARG00000102138	FOXA1	forkhead box A1(foxa1)	FOXA1	1
ENSDARG00000042485	foxd5	forkhead box D5(foxd5)		1
ENSDARG00000070389	foxf2b	forkhead box F2b(foxf2b)		1
ENSDARG00000104566	FOXI1	forkhead box i1(foxi1)		1
ENSDARG00000069715	FOXI2	forkhead box I2(foxi2)		1
ENSDARG00000101919	foxj1a	forkhead box J1a(foxj1a)	FOXJ1	1
ENSDARG00000030583	FOXK2	forkhead box K2(foxk2)		1
ENSDARG00000069473	frem1a	Fras1 related extracellular matrix 1a(frem1a)	FREM1	1
ENSDARG00000102626	frem2b	Fras1 related extracellular matrix protein 2b(frem2b)		1
ENSDARG00000076496	frmd4bb	FERM domain containing 4Bb(frmd4bb)		1
ENSDARG00000052846	fsta	follistatin a(fsta)	FST	1
ENSDARG00000025670	FSTL3	follistatin-like 3 (secreted glycoprotein)(fstl3)	FSTL3	1
ENSDARG00000028098	fut9d	fucosyltransferase 9d(fut9d)	fut9b	1
ENSDARG00000016260	FXR2	fragile X mental retardation, autosomal homolog 2(fxr2)	FXR2	1
ENSDARG00000099014	FXYD1	FXYD domain containing ion transport regulator 1 (phospholemman)(fxyd1)		1
ENSDARG00000090714	gaa	glucosidase, alpha; acid (Pompe disease, glycogen storage disease type II)(gaa)	GAA	1
ENSDARG00000017242	GAREM	GRB2 associated, regulator of MAPK1(garem)	GAREM1	1
ENSDARG00000078803	GAS2L1	growth arrest-specific 2 like 1(gas2l1)		1
ENSDARG00000017821	GATA5	GATA binding protein 5(gata5)	GATA5	1
ENSDARG00000037309	GATB	glutamyl-tRNA(Gln) amidotransferase, subunit B(gatb)	GATB	1
ENSDARG00000036239	GATM	glycine amidinotransferase (L-arginine:glycine amidinotransferase)(gatm)	GATM	1
ENSDARG00000003244	GBP3	guanylate binding protein 3(gbp3)		1
ENSDARG00000079296	gcga	glucagon a(gcga)		1
ENSDARG00000040907	gcgb	glucagon b(gcgb)	GCG	1
ENSDARG00000058419	GCN1	GCN1 eIF2 alpha kinase activator homolog(gcn1)	GCN1	1
ENSDARG00000105187	gcshb	glycine cleavage system protein H (aminomethyl carrier), b(gcshb)		1
ENSDARG00000079257	GEMIN5	gem (nuclear organelle) associated protein 5(gemin5)	GEMIN5	1
ENSDARG00000044094	GFPT2	glutamine-fructose-6-phosphate transaminase 2(gfpt2)	GFPT2	1
ENSDARG00000018342	ggt1b	gamma-glutamyltransferase 1b(ggt1b)		1
ENSDARG00000052045	ggt5a	gamma-glutamyltransferase 5a(ggt5a)		1
ENSDARG00000101210	glg1b	golgi glycoprotein 1b(glg1b)		1
ENSDARG00000101244	GLI1	GLI family zinc finger 1(gli1)		1
ENSDARG00000016837	glipr2l	GLI pathogenesis-related 2, like(glipr2l)	GLIPR2	1
ENSDARG00000078388	glis2a	GLIS family zinc finger 2a(glis2a)		1
ENSDARG00000016160	GMPR	guanosine monophosphate reductase(gmpr)	GMPR	1
ENSDARG00000098080	GNL2	guanine nucleotide binding protein-like 2 (nucleolar)(gnl2)	GNL2	1
ENSDARG00000020595	GNL3L	guanine nucleotide binding protein-like 3 (nucleolar)-like(gnl3l)		1
ENSDARG00000022795	golt1ba	golgi transport 1Ba(golt1ba)		1
ENSDARG00000015472	GPC4	glypican 4(gpc4)	GPC4	1
ENSDARG00000043701	gpd1a	glycerol-3-phosphate dehydrogenase 1a(gpd1a)	GPD1	1
ENSDARG00000094860	gpr186	G protein-coupled receptor 186(gpr186)		1
ENSDARG00000102226	GPR19	G protein-coupled receptor 19(gpr19)	GPR19	1
ENSDARG00000074540	GPR63	G protein-coupled receptor 63(gpr63)	GPR63	1
ENSDARG00000103092	grem2b	gremlin 2, DAN family BMP antagonist b(grem2b)	GREM2	1
ENSDARG00000087187	grip2a	glutamate receptor interacting protein 2a(grip2a)		1
ENSDARG00000011459	gsna	gelsolin a(gsna)	GSN	1
ENSDARG00000031048	GSPT1	G1 to S phase transition 1(gspt1)	GSPT1	1
ENSDARG00000030267	gtf3aa	general transcription factor IIIAa(gtf3aa)	GTF3A	1
ENSDARG00000042900	gtpbp1l	GTP binding protein 1, like(gtpbp1l)		1
ENSDARG00000071059	GTPBP2	GTP binding protein 2(gtpbp2)	GTPBP2	1
ENSDARG00000029088	GUF1	GUF1 homolog, GTPase(guf1)	GUF1	1
ENSDARG00000102175	hamp	hepcidin antimicrobial peptide(hamp)		1
ENSDARG00000008305	HAND2	heart and neural crest derivatives expressed 2(hand2)	HAND2	1
ENSDARG00000036987	HAS2	hyaluronan synthase 2(has2)	HAS2	1
ENSDARG00000099742	HEATR1	HEAT repeat containing 1(heatr1)	HEATR1	1
ENSDARG00000036076	HEATR3	HEAT repeat containing 3(heatr3)	HEATR3	1
ENSDARG00000059116	HEATR5B	HEAT repeat containing 5B(heatr5b)	HEATR5B	1
ENSDARG00000078894	HEMK1	HemK methyltransferase family member 1(hemk1)	HEMK1	1
ENSDARG00000054560	her15.1	hairy and enhancer of split-related 15, tandem duplicate 1(her15.1)	her12	1
ENSDARG00000079076	hgfb	hepatocyte growth factor b(hgfb)		1
ENSDARG00000101259	HGH1	HGH1 homolog (S. cerevisiae)(hgh1)	HGH1	1
ENSDARG00000039051	hhatla	hedgehog acyltransferase-like, a(hhatla)	HHATL	1
ENSDARG00000060397	HHIP	hedgehog interacting protein(hhip)	HHIP	1
ENSDARG00000101482	HK2	hexokinase 2(hk2)	HK2	1
ENSDARG00000039934	HLCS	holocarboxylase synthetase (biotin-(proprionyl-CoA-carboxylase (ATP-hydrolysing)) ligase)(hlcs)	HLCS	1
ENSDARG00000016936	HMCN1	hemicentin 1(hmcn1)	HMCN1	1
ENSDARG00000052734	hmgcra	3-hydroxy-3-methylglutaryl-CoA reductase a(hmgcra)	HMGCR	1
ENSDARG00000099387	hn1a	hematological and neurological expressed 1a(hn1a)	HN1	1
ENSDARG00000006615	hnf1ba	HNF1 homeobox Ba(hnf1ba)	HNF1B	1
ENSDARG00000021494	HNF4A	hepatocyte nuclear factor 4, alpha(hnf4a)	HNF4A	1
ENSDARG00000056027	hoxb8a	homeobox B8a(hoxb8a)	HOXB8	1
ENSDARG00000095807	HP	haptoglobin(hp)		1
ENSDARG00000101010	HPDL	4-hydroxyphenylpyruvate dioxygenase-like(hpdl)	HPDL	1
ENSDARG00000045553	HSD17B2	hydroxysteroid (17-beta) dehydrogenase 2(hsd17b2)	HSD17B2	1
ENSDARG00000018989	hspa4b	heat shock protein 4b(hspa4b)		1
ENSDARG00000002204	HSPB11	heat shock protein, alpha-crystallin-related, b11(hspb11)		1
ENSDARG00000104441	HSPB7	heat shock protein family, member 7 (cardiovascular)(hspb7)	HSPB7	1
ENSDARG00000078674	HSPB9	heat shock protein, alpha-crystallin-related, 9(hspb9)		1
ENSDARG00000076564	HSPG2	heparan sulfate proteoglycan 2(hspg2)	HSPG2	1
ENSDARG00000070940	HTR2B	5-hydroxytryptamine (serotonin) receptor 2B, G protein-coupled(htr2b)	HTR2B	1
ENSDARG00000014907	htra1b	HtrA serine peptidase 1b(htra1b)		1
ENSDARG00000052895	htra3a	HtrA serine peptidase 3a(htra3a)		1
ENSDARG00000010925	htra3b	HtrA serine peptidase 3b(htra3b)	HTRA3	1
ENSDARG00000007955	IARS	isoleucyl-tRNA synthetase(iars)	IARS	1
ENSDARG00000058461	ICE1	KIAA0947-like (H. sapiens)(ice1)		1
ENSDARG00000078835	ict1	immature colon carcinoma transcript 1(ict1)	ICT1	1
ENSDARG00000075570	IDE	insulin-degrading enzyme(ide)	IDE	1
ENSDARG00000023648	IDH3G	isocitrate dehydrogenase 3 (NAD+) gamma(idh3g)	IDH3G	1
ENSDARG00000036811	IFRD2	interferon-related developmental regulator 2(ifrd2)	IFRD2	1
ENSDARG00000075158	IGDCC3	immunoglobulin superfamily, DCC subclass, member 3(igdcc3)	IGDCC3	1
ENSDARG00000099144	IGFBP3	insulin-like growth factor binding protein 3(igfbp3)	IGFBP3	1
ENSDARG00000005526	igfn1.1	immunoglobulin-like and fibronectin type III domain containing 1, tandem duplicate 1(igfn1.1)		1
ENSDARG00000077002	igsf3	immunoglobulin superfamily, member 3(igsf3)	IGSF3	1
ENSDARG00000010408	IGSF9B	immunoglobulin superfamily, member 9b(igsf9b)		1
ENSDARG00000094204	IKBKAP	inhibitor of kappa light polypeptide gene enhancer in B-cells, kinase complex-associated protein(ikbkap)	IKBKAP	1
ENSDARG00000087909	IL4	interleukin 4(il4)		1
ENSDARG00000054128	im:7136021	im:7136021(im:7136021)		1
ENSDARG00000057245	im:7138535	im:7138535(im:7138535)		1
ENSDARG00000087779	im:7148292	im:7148292(im:7148292)	PUM3	1
ENSDARG00000054540	IMP4	IMP4, U3 small nucleolar ribonucleoprotein, homolog (yeast)(imp4)	IMP4	1
ENSDARG00000035350	INS	preproinsulin(ins)	INS	1
ENSDARG00000077943	INTS5	integrator complex subunit 5(ints5)	INTS5	1
ENSDARG00000073744	IP6K1	inositol hexakisphosphate kinase 1(ip6k1)	IP6K1	1
ENSDARG00000060618	IPO13	importin 13(ipo13)	IPO13	1
ENSDARG00000041493	IPO4	importin 4(ipo4)	IPO4	1
ENSDARG00000058159	IPO8	importin 8(ipo8)	IPO8	1
ENSDARG00000003446	IPPK	inositol 1,3,4,5,6-pentakisphosphate 2-kinase(ippk)	IPPK	1
ENSDARG00000101076	irx3a	iroquois homeobox 3a(irx3a)		1
ENSDARG00000034043	irx5a	iroquois homeobox 5a(irx5a)		1
ENSDARG00000086374	ISG15	ISG15 ubiquitin-like modifier(isg15)		1
ENSDARG00000079783	ISG20	interferon stimulated exonuclease gene(isg20)		1
ENSDARG00000020541	ISM1	isthmin 1(ism1)	ISM1	1
ENSDARG00000002507	ITGA10	integrin, alpha 10(itga10)	ITGA10	1
ENSDARG00000036086	itga11a	integrin, alpha 11a(itga11a)	ITGA11	1
ENSDARG00000103056	ITGA4	integrin alpha 4(itga4)	ITGA4	1
ENSDARG00000042282	itga6a	integrin, alpha 6a(itga6a)	ITGA6	1
ENSDARG00000069946	itga6b	integrin, alpha 6b(itga6b)		1
ENSDARG00000053232	itgb1b.1	integrin, beta 1b.1(itgb1b.1)		1
ENSDARG00000044318	ITGB7	integrin, beta 7(itgb7)	ITGB7	1
ENSDARG00000019614	JADE3	jade family PHD finger 3(jade3)	JADE3	1
ENSDARG00000030289	jag1a	jagged 1a(jag1a)		1
ENSDARG00000014246	jag2a	jagged 2a(jag2a)		1
ENSDARG00000079071	jam2b	junctional adhesion molecule 2b(jam2b)	jam2a	1
ENSDARG00000102896	JMJD6	jumonji domain containing 6(jmjd6)	JMJD6	1
ENSDARG00000028625	JPH2	junctophilin 2(jph2)	JPH2	1
ENSDARG00000060102	KANK1	KN motif and ankyrin repeat domains 1(kank1)	KANK1	1
ENSDARG00000104734	KAT2A	K(lysine) acetyltransferase 2A(kat2a)	KAT2A	1
ENSDARG00000002666	kcnj1b	potassium inwardly-rectifying channel, subfamily J, member 1b(kcnj1b)	KCNJ1	1
ENSDARG00000019418	kcnj2a	potassium inwardly-rectifying channel, subfamily J, member 2a(kcnj2a)	KCNJ2	1
ENSDARG00000061504	KDM4C	lysine (K)-specific demethylase 4C(kdm4c)	KDM4C	1
ENSDARG00000104567	KDM5A	lysine (K)-specific demethylase 5A(kdm5a)	KDM5A	1
ENSDARG00000017321	KDR	kinase insert domain receptor (a type III receptor tyrosine kinase)(kdr)	KDR	1
ENSDARG00000012021	KDSR	3-ketodihydrosphingosine reductase(kdsr)	KDSR	1
ENSDARG00000100225	kif16ba	kinesin family member 16Ba(kif16ba)	KIF16B	1
ENSDARG00000042368	kif26aa	kinesin family member 26Aa(kif26aa)		1
ENSDARG00000033099	KIF7	kinesin family member 7(kif7)	KIF7	1
ENSDARG00000056998	kirrelb	kin of IRRE like b(kirrelb)		1
ENSDARG00000015312	klf12a	Kruppel-like factor 12a(klf12a)		1
ENSDARG00000018757	klf18	Kruppel-like factor 18(klf18)		1
ENSDARG00000015506	klf5a	Kruppel-like factor 5a(klf5a)	KLF5	1
ENSDARG00000039052	klhl40a	kelch-like family member 40a(klhl40a)	KLHL40	1
ENSDARG00000053803	klhl43	kelch-like family member 43(klhl43)		1
ENSDARG00000018404	KRT18	keratin 18(krt18)	KRT18	1
ENSDARG00000036834	krt92	keratin 92(krt92)		1
ENSDARG00000044975	krt94	keratin 94(krt94)		1
ENSDARG00000000212	krt97	keratin 97(krt97)		1
ENSDARG00000074346	l3mbtl1b	l(3)mbt-like 1b (Drosophila)(l3mbtl1b)	L3MBTL3	1
ENSDARG00000042902	lace1b	lactation elevated 1b(lace1b)		1
ENSDARG00000020785	LAMA4	laminin, alpha 4(lama4)	LAMA4	1
ENSDARG00000058543	LAMA5	laminin, alpha 5(lama5)	LAMA5	1
ENSDARG00000101209	lamb1a	laminin, beta 1a(lamb1a)	LAMB1	1
ENSDARG00000002084	LAMB2	laminin, beta 2 (laminin S)(lamb2)	LAMB2	1
ENSDARG00000033950	lamb2l	laminin, beta 2-like(lamb2l)		1
ENSDARG00000036279	LAMC1	laminin, gamma 1(lamc1)	LAMC1	1
ENSDARG00000061981	LAP3	leucine aminopeptidase 3(lap3)	LAP3	1
ENSDARG00000019280	larsb	leucyl-tRNA synthetase b(larsb)	LARS	1
ENSDARG00000056322	ldb3a	LIM domain binding 3a(ldb3a)		1
ENSDARG00000099974	ldb3b	LIM domain binding 3b(ldb3b)	ldb3a	1
ENSDARG00000029476	ldlra	low density lipoprotein receptor a(ldlra)	LDLR	1
ENSDARG00000031894	LEF1	lymphoid enhancer-binding factor 1(lef1)	LEF1	1
ENSDARG00000015824	lemd3	LEM domain containing 3(lemd3)	LEMD3	1
ENSDARG00000070961	LEPR	leptin receptor(lepr)	LEPR	1
ENSDARG00000077964	limd1a	LIM domains containing 1a(limd1a)	LIMD1	1
ENSDARG00000069852	LIPT2	lipoyl(octanoyl) transferase 2 (putative)(lipt2)	LIPT2	1
ENSDARG00000007751	lmnl3	lamin L3(lmnl3)		1
ENSDARG00000053535	lmo7b	LIM domain 7b(lmo7b)		1
ENSDARG00000056111	lmod1a	leiomodin 1a (smooth muscle)(lmod1a)		1
ENSDARG00000077261	lmod1b	leiomodin 1b (smooth muscle)(lmod1b)		1
ENSDARG00000043323	LNX1	ligand of numb-protein X 1(lnx1)	LNX1	1
ENSDARG00000071478	lnx2b	ligand of numb-protein X 2b(lnx2b)		1
ENSDARG00000094426	LOC100148329	hairy-related 4.2-like(LOC100148329)		1
ENSDARG00000056732	LOC100149863	hairy-related 4.1-like(LOC100149863)		1
ENSDARG00000098957	LOC100329375	CD59 glycoprotein-like(LOC100329375)		1
ENSDARG00000099805	LOC100332847	zinc finger protein 154-like(LOC100332847)		1
ENSDARG00000099962	LOC100332895	PH domain leucine-rich repeat-containing protein phosphatase 2(LOC100332895)	PHLPP2	1
ENSDARG00000054562	LOC100534909	transcription factor HES-5-like(LOC100534909)		1
ENSDARG00000079216	LOC100534995	dipeptidase 3-like(LOC100534995)	DPEP3	1
ENSDARG00000096007	LOC100537428	gastrula zinc finger protein XlCGF57.1-like(LOC100537428)		1
ENSDARG00000099506	LOC100537765	ras-related C3 botulinum toxin substrate 1-like(LOC100537765)		1
ENSDARG00000100587	LOC101883486	zinc finger protein 525-like(LOC101883486)		1
ENSDARG00000101800	LOC101884223	L-seryl-tRNA(Sec) kinase-like(LOC101884223)	PSTK	1
ENSDARG00000037476	LOC101885672	E3 ubiquitin-protein ligase NEURL3(LOC101885672)		1
ENSDARG00000090942	LOC101885996	gastrula zinc finger protein XlCGF26.1-like(LOC101885996)		1
ENSDARG00000068590	LOC101886319	N-acetyltransferase 6(LOC101886319)	NAT6	1
ENSDARG00000090998	LOC103908660	gastrula zinc finger protein XlCGF8.2DB-like(LOC103908660)		1
ENSDARG00000055505	LOC103909601	platelet-derived growth factor subunit A-like(LOC103909601)		1
ENSDARG00000102032	LOC103909969	versican core protein-like(LOC103909969)		1
ENSDARG00000011490	LOC108179022	signal peptide, CUB and EGF-like domain-containing protein 3(LOC108179022)		1
ENSDARG00000097289	LOC108179327	uncharacterized LOC108179327(LOC108179327)		1
ENSDARG00000097904	LOC108190093	uncharacterized LOC108190093(LOC108190093)		1
ENSDARG00000039322	LOC402879	mitochondrial ubiquitin ligase activator of nfkb 1-A(LOC402879)		1
ENSDARG00000044615	LOC405768	protein kinase Npk(LOC405768)		1
ENSDARG00000103184	LOC560295	inactive serine protease PAMR1-like(LOC560295)	PAMR1	1
ENSDARG00000063359	LOC563783	arylsulfatase I(LOC563783)	ARSI	1
ENSDARG00000036493	LOC569854	leucine-rich repeat-containing protein 14-like(LOC569854)		1
ENSDARG00000074235	LOC797620	V-set domain-containing T-cell activation inhibitor 1-like(LOC797620)	LOC101884321	1
ENSDARG00000054451	LOXL1	lysyl oxidase-like 1(loxl1)	LOXL1	1
ENSDARG00000044010	loxl2a	lysyl oxidase-like 2a(loxl2a)	LOC100535557	1
ENSDARG00000087697	LPL	lipoprotein lipase(lpl)		1
ENSDARG00000029146	lrp1ab	low density lipoprotein receptor-related protein 1Ab(lrp1ab)	LRP1	1
ENSDARG00000102506	lrp2a	low density lipoprotein receptor-related protein 2a(lrp2a)	LRP2	1
ENSDARG00000043970	LRPPRC	leucine-rich pentatricopeptide repeat containing(lrpprc)	LRPPRC	1
ENSDARG00000105018	LRRC20	leucine rich repeat containing 20(lrrc20)	LRRC20	1
ENSDARG00000060115	LRRN1	leucine rich repeat neuronal 1(lrrn1)	LRRN1	1
ENSDARG00000077569	LRRN3	leucine rich repeat neuronal 3(lrrn3)		1
ENSDARG00000056922	LTBP1	latent transforming growth factor beta binding protein 1(ltbp1)		1
ENSDARG00000035682	LTBP3	latent transforming growth factor beta binding protein 3(ltbp3)	LTBP3	1
ENSDARG00000042861	LTK	leukocyte receptor tyrosine kinase(ltk)		1
ENSDARG00000026281	LYRM1	LYR motif containing 1(lyrm1)	LYRM1	1
ENSDARG00000101869	magi3a	membrane associated guanylate kinase, WW and PDZ domain containing 3a(magi3a)		1
ENSDARG00000077364	MAPK9	mitogen-activated protein kinase 9(mapk9)	MAPK9	1
ENSDARG00000102878	mapre3b	microtubule-associated protein, RP/EB family, member 3b(mapre3b)		1
ENSDARG00000034396	MARS	methionyl-tRNA synthetase(mars)	MARS	1
ENSDARG00000061725	MAST3	microtubule associated serine/threonine kinase 3(mast3)		1
ENSDARG00000069245	matn3a	matrilin 3a(matn3a)		1
ENSDARG00000077314	MBLAC1	metallo-beta-lactamase domain containing 1(mblac1)	MBLAC1	1
ENSDARG00000089643	mcama	melanoma cell adhesion molecule a(mcama)		1
ENSDARG00000016613	MCAT	malonyl CoA:ACP acyltransferase (mitochondrial)(mcat)	MCAT	1
ENSDARG00000033443	MDM2	MDM2 oncogene, E3 ubiquitin protein ligase(mdm2)	MDM2	1
ENSDARG00000041237	MED18	mediator of RNA polymerase II transcription, subunit 18 homolog (yeast)(med18)	MED18	1
ENSDARG00000017229	MEGF10	multiple EGF-like-domains 10(megf10)	MEGF10	1
ENSDARG00000074808	megf6b	multiple EGF-like-domains 6b(megf6b)	MEGF6	1
ENSDARG00000007891	MEOX1	mesenchyme homeobox 1(meox1)	MEOX1	1
ENSDARG00000070903	MET	MET proto-oncogene, receptor tyrosine kinase(met)	MET	1
ENSDARG00000033440	METAP1	methionyl aminopeptidase 1(metap1)	METAP1	1
ENSDARG00000089236	METTL15	methyltransferase like 15(mettl15)	METTL15	1
ENSDARG00000012051	METTL21A	methyltransferase like 21A(mettl21a)	METTL21A	1
ENSDARG00000060001	METTL9	methyltransferase like 9(mettl9)	METTL9	1
ENSDARG00000036820	MGLL	monoglyceride lipase(mgll)	MGLL	1
ENSDARG00000055344	mipep	mitochondrial intermediate peptidase(mipep)	MIPEP	1
ENSDARG00000059657	MKS1	Meckel syndrome, type 1(mks1)	MKS1	1
ENSDARG00000060383	MMAA	methylmalonic aciduria (cobalamin deficiency) cblA type(mmaa)	MMAA	1
ENSDARG00000043877	MMACHC	methylmalonic aciduria (cobalamin deficiency) cblC type, with homocystinuria(mmachc)	MMACHC	1
ENSDARG00000012395	mmp13a	matrix metallopeptidase 13a(mmp13a)	MMP8	1
ENSDARG00000013072	mmp15b	matrix metallopeptidase 15b(mmp15b)	MMP15	1
ENSDARG00000017676	MMP2	matrix metallopeptidase 2(mmp2)	MMP2	1
ENSDARG00000073711	mmrn2b	multimerin 2b(mmrn2b)		1
ENSDARG00000008239	MOCS3	molybdenum cofactor synthesis 3(mocs3)	MOCS3	1
ENSDARG00000086481	mogat3a	monoacylglycerol O-acyltransferase 3a(mogat3a)	MOGAT1	1
ENSDARG00000078585	MON1A	MON1 secretory trafficking family member A(mon1a)	MON1A	1
ENSDARG00000028539	MORC2	MORC family CW-type zinc finger 2(morc2)	MORC2	1
ENSDARG00000031136	MOXD1	monooxygenase, DBH-like 1(moxd1)	MOXD1	1
ENSDARG00000012495	MPHOSPH10	M-phase phosphoprotein 10 (U3 small nucleolar ribonucleoprotein)(mphosph10)	MPHOSPH10	1
ENSDARG00000056367	MPV17L2	MPV17 mitochondrial membrane protein-like 2(mpv17l2)	MPV17L2	1
ENSDARG00000019521	mpx	myeloid-specific peroxidase(mpx)	EPX	1
ENSDARG00000038822	mrc1b	mannose receptor, C type 1b(mrc1b)		1
ENSDARG00000062568	MRPL2	mitochondrial ribosomal protein L2(mrpl2)	MRPL2	1
ENSDARG00000016307	MRPL46	mitochondrial ribosomal protein L46(mrpl46)	MRPL46	1
ENSDARG00000075422	MRPL49	mitochondrial ribosomal protein L49(mrpl49)	MRPL49	1
[truncated: 1,527 more rows]

## Sheet: GO_analysis 48 Hours KD
GO	Description	LogP	Enrichment	Z-score	#TotalGeneInLibrary	#GeneInGO	#GeneInHitList	#GeneInGOAndHitList	%InGO	STDV %InGO	GeneID	Hits	Log(q-value)	GeneList
[truncated: 1,333 more rows]

[truncated: 5 more sheets: IPA Canonical Path 48 Hours KD, 48 Hours OE, deg 48 Hours OE, GO_analysis 48 Hours OE, IPA Canonical Pathw 48 Hours OE]
