# Supplementary material for: A metabolic interplay coordinated by HLX regulates myeloid differentiation and AML through partly overlapping pathways
Source: Nat Commun. 2018 Aug 6;9:3090. doi: 10.1038/s41467-018-05311-4 (PMC6078963; doi:10.1038/s41467-018-05311-4)
Supplement: Supplementary file 5 — Supplementary Data 2 [file 41467_2018_5311_MOESM5_ESM.xlsx]

## Sheet: Legend
Supplementary Data 2. ATAC-seq zebrafish
Sheet 1. Total ATAC-seq results. Peaks located around 25kB of a gene were assigned to respective genes. Sheet 2. Genes with differential ATAC-seq peaks in control or hlx1 MO. Sheets 3-4. GO (3) and IPA (4) analysis of differential ATAC-seq peaks. Sheet 5-6. Motif analysis in ATAC-seq peaks gained or lost in control (5) or hlx1 MO (6). Sheets 7-8. Comparison of genes with differential ATAC-seq pea…

## Sheet: Values ATAC
Chromosome	start	end	Genes	ko dist	wt dist	Genes2
chr1	25750296	25750297	ints12_up_1_chr1_25750297_r	4952	-1040	INTS12
chr1	25751270	25751271	g3bp2_up_1_chr1_25751271_f	-5926	66	G3BP2
chr3	16387641	16387642	eps8l1_up_1_chr3_16387642_r	3487	-9635	EPS8L1
chr3	25978480	25978481	zgc:162612_up_1_chr3_25978481_r	-4999	-1528	ZGC:162612
chr3	29846613	29846614	hsd17b14_up_1_chr3_29846614_r	-8965	8959	HSD17B14
chr5	13738652	13738653	npffr1l2_up_1_chr5_13738653_r	-9407	5501	NPFFR1L2
chr5	20375704	20375705	pik3ip1_up_1_chr5_20375705_r	-6873	622	PIK3IP1
chr5	20527196	20527197	camk2b1_up_1_chr5_20527197_r	6649	-2993	CAMK2B1
chr5	23582425	23582426	tp53_up_1_chr5_23582426_f	2230	4861	TP53
chr5	23582425	23582426	tp53_up_1_chr5_23582426_f	2230	4861	TP53
chr5	23582425	23582426	tp53_up_1_chr5_23582426_f	2230	4861	TP53
chr5	23585532	23585533	tp53_up_1_chr5_23585533_f	-668	1754	TP53
chr5	24378831	24378832	rhbdd3_up_1_chr5_24378832_f	9854	-1557	RHBDD3
chr5	38499225	38499226	bmp2k_up_1_chr5_38499226_f	8744	0	BMP2K
chr5	38499225	38499226	bmp2k_up_1_chr5_38499226_f	8744	0	BMP2K
chr6	135093	135094	zglp1_up_1_chr6_135094_f	1439	7910	ZGLP1
chr6	39007597	39007598	vdrb_up_1_chr6_39007598_r	1906	-1300	VDRB
chr6	39922569	39922570	sumf1_up_1_chr6_39922570_r	-9420	229	SUMF1
chr6	42822746	42822747	sema3fa_up_1_chr6_42822747_f	4398	5698	SEMA3FA
chr6	60032243	60032244	slain1b_up_1_chr6_60032244_r	-7926	6213	SLAIN1B
chr7	26378132	26378133	tp53i11a_up_1_chr7_26378133_f	5915	0	TP53I11A
chr7	67028438	67028439	znf143a_up_1_chr7_67028439_r	-8500	0	ZNF143A
chr8	556941	556942	zgc:110697_up_1_chr8_556942_f	8998	-362	ZGC:110697
chr8	4732718	4732719	ciao1_up_1_chr8_4732719_r	-9576	-1558	CIAO1
chr8	4741889	4741890	hsp70l_up_1_chr8_4741890_f	405	5187	HSP70L
chr8	4747637	4747638	tmem127_up_1_chr8_4747638_f	-4369	0	TMEM127
chr8	25797966	25797967	taf10_up_1_chr8_25797967_r	-4610	-145	TAF10
chr8	37072724	37072725	zgc:162200_up_1_chr8_37072725_r	7738	769	ZGC:162200
chr9	22033044	22033045	kctd12.1_up_1_chr9_22033045_f	9783	-5757	KCTD12.1
chr9	31356963	31356964	clybl_up_1_chr9_31356964_f	6671	-658	CLYBL
chr9	46038779	46038780	twist2_up_1_chr9_46038780_f	3410	7816	TWIST2
chr10	28230575	28230576	med13a_up_1_chr10_28230576_r	-3841	2318	MED13A
chr11	44805172	44805173	tmc6b_up_1_chr11_44805173_f	5135	0	TMC6B
chr12	31802039	31802040	mir2196_up_1_chr12_31802040_f	-7124	-839	MIR2196
chr13	8453274	8453275	calm2a_up_1_chr13_8453275_r	-3979	-13	CALM2A
chr13	15092302	15092303	mir103_up_1_chr13_15092303_f	872	7297	MIR103
chr13	42630506	42630507	capn2a_up_1_chr13_42630507_r	8831	-6806	CAPN2A
chr14	38978	38979	aurkb_up_1_chr14_38979_r	6674	0	AURKB
chr14	25927108	25927109	gm2a_up_1_chr14_25927109_f	-7449	0	GM2A
chr15	17437765	17437766	mir21-2_up_1_chr15_17437766_f	1949	9669	MIR21-2
chr15	19948508	19948509	dyrk1ab_up_1_chr15_19948509_f	7033	3785	DYRK1AB
chr15	19964570	19964571	prkrirb_up_1_chr15_19964571_f	-8791	55	PRKRIRB
chr16	22860111	22860112	pbxip1b_up_1_chr16_22860112_r	-7387	0	PBXIP1B
chr16	22866056	22866057	lenep_up_1_chr16_22866057_r	-1442	5849	LENEP
chr17	26809654	26809655	jade1_up_1_chr17_26809655_f	3928	1751	JADE1
chr17	43812708	43812709	ktn1_up_1_chr17_43812709_f	-5712	791	KTN1
chr17	43812708	43812709	ktn1_up_1_chr17_43812709_f	-5712	791	KTN1
chr18	39125724	39125725	bcl2l10_up_1_chr18_39125725_f	3388	-1700	BCL2L10
chr19	32570695	32570696	mrpl53_up_1_chr19_32570696_f	6274	-7710	MRPL53
chr20	19107130	19107131	pinx1_up_1_chr20_19107131_f	3944	-5135	PINX1
chr20	22321313	22321314	kdr_up_1_chr20_22321314_f	-9985	-9063	KDR
chr20	27253405	27253406	btbd7_up_1_chr20_27253406_r	4070	-1745	BTBD7
chr20	54174041	54174042	ppp2r5cb_up_1_chr20_54174042_r	-9361	0	PPP2R5CB
chr21	13580159	13580160	fut7_up_1_chr21_13580160_f	-5637	6301	FUT7
chr23	5096691	5096692	kcna2b_up_1_chr23_5096692_r	459	-1087	KCNA2B
chr23	20586783	20586784	dpm1_up_1_chr23_20586784_f	-7079	4866	DPM1
chr23	30801064	30801065	thap3_up_1_chr23_30801065_r	3912	-2386	THAP3
chr23	31181169	31181170	tbx18_up_1_chr23_31181170_f	4710	-784	TBX18
chr23	42370586	42370587	cyp2aa7_up_1_chr23_42370587_f	-9708	-1406	CYP2AA7
chr1	39141384	39141385	dctd_up_1_chr1_39141385_r	23280	0	DCTD
chr1	44513981	44513982	ddx39aa_up_1_chr1_44513982_r	19695	0	DDX39AA
chr1	51567154	51567155	rab3da_up_1_chr1_51567155_r	16136	0	RAB3DA
chr2	8002713	8002714	tbl1xr1b_up_1_chr2_8002714_r	22141	-347	TBL1XR1B
chr2	22189868	22189869	rab2a_up_1_chr2_22189869_r	20087	1954	RAB2A
chr2	26581686	26581687	palm1b_up_1_chr2_26581687_f	10372	3088	PALM1B
chr2	32530327	32530328	abcf2a_up_1_chr2_32530328_r	-22595	-45	ABCF2A
chr2	32760587	32760588	klhl18_up_1_chr2_32760588_f	14173	-5061	KLHL18
chr2	50392046	50392047	exoc3_up_1_chr2_50392047_r	-15081	-2951	EXOC3
chr3	29837173	29837174	bcat2_up_1_chr3_29837174_r	-18405	-268	BCAT2
chr3	29837208	29837209	bcat2_up_1_chr3_29837209_r	-18370	-233	BCAT2
chr3	34068184	34068185	mir181c_up_1_chr3_34068185_f	19439	-3727	MIR181C
chr3	35411870	35411871	ndufab1b_up_1_chr3_35411871_r	-23590	1560	NDUFAB1B
chr3	35411870	35411871	ndufab1b_up_1_chr3_35411871_r	-23590	1560	NDUFAB1B
chr3	35412626	35412627	rpusd1_up_1_chr3_35412627_f	22834	-2316	RPUSD1
chr3	60509734	60509735	jmjd6_up_1_chr3_60509735_r	24545	-43	JMJD6
chr3	60509351	60509352	mettl23_up_1_chr3_60509352_f	-24162	426	METTL23
chr3	62063802	62063803	znf1124_up_1_chr3_62063803_f	-15232	0	ZNF1124
chr4	19753327	19753328	hgfa_up_1_chr4_19753328_r	24796	-7163	HGFA
chr4	74912166	74912167	ms4a17a.17_up_1_chr4_74912167_f	24212	-4245	MS4A17A.17
chr5	1432786	1432787	golga2_up_1_chr5_1432787_r	15087	-249	GOLGA2
chr5	1439486	1439487	haus4_up_1_chr5_1439487_f	-21787	-263	HAUS4
chr5	17276477	17276478	chfr_up_1_chr5_17276478_f	-21743	-5034	CHFR
chr5	24378557	24378558	ewsr1b_up_1_chr5_24378558_r	-10128	1283	EWSR1B
chr5	28170127	28170128	trafd1_up_1_chr5_28170128_f	17971	553	TRAFD1
chr5	31211571	31211572	uap1l1_up_1_chr5_31211572_f	17755	0	UAP1L1
chr5	35992241	35992242	taf1_up_1_chr5_35992242_r	-21425	-5310	TAF1
chr5	35997490	35997491	rhogc_up_1_chr5_35997491_r	-16176	-61	RHOGC
chr5	35998967	35998968	micu2_up_1_chr5_35998968_f	14699	-1033	MICU2
chr5	41037886	41037887	epg5_up_1_chr5_41037887_r	-17167	-6936	EPG5
chr5	41044928	41044929	riok2_up_1_chr5_41044929_r	-10125	0	RIOK2
chr5	64058593	64058594	olfm1a_up_1_chr5_64058594_f	-20406	3589	OLFM1A
chr5	64058593	64058594	olfm1a_up_1_chr5_64058594_f	-20406	3589	OLFM1A
chr6	32038286	32038287	pgm1_up_1_chr6_32038287_r	17296	945	PGM1
chr6	52234913	52234914	tomm34_up_1_chr6_52234914_r	-17397	259	TOMM34
chr6	52235394	52235395	cox6c_up_1_chr6_52235395_f	16916	-740	COX6C
chr6	52242254	52242255	zc3h10_up_1_chr6_52242255_f	10056	-7600	ZC3H10
chr6	60027775	60027776	wbp4_up_1_chr6_60027776_r	-12394	1745	WBP4
chr7	17848641	17848642	rab1ba_up_1_chr7_17848642_f	-12319	3538	RAB1BA
chr7	24223087	24223088	nelfa_up_1_chr7_24223088_f	-18588	-2518	NELFA
chr7	24249677	24249678	faah2b_up_1_chr7_24249678_r	-24668	-1406	FAAH2B
chr7	24251858	24251859	btr09_up_1_chr7_24251859_f	22487	-266	BTR09
chr7	33412613	33412614	tle3b_up_1_chr7_33412614_r	14288	0	TLE3B
chr7	56807801	56807802	enosf1_up_1_chr7_56807802_f	10630	0	ENOSF1
chr8	2428746	2428747	dynll1_up_1_chr8_2428747_f	-15983	-6138	DYNLL1
chr8	37079207	37079208	ren_up_1_chr8_37079208_f	-14221	-7252	REN
chr9	22027176	22027177	irg1_up_1_chr9_22027177_r	-15651	0	IRG1
chr9	24431721	24431722	sdpra_up_1_chr9_24431722_r	-18688	-6768	SDPRA
chr9	34339527	34339528	gpr161_up_1_chr9_34339528_f	-12568	67	GPR161
chr10	35164811	35164812	zgc:110006_up_1_chr10_35164812_r	15906	-147	ZGC:110006
chr11	30056599	30056600	ugt1b5_up_1_chr11_30056600_f	-10664	9537	UGT1B5
chr11	30059420	30059421	ugt1b4_up_1_chr11_30059421_f	-13485	6716	UGT1B4
chr11	30062984	30062985	ugt1b3_up_1_chr11_30062985_f	-17049	3152	UGT1B3
chr11	30067699	30067700	ugt1b2_up_1_chr11_30067700_f	-21764	-1327	UGT1B2
chr11	35494523	35494524	arl8bb_up_1_chr11_35494524_r	11814	-4318	ARL8BB
chr11	35501274	35501275	bhlhe40_up_1_chr11_35501275_r	18565	2163	BHLHE40
chr12	2613308	2613309	gdf2_up_1_chr12_2613309_f	-14359	-4890	GDF2
chr13	8444454	8444455	si:ch211-93n23.7_up_1_chr13_8444455_r	-12799	-8833	SI:CH211-93N23.7
chr13	8444454	8444455	si:ch211-93n23.7_up_1_chr13_8444455_r	-12799	-8833	SI:CH211-93N23.7
chr13	15103527	15103528	loxl3b_up_1_chr13_15103528_f	-10051	-3627	LOXL3B
chr13	24088345	24088346	galnt2_up_1_chr13_24088346_r	-16573	0	GALNT2
chr13	24127181	24127182	urb2_up_1_chr13_24127182_r	22051	-4671	URB2
chr13	42636132	42636133	cdh23_up_1_chr13_42636133_f	-14457	1180	CDH23
chr13	51743451	51743452	tmem254_up_1_chr13_51743452_r	21118	-3991	TMEM254
chr13	51747139	51747140	lclat1_up_1_chr13_51747140_f	-24806	303	LCLAT1
chr14	43671	43672	tmem107_up_1_chr14_43672_r	11367	4453	TMEM107
chr14	693787	693788	ints10_up_1_chr14_693788_f	22315	-5673	INTS10
chr14	1419835	1419836	zgc:152774_up_1_chr14_1419836_r	-22159	0	ZGC:152774
chr14	15458061	15458062	dusp1_up_1_chr14_15458062_r	-22979	-759	DUSP1
chr14	15463401	15463402	ergic1_up_1_chr14_15463402_f	17639	-4288	ERGIC1
chr14	23980109	23980110	dpf2l_up_1_chr14_23980110_r	-20871	245	DPF2L
chr14	23980309	23980310	hnrnpa0a_up_1_chr14_23980310_f	20671	-445	HNRNPA0A
chr14	23980944	23980945	LOC107195253_up_1_chr14_23980945_f	20036	-1080	LOC107195253
chr14	28126741	28126742	nek12_up_1_chr14_28126742_r	18589	-155	NEK12
chr14	28126777	28126778	pin4_up_1_chr14_28126778_f	-18625	119	PIN4
chr14	28132987	28132988	acsl4a_up_1_chr14_28132988_f	-24835	-5735	ACSL4A
chr14	32704241	32704242	kdrl_up_1_chr14_32704242_r	11453	4689	KDRL
chr15	61507	61508	zgc:109809_up_1_chr15_61508_r	-11039	775	ZGC:109809
chr15	61490	61491	pou2f1a_up_1_chr15_61491_r	-11056	758	POU2F1A
chr15	2512322	2512323	panx1a_up_1_chr15_2512323_f	-17184	172	PANX1A
chr15	4537145	4537146	tfdp2_up_1_chr15_4537146_r	20229	938	TFDP2
chr15	17470034	17470035	tubd1_up_1_chr15_17470035_r	24590	78	TUBD1
chr16	12833285	12833286	sbk3_up_1_chr16_12833286_r	21129	-7713	SBK3
chr16	12919766	12919767	isoc2_up_1_chr16_12919767_r	-24616	0	ISOC2
chr16	12922380	12922381	u2af2a_up_1_chr16_12922381_f	22002	-2313	U2AF2A
chr16	25063194	25063195	si:dkeyp-84f3.5_up_1_chr16_25063195_f	24976	490	SI:DKEYP-84F3.5
chr16	39620799	39620800	tgfbr2_up_1_chr16_39620800_r	18697	4598	TGFBR2
chr17	16557250	16557251	foxn3_up_1_chr17_16557251_f	-24497	0	FOXN3
chr17	24860602	24860603	zbtb8a_up_1_chr17_24860603_r	-16576	1062	ZBTB8A
chr18	44775515	44775516	ilvbl_up_1_chr18_44775516_f	-20371	10	ILVBL
chr19	770573	770574	gstr_up_1_chr19_770574_f	-20237	0	GSTR
chr19	11188317	11188318	arhgef1a_up_1_chr19_11188318_r	-23545	2789	ARHGEF1A
chr19	42855134	42855135	zgc:153441_up_1_chr19_42855135_r	17544	-7842	ZGC:153441
chr20	9440279	9440280	rdh14b_up_1_chr20_9440280_r	23186	-322	RDH14B
chr20	9593210	9593211	zfp36l1b_up_1_chr20_9593211_r	23201	-2211	ZFP36L1B
chr20	19093867	19093868	tdh_up_1_chr20_19093868_f	17207	446	TDH
chr20	45805242	45805243	gpcpd1_up_1_chr20_45805243_r	18939	0	GPCPD1
chr20	49274032	49274033	crnkl1_up_1_chr20_49274033_f	-13621	475	CRNKL1
chr21	13593965	13593966	pou5f3_up_1_chr21_13593966_r	19443	7234	POU5F3
chr22	680892	680893	arl8a_up_1_chr22_680893_r	16289	335	ARL8A
chr22	687057	687058	zgc:162255_up_1_chr22_687058_f	-22454	-6500	ZGC:162255
chr22	18216397	18216398	tmem161a_up_1_chr22_18216398_r	-23753	0	TMEM161A
chr23	9928553	9928554	prkcbp1l_up_1_chr23_9928554_r	-19133	3318	PRKCBP1L
chr23	9932518	9932519	slc16a7_up_1_chr23_9932519_f	15168	-7283	SLC16A7
chr23	13539846	13539847	si:ch211-163b2.4_up_1_chr23_13539847_r	21035	602	SI:CH211-163B2.4
chr23	13539846	13539847	LOC100001444_up_1_chr23_13539847_r	21035	602	LOC100001444
chr23	20592158	20592159	adnpb_up_1_chr23_20592159_f	-12454	106	ADNPB
chr23	37178390	37178391	camk2n1b_up_1_chr23_37178391_r	-16085	0	CAMK2N1B
chr24	7292609	7292610	actr3b_up_1_chr24_7292610_r	-21685	-302	ACTR3B
chr25	36877028	36877029	rpl27a_up_1_chr25_36877029_r	13864	-675	RPL27A
chr25	36878610	36878611	ric3b_up_1_chr25_36878611_f	-15446	-655	RIC3B
chr25	36886678	36886679	psma1_up_1_chr25_36886679_r	23514	8723	PSMA1
chr2	42027208	42027209	crlf1a_up_1_chr2_42027209_f	-7695	17543	CRLF1A
chr3	25992863	25992864	hsp70.3_up_1_chr3_25992864_f	208	-12619	HSP70.3
chr3	34090684	34090685	slc25a23b_up_1_chr3_34090685_f	-2820	-11790	SLC25A23B
chr3	60491414	60491415	si:ch73-366l1.5_up_1_chr3_60491415_r	6225	-18363	SI:CH73-366L1.5
chr3	62051712	62051713	zgc:173575_up_1_chr3_62051713_f	-3142	11791	ZGC:173575
chr4	2165055	2165056	si:dkey-97m3.1_up_1_chr4_2165056_r	4894	-12764	SI:DKEY-97M3.1
chr5	23193074	23193075	rnf128a_up_1_chr5_23193075_r	-8224	21262	RNF128A
chr5	36011049	36011050	nova1_up_1_chr5_36011050_f	2617	-13115	NOVA1
chr6	131352	131353	fdx1l_up_1_chr6_131353_f	5180	11651	FDX1L
chr7	24201836	24201837	nat8l_up_1_chr7_24201837_r	-2359	12385	NAT8L
chr7	29906523	29906524	tmed3_up_1_chr7_29906524_r	7019	-23667	TMED3
chr7	29907101	29907102	si:ch211-107o10.3_up_1_chr7_29907102_f	-7597	23089	SI:CH211-107O10.3
chr7	35770012	35770013	irx3a_up_1_chr7_35770013_f	7407	24965	IRX3A
chr9	30745014	30745015	chaf1b_up_1_chr9_30745015_r	-8122	13812	CHAF1B
chr9	34317818	34317819	f5_up_1_chr9_34317819_f	8928	21776	F5
chr11	30049146	30049147	ugt1b7_up_1_chr11_30049147_f	-3211	16990	UGT1B7
chr11	30051517	30051518	ugt1b6p_up_1_chr11_30051518_f	-5582	14619	UGT1B6P
chr11	41384048	41384049	her15.2_up_1_chr11_41384049_r	0	23964	HER15.2
chr12	2597069	2597070	gdf10b_up_1_chr12_2597070_f	1679	11131	GDF10B
chr13	1177729	1177730	olig3_up_1_chr13_1177730_r	0	-23937	OLIG3
chr13	15084632	15084633	pank2_up_1_chr13_15084633_f	8542	14967	PANK2
chr14	1432756	1432757	pmt_up_1_chr14_1432757_r	-9238	12913	PMT
chr15	3547095	3547096	cog6_up_1_chr15_3547096_r	1301	24591	COG6
chr16	25096958	25096959	znf1035_up_1_chr16_25096959_f	-8559	13137	ZNF1035
chr17	24872437	24872438	gale_up_1_chr17_24872438_r	-4741	12897	GALE
chr17	50485032	50485033	bmp4_up_1_chr17_50485033_f	-1859	-24331	BMP4
chr18	36801920	36801921	si:ch211-160d20.3_up_1_chr18_36801921_f	-6412	23485	SI:CH211-160D20.3
chr19	25497508	25497509	xkr8.3_up_1_chr19_25497509_r	6953	-16173	XKR8.3
chr19	32579390	32579391	fabp11a_up_1_chr19_32579391_f	-2094	-16405	FABP11A
chr19	42847268	42847269	vps45_up_1_chr19_42847269_r	9678	-15708	VPS45
chr20	28453262	28453263	ino80_up_1_chr20_28453263_r	9189	19492	INO80
chr20	54192172	54192173	hsp90aa1.2_up_1_chr20_54192173_r	480	14711	HSP90AA1.2
chr21	13565508	13565509	pnpla7a_up_1_chr21_13565509_r	-8806	-20952	PNPLA7A
chr21	13571852	13571853	clic3_up_1_chr21_13571853_r	-2462	-14608	CLIC3
chr23	37189131	37189132	mul1b_up_1_chr23_37189132_r	-5344	10614	MUL1B
chr25	36864518	36864519	pdhx_up_1_chr25_36864519_r	1354	-13185	PDHX
chr25	36864775	36864776	chmp1a_up_1_chr25_36864776_f	-1611	12928	CHMP1A
chr1	25092965	25092966	gucy1a3_up_1_chr1_25092966_f	-17922	17626	GUCY1A3
chr1	50353355	50353356	ugp2a_up_1_chr1_50353356_f	15815	-19281	UGP2A
chr2	31479542	31479543	cacnb2b_up_1_chr2_31479543_f	20097	-12028	CACNB2B
chr2	32796918	32796919	zgc:136930_up_1_chr2_32796919_f	-21912	14655	ZGC:136930
chr3	23621600	23621601	hoxb2a_up_1_chr3_23621601_f	22552	-10080	HOXB2A
chr3	32360917	32360918	trpm4a_up_1_chr3_32360918_f	-22202	-14757	TRPM4A
chr3	35425293	35425294	dctn5_up_1_chr3_35425294_r	-10167	14983	DCTN5
chr3	60985685	60985686	pvalb5_up_1_chr3_60985686_r	-24220	-14931	PVALB5
chr3	60988553	60988554	lmtk2_up_1_chr3_60988554_f	21352	12063	LMTK2
chr4	935328	935329	sim1b_up_1_chr4_935329_r	16122	-15940	SIM1B
chr4	9851364	9851365	glt8d2_up_1_chr4_9851365_r	-19841	15824	GLT8D2
chr4	9890913	9890914	adm2a_up_1_chr4_9890914_r	12104	-24431	ADM2A
chr4	17066920	17066921	sox5_up_1_chr4_17066921_r	23365	15282	SOX5
chr4	75158373	75158374	ms4a17a.6_up_1_chr4_75158374_f	20607	-13031	MS4A17A.6
chr5	7666987	7666988	slc1a3a_up_1_chr5_7666988_r	22456	-24604	SLC1A3A
chr5	38487209	38487210	anxa3a_up_1_chr5_38487210_f	20760	11463	ANXA3A
chr5	38487247	38487248	zgc:113858_up_1_chr5_38487248_f	20722	11425	ZGC:113858
chr5	64050870	64050871	olfm1a_up_1_chr5_64050871_f	-12683	11312	OLFM1A
chr6	120211	120212	keap1b_up_1_chr6_120212_r	-16321	-22792	KEAP1B
chr6	123621	123622	s1pr5b_up_1_chr6_123622_r	-12911	-19382	S1PR5B
chr6	39907818	39907819	endou_up_1_chr6_39907819_f	24171	-11411	ENDOU
chr6	40469291	40469292	crbn_up_1_chr6_40469292_r	-24763	11955	CRBN
chr6	40469997	40469998	im:7136940_up_1_chr6_40469998_f	24057	-12661	IM:7136940
chr6	41538766	41538767	hemk1_up_1_chr6_41538767_r	21031	-18261	HEMK1
chr7	29918520	29918521	mir184-2_up_1_chr7_29918521_r	19016	-11670	MIR184-2
chr8	2398307	2398308	polb_up_1_chr8_2398308_f	14169	23752	POLB
chr8	6899623	6899624	wdr13_up_1_chr8_6899624_r	-19890	23584	WDR13
chr10	26964920	26964921	rab1bb_up_1_chr10_26964921_f	-22047	16855	RAB1BB
chr10	42279766	42279767	dgcr14_up_1_chr10_42279767_r	18382	-22839	DGCR14
chr11	7173258	7173259	thop1_up_1_chr11_7173259_f	21744	-24271	THOP1
chr11	20977468	20977469	il10_up_1_chr11_20977469_f	12530	23558	IL10
chr11	40464198	40464199	ccdc114_up_1_chr11_40464199_r	-12364	20682	CCDC114
chr11	41370365	41370366	her15.1_up_1_chr11_41370366_f	13530	-10281	HER15.1
chr13	31808039	31808040	diexf_up_1_chr13_31808040_r	10967	-17559	DIEXF
chr15	44226890	44226891	zgc:162962_up_1_chr15_44226891_f	-21106	-10277	ZGC:162962
chr15	44226890	44226891	zgc:162962_up_1_chr15_44226891_f	-21106	-10277	ZGC:162962
chr16	16329883	16329884	rbm12b_up_1_chr16_16329884_r	-14504	-17060	RBM12B
chr17	26796628	26796629	asmt2_up_1_chr17_26796629_f	16954	14777	ASMT2
chr17	35934202	35934203	sox11a_up_1_chr17_35934203_r	-15279	11186	SOX11A
chr19	32454827	32454828	znf704_up_1_chr19_32454828_r	-10990	24146	ZNF704
chr20	873548	873549	snx14_up_1_chr20_873549_r	24651	21880	SNX14
chr20	5009925	5009926	arid1b_up_1_chr20_5009926_r	12871	-12312	ARID1B
chr20	5009925	5009926	arid1b_up_1_chr20_5009926_r	12871	-12312	ARID1B
chr20	22293443	22293444	tmem165_up_1_chr20_22293444_r	-17670	-18528	TMEM165
chr20	22299309	22299310	srd5a3_up_1_chr20_22299310_r	-11804	-12662	SRD5A3
chr22	12350007	12350008	mir128-1_up_1_chr22_12350008_f	15273	-16526	MIR128-1
chr22	18229789	18229790	mir9-4_up_1_chr22_18229790_f	10361	-13100	MIR9-4
chr23	22671085	22671086	gpr157_up_1_chr23_22671086_f	-19371	24556	GPR157
chr23	27930394	27930395	acvrl1_up_1_chr23_27930395_r	-24019	22912	ACVRL1
chr23	30781304	30781305	dnajc11a_up_1_chr23_30781305_f	15576	22146	DNAJC11A
chr23	42350555	42350556	cyp2aa6_up_1_chr23_42350556_f	10080	18335	CYP2AA6
chr25	4888605	4888606	hdac10_up_1_chr25_4888606_f	-16005	18347	HDAC10
chr1	1690368	1690369	atp1a1a.5_up_1_chr1_1690369_f	3229	-124001	ATP1A1A.5
chr1	11428156	11428157	zgc:136353_up_1_chr1_11428157_r	8719	50706	ZGC:136353
chr1	15701536	15701537	fgf20a_up_1_chr1_15701537_r	-711	-80585	FGF20A
chr1	20594445	20594446	npy1r_up_1_chr1_20594446_r	-6932	-404106	NPY1R
chr2	5649123	5649124	parla_up_1_chr2_5649124_r	-9822	114833	PARLA
chr2	7014244	7014245	rgs5b_up_1_chr2_7014245_f	7382	-131199	RGS5B
chr2	7913493	7913494	dcun1d1_up_1_chr2_7913494_r	1090	35947	DCUN1D1
chr2	7917785	7917786	eif4a2_up_1_chr2_7917786_f	-5382	-40239	EIF4A2
chr2	9691535	9691536	st6galnac3_up_1_chr2_9691536_r	4918	-327165	ST6GALNAC3
chr2	31492682	31492683	cacnb2b_up_1_chr2_31492683_f	6957	-25168	CACNB2B
chr2	38178988	38178989	mmp14b_up_1_chr2_38178989_f	2720	-29912	MMP14B
chr2	38776697	38776698	lrrc16b_up_1_chr2_38776698_f	-5370	315324	LRRC16B
chr2	42011622	42011623	keap1a_up_1_chr2_42011623_r	-7675	-33129	KEAP1A
chr3	1236408	1236409	zgc:172051_up_1_chr3_1236409_f	5337	88974	ZGC:172051
chr3	3646685	3646686	zgc:171445_up_1_chr3_3646686_r	-5859	40741	ZGC:171445
chr3	13474967	13474968	pglyrp6_up_1_chr3_13474968_f	-4687	-66924	PGLYRP6
chr3	21149825	21149826	syngr1a_up_1_chr3_21149826_r	-8177	100667	SYNGR1A
chr3	23638355	23638356	hoxb1a_up_1_chr3_23638356_f	5797	-26835	HOXB1A
chr3	32731020	32731021	zgc:162613_up_1_chr3_32731021_f	3278	-69660	ZGC:162613
chr3	32741927	32741928	zgc:113090_up_1_chr3_32741928_r	4545	80567	ZGC:113090
chr3	43253953	43253954	ubfd1_up_1_chr3_43253954_r	863	-107440	UBFD1
chr3	60953143	60953144	pvalb4_up_1_chr3_60953144_r	-7257	-47473	PVALB4
chr3	60970614	60970615	pvalb1_up_1_chr3_60970615_r	9970	-30002	PVALB1
chr4	899113	899114	ripply2_up_1_chr4_899114_f	9823	52155	RIPPLY2
chr4	9866560	9866561	fbxo18_up_1_chr4_9866561_r	-4645	31020	FBXO18
chr4	25702442	25702443	si:dkey-183c16.7_up_1_chr4_25702443_f	6250	85012	SI:DKEY-183C16.7
chr4	25715379	25715380	lamb1b_up_1_chr4_25715380_f	-6487	72075	LAMB1B
chr4	41549376	41549377	wu:fa10h04_up_1_chr4_41549377_r	1194	416126	WU:FA10H04
chr4	66539026	66539027	mir738_up_1_chr4_66539027_r	200	669192	MIR738
chr4	75175967	75175968	ms4a17a.4_up_1_chr4_75175968_f	3013	-30625	MS4A17A.4
chr4	75187559	75187560	ms4a17a.12_up_1_chr4_75187560_f	-8317	-42217	MS4A17A.12
chr4	76548375	76548376	pacsin2_up_1_chr4_76548376_f	-1429	-792549	PACSIN2
chr5	393736	393737	zgc:153924_up_1_chr5_393737_f	-9168	30277	ZGC:153924
chr5	827000	827001	zgc:158463_up_1_chr5_827001_r	7468	-152152	ZGC:158463
chr5	3244467	3244468	hspb1_up_1_chr5_3244468_r	530	358701	HSPB1
chr5	28078982	28078983	tnc_up_1_chr5_28078983_r	4484	-56124	TNC
chr5	31735879	31735880	dab2_up_1_chr5_31735880_r	-9805	-63623	DAB2
chr5	31738719	31738720	dab2_up_1_chr5_31738720_r	-6965	-60783	DAB2
chr5	31738719	31738720	dab2_up_1_chr5_31738720_r	-6965	-60783	DAB2
chr5	31745027	31745028	c9_up_1_chr5_31745028_f	657	54475	C9
chr5	37185116	37185117	myo1ca_up_1_chr5_37185117_f	513	-131860	MYO1CA
chr5	44722579	44722580	adamts3_up_1_chr5_44722580_f	-5300	-182803	ADAMTS3
chr5	63521902	63521903	ak5l_up_1_chr5_63521903_r	-4534	-74464	AK5L
chr5	70688121	70688122	brinp1_up_1_chr5_70688122_r	5949	231953	BRINP1
chr6	50167	50168	sowahcb_up_1_chr6_50168_f	5344	43508	SOWAHCB
chr6	53984	53985	crygm4_up_1_chr6_53985_f	1527	39691	CRYGM4
chr6	2502075	2502076	hyi_up_1_chr6_2502076_r	-6437	-32537	HYI
chr6	13677276	13677277	tmem198b_up_1_chr6_13677277_f	5910	209592	TMEM198B
chr6	13851506	13851507	mir153b_up_1_chr6_13851507_f	-6307	35362	MIR153B
chr6	15141758	15141759	ecrg4b_up_1_chr6_15141759_f	8720	-27586	ECRG4B
chr6	19002192	19002193	si:dkey-91f15.1_up_1_chr6_19002193_f	-7530	-111105	SI:DKEY-91F15.1
chr6	22564439	22564440	sept9b_up_1_chr6_22564440_r	2198	67821	SEPT9B
chr6	22552147	22552148	sept9b_up_1_chr6_22552148_r	-8569	55529	SEPT9B
chr6	22570976	22570977	si:rp71-81e14.2_up_1_chr6_22570977_r	8735	74358	SI:RP71-81E14.2
chr6	23193527	23193528	usp43a_up_1_chr6_23193528_r	-4926	-292587	USP43A
chr6	27901421	27901422	im:7152348_up_1_chr6_27901422_r	775	91781	IM:7152348
chr6	27906094	27906095	cep63_up_1_chr6_27906095_f	-5448	-96454	CEP63
chr7	427121	427122	nrxn2b_up_1_chr7_427122_f	-6807	172990	NRXN2B
chr7	30009781	30009782	serf2_up_1_chr7_30009782_r	-5152	-71025	SERF2
chr7	30011210	30011211	polr2m_up_1_chr7_30011211_f	3723	69596	POLR2M
chr7	37994103	37994104	gpatch1_up_1_chr7_37994104_f	6360	-236737	GPATCH1
chr7	38007600	38007601	lrp3_up_1_chr7_38007601_f	-6894	-250234	LRP3
chr7	38340972	38340973	c1qtnf4_up_1_chr7_38340973_r	-9513	49249	C1QTNF4
chr7	50639456	50639457	ankrd46b_up_1_chr7_50639457_r	8451	31214	ANKRD46B
chr8	1083131	1083132	avp_up_1_chr8_1083132_f	762	117139	AVP
chr8	4286350	4286351	myl2b_up_1_chr8_4286351_f	-978	29710	MYL2B
chr8	6911434	6911435	si:ch211-255g12.6_up_1_chr8_6911435_f	8079	-35395	SI:CH211-255G12.6
chr8	6923708	6923709	asic1a_up_1_chr8_6923709_f	-3994	-47669	ASIC1A
chr8	14066612	14066613	si:ch211-229n2.6_up_1_chr8_14066613_r	-9861	-80232	SI:CH211-229N2.6
chr8	29953401	29953402	ptch1_up_1_chr8_29953402_f	9446	95417	PTCH1
chr8	37495336	37495337	or135-1_up_1_chr8_37495337_f	7576	117801	OR135-1
chr8	38322616	38322617	sorbs3_up_1_chr8_38322617_r	4314	57262	SORBS3
chr8	40149403	40149404	gpx8_up_1_chr8_40149404_r	7286	-27504	GPX8
chr8	43782386	43782387	ulk1a_up_1_chr8_43782387_r	7580	360347	ULK1A
chr8	49510688	49510689	opn7d_up_1_chr8_49510689_r	-644	-279051	OPN7D
chr9	15453483	15453484	fn1a_up_1_chr9_15453484_r	-5054	145566	FN1A
chr9	21548106	21548107	n6amt2_up_1_chr9_21548107_f	819	99998	N6AMT2
chr9	21554481	21554482	il17d_up_1_chr9_21554482_r	5353	-93623	IL17D
chr10	167860	167861	erg_up_1_chr10_167861_r	343	-90204	ERG
chr10	674215	674216	glis3_up_1_chr10_674216_r	-3181	415853	GLIS3
chr10	4874956	4874957	zmp:0000000722_up_1_chr10_4874957_f	-2236	57195	ZMP:0000000722
chr10	10354784	10354785	urm1_up_1_chr10_10354785_f	7927	-186477	URM1
chr10	10371316	10371317	mir219-1_up_1_chr10_10371317_r	8247	203009	MIR219-1
chr10	13251590	13251591	rassf6_up_1_chr10_13251591_f	-1	-144511	RASSF6
chr10	30899163	30899164	opcml_up_1_chr10_30899164_r	-9004	-628446	OPCML
chr10	42258850	42258851	dgcr2_up_1_chr10_42258851_r	-2318	43603	DGCR2
chr10	42469509	42469510	tcf7l1a_up_1_chr10_42469510_r	-3749	-83611	TCF7L1A
chr11	1061923	1061924	LOC100003140_up_1_chr11_1061924_r	1547	-321017	LOC100003140
chr11	22462719	22462720	si:ch211-86h15.1_up_1_chr11_22462720_f	-9046	-123018	SI:CH211-86H15.1
chr11	40478362	40478363	tas1r3_up_1_chr11_40478363_r	1582	34846	TAS1R3
chr12	10262249	10262250	mpp2b_up_1_chr12_10262250_r	3780	165607	MPP2B
chr12	14111738	14111739	kbtbd2_up_1_chr12_14111739_f	-4827	111307	KBTBD2
chr12	16497575	16497576	ctslb_up_1_chr12_16497576_r	9153	111425	CTSLB
chr12	17585643	17585644	pvalb3_up_1_chr12_17585644_r	-4804	104691	PVALB3
chr12	17585027	17585028	mir2192_up_1_chr12_17585028_r	-5420	104075	MIR2192
chr12	17590624	17590625	pvalb2_up_1_chr12_17590625_r	0	109672	PVALB2
chr13	11852428	11852429	npm3_up_1_chr13_11852429_r	-8245	-60063	NPM3
chr13	12323935	12323936	dapp1_up_1_chr13_12323936_f	1636	37509	DAPP1
chr13	17880216	17880217	march8_up_1_chr13_17880217_r	1419	182853	42802
chr13	17880216	17880217	march8_up_1_chr13_17880217_r	1419	182853	42802
chr13	22290699	22290700	opn4a_up_1_chr13_22290700_f	-2867	-130209	OPN4A
chr13	25375128	25375129	inpp5f_up_1_chr13_25375129_f	-6003	-144899	INPP5F
chr13	31304687	31304688	rtn1a_up_1_chr13_31304688_r	5726	37320	RTN1A
chr13	39704926	39704927	zgc:171482_up_1_chr13_39704927_r	-5997	312060	ZGC:171482
chr13	51518774	51518775	klc1b_up_1_chr13_51518775_f	3173	-109830	KLC1B
chr13	51617458	51617459	lbh_up_1_chr13_51617459_r	8724	-129984	LBH
chr14	718193	718194	tlr1_up_1_chr14_718194_r	1880	30079	TLR1
chr14	5079020	5079021	lbx2_up_1_chr14_5079021_f	3468	-193533	LBX2
chr14	13147183	13147184	pls3_up_1_chr14_13147184_f	-4470	-1023000	PLS3
chr14	15776998	15776999	mxd3_up_1_chr14_15776999_r	3350	46406	MXD3
chr14	15778289	15778290	rnf103_up_1_chr14_15778290_f	-4641	-47697	RNF103
chr14	30810834	30810835	gpc4_up_1_chr14_30810835_r	6730	232518	GPC4
chr14	32404150	32404151	sox3_up_1_chr14_32404151_r	3842	112972	SOX3
chr14	51848164	51848165	rpl26_up_1_chr14_51848165_f	-8711	-103910	RPL26
chr15	510332	510333	psph_up_1_chr15_510333_r	-5969	-46761	PSPH
chr15	14173693	14173694	clca1_up_1_chr15_14173694_f	6844	-71305	CLCA1
chr15	14844555	14844556	or129-1_up_1_chr15_14844556_r	-6509	138437	OR129-1
chr15	19717091	19717092	lim2.3_up_1_chr15_19717092_f	5856	186297	LIM2.3
chr15	19741779	19741780	si:dkey-4p15.3_up_1_chr15_19741780_r	350	-161609	SI:DKEY-4P15.3
chr15	29454590	29454591	serpinh1b_up_1_chr15_29454591_r	2253	246716	SERPINH1B
chr15	29454590	29454591	serpinh1b_up_1_chr15_29454591_r	2253	246716	SERPINH1B
chr15	31709481	31709482	b3glcta_up_1_chr15_31709482_f	-6104	210419	B3GLCTA
chr15	37039875	37039876	kirrel3l_up_1_chr15_37039876_f	-2608	-364278	KIRREL3L
chr15	42250538	42250539	pax3b_up_1_chr15_42250539_r	-5803	422518	PAX3B
chr16	19831624	19831625	macc1_up_1_chr16_19831625_f	-1487	95429	MACC1
chr16	25914742	25914743	irge4_up_1_chr16_25914743_r	-9318	232061	IRGE4
chr16	31230788	31230789	scrt1b_up_1_chr16_31230789_r	9633	-132711	SCRT1B
chr17	22740373	22740374	ttc27_up_1_chr17_22740374_f	-8687	160664	TTC27
chr17	41348370	41348371	mocs1_up_1_chr17_41348371_f	-842	-39275	MOCS1
chr17	42839745	42839746	pax1a_up_1_chr17_42839746_f	7410	412853	PAX1A
chr17	44349425	44349426	naa30_up_1_chr17_44349426_f	4441	-535665	NAA30
chr17	44720067	44720068	tmem63c_up_1_chr17_44720068_f	-1205	701217	TMEM63C
chr18	19142719	19142720	rab11a_up_1_chr18_19142720_f	6709	-28072	RAB11A
chr18	19783944	19783945	smad3b_up_1_chr18_19783945_f	-5733	-161617	SMAD3B
chr18	19830719	19830720	aagab_up_1_chr18_19830720_r	6786	-190368	AAGAB
chr18	19830941	19830942	iqch_up_1_chr18_19830942_f	-7008	190146	IQCH
chr18	33363108	33363109	v2rx1_up_1_chr18_33363109_r	2356	-656312	V2RX1
chr18	33366271	33366272	v2rh14_up_1_chr18_33366272_f	-5519	653149	V2RH14
chr18	36601805	36601806	siae_up_1_chr18_36601806_f	-4779	92731	SIAE
chr18	36788748	36788749	fosb_up_1_chr18_36788749_f	6143	36657	FOSB
chr18	41323810	41323811	veph1_up_1_chr18_41323811_f	7994	-115735	VEPH1
chr18	49974948	49974949	mob2b_up_1_chr18_49974949_f	-6707	25134	MOB2B
chr19	10927026	10927027	apoa4a_up_1_chr19_10927027_f	8328	236722	APOA4A
chr19	10936231	10936232	apoea_up_1_chr19_10936232_f	-652	227517	APOEA
chr19	12882497	12882498	mc5ra_up_1_chr19_12882498_f	-1769	-96444	MC5RA
chr19	15581192	15581193	pdik1l_up_1_chr19_15581193_f	-9518	-64688	PDIK1L
chr19	25686890	25686891	rims3_up_1_chr19_25686891_r	-6939	140117	RIMS3
chr19	28775810	28775811	si:dkey-261i16.5_up_1_chr19_28775811_r	-7268	76336	SI:DKEY-261I16.5
chr19	31280522	31280523	mfsd2ab_up_1_chr19_31280523_f	4869	-57523	MFSD2AB
chr19	32178302	32178303	si:dkeyp-120h9.1_up_1_chr19_32178303_r	-1653	-36699	SI:DKEYP-120H9.1
chr19	32184150	32184151	stmn2b_up_1_chr19_32184151_f	-3953	30851	STMN2B
chr19	48692252	48692253	sgol1_up_1_chr19_48692253_f	-3545	-723689	SGOL1
chr20	1130292	1130293	gabrr1_up_1_chr20_1130293_r	-1021	278624	GABRR1
chr20	1357688	1357689	scara5_up_1_chr20_1357689_r	6130	-270928	SCARA5
chr20	51918751	51918752	aida_up_1_chr20_51918752_f	9894	99644	AIDA
chr20	54876900	54876901	evlb_up_1_chr20_54876901_r	-3679	114748	EVLB
chr21	13607	13608	gsdf_up_1_chr21_13608_f	3715	140478	GSDF
chr21	21870033	21870034	gria4b_up_1_chr21_21870034_f	8461	-285061	GRIA4B
chr21	40244708	40244709	or115-7_up_1_chr21_40244709_f	1233	-142202	OR115-7
chr21	40694589	40694590	pomp_up_1_chr21_40694590_r	8856	131460	POMP
chr21	43136576	43136577	p4ha2_up_1_chr21_43136577_r	-3972	116290	P4HA2
chr22	216659	216660	slc25a34_up_1_chr22_216660_r	-2491	-125616	SLC25A34
chr22	220209	220210	fbxo42_up_1_chr22_220210_r	809	-122066	FBXO42
chr22	222599	222600	ora1_up_1_chr22_222600_f	-3199	119676	ORA1
chr22	2212663	2212664	znf1161_up_1_chr22_2212664_f	3858	101230	ZNF1161
chr22	4908836	4908837	mir23a-1_up_1_chr22_4908837_f	3108	-56121	MIR23A-1
chr22	4915574	4915575	mir27e_up_1_chr22_4915575_f	-3423	-62859	MIR27E
chr22	11726373	11726374	krt97_up_1_chr22_11726374_f	6268	-107018	KRT97
chr22	18721530	18721531	midn_up_1_chr22_18721531_r	5322	-45647	MIDN
chr23	1047614	1047615	zgc:113423_up_1_chr23_1047615_r	-6924	159432	ZGC:113423
chr23	1135305	1135306	psmb11b_up_1_chr23_1135306_r	35	-173127	PSMB11B
chr23	5751073	5751074	tnnt2a_up_1_chr23_5751074_r	-4338	80096	TNNT2A
chr23	16881440	16881441	zgc:114081_up_1_chr23_16881441_f	9428	-58434	ZGC:114081
chr23	16889029	16889030	zgc:100832_up_1_chr23_16889030_f	1839	56162	ZGC:100832
chr23	19271899	19271900	ccdc115_up_1_chr23_19271900_f	6917	-32384	CCDC115
chr23	19287127	19287128	apobec2b_up_1_chr23_19287128_f	-8095	-47612	APOBEC2B
chr23	21520431	21520432	her12_up_1_chr23_21520432_r	-8118	-175808	HER12
chr23	21527066	21527067	LOC100149863_up_1_chr23_21527067_r	-1483	-169173	LOC100149863
chr23	21528601	21528602	LOC100148329_up_1_chr23_21528602_f	0	167638	LOC100148329
chr23	21532710	21532711	her4.3_up_1_chr23_21532711_f	-3956	163529	HER4.3
chr23	21537237	21537238	LOC100149066_up_1_chr23_21537238_r	8483	-159002	LOC100149066
chr23	22729992	22729993	eno1a_up_1_chr23_22729993_f	1118	-26441	ENO1A
chr23	27052628	27052629	rnd1b_up_1_chr23_27052629_f	-2747	72881	RND1B
chr23	35657312	35657313	jph2_up_1_chr23_35657313_r	6135	42489	JPH2
chr23	40180538	40180539	ghrhrl_up_1_chr23_40180539_f	-1244	74539	GHRHRL
chr23	45721183	45721184	zgc:85866_up_1_chr23_45721184_f	4662	233083	ZGC:85866
chr24	24310456	24310457	mir124-3_up_1_chr24_24310457_f	-3470	-170780	MIR124-3
chr24	24316382	24316383	bhlhe22_up_1_chr24_24316383_f	-9396	-176706	BHLHE22
chr25	12926982	12926983	ccl39.1_up_1_chr25_12926983_r	4259	214051	CCL39.1
chr1	343089	343090	gas6_up_1_chr1_343090_r	17196	-55816	GAS6
chr1	2074570	2074571	rap2ab_up_1_chr1_2074571_f	18379	79453	RAP2AB
chr1	2112651	2112652	kpnb3_up_1_chr1_2112652_f	-19495	41372	KPNB3
chr1	11439741	11439742	mtp_up_1_chr1_11439742_r	20304	62291	MTP
chr1	20616457	20616458	med28_up_1_chr1_20616458_f	-14871	382094	MED28
chr1	20628483	20628484	tmem144a_up_1_chr1_20628484_r	-23974	-370068	TMEM144A
chr1	25059010	25059011	map9_up_1_chr1_25059011_r	-15812	-51581	MAP9
chr1	25157805	25157806	fabp2_up_1_chr1_25157806_f	-10537	-46918	FABP2
chr1	26418731	26418732	bnc2_up_1_chr1_26418732_f	14947	334935	BNC2
chr1	30941809	30941810	wbp1lb_up_1_chr1_30941810_f	15837	303975	WBP1LB
chr1	30974107	30974108	as3mt_up_1_chr1_30974108_f	-16159	271677	AS3MT
chr1	31210447	31210448	anos1a_up_1_chr1_31210448_f	11493	35337	ANOS1A
chr1	40208490	40208491	hmx4_up_1_chr1_40208491_r	13246	-39436	HMX4
chr1	40211640	40211641	hmx1_up_1_chr1_40211641_r	16396	-36286	HMX1
chr1	40762982	40762983	paip2b_up_1_chr1_40762983_f	19137	-91680	PAIP2B
chr1	43161513	43161514	tacr3a_up_1_chr1_43161514_r	-20664	149357	TACR3A
chr1	43198258	43198259	si:dkey-22i16.2_up_1_chr1_43198259_r	15836	-137756	SI:DKEY-22I16.2
chr1	43204099	43204100	si:dkey-22i16.3_up_1_chr1_43204100_r	21677	-131915	SI:DKEY-22I16.3
chr1	43789772	43789773	rtn4rl2a_up_1_chr1_43789773_f	-10390	32548	RTN4RL2A
chr1	44476085	44476086	zgc:111983_up_1_chr1_44476086_r	-17973	-37829	ZGC:111983
chr1	44476085	44476086	zgc:56382_up_1_chr1_44476086_r	-17973	-37829	ZGC:56382
chr1	50277465	50277466	otx1a_up_1_chr1_50277466_f	-23998	55463	OTX1A
chr1	53353710	53353711	dla_up_1_chr1_53353711_f	16849	49356	DLA
chr1	55072346	55072347	dnajb1b_up_1_chr1_55072347_r	12545	-88206	DNAJB1B
chr1	55074990	55074991	tecrb_up_1_chr1_55074991_f	-15189	85562	TECRB
chr1	58224771	58224772	trip10b_up_1_chr1_58224772_f	18766	-93401	TRIP10B
chr2	5882003	5882004	slc35d1b_up_1_chr2_5882004_f	15041	41904	SLC35D1B
chr2	7959268	7959269	b3gnt5b_up_1_chr2_7959269_r	-21061	-43792	B3GNT5B
chr2	14603490	14603491	tctex1d1_up_1_chr2_14603491_r	-14954	-124543	TCTEX1D1
chr2	23032974	23032975	agxtb_up_1_chr2_23032975_r	-10665	29117	AGXTB
chr2	29727235	29727236	ptf1a_up_1_chr2_29727236_f	11795	214949	PTF1A
chr2	32785666	32785667	bfsp2_up_1_chr2_32785667_r	10660	-25907	BFSP2
chr2	37419121	37419122	prkci_up_1_chr2_37419122_r	-11885	46799	PRKCI
chr2	38756160	38756161	gig2q_up_1_chr2_38756161_r	-14954	-335861	GIG2Q
chr2	45228489	45228490	chrng_up_1_chr2_45228490_f	24160	53331	CHRNG
chr2	45228564	45228565	chrng_up_1_chr2_45228565_f	24085	53256	CHRNG
chr3	634091	634092	mhc1zja_up_1_chr3_634092_r	15960	-69287	MHC1ZJA
chr3	1261828	1261829	zgc:172253_up_1_chr3_1261829_f	-19877	63554	ZGC:172253
chr3	2013055	2013056	sox10_up_1_chr3_2013056_f	12542	-103760	SOX10
chr3	2041536	2041537	polr2f_up_1_chr3_2041537_r	15736	132241	POLR2F
chr3	3631416	3631417	zgc:171446_up_1_chr3_3631417_r	-21128	25472	ZGC:171446
chr3	3665842	3665843	si:dkey-46g23.5_up_1_chr3_3665843_r	12877	59898	SI:DKEY-46G23.5
chr3	6531155	6531156	hn1b_up_1_chr3_6531156_r	20885	-68167	HN1B
chr3	12287154	12287155	vasnb_up_1_chr3_12287155_f	-16129	-255644	VASNB
chr3	13449625	13449626	tufm_up_1_chr3_13449626_r	-13115	41582	TUFM
chr3	13450947	13450948	hspbp1_up_1_chr3_13450948_f	11793	-42904	HSPBP1
chr3	26014161	26014162	atp2a1_up_1_chr3_26014162_f	-19714	25657	ATP2A1
chr3	34104547	34104548	znf207a_up_1_chr3_34104548_f	-16683	-25653	ZNF207A
chr3	36235305	36235306	gna13b_up_1_chr3_36235306_r	12742	-42311	GNA13B
chr3	36236946	36236947	rgs9a_up_1_chr3_36236947_f	-14383	40670	RGS9A
chr3	41505777	41505778	gna12a_up_1_chr3_41505778_f	-24153	-48126	GNA12A
chr3	46995019	46995020	hs3st2_up_1_chr3_46995020_f	14039	319636	HS3ST2
chr3	52645136	52645137	atp13a1_up_1_chr3_52645137_f	-23555	96346	ATP13A1
chr3	60293502	60293503	zgc:165600_up_1_chr3_60293503_r	10136	96686	ZGC:165600
chr3	60300010	60300011	tsen54_up_1_chr3_60300011_f	-16644	94147	TSEN54
chr3	62033345	62033346	zgc:174624_up_1_chr3_62033346_f	11880	-27536	ZGC:174624
chr4	978700	978701	naga_up_1_chr4_978701_r	-23737	27047	NAGA
chr4	2347485	2347486	kcnc2_up_1_chr4_2347486_r	10252	85158	KCNC2
chr4	11877082	11877083	btbd11a_up_1_chr4_11877083_r	-19300	64301	BTBD11A
chr4	13697719	13697720	nrcama_up_1_chr4_13697720_f	15557	75407	NRCAMA
chr4	13734987	13734988	cntn1b_up_1_chr4_13734988_f	-21350	38139	CNTN1B
chr4	19705180	19705181	snd1_up_1_chr4_19705181_r	-23089	-55310	SND1
chr4	19705180	19705181	snd1_up_1_chr4_19705181_r	-23089	-55310	SND1
chr4	19711282	19711283	pax4_up_1_chr4_19711283_f	16987	49208	PAX4
chr4	19895009	19895010	cacna2d1a_up_1_chr4_19895010_r	17270	133393	CACNA2D1A
chr4	25496206	25496207	pfkfb3_up_1_chr4_25496207_r	-14886	-103808	PFKFB3
chr4	25526393	25526394	rbm17_up_1_chr4_25526394_r	15071	-73621	RBM17
chr4	25688913	25688914	zgc:77651_up_1_chr4_25688914_f	19779	-88644	ZGC:77651
chr4	41533091	41533092	zgc:174696_up_1_chr4_41533092_r	-14788	399841	ZGC:174696
chr4	75199097	75199098	si:ch73-56d11.3_up_1_chr4_75199098_f	-19855	-53755	SI:CH73-56D11.3
chr4	76535283	76535284	ttll1_up_1_chr4_76535284_f	11423	-779457	TTLL1
chr5	248562	248563	wu:fc66h01_up_1_chr5_248563_r	23597	-88006	WU:FC66H01
chr5	13049389	13049390	si:ch211-255a21.1_up_1_chr5_13049390_f	-23161	95206	SI:CH211-255A21.1
chr5	15319486	15319487	hspb8_up_1_chr5_15319487_f	-17474	123579	HSPB8
chr5	23212015	23212016	gbgt1l1_up_1_chr5_23212016_r	10478	40203	GBGT1L1
chr5	23245548	23245549	gbgt1l2_up_1_chr5_23245549_r	17642	73736	GBGT1L2
chr5	28212321	28212322	zgc:174260_up_1_chr5_28212322_f	-23998	-41177	ZGC:174260
chr5	31622148	31622149	myhc4_up_1_chr5_31622149_f	12292	177354	MYHC4
chr5	31722981	31722982	hspb15_up_1_chr5_31722982_r	-22703	-76521	HSPB15
chr5	31763219	31763220	gas1b_up_1_chr5_31763220_r	17201	-36283	GAS1B
chr5	35143588	35143589	ophn1_up_1_chr5_35143589_r	24875	-42545	OPHN1
chr5	36516093	36516094	il13ra2_up_1_chr5_36516094_r	-15978	-129697	IL13RA2
chr5	39205400	39205401	rasgef1ba_up_1_chr5_39205401_r	11780	137555	RASGEF1BA
chr5	41492100	41492101	ubb_up_1_chr5_41492101_f	-23305	-83658	UBB
chr5	47106765	47106766	cox7c_up_1_chr5_47106766_r	-14776	-172193	COX7C
chr5	68408232	68408233	zgc:171967_up_1_chr5_68408233_r	-14522	-90671	ZGC:171967
chr5	68439815	68439816	mat2ab_up_1_chr5_68439816_r	16763	-59088	MAT2AB
chr6	586254	586255	lgals2b_up_1_chr6_586255_r	-10166	32647	LGALS2B
chr6	1478017	1478018	plxna1b_up_1_chr6_1478018_r	-24185	-135789	PLXNA1B
chr6	10753314	10753315	coq7_up_1_chr6_10753315_r	-19963	-45793	COQ7
chr6	12079630	12079631	si:dkey-276j7.1_up_1_chr6_12079631_r	-18453	-296056	SI:DKEY-276J7.1
chr6	13372880	13372881	asic4b_up_1_chr6_13372881_f	-23518	-229966	ASIC4B
chr6	13670735	13670736	mir375-1_up_1_chr6_13670736_r	-12451	-216133	MIR375-1
chr6	23212043	23212044	cfap52_up_1_chr6_23212044_r	13352	-274071	CFAP52
chr6	23218141	23218142	stx8_up_1_chr6_23218142_f	-19450	267973	STX8
chr6	34529040	34529041	lrp8_up_1_chr6_34529041_f	-10775	-122083	LRP8
chr6	34925212	34925213	il12rb2_up_1_chr6_34925213_f	-11770	-47785	IL12RB2
chr6	41506579	41506580	cish_up_1_chr6_41506580_f	10859	50448	CISH
chr6	46666950	46666951	oxtrl_up_1_chr6_46666951_f	-24776	-72581	OXTRL
chr6	47469657	47469658	mir29b-1_up_1_chr6_47469658_f	24261	-325492	MIR29B-1
chr6	48254699	48254700	wnt2ba_up_1_chr6_48254700_f	17857	32403	WNT2BA
chr6	60054349	60054350	ccndbp1_up_1_chr6_60054350_r	13945	28319	CCNDBP1
chr6	60060316	60060317	pck1_up_1_chr6_60060317_f	-19912	-34286	PCK1
chr7	3626892	3626893	si:ch211-282j17.11_up_1_chr7_3626893_r	-14117	-272982	SI:CH211-282J17.11
chr7	3626884	3626885	si:ch211-282j17.11_up_1_chr7_3626885_r	-14125	-272990	SI:CH211-282J17.11
chr7	3656763	3656764	si:ch73-335d12.2_up_1_chr7_3656764_r	15538	-243111	SI:CH73-335D12.2
chr7	30001723	30001724	zgc:162945_up_1_chr7_30001724_r	-13210	70594	ZGC:162945
chr7	34177430	34177431	nr1h3_up_1_chr7_34177431_r	-15130	35199	NR1H3
chr7	34216421	34216422	cln6a_up_1_chr7_34216422_f	-23646	-74190	CLN6A
chr7	34234613	34234614	tex9_up_1_chr7_34234614_r	-22602	92382	TEX9
chr7	37989206	37989207	cnep1r1_up_1_chr7_37989207_f	11257	-231840	CNEP1R1
chr7	38367548	38367549	c6ast4_up_1_chr7_38367549_r	16726	75825	C6AST4
chr7	38373302	38373303	c6ast3_up_1_chr7_38373303_r	22480	-71017	C6AST3
chr7	38626711	38626712	creb3l1_up_1_chr7_38626712_f	23833	108582	CREB3L1
chr7	48465942	48465943	traf6_up_1_chr7_48465943_r	-12807	40820	TRAF6
chr7	68901516	68901517	marveld3_up_1_chr7_68901517_r	-19204	55272	MARVELD3
chr7	73041709	73041710	mir31_up_1_chr7_73041710_r	22960	304341	MIR31
chr8	1104270	1104271	ccl27a_up_1_chr8_1104271_f	-20152	96000	CCL27A
chr8	1104270	1104271	ccl27a_up_1_chr8_1104271_f	-20152	96000	CCL27A
chr8	1764267	1764268	serpind1_up_1_chr8_1764268_f	-11535	68501	SERPIND1
chr8	2375694	2375695	vdac3_up_1_chr8_2375695_r	11081	-46365	VDAC3
chr8	2380093	2380094	si:ch211-220d9.3_up_1_chr8_2380094_f	-15480	41966	SI:CH211-220D9.3
chr8	4638191	4638192	zgc:63587_up_1_chr8_4638192_r	-14846	-96085	ZGC:63587
chr8	4641495	4641496	cldn5a_up_1_chr8_4641496_f	11542	92781	CLDN5A
chr8	9081128	9081129	slc6a8_up_1_chr8_9081129_r	16796	187772	SLC6A8
chr8	14054181	14054182	si:ch211-229n2.7_up_1_chr8_14054182_r	-22292	81733	SI:CH211-229N2.7
chr8	14088929	14088930	bgna_up_1_chr8_14088930_r	12157	-57915	BGNA
chr8	14343565	14343566	acbd6_up_1_chr8_14343566_f	19752	56789	ACBD6
chr8	18203746	18203747	guk1b_up_1_chr8_18203747_r	-24404	27730	GUK1B
chr8	18862800	18862801	rorca_up_1_chr8_18862801_r	-12462	-175515	RORCA
chr8	23500765	23500766	sema3gb_up_1_chr8_23500766_f	-10548	56122	SEMA3GB
chr8	25827049	25827050	efhd2_up_1_chr8_25827050_r	24269	28534	EFHD2
chr9	14533631	14533632	nrp2b_up_1_chr9_14533632_r	-23241	-56650	NRP2B
chr9	21572574	21572575	ift88_up_1_chr9_21572575_r	23446	-75530	IFT88
chr9	21572801	21572802	cryl1_up_1_chr9_21572802_f	-23673	75303	CRYL1
chr9	22159198	22159199	lmo7a_up_1_chr9_22159199_r	18079	131911	LMO7A
chr9	22165766	22165767	uchl3_up_1_chr9_22165767_r	24647	138479	UCHL3
chr9	30765738	30765739	morc3a_up_1_chr9_30765739_r	12387	34536	MORC3A
chr9	34312656	34312657	slc35a5_up_1_chr9_34312657_r	-14090	-26938	SLC35A5
chr9	52872156	52872157	nme8_up_1_chr9_52872157_f	10078	-129819	NME8
chr10	187807	187808	ets2_up_1_chr10_187808_f	-20290	70257	ETS2
chr10	1185778	1185779	bmpr1bb_up_1_chr10_1185779_r	22085	-410757	BMPR1BB
chr10	1185625	1185626	bmpr1bb_up_1_chr10_1185626_r	21932	-410910	BMPR1BB
chr10	3519950	3519951	zgc:123275_up_1_chr10_3519951_f	19366	-125711	ZGC:123275
chr10	16910357	16910358	stoml2_up_1_chr10_16910358_r	-13078	-241375	STOML2
chr10	18994833	18994834	dpysl2b_up_1_chr10_18994834_f	20486	-39588	DPYSL2B
chr10	20748728	20748729	kcnip3b_up_1_chr10_20748729_r	17285	55302	KCNIP3B
chr10	21909924	21909925	cbln17_up_1_chr10_21909925_f	-15068	-375209	CBLN17
chr10	23939660	23939661	cadm2a_up_1_chr10_23939661_r	20506	53079	CADM2A
chr10	28312416	28312417	mir21-1_up_1_chr10_28312417_r	-18380	-54690	MIR21-1
chr10	31289404	31289405	pknox2_up_1_chr10_31289405_r	-21257	-238205	PKNOX2
chr10	33228000	33228001	myl10_up_1_chr10_33228001_f	14202	-45326	MYL10
chr10	41478108	41478109	gpat4_up_1_chr10_41478109_r	12929	67120	GPAT4
chr10	43924650	43924651	arrdc3b_up_1_chr10_43924651_r	20056	132958	ARRDC3B
chr11	736223	736224	syn2b_up_1_chr11_736224_r	15701	260121	SYN2B
chr11	22438999	22439000	myog_up_1_chr11_22439000_r	-14472	99298	MYOG
chr11	44833697	44833698	notum1b_up_1_chr11_44833698_r	23087	27778	NOTUM1B
chr12	146725	146726	shisa6_up_1_chr12_146726_r	-17570	-162161	SHISA6
chr12	8920512	8920513	cyp26a1_up_1_chr12_8920513_r	16290	122505	CYP26A1
chr12	9513822	9513823	p4ha1a_up_1_chr12_9513823_f	15369	-83043	P4HA1A
chr12	9579927	9579928	arg1_up_1_chr12_9579928_r	-16557	-32672	ARG1
chr12	10277196	10277197	pyyb_up_1_chr12_10277197_r	18727	-159871	PYYB
chr12	16473532	16473533	si:dkey-239j18.2_up_1_chr12_16473533_r	-14645	87382	SI:DKEY-239J18.2
chr12	17576438	17576439	pvalb9_up_1_chr12_17576439_r	-14009	95486	PVALB9
chr12	17605652	17605653	mir338-2_up_1_chr12_17605653_f	-14801	-124700	MIR338-2
chr12	36016350	36016351	mir338-1_up_1_chr12_36016351_r	-18637	135047	MIR338-1
chr12	41217522	41217523	ppp2r2d_up_1_chr12_41217523_r	-21969	62977	PPP2R2D
chr13	10488780	10488781	prepl_up_1_chr13_10488781_f	10654	76108	PREPL
chr13	11838686	11838687	zgc:110197_up_1_chr13_11838687_r	-21987	-73805	ZGC:110197
chr13	11873470	11873471	mgea5_up_1_chr13_11873471_r	12580	-39021	MGEA5
chr13	23626250	23626251	rgs17_up_1_chr13_23626251_r	23271	-461912	RGS17
chr13	24181180	24181181	rab4a_up_1_chr13_24181181_r	-10509	34392	RAB4A
chr13	25354283	25354284	tial1_up_1_chr13_25354284_r	-12532	124054	TIAL1
chr13	25356244	25356245	bag3_up_1_chr13_25356245_f	10571	-126015	BAG3
chr13	28286854	28286855	slc2a15a_up_1_chr13_28286855_f	-10503	-152539	SLC2A15A
chr13	31310576	31310577	rtn1a_up_1_chr13_31310577_r	11615	43209	RTN1A
chr13	33268285	33268286	btbd6a_up_1_chr13_33268286_r	-15897	-29992	BTBD6A
chr13	42598569	42598570	capn1a_up_1_chr13_42598570_r	-22789	-38743	CAPN1A
chr13	51591146	51591147	srfb_up_1_chr13_51591147_r	-17194	-156296	SRFB
chr14	7748	7749	nkx3.2_up_1_chr14_7749_r	-24343	-31224	NKX3.2
chr14	234015	234016	stx18_up_1_chr14_234016_r	-21095	-88395	STX18
chr14	241570	241571	msx1a_up_1_chr14_241571_f	13540	80840	MSX1A
chr14	270422	270423	hs3st1_up_1_chr14_270423_f	-15104	51988	HS3ST1
chr14	1460422	1460423	trpc7b_up_1_chr14_1460423_f	-18092	-40579	TRPC7B
chr14	5100419	5100420	pcgf1_up_1_chr14_5100420_r	17671	214932	PCGF1
chr14	14009513	14009514	nlgn3a_up_1_chr14_14009514_f	-20081	321214	NLGN3A
chr14	15788384	15788385	immt_up_1_chr14_15788385_f	-14736	-57792	IMMT
chr14	51855457	51855458	atp6v0e1_up_1_chr14_51855458_f	-16004	-111203	ATP6V0E1
chr14	51934748	51934749	mfsd7_up_1_chr14_51934749_f	-12890	-190494	MFSD7
chr15	494892	494893	gbas_up_1_chr15_494893_f	21409	62201	GBAS
chr15	2556038	2556039	srprb_up_1_chr15_2556039_r	-16700	43244	SRPRB
chr15	2556770	2556771	cux1b_up_1_chr15_2556771_f	15968	-43976	CUX1B
chr15	14162565	14162566	si:ch211-116o3.5_up_1_chr15_14162566_r	-17972	60177	SI:CH211-116O3.5
chr15	21196748	21196749	a2ml_up_1_chr15_21196749_r	-18553	175951	A2ML
chr15	29429872	29429873	gucy2f_up_1_chr15_29429873_f	22130	-221998	GUCY2F
chr15	33876113	33876114	zgc:73340_up_1_chr15_33876114_r	18947	70202	ZGC:73340
chr15	34046852	34046853	mag_up_1_chr15_34046853_r	-20139	-62470	MAG
chr15	34046852	34046853	mag_up_1_chr15_34046853_r	-20139	-62470	MAG
chr15	34355929	34355930	etv1_up_1_chr15_34355930_r	-12673	110860	ETV1
chr16	5778443	5778444	zgc:158689_up_1_chr16_5778444_f	-18688	-65184	ZGC:158689
chr16	16918525	16918526	kcnj14_up_1_chr16_16918526_f	11590	39579	KCNJ14
chr16	17164463	17164464	tnfrsf1a_up_1_chr16_17164464_r	-20423	-37656	TNFRSF1A
chr16	22083795	22083796	dicp3.1_up_1_chr16_22083796_r	-13755	192705	DICP3.1
chr16	22108014	22108015	setdb1b_up_1_chr16_22108015_r	10219	216924	SETDB1B
chr16	22430121	22430122	zgc:123238_up_1_chr16_22430122_f	18463	-32499	ZGC:123238
chr16	22470315	22470316	tuft1a_up_1_chr16_22470316_r	21485	72693	TUFT1A
chr16	22767996	22767997	s100t_up_1_chr16_22767997_r	22575	54241	S100T
chr16	24220484	24220485	bcam_up_1_chr16_24220485_r	14572	243812	BCAM
chr16	29060084	29060085	gon4l_up_1_chr16_29060085_f	-15768	-118167	GON4L
chr16	29342563	29342564	rhbg_up_1_chr16_29342564_r	14462	-110518	RHBG
chr16	36880633	36880634	pnp4b_up_1_chr16_36880634_r	19819	-110648	PNP4B
chr16	45258788	45258789	fxyd1_up_1_chr16_45258789_r	12999	-179569	FXYD1
chr16	45269216	45269217	si:dkey-33i11.4_up_1_chr16_45269217_r	23427	-169141	SI:DKEY-33I11.4
chr16	45269216	45269217	si:dkey-33i11.4_up_1_chr16_45269217_r	23427	-169141	SI:DKEY-33I11.4
chr17	24900804	24900805	zgc:193593_up_1_chr17_24900805_r	23383	41264	ZGC:193593
chr17	33481053	33481054	snap23.2_up_1_chr17_33481054_f	18558	41042	SNAP23.2
chr17	43031930	43031931	zgc:193725_up_1_chr17_43031931_r	-20367	-220668	ZGC:193725
chr17	43041269	43041270	npc2_up_1_chr17_43041270_r	-11028	-211329	NPC2
chr17	43041999	43042000	isca2_up_1_chr17_43042000_f	10298	210599	ISCA2
chr17	44854343	44854344	ngb_up_1_chr17_44854344_r	14130	-566941	NGB
chr17	45191878	45191879	capn3a_up_1_chr17_45191879_f	-19561	229406	CAPN3A
chr17	48722445	48722446	kif6_up_1_chr17_48722446_r	23967	-332166	KIF6
chr17	52435846	52435847	prox2_up_1_chr17_52435847_r	15497	-188174	PROX2
chr17	52438150	52438151	dlst_up_1_chr17_52438151_f	-17801	185870	DLST
chr18	15591279	15591280	si:ch211-245j22.3_up_1_chr18_15591280_r	-18897	-50087	SI:CH211-245J22.3
chr18	17041857	17041858	has3_up_1_chr18_17041858_r	-20639	-116163	HAS3
chr18	36620546	36620547	clasrp_up_1_chr18_36620547_f	-23520	73990	CLASRP
chr18	40364804	40364805	sema6dl_up_1_chr18_40364805_f	14191	127583	SEMA6DL
chr18	50155414	50155415	loxl1_up_1_chr18_50155415_r	12084	-59463	LOXL1
chr19	2222163	2222164	twistnb_up_1_chr19_2222164_r	11443	-216672	TWISTNB
chr19	10912660	10912661	tomm40l_up_1_chr19_10912661_f	22694	251088	TOMM40L
chr19	13946437	13946438	ctgfb_up_1_chr19_13946438_r	-23755	-114198	CTGFB
chr19	20148605	20148606	evx1_up_1_chr19_20148606_r	13507	244475	EVX1
chr19	20156559	20156560	hoxa13a_up_1_chr19_20156560_f	-21461	-252429	HOXA13A
chr19	31297653	31297654	yars_up_1_chr19_31297654_f	-11925	-74654	YARS
chr19	42669003	42669004	si:ch211-191i18.4_up_1_chr19_42669004_r	-17162	-68989	SI:CH211-191I18.4
chr19	42674921	42674922	cart4_up_1_chr19_42674922_r	-11244	-63071	CART4
chr19	42821946	42821947	plekho1a_up_1_chr19_42821947_r	-13118	40275	PLEKHO1A
chr19	48711650	48711651	rpl14_up_1_chr19_48711651_r	22943	743087	RPL14
chr20	1364864	1364865	mmachc_up_1_chr20_1364865_f	-13306	263752	MMACHC
chr20	5518643	5518644	nrxn3b_up_1_chr20_5518644_f	11990	-179048	NRXN3B
chr20	10131488	10131489	meis2b_up_1_chr20_10131489_r	12645	169611	MEIS2B
chr20	15072143	15072144	vamp4_up_1_chr20_15072144_f	10051	-90915	VAMP4
chr20	19277374	19277375	blk_up_1_chr20_19277375_f	-16801	-175379	BLK
chr20	20455904	20455905	hif1ab_up_1_chr20_20455905_r	-10705	93243	HIF1AB
chr20	25441722	25441723	ctgfa_up_1_chr20_25441723_f	-16807	172747	CTGFA
chr20	25451379	25451380	fam228a_up_1_chr20_25451380_f	19542	163090	FAM228A
chr20	28462467	28462468	vps18_up_1_chr20_28462468_r	18394	28697	VPS18
chr20	28465649	28465650	rhov_up_1_chr20_28465650_f	-21576	-31879	RHOV
chr20	33631189	33631190	kcnf1a_up_1_chr20_33631190_f	11984	-25287	KCNF1A
chr20	33657538	33657539	si:dkey-65b13.8_up_1_chr20_33657539_f	-13976	-51636	SI:DKEY-65B13.8
chr20	51915924	51915925	brox_up_1_chr20_51915925_r	-12721	100673	BROX
chr20	54203475	54203476	hsp90aa1.1_up_1_chr20_54203476_r	11783	26014	HSP90AA1.1
chr21	30648	30649	klhl8_up_1_chr21_30649_f	-13117	123437	KLHL8
chr21	485915	485916	klf4_up_1_chr21_485916_r	-14158	-63642	KLF4
chr21	15186475	15186476	sfswap_up_1_chr21_15186476_r	-20422	37118	SFSWAP
chr21	16537230	16537231	unc5da_up_1_chr21_16537231_r	-21071	-442203	UNC5DA
chr21	24498836	24498837	sc5d_up_1_chr21_24498837_r	-18473	89541	SC5D
chr21	24499633	24499634	anapc13_up_1_chr21_24499634_f	17676	-90338	ANAPC13
chr21	24499633	24499634	anapc13_up_1_chr21_24499634_f	17676	-90338	ANAPC13
chr21	33056415	33056416	zgc:194629_up_1_chr21_33056416_r	16328	-160307	ZGC:194629
chr21	35048225	35048226	adrb2b_up_1_chr21_35048226_r	11396	355685	ADRB2B
chr21	40231168	40231169	or115-8_up_1_chr21_40231169_f	14773	-128662	OR115-8
chr21	40256472	40256473	or115-6_up_1_chr21_40256473_f	-10305	137251	OR115-6
chr21	40263577	40263578	or115-5_up_1_chr21_40263578_f	-17410	130146	OR115-5
chr21	40607579	40607580	pcyt1bb_up_1_chr21_40607580_r	-17856	44450	PCYT1BB
chr21	40662846	40662847	ccdc82_up_1_chr21_40662847_f	22662	-99717	CCDC82
chr22	393426	393427	celsr2_up_1_chr22_393427_f	15402	-50852	CELSR2
chr22	4923108	4923109	mir24-4_up_1_chr22_4923109_f	-10957	61205	MIR24-4
chr22	11684419	11684420	crygs1_up_1_chr22_11684420_r	-16254	65064	CRYGS1
chr22	11745606	11745607	krt96_up_1_chr22_11745607_f	-12713	-126251	KRT96
chr22	12132786	12132787	ccnt2b_up_1_chr22_12132787_f	23900	-97428	CCNT2B
chr22	20394692	20394693	pias4a_up_1_chr22_20394693_r	-22268	156900	PIAS4A
chr22	20402220	20402221	foxq2_up_1_chr22_20402221_f	14740	-164428	FOXQ2
chr22	25156827	25156828	si:ch211-226h8.4_up_1_chr22_25156828_f	-17103	203878	SI:CH211-226H8.4
chr22	28276827	28276828	si:dkey-222p3.1_up_1_chr22_28276828_r	-20903	-148919	SI:DKEY-222P3.1
chr22	28286614	28286615	senp7b_up_1_chr22_28286615_f	11116	139132	SENP7B
chr22	29293152	29293153	pvalb7_up_1_chr22_29293153_r	21943	154791	PVALB7
chr22	29255688	29255689	ncf4_up_1_chr22_29255689_f	15176	-117327	NCF4
chr23	1068950	1068951	slc34a2b_up_1_chr23_1068951_f	-14212	-180768	SLC34A2B
chr23	4423598	4423599	zgc:112175_up_1_chr23_4423599_f	20796	-99644	ZGC:112175
chr23	16904718	16904719	zgc:173570_up_1_chr23_16904719_f	-13644	40473	ZGC:173570
chr23	19299297	19299298	oard1_up_1_chr23_19299298_r	20265	59782	OARD1
chr23	20124992	20124993	bgnb_up_1_chr23_20124993_r	24347	335732	BGNB
chr23	21544471	21544472	her4.2_up_1_chr23_21544472_r	15717	-151768	HER4.2
chr23	21546553	21546554	si:ch73-21g5.7_up_1_chr23_21546554_f	-17799	149686	SI:CH73-21G5.7
chr23	22664505	22664506	mir34_up_1_chr23_22664506_f	-12791	31136	MIR34
chr23	26806687	26806688	zgc:158263_up_1_chr23_26806688_f	-13228	28262	ZGC:158263
chr23	45637350	45637351	zgc:100911_up_1_chr23_45637351_r	21394	224785	ZGC:100911
chr23	45707209	45707210	nrl_up_1_chr23_45707210_r	-18636	-247057	NRL
chr24	10273120	10273121	myca_up_1_chr24_10273121_f	23548	232467	MYCA
chr24	11365602	11365603	prpf4bb_up_1_chr24_11365603_r	-24558	-183728	PRPF4BB
chr24	25861875	25861876	ccl20b_up_1_chr24_25861876_f	-12250	-212297	CCL20B
chr24	25872051	25872052	tfr1b_up_1_chr24_25872052_f	-22426	-222473	TFR1B
chr24	30924966	30924967	ptbp2a_up_1_chr24_30924967_r	19561	-277821	PTBP2A
chr24	41130697	41130698	cebp1_up_1_chr24_41130698_r	23985	-70529	CEBP1
chr25	6179551	6179552	crabp1a_up_1_chr25_6179552_f	21985	84426	CRABP1A
chr25	12901697	12901698	ccl39.3_up_1_chr25_12901698_r	-20715	188766	CCL39.3
chr25	13990977	13990978	zgc:101566_up_1_chr25_13990978_r	-18504	27834	ZGC:101566
chr25	13996576	13996577	guca1g_up_1_chr25_13996577_f	12905	-33433	GUCA1G
chr25	14953319	14953320	pax6a_up_1_chr25_14953320_r	-17190	-241492	PAX6A
chr25	21797632	21797633	si:ch211-147k9.8_up_1_chr25_21797633_f	11756	119441	SI:CH211-147K9.8
chr25	30856036	30856037	zgc:172145_up_1_chr25_30856037_r	-17899	27947	ZGC:172145
chr25	31881537	31881538	zgc:101540_up_1_chr25_31881538_r	22369	102705	ZGC:101540
chr25	33527902	33527903	anxa2a_up_1_chr25_33527903_f	23299	-267039	ANXA2A
chr1	109796	109797	zgc:163025_up_1_chr1_109797_f	215885	-114	ZGC:163025
chr1	136018	136019	f10_up_1_chr1_136019_f	189663	8013	F10
chr1	144289	144290	prozb_up_1_chr1_144290_f	181392	0	PROZB
chr1	171174	171175	zgc:64072_up_1_chr1_171175_f	154507	-534	ZGC:64072
chr1	196792	196793	grtp1a_up_1_chr1_196793_r	-128889	-3179	GRTP1A
chr1	499116	499117	blzf1_up_1_chr1_499117_f	-173223	356	BLZF1
chr1	581263	581264	mir155_up_1_chr1_581264_f	-255370	-325	MIR155
chr1	585490	585491	mrpl39_up_1_chr1_585491_f	-259597	-4552	MRPL39
chr1	1564373	1564374	atp1a1a.1_up_1_chr1_1564374_f	129224	1676	ATP1A1A.1
chr1	2305339	2305340	ggact.2_up_1_chr1_2305340_r	-56389	-8835	GGACT.2
chr1	2309732	2309733	ggact.1_up_1_chr1_2309733_r	-51996	-4442	GGACT.1
chr1	4559863	4559864	spry2_up_1_chr1_4559864_f	-420856	-1037	SPRY2
chr1	4696881	4696882	ndfip2_up_1_chr1_4696882_r	-409081	0	NDFIP2
chr1	4704677	4704678	tuba8l2_up_1_chr1_4704678_f	401285	0	TUBA8L2
chr1	4724630	4724631	stk16_up_1_chr1_4724631_f	381332	-40	STK16
chr1	5437408	5437409	abcb6a_up_1_chr1_5437409_f	-331224	0	ABCB6A
chr1	5464209	5464210	cnppd1_up_1_chr1_5464210_f	-358025	9328	CNPPD1
chr1	5492176	5492177	fam134a_up_1_chr1_5492177_f	-385992	817	FAM134A
chr1	5796397	5796398	klf7a_up_1_chr1_5796398_r	690213	-58	KLF7A
chr1	6862912	6862913	mylz3_up_1_chr1_6862913_f	-1756728	78	MYLZ3
chr1	6873530	6873531	pcnp_up_1_chr1_6873531_f	-1767346	83	PCNP
chr1	6873530	6873531	pcnp_up_1_chr1_6873531_f	-1767346	83	PCNP
chr1	6873530	6873531	pcnp_up_1_chr1_6873531_f	-1767346	83	PCNP
chr1	6873530	6873531	pcnp_up_1_chr1_6873531_f	-1767346	83	PCNP
chr1	6873530	6873531	pcnp_up_1_chr1_6873531_f	-1767346	83	PCNP
chr1	6886786	6886787	mxa_up_1_chr1_6886787_r	1780602	-445	MXA
chr1	6976136	6976137	efnb2b_up_1_chr1_6976137_r	1869952	-353	EFNB2B
chr1	6989943	6989944	arglu1b_up_1_chr1_6989944_r	1883759	-1387	ARGLU1B
chr1	6995893	6995894	eng1b_up_1_chr1_6995894_f	-1889709	-4331	ENG1B
chr1	7236527	7236528	wu:fc47e11_up_1_chr1_7236528_r	2130343	5308	WU:FC47E11
chr1	7824640	7824641	alkbh5_up_1_chr1_7824641_f	-2718456	275	ALKBH5
chr1	7837210	7837211	mief2_up_1_chr1_7837211_f	-2731026	0	MIEF2
chr1	7962820	7962821	fbxl18_up_1_chr1_7962821_r	-2846910	0	FBXL18
chr1	7968510	7968511	actb1_up_1_chr1_7968511_r	-2841220	5642	ACTB1
chr1	8010083	8010084	zgc:77849_up_1_chr1_8010084_f	2799647	9385	ZGC:77849
chr1	8302025	8302026	tlr2_up_1_chr1_8302026_f	2507705	-7738	TLR2
chr1	8320618	8320619	prkcba_up_1_chr1_8320619_f	2489112	0	PRKCBA
chr1	8514925	8514926	chtf18_up_1_chr1_8514926_f	2294805	-3024	CHTF18
chr1	8968585	8968586	ugt5b4_up_1_chr1_8968586_r	-1841145	669	UGT5B4
chr1	8957734	8957735	ugt5b3_up_1_chr1_8957735_r	-1851996	-9938	UGT5B3
chr1	8960519	8960520	ugt5b2_up_1_chr1_8960520_r	-1849211	-7153	UGT5B2
chr1	8968614	8968615	ugt5b1_up_1_chr1_8968615_r	-1841116	698	UGT5B1
chr1	9270372	9270373	pdia2_up_1_chr1_9270373_f	1539358	0	PDIA2
chr1	9364387	9364388	rnf175_up_1_chr1_9364388_r	-1445343	594	RNF175
chr1	9364387	9364388	rnf175_up_1_chr1_9364388_r	-1445343	594	RNF175
chr1	9367693	9367694	fgb_up_1_chr1_9367694_f	1442037	-3900	FGB
chr1	9434342	9434343	zgc:194355_up_1_chr1_9434343_f	1375388	187	ZGC:194355
chr1	9443096	9443097	rbm46_up_1_chr1_9443097_f	1366634	-8169	RBM46
chr1	9612914	9612915	eif3f_up_1_chr1_9612915_f	1196816	0	EIF3F
chr1	9621539	9621540	zgc:77880_up_1_chr1_9621540_f	1188191	-8274	ZGC:77880
chr1	9633976	9633977	tmem55bb_up_1_chr1_9633977_f	1175754	99	TMEM55BB
chr1	9694595	9694596	dachb_up_1_chr1_9694596_f	1115135	0	DACHB
chr1	9789477	9789478	tnrc5_up_1_chr1_9789478_r	-1020253	0	TNRC5
chr1	10201257	10201258	dmd_up_1_chr1_10201258_r	-608473	792	DMD
chr1	10423630	10423631	knstrn_up_1_chr1_10423631_f	386100	-129	KNSTRN
chr1	11002698	11002699	brat1_up_1_chr1_11002699_r	192757	0	BRAT1
chr1	11192045	11192046	iqce_up_1_chr1_11192046_r	-227176	0	IQCE
chr1	11377945	11377946	pla2g12a_up_1_chr1_11377946_r	-41276	495	PLA2G12A
chr1	11381998	11381999	xpa_up_1_chr1_11381999_f	37223	-4548	XPA
chr1	11661457	11661458	clta_up_1_chr1_11661458_f	-242020	0	CLTA
chr1	11707702	11707703	zgc:77739_up_1_chr1_11707703_f	-288265	-261	ZGC:77739
chr1	13740291	13740292	LOC553528_up_1_chr1_13740292_r	244964	0	LOC553528
chr1	13740291	13740292	LOC553528_up_1_chr1_13740292_r	244964	0	LOC553528
chr1	13767921	13767922	slc34a2aas_up_1_chr1_13767922_r	272594	0	SLC34A2AAS
chr1	13745923	13745924	slc34a2a_up_1_chr1_13745924_f	-250596	-5226	SLC34A2A
chr1	13768148	13768149	rbpja_up_1_chr1_13768149_f	-272821	0	RBPJA
chr1	14530144	14530145	itln1_up_1_chr1_14530145_f	-147420	-3588	ITLN1
chr1	15387372	15387373	tusc3_up_1_chr1_15387373_f	314875	0	TUSC3
chr1	15814847	15814848	mtmr7b_up_1_chr1_15814848_r	112355	0	MTMR7B
chr1	15996028	15996029	frg1_up_1_chr1_15996029_r	293536	0	FRG1
chr1	16894615	16894616	acsl1a_up_1_chr1_16894616_r	-506686	0	ACSL1A
chr1	16900453	16900454	helt_up_1_chr1_16900454_f	500848	-5725	HELT
chr1	16996921	16996922	cfap97_up_1_chr1_16996922_r	-404380	-5485	CFAP97
chr1	17002487	17002488	ankrd37_up_1_chr1_17002488_f	398814	0	ANKRD37
chr1	17018417	17018418	ufsp2_up_1_chr1_17018418_r	-382884	4935	UFSP2
chr1	18110982	18110983	pgm2_up_1_chr1_18110983_r	709153	0	PGM2
chr1	18118550	18118551	si:dkey-167i21.2_up_1_chr1_18118551_r	716721	7384	SI:DKEY-167I21.2
chr1	18119044	18119045	slc25a51a_up_1_chr1_18119045_f	-717215	-7878	SLC25A51A
chr1	18272811	18272812	limch1a_up_1_chr1_18272812_f	-870982	848	LIMCH1A
chr1	18955290	18955291	polr1e_up_1_chr1_18955291_r	-1125499	-1392	POLR1E
chr1	18956589	18956590	tmem192_up_1_chr1_18956590_f	1124200	93	TMEM192
chr1	21244274	21244275	kdm4c_up_1_chr1_21244275_f	-261929	0	KDM4C
chr1	22112408	22112409	tapt1_up_1_chr1_22112409_r	-145638	191	TAPT1
chr1	22617494	22617495	smim14_up_1_chr1_22617495_r	359234	-62	SMIM14
chr1	22620876	22620877	ube2kb_up_1_chr1_22620877_f	-362616	0	UBE2KB
chr1	22867138	22867139	fam184b_up_1_chr1_22867139_r	608878	0	FAM184B
chr1	22868743	22868744	ncapg_up_1_chr1_22868744_f	-610483	-1482	NCAPG
chr1	23664690	23664691	rps3a_up_1_chr1_23664691_f	380478	-7670	RPS3A
chr1	24679452	24679453	trim2a_up_1_chr1_24679453_r	-395370	0	TRIM2A
chr1	25111409	25111410	gucy1b3_up_1_chr1_25111410_f	35651	-522	GUCY1B3
chr1	25369084	25369085	pdcd4a_up_1_chr1_25369085_r	-166597	467	PDCD4A
chr1	25773477	25773478	uso1_up_1_chr1_25773478_f	-28133	-98	USO1
chr1	25971141	25971142	anp32b_up_1_chr1_25971142_r	225797	7059	ANP32B
chr1	27338005	27338006	chst10_up_1_chr1_27338006_f	177179	-3984	CHST10
chr1	28257453	28257454	gemin8_up_1_chr1_28257454_r	-560248	261	GEMIN8
chr1	28264829	28264830	cbsa_up_1_chr1_28264830_f	552872	-7637	CBSA
chr1	28337237	28337238	ankrd10a_up_1_chr1_28337238_f	480464	0	ANKRD10A
chr1	28955016	28955017	alg11_up_1_chr1_28955017_r	137082	-8020	ALG11
chr1	28955016	28955017	alg11_up_1_chr1_28955017_r	137082	-8020	ALG11
chr1	28955745	28955746	cpb2_up_1_chr1_28955746_f	-137811	7291	CPB2
chr1	28962782	28962783	zc3h13_up_1_chr1_28962783_f	-144848	254	ZC3H13
chr1	30142299	30142300	metap1d_up_1_chr1_30142300_f	-726445	0	METAP1D
chr1	32825275	32825276	creb1a_up_1_chr1_32825276_r	-369917	0	CREB1A
chr1	32825992	32825993	chmp2bb_up_1_chr1_32825993_f	369200	-421	CHMP2BB
chr1	32914542	32914543	cldng_up_1_chr1_32914543_r	-280650	-8247	CLDNG
chr1	32964600	32964601	nsun3_up_1_chr1_32964601_f	230592	-3071	NSUN3
chr1	35224406	35224407	mmaa_up_1_chr1_35224407_f	-795234	-7257	MMAA
chr1	37423738	37423739	galnt7_up_1_chr1_37423739_f	-170204	7223	GALNT7
chr1	38190124	38190125	vegfc_up_1_chr1_38190125_r	-154946	2238	VEGFC
chr1	39147575	39147576	irf2a_up_1_chr1_39147576_f	-29471	0	IRF2A
chr1	39147575	39147576	irf2a_up_1_chr1_39147576_f	-29471	0	IRF2A
chr1	39265596	39265597	ing2_up_1_chr1_39265597_r	147492	0	ING2
chr1	39276999	39277000	aip_up_1_chr1_39277000_f	-158895	350	AIP
chr1	39297678	39297679	cdk2ap2_up_1_chr1_39297679_r	179574	773	CDK2AP2
chr1	39305565	39305566	lgi2b_up_1_chr1_39305566_f	-187461	-8660	LGI2B
chr1	39384763	39384764	cntf_up_1_chr1_39384764_r	266659	132	CNTF
chr1	39422423	39422424	zgc:152658_up_1_chr1_39422424_f	-304319	-7436	ZGC:152658
chr1	39519202	39519203	faah2a_up_1_chr1_39519203_f	-401098	-9728	FAAH2A
chr1	39545621	39545622	zgc:56493_up_1_chr1_39545622_f	-427517	9632	ZGC:56493
chr1	39890250	39890251	clgn_up_1_chr1_39890251_r	-304757	-5366	CLGN
chr1	39895222	39895223	naa15b_up_1_chr1_39895223_f	299785	394	NAA15B
chr1	40671330	40671331	htt_up_1_chr1_40671331_r	-110789	28	HTT
chr1	41116602	41116603	rnf24_up_1_chr1_41116603_r	334265	9613	RNF24
chr1	42983388	42983389	suclg1_up_1_chr1_42983389_r	-198789	-1607	SUCLG1
chr1	42985121	42985122	cisd2_up_1_chr1_42985122_f	197056	0	CISD2
chr1	43347648	43347649	si:ch73-109d9.2_up_1_chr1_43347649_r	165226	0	SI:CH73-109D9.2
chr1	43455970	43455971	slc43a3a_up_1_chr1_43455971_r	273548	136	SLC43A3A
chr1	43838988	43838989	zdhhc5a_up_1_chr1_43838989_f	-59606	-558	ZDHHC5A
chr1	43936629	43936630	slc43a1b_up_1_chr1_43936630_r	157247	0	SLC43A1B
chr1	44009632	44009633	si:dkey-28b4.7_up_1_chr1_44009633_r	230250	6319	SI:DKEY-28B4.7
chr1	44137401	44137402	kdm2aa_up_1_chr1_44137402_f	266420	357	KDM2AA
chr1	44649998	44649999	zgc:101679_up_1_chr1_44649999_r	-119125	0	ZGC:101679
chr1	44660093	44660094	si:ch211-243a20.3_up_1_chr1_44660094_f	109030	-9989	SI:CH211-243A20.3
chr1	44892612	44892613	atf7ip_up_1_chr1_44892613_r	81076	-1533	ATF7IP
chr1	44942160	44942161	sept3_up_1_chr1_44942161_r	130624	-2060	SEPT3
chr1	45060215	45060216	si:ch211-214c7.5_up_1_chr1_45060216_r	248679	6915	SI:CH211-214C7.5
chr1	45907636	45907637	cab39l_up_1_chr1_45907637_f	-145373	0	CAB39L
chr1	45941670	45941671	cdadc1_up_1_chr1_45941671_r	179407	0	CDADC1
chr1	45958809	45958810	rcbtb1_up_1_chr1_45958810_r	196546	283	RCBTB1
chr1	45961403	45961404	arl11_up_1_chr1_45961404_f	-199140	-2877	ARL11
chr1	46184229	46184230	agpat3_up_1_chr1_46184230_r	421966	122	AGPAT3
chr1	46400288	46400289	cryzl1_up_1_chr1_46400289_f	-638025	-6216	CRYZL1
chr1	46423018	46423019	setd4_up_1_chr1_46423019_r	660755	-6955	SETD4
chr1	46430882	46430883	zgc:162351_up_1_chr1_46430883_r	668619	648	ZGC:162351
chr1	46430909	46430910	mhc1zea_up_1_chr1_46430910_r	668646	-661	MHC1ZEA
chr1	46470764	46470765	mhc1zba_up_1_chr1_46470765_r	708501	-4032	MHC1ZBA
chr1	46470665	46470666	mhc1zha_up_1_chr1_46470666_r	708402	-4131	MHC1ZHA
chr1	46474608	46474609	cbr1_up_1_chr1_46474609_f	-712345	188	CBR1
chr1	46700236	46700237	bcl9_up_1_chr1_46700237_f	883323	0	BCL9
chr1	46808679	46808680	stn1_up_1_chr1_46808680_f	774880	-638	STN1
chr1	48708513	48708514	msx1b_up_1_chr1_48708514_f	-334104	-2039	MSX1B
chr1	48790471	48790472	si:dkeyp-80c12.10_up_1_chr1_48790472_r	-348548	0	SI:DKEYP-80C12.10
chr1	48790616	48790617	pdcd11_up_1_chr1_48790617_f	348403	-2	PDCD11
chr1	49995588	49995589	herc3_up_1_chr1_49995589_f	257678	99	HERC3
chr1	50325107	50325108	mdh1aa_up_1_chr1_50325108_f	44063	7821	MDH1AA
chr1	50333222	50333223	mdh1aa_up_1_chr1_50333223_f	35948	0	MDH1AA
chr1	50333222	50333223	mdh1aa_up_1_chr1_50333223_f	35948	0	MDH1AA
chr1	50893449	50893450	etaa1_up_1_chr1_50893450_f	-524005	-5679	ETAA1
chr1	50947565	50947566	ppp3r1b_up_1_chr1_50947566_r	578121	0	PPP3R1B
chr1	50962717	50962718	cnrip1a_up_1_chr1_50962718_r	-588076	-8431	CNRIP1A
chr1	50971677	50971678	fbxo48_up_1_chr1_50971678_r	-579116	0	FBXO48
chr1	50971677	50971678	fbxo48_up_1_chr1_50971678_r	-579116	0	FBXO48
chr1	50971677	50971678	fbxo48_up_1_chr1_50971678_r	-579116	0	FBXO48
chr1	50971677	50971678	fbxo48_up_1_chr1_50971678_r	-579116	0	FBXO48
chr1	50981184	50981185	fbxo48_up_1_chr1_50981185_r	-569609	9182	FBXO48
chr1	50981184	50981185	fbxo48_up_1_chr1_50981185_r	-569609	9182	FBXO48
chr1	50981184	50981185	fbxo48_up_1_chr1_50981185_r	-569609	9182	FBXO48
chr1	50981184	50981185	fbxo48_up_1_chr1_50981185_r	-569609	9182	FBXO48
chr1	50981378	50981379	zgc:165656_up_1_chr1_50981379_f	569415	-9376	ZGC:165656
chr1	51050577	51050578	prokr1a_up_1_chr1_51050578_r	-500216	-9479	PROKR1A
chr1	51100144	51100145	junba_up_1_chr1_51100145_r	-450649	-6352	JUNBA
chr1	51494300	51494301	rad23aa_up_1_chr1_51494301_r	-56493	-1603	RAD23AA
chr1	51496086	51496087	rnf11a_up_1_chr1_51496087_f	54707	0	RNF11A
chr1	51503401	51503402	asna1_up_1_chr1_51503402_f	47392	-7246	ASNA1
chr1	51576421	51576422	pld6_up_1_chr1_51576422_r	25403	9072	PLD6
chr1	51863205	51863206	acy3.2_up_1_chr1_51863206_r	312187	107	ACY3.2
chr1	51870541	51870542	acy3.1_up_1_chr1_51870542_r	319523	7443	ACY3.1
chr1	51925809	51925810	abca1a_up_1_chr1_51925810_f	-374791	-8612	ABCA1A
chr1	52024810	52024811	aptx_up_1_chr1_52024811_r	473792	-3600	APTX
chr1	52027463	52027464	osbp_up_1_chr1_52027464_f	-476445	947	OSBP
chr1	52772725	52772726	elmod2_up_1_chr1_52772726_r	-597834	117	ELMOD2
chr1	52869865	52869866	commd1_up_1_chr1_52869866_r	-500694	60	COMMD1
chr1	53403770	53403771	smdt1b_up_1_chr1_53403771_r	32975	473	SMDT1B
chr1	54041168	54041169	pgam1b_up_1_chr1_54041169_r	670373	0	PGAM1B
chr1	54057725	54057726	cdc25d_up_1_chr1_54057726_r	686930	-5112	CDC25D
chr1	54059753	54059754	pi4k2a_up_1_chr1_54059754_f	-688958	3084	PI4K2A
chr1	54593323	54593324	si:ch211-286b5.5_up_1_chr1_54593324_r	-460021	500	SI:CH211-286B5.5
chr1	55195527	55195528	prkacab_up_1_chr1_55195528_r	135726	-1229	PRKACAB
chr1	55765307	55765308	slc25a10_up_1_chr1_55765308_r	-92965	0	SLC25A10
chr1	57707010	57707011	zgc:194906_up_1_chr1_57707011_f	536527	-7717	ZGC:194906
chr1	57885319	57885320	zgc:174890_up_1_chr1_57885320_f	358218	6132	ZGC:174890
chr1	58139681	58139682	tmed1b_up_1_chr1_58139682_r	-103856	8311	TMED1B
chr1	58362463	58362464	si:ch1073-110a20.3_up_1_chr1_58362464_r	118699	-2342	SI:CH1073-110A20.3
chr1	58530341	58530342	akap8l_up_1_chr1_58530342_r	286577	0	AKAP8L
chr1	58536695	58536696	mvb12a_up_1_chr1_58536696_r	292931	0	MVB12A
chr1	58545048	58545049	olfm2b_up_1_chr1_58545049_r	301284	8217	OLFM2B
chr1	58865313	58865314	wfikkn1_up_1_chr1_58865314_r	621549	-3803	WFIKKN1
chr2	133115	133116	znfl2a_up_1_chr2_133116_r	-769114	-122	ZNFL2A
chr2	138896	138897	igfbp1b_up_1_chr2_138897_r	-763333	5344	IGFBP1B
chr2	1009392	1009393	irf4a_up_1_chr2_1009393_r	106939	2494	IRF4A
chr2	1825739	1825740	higd1a_up_1_chr2_1825740_f	-923286	1059	HIGD1A
chr2	2401583	2401584	c8b_up_1_chr2_2401584_r	-1083735	-9081	C8B
chr2	3125364	3125365	pik3r3a_up_1_chr2_3125365_f	359954	672	PIK3R3A
chr2	3196925	3196926	guk1a_up_1_chr2_3196926_r	-288393	-8174	GUK1A
chr2	3202968	3202969	guk1a_up_1_chr2_3202969_r	-282350	-2131	GUK1A
chr2	3203884	3203885	guk1a_up_1_chr2_3203885_r	-281434	-1215	GUK1A
chr2	3203011	3203012	zgc:63882_up_1_chr2_3203012_f	282307	2088	ZGC:63882
chr2	3588728	3588729	iba57_up_1_chr2_3588729_r	103081	552	IBA57
chr2	3992922	3992923	npc1_up_1_chr2_3992923_f	-507275	7809	NPC1
chr2	4462230	4462231	cables1_up_1_chr2_4462231_f	-976583	0	CABLES1
chr2	4534638	4534639	wacb_up_1_chr2_4534639_f	-1048991	-3168	WACB
chr2	5531799	5531800	wdr33_up_1_chr2_5531800_r	-127146	-2212	WDR33
chr2	5531799	5531800	wdr33_up_1_chr2_5531800_r	-127146	-2212	WDR33
chr2	5811906	5811907	cwc25_up_1_chr2_5811907_r	42296	-165	CWC25
chr2	5816962	5816963	sst2_up_1_chr2_5816963_r	47352	4689	SST2
chr2	5924248	5924249	mier1b_up_1_chr2_5924249_r	26869	14	MIER1B
chr2	7375251	7375252	zgc:153115_up_1_chr2_7375252_r	-99218	-141	ZGC:153115
chr2	7417797	7417798	LOC100001550_up_1_chr2_7417798_r	-56672	-4174	LOC100001550
chr2	8813670	8813671	si:ch211-71m22.1_up_1_chr2_8813671_r	440096	0	SI:CH211-71M22.1
chr2	8919197	8919198	usp33_up_1_chr2_8919198_f	-545623	0	USP33
chr2	9261702	9261703	ak5_up_1_chr2_9261703_r	-424632	554	AK5
chr2	9263878	9263879	pigk_up_1_chr2_9263879_f	422456	-2730	PIGK
chr2	10020853	10020854	ap2m1a_up_1_chr2_10020854_r	-65454	1750	AP2M1A
chr2	10020853	10020854	ap2m1a_up_1_chr2_10020854_r	-65454	1750	AP2M1A
chr2	10023964	10023965	anxa13l_up_1_chr2_10023965_f	62343	-4861	ANXA13L
chr2	10667193	10667194	scinlb_up_1_chr2_10667194_r	580662	0	SCINLB
chr2	11243640	11243641	ssbp3a_up_1_chr2_11243641_r	-1104871	0	SSBP3A
chr2	11247762	11247763	acot11a_up_1_chr2_11247763_f	1100749	-1899	ACOT11A
chr2	12128747	12128748	abhd3_up_1_chr2_12128748_r	-219764	0	ABHD3
chr2	13572014	13572015	kdsr_up_1_chr2_13572015_r	131891	-127	KDSR
chr2	16897098	16897099	atp1b3a_up_1_chr2_16897099_r	-1181404	130	ATP1B3A
chr2	17178180	17178181	fam131a_up_1_chr2_17178181_f	900322	-4852	FAM131A
chr2	17721726	17721727	st3gal3b_up_1_chr2_17721727_r	-356776	6363	ST3GAL3B
chr2	19585305	19585306	cdc20_up_1_chr2_19585306_r	953108	450	CDC20
chr2	20118995	20118996	ptbp2b_up_1_chr2_20118996_f	-1486798	872	PTBP2B
chr2	20814176	20814177	agla_up_1_chr2_20814177_f	1355392	0	AGLA
chr2	21336064	21336065	nrn1b_up_1_chr2_21336065_r	-833504	-6335	NRN1B
chr2	21828465	21828466	inhbab_up_1_chr2_21828466_f	341103	2676	INHBAB
chr2	21960290	21960291	ralab_up_1_chr2_21960291_r	-209278	-37	RALAB
chr2	21967424	21967425	zgc:55781_up_1_chr2_21967425_r	-202144	0	ZGC:55781
chr2	21976064	21976065	fbxl7_up_1_chr2_21976065_f	193504	111	FBXL7
chr2	22196970	22196971	ca8_up_1_chr2_22196971_f	-27189	3788	CA8
chr2	22324885	22324886	tox_up_1_chr2_22324886_f	-155104	0	TOX
chr2	22753951	22753952	zgc:56628_up_1_chr2_22753952_f	289688	0	ZGC:56628
chr2	22836638	22836639	gtf2b_up_1_chr2_22836639_r	-207001	-4151	GTF2B
chr2	22936486	22936487	sept2_up_1_chr2_22936487_f	107153	141	SEPT2
chr2	22981009	22981010	stk25b_up_1_chr2_22981010_r	-62630	157	STK25B
chr2	22984807	22984808	bokb_up_1_chr2_22984808_f	58832	-3955	BOKB
chr2	23003802	23003803	thap4_up_1_chr2_23003803_r	-39837	0	THAP4
chr2	23004188	23004189	zgc:161973_up_1_chr2_23004189_f	39451	-331	ZGC:161973
chr2	23139854	23139855	rab6bb_up_1_chr2_23139855_f	-95993	0	RAB6BB
chr2	23348656	23348657	znf414_up_1_chr2_23348657_r	304795	-781	ZNF414
chr2	23351139	23351140	mknk2a_up_1_chr2_23351140_f	-307278	0	MKNK2A
chr2	23425595	23425596	mfsd12a_up_1_chr2_23425596_f	-381734	-382	MFSD12A
chr2	24167976	24167977	si:dkey-24c2.9_up_1_chr2_24167977_f	296219	2363	SI:DKEY-24C2.9
chr2	24746691	24746692	zgc:154006_up_1_chr2_24746692_r	282210	-5655	ZGC:154006
chr2	24833001	24833002	insl3_up_1_chr2_24833002_r	368520	4286	INSL3
chr2	24851941	24851942	rps28_up_1_chr2_24851942_f	-387460	-6880	RPS28
chr2	24881108	24881109	angptl4_up_1_chr2_24881109_f	-416627	-6023	ANGPTL4
chr2	24947674	24947675	crtc1a_up_1_chr2_24947675_r	483193	-4758	CRTC1A
chr2	25106931	25106932	ifi30_up_1_chr2_25106932_f	-642450	-3217	IFI30
chr2	25212435	25212436	rab3aa_up_1_chr2_25212436_f	-747954	184	RAB3AA
chr2	25464383	25464384	pccb_up_1_chr2_25464384_r	999902	-5706	PCCB
chr2	25468903	25468904	msl2a_up_1_chr2_25468904_f	-1004422	1186	MSL2A
chr2	26183636	26183637	eif5a2_up_1_chr2_26183637_f	408422	6920	EIF5A2
chr2	26648342	26648343	efna2a_up_1_chr2_26648343_f	-56083	9160	EFNA2A
chr2	26813432	26813433	rabggtb_up_1_chr2_26813433_r	221173	-4696	RABGGTB
chr2	26820485	26820486	acadm_up_1_chr2_26820486_r	228226	2118	ACADM
chr2	26824040	26824041	hectd3_up_1_chr2_26824041_f	-231781	545	HECTD3
chr2	26965169	26965170	tmem59_up_1_chr2_26965170_r	372910	-514	TMEM59
chr2	27673500	27673501	tmx3_up_1_chr2_27673501_r	1081241	-1054	TMX3
chr2	27674825	27674826	tesk2_up_1_chr2_27674826_f	-1082566	0	TESK2
chr2	27835465	27835466	zswim5_up_1_chr2_27835466_f	-1243206	-9854	ZSWIM5
chr2	27920065	27920066	urod_up_1_chr2_27920066_r	1327806	-219	UROD
chr2	27953555	27953556	lyn_up_1_chr2_27953556_r	1361296	0	LYN
chr2	29501572	29501573	cahz_up_1_chr2_29501573_r	-237458	4172	CAHZ
chr2	29939870	29939871	paxip1_up_1_chr2_29939871_r	200606	-2314	PAXIP1
chr2	29942142	29942143	htr5aa_up_1_chr2_29942143_f	-202878	42	HTR5AA
chr2	30012512	30012513	cnpy1_up_1_chr2_30012513_r	273248	-6316	CNPY1
chr2	30119833	30119834	dnajb6a_up_1_chr2_30119834_f	-380569	0	DNAJB6A
chr2	30497327	30497328	fam173b_up_1_chr2_30497328_f	-758063	9057	FAM173B
chr2	30497327	30497328	fam173b_up_1_chr2_30497328_f	-758063	9057	FAM173B
chr2	30506329	30506330	march6_up_1_chr2_30506330_f	-767065	55	42800
chr2	30800883	30800884	rgs20_up_1_chr2_30800884_r	-698756	102	RGS20
chr2	30803225	30803226	atp6v1h_up_1_chr2_30803226_f	696414	-2444	ATP6V1H
chr2	30803225	30803226	atp6v1h_up_1_chr2_30803226_f	696414	-2444	ATP6V1H
chr2	30920518	30920519	bag1_up_1_chr2_30920519_f	579121	8033	BAG1
chr2	30928774	30928775	myl12.2_up_1_chr2_30928775_r	-570865	0	MYL12.2
chr2	30929399	30929400	myl12.2_up_1_chr2_30929400_r	-570240	0	MYL12.2
chr2	30932653	30932654	myom1a_up_1_chr2_30932654_f	566986	-2848	MYOM1A
chr2	31454327	31454328	stam_up_1_chr2_31454328_f	45312	0	STAM
chr2	31471342	31471343	si:dkey-32m20.1_up_1_chr2_31471343_f	28297	-3828	SI:DKEY-32M20.1
chr2	31703190	31703191	e2f5_up_1_chr2_31703191_r	-192666	307	E2F5
chr2	31703190	31703191	e2f5_up_1_chr2_31703191_r	-192666	307	E2F5
chr2	31821362	31821363	rnf182_up_1_chr2_31821363_f	74494	2339	RNF182
chr2	31823440	31823441	ranbp9_up_1_chr2_31823441_f	72416	261	RANBP9
chr2	31855227	31855228	stard3nl_up_1_chr2_31855228_f	40629	8446	STARD3NL
chr2	32403566	32403567	ubtfl_up_1_chr2_32403567_r	-149356	1066	UBTFL
chr2	32502859	32502860	ttc19_up_1_chr2_32502860_r	-50063	0	TTC19
chr2	32521932	32521933	faim2a_up_1_chr2_32521933_r	-30990	312	FAIM2A
chr2	32591707	32591708	tmub1_up_1_chr2_32591708_r	38553	168	TMUB1
chr2	32611559	32611560	fastk_up_1_chr2_32611560_r	58405	0	FASTK
chr2	32660522	32660523	si:dkeyp-73d8.9_up_1_chr2_32660523_r	107368	-1167	SI:DKEYP-73D8.9
chr2	32688548	32688549	puf60a_up_1_chr2_32688549_r	-86212	0	PUF60A
chr2	32813676	32813677	ccr9a_up_1_chr2_32813677_f	-38670	-1480	CCR9A
chr2	33343317	33343318	klf17_up_1_chr2_33343318_f	-568311	3628	KLF17
chr2	33703996	33703997	atp6v0b_up_1_chr2_33703997_r	928990	0	ATP6V0B
chr2	34010418	34010419	ptch2_up_1_chr2_34010419_r	-983697	2392	PTCH2
chr2	34128897	34128898	klhl20_up_1_chr2_34128898_f	865218	-7867	KLHL20
chr2	35134168	35134169	rfwd2_up_1_chr2_35134169_f	-139803	504	RFWD2
chr2	35745574	35745575	ankrd45_up_1_chr2_35745575_f	-751209	845	ANKRD45
chr2	36664040	36664041	klhl6_up_1_chr2_36664041_f	191851	0	KLHL6
chr2	37151681	37151682	elavl1_up_1_chr2_37151682_r	-279325	-5742	ELAVL1
chr2	37157722	37157723	tspan37_up_1_chr2_37157723_r	-273284	0	TSPAN37
chr2	37158009	37158010	pex19_up_1_chr2_37158010_f	272997	-164	PEX19
chr2	37299151	37299152	nadkb_up_1_chr2_37299152_r	-131855	196	NADKB
chr2	37312629	37312630	gpr160_up_1_chr2_37312630_f	118377	506	GPR160
chr2	37702128	37702129	hiat1a_up_1_chr2_37702129_r	270767	0	HIAT1A
chr2	37844275	37844276	rpph1_up_1_chr2_37844276_f	337433	0	RPPH1
chr2	37892190	37892191	zgc:66427_up_1_chr2_37892191_r	-289518	0	ZGC:66427
chr2	37893337	37893338	cbln13_up_1_chr2_37893338_f	288371	-982	CBLN13
chr2	37900763	37900764	hbl4_up_1_chr2_37900764_r	-280945	8408	HBL4
chr2	38017948	38017949	pcp4l1_up_1_chr2_38017949_r	-163760	-1224	PCP4L1
chr2	38143326	38143327	cbln12_up_1_chr2_38143327_r	-38382	-5501	CBLN12
chr2	38243097	38243098	si:ch211-14a17.11_up_1_chr2_38243098_f	-61132	-1400	SI:CH211-14A17.11
chr2	38243815	38243816	si:ch211-14a17.11_up_1_chr2_38243816_f	-61850	-2118	SI:CH211-14A17.11
chr2	38244275	38244276	si:ch211-14a17.11_up_1_chr2_38244276_f	-62310	-2578	SI:CH211-14A17.11
chr2	39793420	39793421	slc25a36a_up_1_chr2_39793421_r	1022093	0	SLC25A36A
chr2	41269779	41269780	hs6st1a_up_1_chr2_41269780_r	315052	2212	HS6ST1A
chr2	41713500	41713501	d2hgdh_up_1_chr2_41713501_r	-305797	0	D2HGDH
chr2	42363528	42363529	si:ch211-235o23.1_up_1_chr2_42363529_f	-344015	842	SI:CH211-235O23.1
chr2	43355601	43355602	pard3_up_1_chr2_43355602_f	-1336088	-7912	PARD3
chr2	43619821	43619822	nrp1b_up_1_chr2_43619822_f	-1600308	14	NRP1B
chr2	43767439	43767440	epc1b_up_1_chr2_43767440_f	1485210	2576	EPC1B
chr2	43892177	43892178	ftr16_up_1_chr2_43892178_r	-1360472	0	FTR16
chr2	43896221	43896222	arhgap12a_up_1_chr2_43896222_f	1356428	-3745	ARHGAP12A
chr2	44067459	44067460	si:ch211-195h23.3_up_1_chr2_44067460_f	1185190	0	SI:CH211-195H23.3
chr2	44402539	44402540	atp1a2a_up_1_chr2_44402540_r	-850110	9862	ATP1A2A
chr2	44545597	44545598	tmem55ba_up_1_chr2_44545598_r	-707052	645	TMEM55BA
chr2	44553111	44553112	pih1d3_up_1_chr2_44553112_r	-699538	0	PIH1D3
chr2	45282620	45282621	eif4e2_up_1_chr2_45282621_r	29758	570	EIF4E2
chr2	45657646	45657647	gpsm2_up_1_chr2_45657647_r	404784	0	GPSM2
chr2	47827297	47827298	cul3a_up_1_chr2_47827298_r	-755459	1206	CUL3A
chr2	47864976	47864977	mbnl1_up_1_chr2_47864977_f	717780	-3844	MBNL1
chr2	48103506	48103507	fzd8b_up_1_chr2_48103507_r	-479250	1130	FZD8B
chr2	48401636	48401637	gigfy2_up_1_chr2_48401637_r	-181120	-449	GIGFY2
chr2	48428424	48428425	lpar5a_up_1_chr2_48428425_f	154332	1259	LPAR5A
chr2	48444766	48444767	itm2cb_up_1_chr2_48444767_r	-137990	-4504	ITM2CB
chr2	48448999	48449000	hes6_up_1_chr2_48449000_f	133757	271	HES6
chr2	48707307	48707308	si:dkeyp-94g1.1_up_1_chr2_48707308_r	124271	-7036	SI:DKEYP-94G1.1
chr2	49297581	49297582	cdc34b_up_1_chr2_49297582_r	-180663	0	CDC34B
chr2	49304927	49304928	abhd17aa_up_1_chr2_49304928_f	173317	-7039	ABHD17AA
chr2	49683668	49683669	rorcb_up_1_chr2_49683669_f	-205178	-59	RORCB
chr2	50071663	50071664	wdr48b_up_1_chr2_50071664_f	335464	-127	WDR48B
chr2	50126474	50126475	blvra_up_1_chr2_50126475_r	-280653	8852	BLVRA
chr2	50251121	50251122	ccr12a_up_1_chr2_50251122_r	-156006	-6494	CCR12A
chr2	51231904	51231905	ghrhra_up_1_chr2_51231905_r	824549	-1184	GHRHRA
chr2	51352872	51352873	ftr67_up_1_chr2_51352873_r	945517	315	FTR67
chr2	51362427	51362428	si:ch73-52e5.2_up_1_chr2_51362428_r	955072	9870	SI:CH73-52E5.2
chr2	51375256	51375257	si:ch73-52e5.1_up_1_chr2_51375257_r	967901	-96	SI:CH73-52E5.1
chr2	52473120	52473121	shda_up_1_chr2_52473121_f	1667469	0	SHDA
chr2	52792114	52792115	zgc:136336_up_1_chr2_52792115_r	-1348475	21	ZGC:136336
chr2	52956422	52956423	gna11b_up_1_chr2_52956423_r	-1184167	995	GNA11B
chr2	53248166	53248167	ralbp1_up_1_chr2_53248167_r	-892423	623	RALBP1
chr2	53797673	53797674	im:7138239_up_1_chr2_53797674_r	-342916	-5025	IM:7138239
chr2	54966492	54966493	ankrd12_up_1_chr2_54966493_f	-825676	-1185	ANKRD12
chr2	55584272	55584273	tpm4b_up_1_chr2_55584273_r	1443456	27	TPM4B
chr2	55673473	55673474	calr3b_up_1_chr2_55673474_r	1532657	-162	CALR3B
chr2	56007467	56007468	jund_up_1_chr2_56007468_r	1866651	-50	JUND
chr2	56016125	56016126	pgpep1_up_1_chr2_56016126_f	-1875309	-8372	PGPEP1
chr2	56224881	56224882	uba52_up_1_chr2_56224882_r	2084065	4421	UBA52
chr2	56339320	56339321	rab11bb_up_1_chr2_56339321_f	-2198504	0	RAB11BB
chr2	56935809	56935810	eef2b_up_1_chr2_56935810_f	1688903	3428	EEF2B
chr2	57734102	57734103	plekhj1_up_1_chr2_57734103_f	890610	107	PLEKHJ1
chr2	57894215	57894216	si:ch211-155e24.3_up_1_chr2_57894216_f	730497	-2503	SI:CH211-155E24.3
chr2	58111778	58111779	epb41l3b_up_1_chr2_58111779_r	-512934	3321	EPB41L3B
chr2	58214235	58214236	ncstn_up_1_chr2_58214236_r	-410477	0	NCSTN
chr2	58272502	58272503	pnp5b_up_1_chr2_58272503_r	-352210	5613	PNP5B
chr2	58654655	58654656	cirbpa_up_1_chr2_58654656_f	-29690	905	CIRBPA
chr2	58744033	58744034	fem1a_up_1_chr2_58744034_r	119068	5493	FEM1A
chr3	86398	86399	zgc:110249_up_1_chr3_86399_r	-352991	-272	ZGC:110249
chr3	141984	141985	zgc:165518_up_1_chr3_141985_r	-297405	-2111	ZGC:165518
chr3	695476	695477	dicp1.9_up_1_chr3_695477_f	-77345	7902	DICP1.9
chr3	695480	695481	dicp1.1_up_1_chr3_695481_f	-77349	7898	DICP1.1
chr3	703530	703531	zgc:194659_up_1_chr3_703531_f	-85399	0	ZGC:194659
chr3	895731	895732	dicp1.1_up_1_chr3_895732_r	277600	1052	DICP1.1
chr3	1338451	1338452	srebf2_up_1_chr3_1338452_f	-96500	-358	SREBF2
chr3	1381725	1381726	nol12_up_1_chr3_1381726_f	-139774	-9883	NOL12
chr3	1398380	1398381	triobpb_up_1_chr3_1398381_f	-156429	7721	TRIOBPB
chr3	1413664	1413665	ndufa6_up_1_chr3_1413665_f	-171713	-7263	NDUFA6
chr3	1435692	1435693	fam234b_up_1_chr3_1435693_r	193741	0	FAM234B
chr3	3832743	3832744	cdc42ep1b_up_1_chr3_3832744_f	-179778	-9191	CDC42EP1B
chr3	3923276	3923277	pick1_up_1_chr3_3923277_f	-270311	0	PICK1
chr3	3955275	3955276	plbd1_up_1_chr3_3955276_f	-302310	0	PLBD1
chr3	5120248	5120249	polr3h_up_1_chr3_5120249_r	804497	-5305	POLR3H
chr3	5523471	5523472	trim35-7_up_1_chr3_5523472_r	-986565	1110	TRIM35-7
chr3	7770219	7770220	junbb_up_1_chr3_7770220_r	1259949	3359	JUNBB
chr3	10182820	10182821	cbx2_up_1_chr3_10182821_f	340022	268	CBX2
chr3	11581977	11581978	mmd_up_1_chr3_11581978_f	527291	0	MMD
chr3	13039688	13039689	sun1_up_1_chr3_13039689_f	423052	327	SUN1
chr3	13407373	13407374	nog5_up_1_chr3_13407374_f	55367	445	NOG5
chr3	13953685	13953686	nfil3-6_up_1_chr3_13953686_r	-58208	0	NFIL3-6
chr3	14238208	14238209	tmem56b_up_1_chr3_14238209_f	-226093	0	TMEM56B
chr3	14362868	14362869	rab3db_up_1_chr3_14362869_f	-350753	-2886	RAB3DB
chr3	14394225	14394226	epor_up_1_chr3_14394226_f	-382110	-4546	EPOR
chr3	14492160	14492161	zgc:158403_up_1_chr3_14492161_f	-480045	-2993	ZGC:158403
chr3	14932074	14932075	nme4_up_1_chr3_14932075_r	919959	0	NME4
chr3	14994259	14994260	fam173a_up_1_chr3_14994260_r	982144	101	FAM173A
chr3	15077866	15077867	kctd13_up_1_chr3_15077867_r	1065751	0	KCTD13
chr3	15244698	15244699	atxn2l_up_1_chr3_15244699_f	1139246	1230	ATXN2L
chr3	15346733	15346734	sgf29_up_1_chr3_15346734_r	-1037211	-9047	SGF29
chr3	15355471	15355472	nupr1_up_1_chr3_15355472_f	1028473	309	NUPR1
chr3	15584558	15584559	mvp_up_1_chr3_15584559_r	-799386	-2026	MVP
chr3	15587082	15587083	phb_up_1_chr3_15587083_f	796862	-252	PHB
chr3	15667902	15667903	natd1_up_1_chr3_15667903_f	716042	10	NATD1
chr3	15850327	15850328	nme3_up_1_chr3_15850328_r	-533617	502	NME3
chr3	15861158	15861159	mrps34_up_1_chr3_15861159_r	-522786	-3853	MRPS34
chr3	15889787	15889788	spsb3a_up_1_chr3_15889788_r	-494157	3496	SPSB3A
chr3	15992095	15992096	arl5c_up_1_chr3_15992096_r	-391849	-141	ARL5C
chr3	16077853	16077854	cacnb1_up_1_chr3_16077854_r	-306091	-6361	CACNB1
chr3	16080141	16080142	rpl19_up_1_chr3_16080142_f	303803	4073	RPL19
chr3	16514459	16514460	zgc:55558_up_1_chr3_16514460_f	-130305	0	ZGC:55558
chr3	16569444	16569445	pold1_up_1_chr3_16569445_r	185290	115	POLD1
chr3	16572425	16572426	gys1_up_1_chr3_16572426_f	-188271	-3096	GYS1
chr3	16979474	16979475	stat5a_up_1_chr3_16979475_f	-595320	-54	STAT5A
chr3	17465771	17465772	rab5c_up_1_chr3_17465772_f	227805	1514	RAB5C
chr3	17539617	17539618	dhx58_up_1_chr3_17539618_f	153959	-2150	DHX58
chr3	17722052	17722053	nkiras2_up_1_chr3_17722053_r	28256	86	NKIRAS2
chr3	17728724	17728725	dnajc7_up_1_chr3_17728725_f	-34928	-6758	DNAJC7
chr3	17802048	17802049	aclya_up_1_chr3_17802049_f	-108252	0	ACLYA
chr3	17881055	17881056	si:ch73-141c7.1_up_1_chr3_17881056_r	187259	0	SI:CH73-141C7.1
chr3	18039456	18039457	tob1a_up_1_chr3_18039457_r	-39619	-338	TOB1A
chr3	18234707	18234708	kdelr2a_up_1_chr3_18234708_r	155316	-4945	KDELR2A
chr3	18249575	18249576	rps2_up_1_chr3_18249576_f	-170184	-9451	RPS2
chr3	18426129	18426130	aqp8b_up_1_chr3_18426130_r	346738	-3591	AQP8B
chr3	18430064	18430065	arhgap17b_up_1_chr3_18430065_f	-350673	0	ARHGAP17B
chr3	18430150	18430151	arhgap17b_up_1_chr3_18430151_f	-350759	0	ARHGAP17B
chr3	19050690	19050691	rfx1a_up_1_chr3_19050691_r	62965	0	RFX1A
chr3	19057501	19057502	rln3a_up_1_chr3_19057502_f	-69776	-6467	RLN3A
chr3	19218658	19218659	s1pr5a_up_1_chr3_19218659_r	230933	-7288	S1PR5A
chr3	19942215	19942216	slc4a1a_up_1_chr3_19942216_r	245931	-2247	SLC4A1A
chr3	20912191	20912192	fam57ba_up_1_chr3_20912192_r	-245811	2116	FAM57BA
chr3	22296164	22296165	coa3b_up_1_chr3_22296165_f	-1137956	6536	COA3B
chr3	23444567	23444568	igf2bp1_up_1_chr3_23444568_r	-199585	2447	IGF2BP1
chr3	23573154	23573155	hoxb6a_up_1_chr3_23573155_f	70998	8864	HOXB6A
chr3	23577150	23577151	hoxb5a_up_1_chr3_23577151_f	67002	4868	HOXB5A
chr3	23590101	23590102	mir10c_up_1_chr3_23590102_f	54051	2472	MIR10C
chr3	23591258	23591259	hoxb4a_up_1_chr3_23591259_f	52894	1315	HOXB4A
chr3	23929915	23929916	cbx1a_up_1_chr3_23929916_f	-285506	0	CBX1A
chr3	23962596	23962597	nfe2l1a_up_1_chr3_23962597_r	318187	6265	NFE2L1A
chr3	23963999	23964000	copz2_up_1_chr3_23964000_f	-319590	-7668	COPZ2
chr3	23965407	23965408	mir152_up_1_chr3_23965408_f	-320998	-9076	MIR152
chr3	24067390	24067391	atf4b_up_1_chr3_24067391_f	-422981	3069	ATF4B
chr3	24076693	24076694	adsl_up_1_chr3_24076694_f	-432284	-5598	ADSL
chr3	25017488	25017489	mief1_up_1_chr3_25017489_r	272936	-91	MIEF1
chr3	25065416	25065417	il2rb_up_1_chr3_25065417_f	-320864	-3013	IL2RB
chr3	25138203	25138204	mgat3a_up_1_chr3_25138204_r	393651	-7017	MGAT3A
chr3	25144871	25144872	ddx5_up_1_chr3_25144872_r	400319	-349	DDX5
chr3	25144871	25144872	ddx5_up_1_chr3_25144872_r	400319	-349	DDX5
chr3	25239009	25239010	smurf2_up_1_chr3_25239010_r	494457	1632	SMURF2
chr3	25246469	25246470	kpna2_up_1_chr3_25246470_r	501917	9092	KPNA2
chr3	25719010	25719011	mfsd6l_up_1_chr3_25719011_f	264469	-570	MFSD6L
chr3	25726458	25726459	zgc:171844_up_1_chr3_25726459_f	257021	-8018	ZGC:171844
chr3	25904792	25904793	ankrd54_up_1_chr3_25904793_f	78687	9216	ANKRD54
chr3	25914096	25914097	hmgxb4a_up_1_chr3_25914097_f	69383	0	HMGXB4A
chr3	26040687	26040688	rabep2_up_1_chr3_26040688_r	46240	0	RABEP2
chr3	26060766	26060767	ypel3_up_1_chr3_26060767_r	66319	624	YPEL3
chr3	26158108	26158109	rhot1a_up_1_chr3_26158109_f	-163661	325	RHOT1A
chr3	26656325	26656326	rab40c_up_1_chr3_26656326_r	-585217	6088	RAB40C
chr3	26847940	26847941	nubp1_up_1_chr3_26847941_r	-393602	-6617	NUBP1
chr3	26896937	26896938	emp2_up_1_chr3_26896938_f	344605	1668	EMP2
chr3	27470970	27470971	zgc:66160_up_1_chr3_27470971_r	229223	-7099	ZGC:66160
chr3	27517003	27517004	si:ch211-157c3.4_up_1_chr3_27517004_r	275256	-8801	SI:CH211-157C3.4
chr3	27534322	27534323	clcn7_up_1_chr3_27534323_f	-292575	-8170	CLCN7
chr3	27667250	27667251	carhsp1_up_1_chr3_27667251_f	-425503	3910	CARHSP1
chr3	29379999	29380000	rac2_up_1_chr3_29380000_f	475579	-1814	RAC2
chr3	29760614	29760615	slc25a39_up_1_chr3_29760615_r	-94964	296	SLC25A39
chr3	29768384	29768385	rpl27_up_1_chr3_29768385_r	-87194	8066	RPL27
chr3	29810515	29810516	grna_up_1_chr3_29810516_r	-45063	84	GRNA
chr3	30022394	30022395	nucb1_up_1_chr3_30022395_r	166597	-1099	NUCB1
chr3	30027553	30027554	si:ch211-152f23.5_up_1_chr3_30027554_r	171756	3840	SI:CH211-152F23.5
chr3	30055454	30055455	tbc1d17_up_1_chr3_30055455_r	199657	-1366	TBC1D17
chr3	30087657	30087658	zgc:195001_up_1_chr3_30087658_r	231860	0	ZGC:195001
chr3	30757573	30757574	suv420h2_up_1_chr3_30757574_r	901776	2642	SUV420H2
chr3	30909091	30909092	cox6a2_up_1_chr3_30909092_f	-1053294	248	COX6A2
chr3	30948403	30948404	tceb2_up_1_chr3_30948404_r	1092606	644	TCEB2
chr3	30955885	30955886	zgc:153292_up_1_chr3_30955886_r	1100088	8126	ZGC:153292
chr3	30985105	30985106	arl6ip1_up_1_chr3_30985106_r	1129308	614	ARL6IP1
chr3	31743424	31743425	limd2_up_1_chr3_31743425_r	-595004	8904	LIMD2
chr3	31761294	31761295	ddx42_up_1_chr3_31761295_r	-577134	415	DDX42
chr3	31765313	31765314	strada_up_1_chr3_31765314_f	573115	-677	STRADA
chr3	31967991	31967992	zgc:92066_up_1_chr3_31967992_f	370437	-113	ZGC:92066
chr3	31973459	31973460	zgc:198419_up_1_chr3_31973460_f	364969	-2930	ZGC:198419
chr3	31980288	31980289	zgc:173593_up_1_chr3_31980289_f	358140	-9759	ZGC:173593
chr3	32210201	32210202	prl_up_1_chr3_32210202_f	128227	-7196	PRL
chr3	32400929	32400930	nosip_up_1_chr3_32400930_f	-62214	8296	NOSIP
chr3	32409308	32409309	rcn3_up_1_chr3_32409309_r	70593	0	RCN3
chr3	32549608	32549609	kat8_up_1_chr3_32549609_f	184690	8564	KAT8
chr3	32566757	32566758	fus_up_1_chr3_32566758_f	167541	-8257	FUS
chr3	32668246	32668247	tbc1d10b_up_1_chr3_32668247_f	66052	-6886	TBC1D10B
chr3	32981994	32981995	rarab_up_1_chr3_32981995_r	244612	3765	RARAB
chr3	33168822	33168823	hspb9_up_1_chr3_33168823_f	296736	-4603	HSPB9
chr3	33286112	33286113	abi3a_up_1_chr3_33286113_r	-179446	0	ABI3A
chr3	33291020	33291021	ccdc103_up_1_chr3_33291021_r	-174538	4862	CCDC103
chr3	33291020	33291021	ccdc103_up_1_chr3_33291021_r	-174538	4862	CCDC103
chr3	33295869	33295870	rpl23_up_1_chr3_33295870_r	-169689	-8537	RPL23
chr3	33309120	33309121	gtpbp1_up_1_chr3_33309121_f	156438	-3037	GTPBP1
chr3	33629934	33629935	ier2_up_1_chr3_33629935_f	-164124	-572	IER2
chr3	34050940	34050941	yipf2_up_1_chr3_34050941_r	-36683	-9382	YIPF2
chr3	34051460	34051461	zgc:110046_up_1_chr3_34051461_f	36163	8862	ZGC:110046
chr3	34540547	34540548	dlx4a_up_1_chr3_34540548_f	439889	0	DLX4A
chr3	34624013	34624014	thraa_up_1_chr3_34624014_r	-356423	0	THRAA
chr3	35401567	35401568	tnrc6a_up_1_chr3_35401568_f	33893	8530	TNRC6A
chr3	35735272	35735273	suz12a_up_1_chr3_35735273_r	107944	-159	SUZ12A
chr3	36023324	36023325	engase_up_1_chr3_36023325_r	-198995	0	ENGASE
chr3	36031379	36031380	si:ch211-234h8.7_up_1_chr3_36031380_f	190940	-7852	SI:CH211-234H8.7
chr3	36143132	36143133	prkar1aa_up_1_chr3_36143133_r	-79187	0	PRKAR1AA
chr3	36146116	36146117	zgc:86896_up_1_chr3_36146117_f	76203	-2662	ZGC:86896
chr3	36155441	36155442	wipi1_up_1_chr3_36155442_f	66878	1905	WIPI1
chr3	36282197	36282198	si:ch1073-443f11.2_up_1_chr3_36282198_f	-59634	-4269	SI:CH1073-443F11.2
chr3	36475064	36475065	pdxdc1_up_1_chr3_36475065_f	-252501	0	PDXDC1
chr3	36504310	36504311	gspt1l_up_1_chr3_36504311_f	-281747	0	GSPT1L
chr3	36717841	36717842	ezh1_up_1_chr3_36717842_f	-495278	508	EZH1
chr3	36970854	36970855	psmc3ip_up_1_chr3_36970855_f	-748291	274	PSMC3IP
chr3	37006749	37006750	mlx_up_1_chr3_37006750_r	784186	304	MLX
chr3	37006749	37006750	mlx_up_1_chr3_37006750_r	784186	304	MLX
chr3	37558134	37558135	gpatch8_up_1_chr3_37558135_r	-346724	-7083	GPATCH8
chr3	39117808	39117809	nmt1a_up_1_chr3_39117809_r	-684279	328	NMT1A
chr3	39506163	39506164	grapa_up_1_chr3_39506164_r	-295924	1381	GRAPA
chr3	40021009	40021010	drg2_up_1_chr3_40021010_r	170158	-8139	DRG2
chr3	40022269	40022270	gfer_up_1_chr3_40022270_f	-171418	6879	GFER
chr3	40028356	40028357	syngr3a_up_1_chr3_40028357_f	-177505	792	SYNGR3A
chr3	40090730	40090731	flii_up_1_chr3_40090731_r	-235467	0	FLII
chr3	40159462	40159463	atp5j2_up_1_chr3_40159463_r	-166735	0	ATP5J2
chr3	40667188	40667189	arpc1b_up_1_chr3_40667189_f	-340754	-19	ARPC1B
chr3	40695525	40695526	wipi2_up_1_chr3_40695526_r	369091	850	WIPI2
chr3	40700124	40700125	mmd2a_up_1_chr3_40700125_f	-373690	-5449	MMD2A
chr3	41775639	41775640	lfng_up_1_chr3_41775640_f	-294015	-22	LFNG
chr3	43125095	43125096	litaf_up_1_chr3_43125096_f	127761	8822	LITAF
chr3	43358985	43358986	il4r.1_up_1_chr3_43358986_r	105895	-2408	IL4R.1
chr3	43361711	43361712	nsmce1_up_1_chr3_43361712_f	-108621	0	NSMCE1
chr3	45302538	45302539	samd1a_up_1_chr3_45302539_r	86759	1087	SAMD1A
chr3	45358612	45358613	prkacaa_up_1_chr3_45358613_r	142833	0	PRKACAA
chr3	45410552	45410553	si:ch211-163b2.4_up_1_chr3_45410553_r	194773	631	SI:CH211-163B2.4
chr3	45410552	45410553	LOC100001444_up_1_chr3_45410553_r	194773	631	LOC100001444
chr3	47328795	47328796	kctd5a_up_1_chr3_47328796_r	-288209	-127	KCTD5A
chr3	47346153	47346154	pdpk1a_up_1_chr3_47346154_r	-270851	6206	PDPK1A
chr3	47409142	47409143	il21r.1_up_1_chr3_47409143_r	-207862	-4144	IL21R.1
chr3	47412762	47412763	ube2ia_up_1_chr3_47412763_f	204242	524	UBE2IA
chr3	47735097	47735098	gpr146_up_1_chr3_47735098_f	-117885	1369	GPR146
chr3	47825788	47825789	h3f3a_up_1_chr3_47825789_r	208576	0	H3F3A
chr3	48607317	48607318	raver1_up_1_chr3_48607318_f	-392676	0	RAVER1
chr3	48607317	48607318	raver1_up_1_chr3_48607318_f	-392676	0	RAVER1
chr3	49242691	49242692	arl16_up_1_chr3_49242692_r	-286154	-8403	ARL16
chr3	51430317	51430318	baiap2a_up_1_chr3_51430318_f	-853651	0	BAIAP2A
chr3	52290349	52290350	slc27a1a_up_1_chr3_52290350_f	266985	234	SLC27A1A
chr3	52745297	52745298	pbx4_up_1_chr3_52745298_f	-123716	-3598	PBX4
chr3	52985897	52985898	stxbp2_up_1_chr3_52985898_f	-364316	-24	STXBP2
chr3	53253917	53253918	zgc:171711_up_1_chr3_53253918_r	-152307	125	ZGC:171711
chr3	54318120	54318121	p2ry11_up_1_chr3_54318121_f	-341113	5425	P2RY11
chr3	54327428	54327429	eif3g_up_1_chr3_54327429_f	-350421	-3534	EIF3G
chr3	54414583	54414584	s1pr2_up_1_chr3_54414584_r	437576	-177	S1PR2
chr3	54866464	54866465	hbae1_up_1_chr3_54866465_r	889457	-4229	HBAE1
chr3	54868058	54868059	MGC173646_up_1_chr3_54868059_f	-891051	2635	MGC173646
chr3	54876685	54876686	si:ch211-5k11.12_up_1_chr3_54876686_f	-899678	-3454	SI:CH211-5K11.12
chr3	55220036	55220037	ern1_up_1_chr3_55220037_r	-1105175	23	ERN1
chr3	55223567	55223568	si:dkey-188h10.3_up_1_chr3_55223568_f	1101644	-3554	SI:DKEY-188H10.3
chr3	55399116	55399117	axin2_up_1_chr3_55399117_r	-926095	1285	AXIN2
chr3	55774248	55774249	cep112_up_1_chr3_55774249_r	-550963	-5795	CEP112
chr3	57459799	57459800	cyth1a_up_1_chr3_57459800_r	320695	0	CYTH1A
chr3	57560267	57560268	usp36_up_1_chr3_57560268_r	-243952	0	USP36
chr3	57927451	57927452	pycr1_up_1_chr3_57927452_f	-123032	0	PYCR1
chr3	57927470	57927471	pycr1a_up_1_chr3_57927471_f	-123051	0	PYCR1A
chr3	58096743	58096744	uqcrc2a_up_1_chr3_58096744_f	-292324	8099	UQCRC2A
chr3	58992289	58992290	zgc:153845_up_1_chr3_58992290_f	-1187870	-9526	ZGC:153845
chr3	59608349	59608350	arhgdia_up_1_chr3_59608350_f	674779	0	ARHGDIA
chr3	59753677	59753678	zgc:113030_up_1_chr3_59753678_f	529451	59	ZGC:113030
chr3	60866362	60866363	cacng4b_up_1_chr3_60866363_r	36177	0	CACNG4B
chr3	61890349	61890350	drc3_up_1_chr3_61890350_f	154876	-1156	DRC3
chr3	61924552	61924553	noxo1a_up_1_chr3_61924553_f	120673	-3032	NOXO1A
chr4	16255	16256	si:ch73-252i11.1_up_1_chr4_16256_f	892681	506	SI:CH73-252I11.1
chr4	30381	30382	syn3_up_1_chr4_30382_f	878555	657	SYN3
chr4	238178	238179	phtf2_up_1_chr4_238179_r	-670758	-9649	PHTF2
chr4	248646	248647	ptpn12_up_1_chr4_248647_f	660290	-569	PTPN12
chr4	292833	292834	msgn1_up_1_chr4_292834_f	616103	2479	MSGN1
chr4	295222	295223	si:ch211-51e12.7_up_1_chr4_295223_f	613714	90	SI:CH211-51E12.7
chr4	317280	317281	mrps10_up_1_chr4_317281_r	-591656	-845	MRPS10
chr4	319259	319260	tulp4a_up_1_chr4_319260_f	589677	-827	TULP4A
chr4	632663	632664	xpot_up_1_chr4_632664_f	276273	596	XPOT
chr4	671964	671965	rtcb_up_1_chr4_671965_r	-236972	-248	RTCB
chr4	672707	672708	fbxo7_up_1_chr4_672708_f	236229	-243	FBXO7
chr4	784393	784394	mapre3b_up_1_chr4_784394_r	-124543	0	MAPRE3B
chr4	824320	824321	sobpb_up_1_chr4_824321_r	-84616	-6547	SOBPB
chr4	952010	952011	xrcc6bp1_up_1_chr4_952011_r	32804	357	XRCC6BP1
chr4	952611	952612	zgc:56178_up_1_chr4_952612_f	-33405	-958	ZGC:56178
chr4	1347047	1347048	ptn_up_1_chr4_1347048_r	-29795	-9504	PTN
chr4	1750985	1750986	slc38a2_up_1_chr4_1750986_f	-373921	3435	SLC38A2
chr4	1835034	1835035	arid2_up_1_chr4_1835035_r	-324915	6730	ARID2
chr4	1908172	1908173	med21_up_1_chr4_1908173_f	251777	-3489	MED21
chr4	1911714	1911715	pmpcb_up_1_chr4_1911715_f	248235	-7031	PMPCB
chr4	1952206	1952207	nudt4b_up_1_chr4_1952207_r	-207743	964	NUDT4B
chr4	1968974	1968975	ube2nb_up_1_chr4_1968975_r	-190975	334	UBE2NB
chr4	1975531	1975532	mrpl42_up_1_chr4_1975532_r	-184418	6891	MRPL42
chr4	2551933	2551934	zdhhc17_up_1_chr4_2551934_f	-214700	458	ZDHHC17
chr4	3340263	3340264	pik3cg_up_1_chr4_3340264_r	-310640	608	PIK3CG
chr4	4070553	4070554	waslb_up_1_chr4_4070554_f	-419417	0	WASLB
chr4	4501142	4501143	gnsa_up_1_chr4_4501143_f	-850006	0	GNSA
chr4	5147545	5147546	tigarb_up_1_chr4_5147546_f	1114794	103	TIGARB
chr4	5184685	5184686	fgf23_up_1_chr4_5184686_f	1077654	3294	FGF23
chr4	5187914	5187915	rad51ap1_up_1_chr4_5187915_f	1074425	65	RAD51AP1
chr4	5238696	5238697	atp6v1e1b_up_1_chr4_5238697_r	-1023643	1257	ATP6V1E1B
chr4	5246468	5246469	ccdc167_up_1_chr4_5246469_f	1015871	-9029	CCDC167
chr4	5310329	5310330	si:ch211-214j24.10_up_1_chr4_5310330_f	952010	0	SI:CH211-214J24.10
chr4	5515253	5515254	mapk12b_up_1_chr4_5515254_f	747086	-48	MAPK12B
chr4	5523038	5523039	si:dkey-14d8.6_up_1_chr4_5523039_f	739301	-7833	SI:DKEY-14D8.6
chr4	5682687	5682688	tmem63a_up_1_chr4_5682688_r	-579652	1516	TMEM63A
chr4	5822947	5822948	foxm1_up_1_chr4_5822948_r	-439392	-6261	FOXM1
chr4	5823740	5823741	si:ch73-352p4.5_up_1_chr4_5823741_f	438599	5468	SI:CH73-352P4.5
chr4	5826870	5826871	pex26_up_1_chr4_5826871_f	435469	2338	PEX26
chr4	5839657	5839658	lyrm5a_up_1_chr4_5839658_f	422682	89	LYRM5A
chr4	6728225	6728226	tmem168a_up_1_chr4_6728226_f	-465672	-1613	TMEM168A
chr4	6800708	6800709	ifrd1_up_1_chr4_6800709_r	538155	884	IFRD1
chr4	7406765	7406766	cald1a_up_1_chr4_7406766_f	351713	0	CALD1A
chr4	8610718	8610719	fbxl14b_up_1_chr4_8610719_r	851990	2732	FBXL14B
chr4	8669749	8669750	adipor2_up_1_chr4_8669750_f	-911021	9440	ADIPOR2
chr4	8778273	8778274	ttll12_up_1_chr4_8778274_r	1019545	343	TTLL12
chr4	8794334	8794335	pnpla3_up_1_chr4_8794335_r	1035606	0	PNPLA3
chr4	8796279	8796280	sult4a1_up_1_chr4_8796280_f	-1037551	-1430	SULT4A1
chr4	9007930	9007931	scube1_up_1_chr4_9007931_r	-863275	4188	SCUBE1
chr4	9007930	9007931	scube1_up_1_chr4_9007931_r	-863275	4188	SCUBE1
chr4	9010941	9010942	samm50l_up_1_chr4_9010942_f	860264	-7199	SAMM50L
chr4	9195388	9195389	hcfc2_up_1_chr4_9195389_r	-675817	-1373	HCFC2
chr4	9349675	9349676	si:ch211-125a15.1_up_1_chr4_9349676_r	-521530	-392	SI:CH211-125A15.1
chr4	9359827	9359828	ipo8_up_1_chr4_9359828_f	511378	-9472	IPO8
chr4	9591486	9591487	cdnf_up_1_chr4_9591487_r	-279719	2879	CDNF
chr4	9591568	9591569	hspa14_up_1_chr4_9591569_f	279637	-2961	HSPA14
chr4	9835591	9835592	hsp90b1_up_1_chr4_9835592_f	35614	-51	HSP90B1
chr4	9910616	9910617	sbf1_up_1_chr4_9910617_f	-31807	4728	SBF1
chr4	11459248	11459249	ankrd16_up_1_chr4_11459249_f	-226183	7043	ANKRD16
chr4	11465414	11465415	gdi2_up_1_chr4_11465415_f	-232349	877	GDI2
chr4	11581932	11581933	net1_up_1_chr4_11581933_r	-314450	8893	NET1
chr4	11697134	11697135	mkln1_up_1_chr4_11697135_f	199248	4375	MKLN1
chr4	11752188	11752189	podxl_up_1_chr4_11752189_r	-144194	-8377	PODXL
chr4	11811922	11811923	cyb5r3_up_1_chr4_11811923_r	-84460	-628	CYB5R3
chr4	12008538	12008539	btbd11a_up_1_chr4_12008539_r	111855	-5242	BTBD11A
chr4	12014191	12014192	cry1aa_up_1_chr4_12014192_f	-117508	-6	CRY1AA
chr4	12103187	12103188	braf_up_1_chr4_12103188_r	206504	0	BRAF
chr4	12103187	12103188	braf_up_1_chr4_12103188_r	206504	0	BRAF
chr4	12107190	12107191	mrps33_up_1_chr4_12107191_r	210507	3849	MRPS33
chr4	12112409	12112410	tmem178b_up_1_chr4_12112410_f	-215726	-9068	TMEM178B
chr4	12719503	12719504	mgst1.1_up_1_chr4_12719504_r	822820	0	MGST1.1
chr4	12726664	12726665	mgst1.2_up_1_chr4_12726665_r	829981	250	MGST1.2
chr4	12767569	12767570	dera_up_1_chr4_12767570_r	870886	-144	DERA
chr4	12915343	12915344	msrb3_up_1_chr4_12915344_r	-797933	0	MSRB3
chr4	12915343	12915344	msrb3_up_1_chr4_12915344_r	-797933	0	MSRB3
chr4	12915343	12915344	msrb3_up_1_chr4_12915344_r	-797933	0	MSRB3
chr4	13581469	13581470	opn1sw1_up_1_chr4_13581470_r	-131807	-7020	OPN1SW1
chr4	13585632	13585633	mir729_up_1_chr4_13585633_f	127644	2857	MIR729
chr4	13587838	13587839	tnpo3_up_1_chr4_13587839_f	125438	651	TNPO3
chr4	13922349	13922350	yaf2_up_1_chr4_13922350_r	208712	429	YAF2
chr4	14718745	14718746	kcnj8_up_1_chr4_14718746_f	629167	9864	KCNJ8
chr4	14728270	14728271	cmasa_up_1_chr4_14728271_f	619642	339	CMASA
chr4	15005138	15005139	klhdc10_up_1_chr4_15005139_r	-342774	-2476	KLHDC10
chr4	15007466	15007467	zc3hc1_up_1_chr4_15007467_f	340446	148	ZC3HC1
chr4	15012584	15012585	ube2h_up_1_chr4_15012585_f	335328	1260	UBE2H
chr4	15075809	15075810	mir183_up_1_chr4_15075810_f	272103	-8548	MIR183
chr4	15075958	15075959	mir96_up_1_chr4_15075959_f	271954	-8697	MIR96
chr4	15076908	15076909	mir182_up_1_chr4_15076909_f	271004	-9647	MIR182
chr4	15421697	15421698	plxna4_up_1_chr4_15421698_r	73519	-7948	PLXNA4
chr4	15604833	15604834	chchd3a_up_1_chr4_15604834_r	256655	-2083	CHCHD3A
chr4	15604833	15604834	chchd3a_up_1_chr4_15604834_r	256655	-2083	CHCHD3A
chr4	15607087	15607088	exoc4_up_1_chr4_15607088_f	-258909	0	EXOC4
chr4	16125664	16125665	atp2b1a_up_1_chr4_16125665_r	777486	8422	ATP2B1A
chr4	16417748	16417749	dcn_up_1_chr4_16417749_r	-625571	-4873	DCN
chr4	16736982	16736983	tcp11l2_up_1_chr4_16736983_f	306337	274	TCP11L2
chr4	16887360	16887361	tmpoa_up_1_chr4_16887361_r	-155959	-9510	TMPOA
chr4	16887360	16887361	tmpoa_up_1_chr4_16887361_r	-155959	-9510	TMPOA
chr4	16887360	16887361	tmpoa_up_1_chr4_16887361_r	-155959	-9510	TMPOA
chr4	16887360	16887361	tmpoa_up_1_chr4_16887361_r	-155959	-9510	TMPOA
chr4	16894075	16894076	strap_up_1_chr4_16894076_r	-149244	-2795	STRAP
chr4	17338732	17338733	nup37_up_1_chr4_17338733_f	134769	2577	NUP37
chr4	17347550	17347551	pmch_up_1_chr4_17347551_f	125951	-6003	PMCH
chr4	17364137	17364138	parpbp_up_1_chr4_17364138_r	-109364	9607	PARPBP
chr4	17667000	17667001	ccdc53_up_1_chr4_17667001_f	-193195	114	CCDC53
chr4	17823139	17823140	spic_up_1_chr4_17823140_r	-90078	5258	SPIC
chr4	17834421	17834422	dnajb9b_up_1_chr4_17834422_r	-78796	713	DNAJB9B
chr4	18465615	18465616	sco2_up_1_chr4_18465616_r	552103	-5416	SCO2
chr4	18606575	18606576	cdkn1ba_up_1_chr4_18606576_r	-562529	3564	CDKN1BA
chr4	20119857	20119858	fam3c_up_1_chr4_20119858_r	-118573	0	FAM3C
chr4	20435110	20435111	lrrc17_up_1_chr4_20435111_r	196434	-1257	LRRC17
chr4	22590635	22590636	hcls1_up_1_chr4_22590636_r	-91192	984	HCLS1
chr4	22642715	22642716	orc5_up_1_chr4_22642716_r	-39112	37	ORC5
chr4	22644676	22644677	lhfpl3_up_1_chr4_22644677_f	37151	-1998	LHFPL3
chr4	22759171	22759172	ndufb2_up_1_chr4_22759172_f	-77101	-4495	NDUFB2
chr4	22759171	22759172	ndufb2_up_1_chr4_22759172_f	-77101	-4495	NDUFB2
chr4	23396580	23396581	slc35e3_up_1_chr4_23396581_f	-115590	0	SLC35E3
chr4	23404787	23404788	mdm2_up_1_chr4_23404788_f	-123797	-7917	MDM2
chr4	24152949	24152950	usp6nl_up_1_chr4_24152950_r	287170	4048	USP6NL
chr4	25919673	25919674	fgd6_up_1_chr4_25919674_r	210781	-3358	FGD6
chr4	25923454	25923455	vetz_up_1_chr4_25923455_f	-214562	-92	VETZ
chr4	25961172	25961173	metap2a_up_1_chr4_25961173_f	-252280	0	METAP2A
chr4	27109936	27109937	creld2_up_1_chr4_27109937_r	190306	587	CRELD2
chr4	27111241	27111242	alg12_up_1_chr4_27111242_f	-191611	-1892	ALG12
chr4	27907872	27907873	tbc1d22a_up_1_chr4_27907873_r	-97667	-1622	TBC1D22A
chr4	27909543	27909544	cerk_up_1_chr4_27909544_f	95996	0	CERK
chr4	30220064	30220065	LOC560232_up_1_chr4_30220065_r	591701	-9794	LOC560232
chr4	31681537	31681538	LOC794656_up_1_chr4_31681538_r	557469	228	LOC794656
chr4	70516836	70516837	ryroxd1_up_1_chr4_70516837_r	-1006116	-1479	RYROXD1
chr4	70791883	70791884	LOC100005838_up_1_chr4_70791884_r	-731069	779	LOC100005838
chr4	75060808	75060809	ms4a17a.8_up_1_chr4_75060809_f	118172	-9416	MS4A17A.8
chr4	75129090	75129091	ms4a17a.7_up_1_chr4_75129091_f	49890	-1018	MS4A17A.7
chr4	75146001	75146002	ms4a17a.3_up_1_chr4_75146002_f	32979	-659	MS4A17A.3
chr5	337213	337214	rnf170_up_1_chr5_337214_f	47027	-423	RNF170
chr5	424886	424887	thap1_up_1_chr5_424887_f	-40318	-23	THAP1
chr5	1102504	1102505	mbd2_up_1_chr5_1102505_r	282972	9631	MBD2
chr5	1220354	1220355	ciz1a_up_1_chr5_1220355_r	-197100	431	CIZ1A
chr5	1223650	1223651	dnm1a_up_1_chr5_1223651_f	193804	-3727	DNM1A
chr5	3673796	3673797	pigw_up_1_chr5_3673797_f	-427404	163	PIGW
chr5	3683234	3683235	ggnbp2_up_1_chr5_3683235_f	-436842	334	GGNBP2
chr5	3964446	3964447	srrt_up_1_chr5_3964447_r	718054	-1175	SRRT
chr5	3965760	3965761	prdx4_up_1_chr5_3965761_f	-719368	0	PRDX4
chr5	3999183	3999184	sat1a.1_up_1_chr5_3999184_f	-752791	0	SAT1A.1
chr5	4750875	4750876	mvb12ba_up_1_chr5_4750876_r	1504483	920	MVB12BA
chr5	6004897	6004898	tnks1bp1_up_1_chr5_6004898_r	-1639354	0	TNKS1BP1
chr5	6182944	6182945	ostf1_up_1_chr5_6182945_r	-1461307	0	OSTF1
chr5	6291978	6291979	elac1_up_1_chr5_6291979_f	1352273	0	ELAC1
chr5	7591611	7591612	nipbla_up_1_chr5_7591612_r	-52640	0	NIPBLA
chr5	7691624	7691625	lmbrd2a_up_1_chr5_7691625_f	-47093	0	LMBRD2A
chr5	7691624	7691625	lmbrd2a_up_1_chr5_7691625_f	-47093	0	LMBRD2A
chr5	8177737	8177738	zgc:153352_up_1_chr5_8177738_r	533206	497	ZGC:153352
chr5	8568782	8568783	atp5ib_up_1_chr5_8568783_r	924251	111	ATP5IB
chr5	8642860	8642861	rchy1_up_1_chr5_8642861_f	-998329	-724	RCHY1
chr5	8924222	8924223	ugt2b6_up_1_chr5_8924223_f	-1279691	-219	UGT2B6
chr5	8924236	8924237	zgc:172315_up_1_chr5_8924237_f	-1279705	-233	ZGC:172315
chr5	9497622	9497623	si:ch73-266o15.4_up_1_chr5_9497623_r	1853091	0	SI:CH73-266O15.4
chr5	9503259	9503260	LOC799523_up_1_chr5_9503260_r	1858728	5367	LOC799523
chr5	9542058	9542059	gstt2_up_1_chr5_9542059_f	-1897527	0	GSTT2
chr5	11308580	11308581	nf2a_up_1_chr5_11308581_r	-1717395	-3121	NF2A
chr5	11340769	11340770	tesca_up_1_chr5_11340770_f	1685206	0	TESCA
chr5	11443533	11443534	rnft2_up_1_chr5_11443534_r	-1582442	-392	RNFT2
chr5	11444043	11444044	zgc:110063_up_1_chr5_11444044_f	1581932	0	ZGC:110063
chr5	11530791	11530792	gatsl3_up_1_chr5_11530792_r	-1495184	49	GATSL3
chr5	12060383	12060384	wsb2_up_1_chr5_12060384_r	-965592	0	WSB2
chr5	12086671	12086672	vsig10_up_1_chr5_12086672_r	-939304	-3839	VSIG10
chr5	12090160	12090161	si:dkey-98f17.5_up_1_chr5_12090161_f	935815	350	SI:DKEY-98F17.5
chr5	12242979	12242980	lztr1_up_1_chr5_12242980_r	-782996	0	LZTR1
chr5	12243421	12243422	pole_up_1_chr5_12243422_f	782554	0	POLE
chr5	12323659	12323660	p2rx2_up_1_chr5_12323660_r	-702316	-3629	P2RX2
chr5	12336761	12336762	pes_up_1_chr5_12336762_f	689214	-9202	PES
chr5	12586399	12586400	ypel1_up_1_chr5_12586400_r	-439576	-4569	YPEL1
chr5	12666903	12666904	mapk1_up_1_chr5_12666904_r	-359072	701	MAPK1
chr5	12788609	12788610	mir130c-2_up_1_chr5_12788610_f	237366	3262	MIR130C-2
chr5	12789134	12789135	mir301b_up_1_chr5_12789135_f	236841	2737	MIR301B
chr5	12796088	12796089	mir454b_up_1_chr5_12796089_f	229887	-3793	MIR454B
chr5	12799112	12799113	mir130b_up_1_chr5_12799113_f	226863	-6817	MIR130B
chr5	12885618	12885619	ccl19a.1_up_1_chr5_12885619_f	140357	8442	CCL19A.1
chr5	12927630	12927631	si:ch211-89f7.1_up_1_chr5_12927631_f	98345	0	SI:CH211-89F7.1
chr5	13145837	13145838	LOC564840_up_1_chr5_13145838_r	119609	1020	LOC564840
chr5	13145837	13145838	purba_up_1_chr5_13145838_r	119609	1020	PURBA
chr5	13147032	13147033	h2afz_up_1_chr5_13147033_f	-120804	-2215	H2AFZ
chr5	13147097	13147098	h2afva_up_1_chr5_13147098_f	-120869	-2280	H2AFVA
chr5	13370121	13370122	hk2_up_1_chr5_13370122_f	-343893	940	HK2
chr5	13844430	13844431	tet3_up_1_chr5_13844431_r	96148	0	TET3
chr5	13890228	13890229	ap3m2_up_1_chr5_13890229_r	141946	-144	AP3M2
chr5	13942907	13942908	kat6a_up_1_chr5_13942908_r	194625	-1907	KAT6A
chr5	14850735	14850736	pebp1_up_1_chr5_14850736_f	451036	0	PEBP1
chr5	14995151	14995152	suds3_up_1_chr5_14995152_f	306620	-5258	SUDS3
chr5	15448638	15448639	xbp1_up_1_chr5_15448639_r	146626	5372	XBP1
chr5	18393690	18393691	aacs_up_1_chr5_18393691_r	-692711	-1059	AACS
chr5	18407322	18407323	bri3bp_up_1_chr5_18407323_r	-679079	0	BRI3BP
chr5	18502498	18502499	golga3_up_1_chr5_18502499_r	-583903	-7538	GOLGA3
chr5	18510864	18510865	ranbp1_up_1_chr5_18510865_r	-575537	184	RANBP1
chr5	19357966	19357967	gltpa_up_1_chr5_19357967_r	271318	0	GLTPA
chr5	19364029	19364030	tchp_up_1_chr5_19364030_f	-277381	1203	TCHP
chr5	19428821	19428822	git2a_up_1_chr5_19428822_r	342173	9883	GIT2A
chr5	19619202	19619203	pxmp2_up_1_chr5_19619203_r	532554	13	PXMP2
chr5	19811431	19811432	si:ch211-108c6.2_up_1_chr5_19811432_f	571146	3916	SI:CH211-108C6.2
chr5	19815742	19815743	coro1ca_up_1_chr5_19815743_f	566835	-15	CORO1CA
chr5	19942250	19942251	si:ch211-191d15.2_up_1_chr5_19942251_r	-440327	-7865	SI:CH211-191D15.2
chr5	19950159	19950160	sart3_up_1_chr5_19950160_f	432418	0	SART3
chr5	19987398	19987399	ficd_up_1_chr5_19987399_r	-395179	-418	FICD
chr5	20310776	20310777	si:ch211-225b11.1_up_1_chr5_20310777_r	-71801	1028	SI:CH211-225B11.1
chr5	20319607	20319608	limk2_up_1_chr5_20319608_f	62970	-9859	LIMK2
chr5	20707286	20707287	bmp10_up_1_chr5_20707287_f	-186739	-8700	BMP10
chr5	21384439	21384440	smarca1_up_1_chr5_21384440_r	863892	-2331	SMARCA1
chr5	21627137	21627138	las1l_up_1_chr5_21627138_r	1106590	-8663	LAS1L
chr5	21629573	21629574	msna_up_1_chr5_21629574_f	-1109026	6227	MSNA
chr5	21730705	21730706	mir223_up_1_chr5_21730706_r	1210158	3282	MIR223
chr5	22069873	22069874	aifm1_up_1_chr5_22069874_r	-1131425	123	AIFM1
chr5	22076172	22076173	tnfsf10l4_up_1_chr5_22076173_f	1125126	3185	TNFSF10L4
chr5	22086975	22086976	si:dkey-103e21.5_up_1_chr5_22086976_r	-1114323	7359	SI:DKEY-103E21.5
chr5	22173984	22173985	vma21_up_1_chr5_22173985_f	1027314	0	VMA21
chr5	22465763	22465764	hmgn7_up_1_chr5_22465764_f	735535	-350	HMGN7
chr5	22613214	22613215	uprt_up_1_chr5_22613215_r	-588084	-934	UPRT
chr5	22738638	22738639	agtr2_up_1_chr5_22738639_f	462660	0	AGTR2
chr5	23013947	23013948	stag2a_up_1_chr5_23013948_r	-187351	13	STAG2A
chr5	23070425	23070426	acsl4b_up_1_chr5_23070426_r	-130873	-8889	ACSL4B
chr5	23079646	23079647	cwc15_up_1_chr5_23079647_r	-121652	0	CWC15
chr5	23116114	23116115	mtmr2_up_1_chr5_23116115_r	-85184	-7172	MTMR2
chr5	23120882	23120883	cx27.5_up_1_chr5_23120883_f	80416	2404	CX27.5
chr5	23130882	23130883	cx39.9_up_1_chr5_23130883_f	70416	-7178	CX39.9
chr5	23171422	23171423	si:dkey-110k5.6_up_1_chr5_23171423_r	-29876	-143	SI:DKEY-110K5.6
chr5	23409858	23409859	ercc6l_up_1_chr5_23409859_f	174797	2888	ERCC6L
chr5	23540924	23540925	pdha1a_up_1_chr5_23540925_r	-43731	-3043	PDHA1A
chr5	23543507	23543508	ctdnep1a_up_1_chr5_23543508_f	41148	460	CTDNEP1A
chr5	23623510	23623511	capga_up_1_chr5_23623511_r	38646	-1226	CAPGA
chr5	23625106	23625107	si:ch211-114c12.2_up_1_chr5_23625107_f	-40242	-90	SI:CH211-114C12.2
chr5	23715519	23715520	eif4a1b_up_1_chr5_23715520_r	130655	265	EIF4A1B
chr5	23734933	23734934	plscr3a_up_1_chr5_23734934_r	150069	-4999	PLSCR3A
chr5	23741401	23741402	phf23a_up_1_chr5_23741402_r	156537	1118	PHF23A
chr5	23741880	23741881	atp6v1aa_up_1_chr5_23741881_f	-157016	-1597	ATP6V1AA
chr5	23802075	23802076	ctsll_up_1_chr5_23802076_f	-217211	7310	CTSLL
chr5	24013900	24013901	tia1l_up_1_chr5_24013901_r	-374785	741	TIA1L
chr5	24016635	24016636	dgcr8_up_1_chr5_24016636_f	372050	-3476	DGCR8
chr5	24017880	24017881	mir1306_up_1_chr5_24017881_f	370805	-4721	MIR1306
chr5	24208502	24208503	si:ch211-106a19.1_up_1_chr5_24208503_r	-180183	0	SI:CH211-106A19.1
chr5	25122906	25122907	gda_up_1_chr5_25122907_r	226511	-8319	GDA
chr5	25133592	25133593	zgc:101016_up_1_chr5_25133593_r	237197	2110	ZGC:101016
chr5	25133659	25133660	abhd17b_up_1_chr5_25133660_f	-237264	-2177	ABHD17B
chr5	25475132	25475133	klf9_up_1_chr5_25475133_f	-578737	0	KLF9
chr5	26127965	26127966	tmem150aa_up_1_chr5_26127966_f	245219	0	TMEM150AA
chr5	26164772	26164773	rnf181_up_1_chr5_26164773_r	-208412	616	RNF181
chr5	26195295	26195296	si:ch211-102c2.7_up_1_chr5_26195296_r	-177889	0	SI:CH211-102C2.7
chr5	26195347	26195348	tcn2_up_1_chr5_26195348_f	177837	0	TCN2
chr5	26234556	26234557	si:ch211-102c2.4_up_1_chr5_26234557_r	-138628	-766	SI:CH211-102C2.4
chr5	26247028	26247029	imp4_up_1_chr5_26247029_f	126156	2439	IMP4
chr5	26254802	26254803	araf_up_1_chr5_26254803_f	118382	-1236	ARAF
chr5	26293157	26293158	lman2lb_up_1_chr5_26293158_r	-80027	306	LMAN2LB
chr5	26804791	26804792	hdr_up_1_chr5_26804792_f	-431396	-6370	HDR
chr5	26820870	26820871	cyb561a3a_up_1_chr5_26820871_f	-447475	563	CYB561A3A
chr5	26829717	26829718	zgc:153409_up_1_chr5_26829718_f	-456322	-8064	ZGC:153409
chr5	27394517	27394518	ppp3cca_up_1_chr5_27394518_r	55841	0	PPP3CCA
chr5	27416652	27416653	vps37b_up_1_chr5_27416653_r	77976	-1796	VPS37B
chr5	27549607	27549608	zgc:110329_up_1_chr5_27549608_r	210931	1338	ZGC:110329
chr5	27671257	27671258	vamp8_up_1_chr5_27671258_f	-332581	379	VAMP8
chr5	27897779	27897780	nfr_up_1_chr5_27897780_f	176495	0	NFR
chr5	27897779	27897780	nfr_up_1_chr5_27897780_f	176495	0	NFR
chr5	28559756	28559757	dpp7_up_1_chr5_28559757_f	-371433	2640	DPP7
chr5	28594910	28594911	man1b1_up_1_chr5_28594911_r	406587	-8225	MAN1B1
chr5	29203258	29203259	usf1l_up_1_chr5_29203259_f	535008	3552	USF1L
chr5	29231251	29231252	f11r.1_up_1_chr5_29231252_f	507015	0	F11R.1
chr5	29988386	29988387	c2cd2l_up_1_chr5_29988387_r	249895	2074	C2CD2L
chr5	29988370	29988371	dpagt1_up_1_chr5_29988371_f	-249879	-2058	DPAGT1
chr5	30080649	30080650	pdzd3b_up_1_chr5_30080650_f	-342158	3740	PDZD3B
chr5	30099168	30099169	atp5l_up_1_chr5_30099169_f	-360677	4959	ATP5L
chr5	30104237	30104238	ift22_up_1_chr5_30104238_r	365746	0	IFT22
chr5	30324019	30324020	spns2_up_1_chr5_30324020_r	-401442	0	SPNS2
chr5	30324194	30324195	spns2_up_1_chr5_30324195_r	-401267	0	SPNS2
chr5	31116560	31116561	dpm2_up_1_chr5_31116561_r	-112766	5990	DPM2
chr5	31190846	31190847	slc25a25b_up_1_chr5_31190847_f	38480	4651	SLC25A25B
chr5	31796776	31796777	fbxw2_up_1_chr5_31796777_r	50758	-2726	FBXW2
chr5	31845636	31845637	ncs1a_up_1_chr5_31845637_r	99618	75	NCS1A
chr5	32213839	32213840	ppp2r4_up_1_chr5_32213840_r	467821	-6122	PPP2R4
chr5	32216046	32216047	crata_up_1_chr5_32216047_f	-470028	3915	CRATA
chr5	32324514	32324515	lmo4a_up_1_chr5_32324515_f	-578496	266	LMO4A
chr5	32421861	32421862	zgc:55461_up_1_chr5_32421862_r	675843	0	ZGC:55461
chr5	32674830	32674831	ccbl1_up_1_chr5_32674831_r	-435878	0	CCBL1
chr5	32680893	32680894	surf6_up_1_chr5_32680894_r	-429815	5918	SURF6
chr5	32681053	32681054	surf1_up_1_chr5_32681054_f	429655	-6078	SURF1
chr5	33011796	33011797	LOC100002237_up_1_chr5_33011797_f	98912	-262	LOC100002237
chr5	33011804	33011805	ttll11_up_1_chr5_33011805_f	98904	-270	TTLL11
chr5	33949262	33949263	aif1l_up_1_chr5_33949263_f	-153562	0	AIF1L
chr5	34798590	34798591	ptger4b_up_1_chr5_34798591_f	319864	0	PTGER4B
chr5	35186079	35186080	stard8_up_1_chr5_35186080_f	-67366	54	STARD8
chr5	35355288	35355289	zgc:103697_up_1_chr5_35355289_f	213641	-7058	ZGC:103697
chr5	35728535	35728536	efnb1_up_1_chr5_35728536_r	159272	845	EFNB1
chr5	36066560	36066561	zgc:153990_up_1_chr5_36066561_f	-50276	366	ZGC:153990
chr5	36295452	36295453	srsf7a_up_1_chr5_36295453_f	236619	591	SRSF7A
chr5	36300002	36300003	hnrpl_up_1_chr5_36300003_f	232069	-3586	HNRPL
chr5	36690105	36690106	zgc:163098_up_1_chr5_36690106_f	-157791	167	ZGC:163098
chr5	37049080	37049081	LOC558044_up_1_chr5_37049081_f	136549	3715	LOC558044
chr5	37996859	37996860	mogat3b_up_1_chr5_37996860_f	511110	-347	MOGAT3B
chr5	38079906	38079907	si:dkey-58f10.11_up_1_chr5_38079907_f	428063	4397	SI:DKEY-58F10.11
chr5	38084496	38084497	si:dkey-58f10.10_up_1_chr5_38084497_f	423473	0	SI:DKEY-58F10.10
chr5	39067323	39067324	bmp3_up_1_chr5_39067324_f	126057	293	BMP3
chr5	39692146	39692147	snx18a_up_1_chr5_39692147_r	-139864	1620	SNX18A
chr5	39696913	39696914	hspb3_up_1_chr5_39696914_r	-135097	6387	HSPB3
chr5	39699646	39699647	arl15a_up_1_chr5_39699647_f	132364	-9120	ARL15A
chr5	40310596	40310597	parp8_up_1_chr5_40310597_r	-461677	8815	PARP8
chr5	40503491	40503492	golph3_up_1_chr5_40503492_r	-268782	339	GOLPH3
chr5	40722858	40722859	arid3c_up_1_chr5_40722859_f	49415	-89	ARID3C
chr5	40896439	40896440	fancg_up_1_chr5_40896440_f	-123851	-2260	FANCG
chr5	41192915	41192916	bcl7a_up_1_chr5_41192916_f	-137646	0	BCL7A
chr5	41658869	41658870	eral1_up_1_chr5_41658870_f	-190074	9761	ERAL1
chr5	41671877	41671878	mir451a_up_1_chr5_41671878_r	203082	1963	MIR451A
chr5	41672009	41672010	mir144_up_1_chr5_41672010_r	203214	2095	MIR144
chr5	42272559	42272560	flot2a_up_1_chr5_42272560_r	-264679	0	FLOT2A
chr5	43082777	43082778	si:dkey-40c11.1_up_1_chr5_43082778_r	-366028	-5663	SI:DKEY-40C11.1
chr5	43270234	43270235	zgc:112966_up_1_chr5_43270235_f	178571	0	ZGC:112966
chr5	43746587	43746588	tars_up_1_chr5_43746588_f	-297447	1478	TARS
chr5	43746600	43746601	tars_up_1_chr5_43746601_f	-297460	1465	TARS
chr5	44055737	44055738	dapk1_up_1_chr5_44055738_f	-606597	93	DAPK1
chr5	44206220	44206221	ctsla_up_1_chr5_44206221_f	510836	7034	CTSLA
chr5	44243585	44243586	fbp1a_up_1_chr5_44243586_r	-473471	65	FBP1A
chr5	44538776	44538777	smarca2_up_1_chr5_44538777_f	178280	0	SMARCA2
chr5	45294616	45294617	crfb6_up_1_chr5_45294617_r	164356	-693	CRFB6
chr5	45673785	45673786	si:ch211-130m23.3_up_1_chr5_45673786_r	543525	-3974	SI:CH211-130M23.3
chr5	45677495	45677496	zgc:110626_up_1_chr5_45677496_f	-547235	264	ZGC:110626
chr5	48013011	48013012	mblac2_up_1_chr5_48013012_r	-124581	0	MBLAC2
chr5	48014999	48015000	polr3g_up_1_chr5_48015000_f	122593	-1809	POLR3G
chr5	48377467	48377468	si:dkey-172m14.1_up_1_chr5_48377468_r	239653	-21	SI:DKEY-172M14.1
chr5	49431801	49431802	fam172a_up_1_chr5_49431802_r	-403748	-1984	FAM172A
chr5	50252254	50252255	arsk_up_1_chr5_50252255_f	-416470	122	ARSK
chr5	50379991	50379992	gcnt4a_up_1_chr5_50379992_f	-544207	3138	GCNT4A
chr5	51351878	51351879	serinc5_up_1_chr5_51351879_r	-1195776	1834	SERINC5
chr5	52198673	52198674	scarb2_up_1_chr5_52198674_f	348981	0	SCARB2
chr5	52357426	52357427	mrps30_up_1_chr5_52357427_r	-190228	-5072	MRPS30
chr5	52362524	52362525	hint2_up_1_chr5_52362525_f	185130	0	HINT2
chr5	53850447	53850448	alad_up_1_chr5_53850448_r	-131027	-3657	ALAD
chr5	53850927	53850928	tmem203_up_1_chr5_53850928_f	130547	3177	TMEM203
chr5	54106700	54106701	slc30a5_up_1_chr5_54106701_r	124893	-3706	SLC30A5
chr5	54169406	54169407	pik3r1_up_1_chr5_54169407_r	187599	-4720	PIK3R1
chr5	55263039	55263040	slc25a46_up_1_chr5_55263040_r	636340	0	SLC25A46
chr5	55263937	55263938	tmem150ab_up_1_chr5_55263938_f	-637238	-842	TMEM150AB
chr5	56772083	56772084	prpf4_up_1_chr5_56772084_f	-712639	139	PRPF4
chr5	56856572	56856573	pisd_up_1_chr5_56856573_r	797128	-1769	PISD
chr5	57045013	57045014	si:dkey-71l1.1_up_1_chr5_57045014_r	985569	-8857	SI:DKEY-71L1.1
chr5	57045395	57045396	ufc1_up_1_chr5_57045396_f	-985951	8475	UFC1
chr5	57053712	57053713	gig2p_up_1_chr5_57053713_r	994268	-158	GIG2P
chr5	57056206	57056207	si:dkey-71l1.3_up_1_chr5_57056207_f	-996762	0	SI:DKEY-71L1.3
chr5	58171184	58171185	tmem136b_up_1_chr5_58171185_r	-824533	-2765	TMEM136B
chr5	58883968	58883969	dtx2_up_1_chr5_58883969_f	111749	9795	DTX2
chr5	60201204	60201205	rad51d_up_1_chr5_60201205_r	315460	-437	RAD51D
chr5	60201370	60201371	tmem248_up_1_chr5_60201371_f	-315626	271	TMEM248
chr5	60677092	60677093	gatsl2_up_1_chr5_60677093_f	-791348	-8052	GATSL2
chr5	60747065	60747066	wbscr16_up_1_chr5_60747066_r	861321	-162	WBSCR16
chr5	60760976	60760977	ncf1_up_1_chr5_60760977_r	875232	-4290	NCF1
chr5	60774717	60774718	polr2j_up_1_chr5_60774718_f	-888973	-9215	POLR2J
chr5	60939972	60939973	si:dkey-261j4.4_up_1_chr5_60939973_r	1054228	4115	SI:DKEY-261J4.4
chr5	60953404	60953405	si:dkey-261j4.3_up_1_chr5_60953405_r	1067660	222	SI:DKEY-261J4.3
chr5	61134794	61134795	im:7138535_up_1_chr5_61134795_r	1249050	-1344	IM:7138535
chr5	61335864	61335865	sepw1_up_1_chr5_61335865_f	-1450120	779	SEPW1
chr5	61654555	61654556	zgc:85789_up_1_chr5_61654556_r	-1274020	0	ZGC:85789
chr5	61656478	61656479	pho_up_1_chr5_61656479_f	1272097	-1672	PHO
chr5	61678060	61678061	aspa_up_1_chr5_61678061_f	1250515	1053	ASPA
chr5	62041624	62041625	zswim7_up_1_chr5_62041625_f	886951	143	ZSWIM7
chr5	62696929	62696930	rab14_up_1_chr5_62696930_f	231646	-1418	RAB14
chr5	62963685	62963686	surf4l_up_1_chr5_62963686_r	34892	0	SURF4L
chr5	63773250	63773251	brd3b_up_1_chr5_63773251_r	246580	0	BRD3B
chr5	64175707	64175708	zgc:101858_up_1_chr5_64175708_f	-137520	8496	ZGC:101858
chr5	64184357	64184358	si:ch211-236k19.4_up_1_chr5_64184358_r	146170	0	SI:CH211-236K19.4
chr5	64561477	64561478	mir455_up_1_chr5_64561478_r	523290	-5559	MIR455
chr5	65750252	65750253	hip1rb_up_1_chr5_65750253_r	-987946	-3908	HIP1RB
chr5	66070430	66070431	kat5b_up_1_chr5_66070431_r	-667768	512	KAT5B
chr5	66589330	66589331	zcchc8_up_1_chr5_66589331_r	-148868	0	ZCCHC8
chr5	66589739	66589740	si:ch211-110p13.9_up_1_chr5_66589740_f	148459	-408	SI:CH211-110P13.9
chr5	66687381	66687382	unga_up_1_chr5_66687382_r	-50817	-1410	UNGA
chr5	66693279	66693280	sebox_up_1_chr5_66693280_f	44919	-4279	SEBOX
chr5	66982276	66982277	zbtb20_up_1_chr5_66982277_r	243862	-1319	ZBTB20
chr5	67414207	67414208	slc25a11_up_1_chr5_67414208_r	-134691	4795	SLC25A11
chr5	68011974	68011975	mepce_up_1_chr5_68011975_r	-410780	291	MEPCE
chr5	68505718	68505719	selm_up_1_chr5_68505719_f	-82666	-6500	SELM
chr5	68935235	68935236	dguok_up_1_chr5_68935236_r	512183	-9173	DGUOK
chr5	68943825	68943826	mob1a_up_1_chr5_68943826_r	520773	-583	MOB1A
chr5	68943954	68943955	mthfd2_up_1_chr5_68943955_f	-520902	454	MTHFD2
chr5	68960573	68960574	arl6ip4_up_1_chr5_68960574_f	-537521	-4081	ARL6IP4
chr5	69007939	69007940	si:ch211-275j6.5_up_1_chr5_69007940_f	-584887	5199	SI:CH211-275J6.5
chr5	69013436	69013437	setd8b_up_1_chr5_69013437_f	-590384	-75	SETD8B
chr5	69106139	69106140	ythdc1_up_1_chr5_69106140_f	-683087	4361	YTHDC1
chr5	69383381	69383382	rgs3a_up_1_chr5_69383382_f	455247	69	RGS3A
chr5	71210602	71210603	fam78ab_up_1_chr5_71210603_r	528430	4599	FAM78AB
chr5	71303111	71303112	oxt_up_1_chr5_71303112_f	-620939	-7149	OXT
chr5	71352087	71352088	spra_up_1_chr5_71352088_r	669915	-8540	SPRA
chr5	71352823	71352824	exosc2_up_1_chr5_71352824_f	-670651	7804	EXOSC2
chr6	94641	94642	ap1m2_up_1_chr6_94642_f	-38885	-713	AP1M2
chr6	251151	251152	atf4a_up_1_chr6_251152_f	-114403	3892	ATF4A
chr6	419475	419476	grap2b_up_1_chr6_419476_r	-176945	-184	GRAP2B
chr6	561077	561078	zgc:92360_up_1_chr6_561078_f	35343	-7470	ZGC:92360
chr6	1638550	1638551	zgc:123305_up_1_chr6_1638551_r	136112	0	ZGC:123305
chr6	1652139	1652140	myl9b_up_1_chr6_1652140_f	-149701	-19	MYL9B
chr6	2028815	2028816	tgm5l_up_1_chr6_2028816_r	-479697	-8901	TGM5L
chr6	2037787	2037788	wu:fe02h09_up_1_chr6_2037788_r	-470725	0	WU:FE02H09
chr6	2089462	2089463	prkag1_up_1_chr6_2089463_r	-419050	298	PRKAG1
chr6	2294737	2294738	pbx1b_up_1_chr6_2294738_r	-213775	7809	PBX1B
chr6	3174154	3174155	st3gal3a_up_1_chr6_3174155_f	-214363	0	ST3GAL3A
chr6	3354637	3354638	uqcrh_up_1_chr6_3354638_r	394846	402	UQCRH
chr6	3356808	3356809	faah_up_1_chr6_3356809_f	-397017	-2573	FAAH
chr6	3549919	3549920	phospho2_up_1_chr6_3549920_f	-590128	1243	PHOSPHO2
chr6	3556225	3556226	ssb_up_1_chr6_3556226_f	-596434	-1906	SSB
chr6	3763913	3763914	tlk1b_up_1_chr6_3763914_r	-660408	0	TLK1B
chr6	3837379	3837380	unc50_up_1_chr6_3837380_r	-586942	4922	UNC50
chr6	6091690	6091691	rtn4a_up_1_chr6_6091691_r	157190	0	RTN4A
chr6	6097249	6097250	rtn4a_up_1_chr6_6097250_r	162749	5439	RTN4A
chr6	6101355	6101356	rtn4a_up_1_chr6_6101356_r	166855	9545	RTN4A
chr6	6333842	6333843	bcl11ab_up_1_chr6_6333843_f	-399342	38	BCL11AB
chr6	6818938	6818939	tuba8l4_up_1_chr6_6818939_r	884438	4641	TUBA8L4
chr6	7529425	7529426	ubn2a_up_1_chr6_7529426_r	-1037711	0	UBN2A
chr6	7554137	7554138	ttc26_up_1_chr6_7554138_r	-1012999	-9272	TTC26
chr6	7563163	7563164	rpsa_up_1_chr6_7563164_r	-1003973	-246	RPSA
chr6	7742070	7742071	palm3_up_1_chr6_7742071_f	825066	-2167	PALM3
chr6	8079012	8079013	gcdha_up_1_chr6_8079013_f	488124	-3413	GCDHA
chr6	8345319	8345320	myh11a_up_1_chr6_8345320_r	-221817	0	MYH11A
chr6	9185760	9185761	kalrnb_up_1_chr6_9185761_f	-443348	-101	KALRNB
chr6	9192100	9192101	kalrnb_up_1_chr6_9192101_f	-449688	-6441	KALRNB
chr6	9440569	9440570	nop58_up_1_chr6_9440570_r	698157	-1006	NOP58
chr6	9441909	9441910	sumo1_up_1_chr6_9441910_f	-699497	0	SUMO1
chr6	9791283	9791284	itm2ba_up_1_chr6_9791284_r	-651285	563	ITM2BA
chr6	9798973	9798974	nudt15_up_1_chr6_9798974_r	-643595	8253	NUDT15
chr6	10593496	10593497	chrna1_up_1_chr6_10593497_r	150707	-6830	CHRNA1
chr6	10600362	10600363	atp5g3b_up_1_chr6_10600363_r	157573	0	ATP5G3B
chr6	10628205	10628206	lnpb_up_1_chr6_10628206_r	-145072	-7896	LNPB
chr6	10631595	10631596	mir10d_up_1_chr6_10631596_f	141682	4506	MIR10D
chr6	10636302	10636303	mtx2_up_1_chr6_10636303_f	136975	0	MTX2
chr6	10676928	10676929	cycsb_up_1_chr6_10676929_r	-96349	-4120	CYCSB
chr6	11576686	11576687	march7_up_1_chr6_11576687_r	-41291	1055	42801
chr6	11771214	11771215	wdsub1_up_1_chr6_11771215_f	-152855	0	WDSUB1
chr6	12687257	12687258	cxcr4a_up_1_chr6_12687258_f	-588886	0	CXCR4A
chr6	12751993	12751994	si:ch73-71c20.5_up_1_chr6_12751994_f	597125	0	SI:CH73-71C20.5
chr6	12751993	12751994	si:ch73-71c20.5_up_1_chr6_12751994_f	597125	0	SI:CH73-71C20.5
chr6	12787063	12787064	tmbim1_up_1_chr6_12787064_r	-562055	-2393	TMBIM1
chr6	12789588	12789589	pnkd_up_1_chr6_12789589_f	559530	0	PNKD
chr6	12805091	12805092	catip_up_1_chr6_12805092_f	544027	5746	CATIP
chr6	12811025	12811026	casp8_up_1_chr6_12811026_f	538093	0	CASP8
chr6	12881369	12881370	zgc:194469_up_1_chr6_12881370_r	-467749	-2088	ZGC:194469
chr6	12881286	12881287	caspxa_up_1_chr6_12881287_r	-467832	-2171	CASPXA
chr6	12884061	12884062	dytn_up_1_chr6_12884062_f	465057	0	DYTN
chr6	13099596	13099597	rprmb_up_1_chr6_13099597_f	249522	-3556	RPRMB
chr6	13142525	13142526	arl6ip6_up_1_chr6_13142526_r	-206593	-169	ARL6IP6
chr6	13881091	13881092	zgc:92027_up_1_chr6_13881092_r	35892	-5777	ZGC:92027
chr6	14938385	14938386	tgfbrap1_up_1_chr6_14938386_r	-212093	-9195	TGFBRAP1
chr6	15018181	15018182	nck2b_up_1_chr6_15018182_f	132297	117	NCK2B
chr6	15904244	15904245	gbx2_up_1_chr6_15904245_f	182611	8603	GBX2
chr6	16279270	16279271	faimb_up_1_chr6_16279271_r	85650	-4785	FAIMB
chr6	17903942	17903943	nol11_up_1_chr6_17903943_r	-288598	-3146	NOL11
chr6	18019429	18019430	ten1_up_1_chr6_18019430_r	-173111	-5089	TEN1
chr6	18019429	18019430	ten1_up_1_chr6_18019430_r	-173111	-5089	TEN1
chr6	18019429	18019430	ten1_up_1_chr6_18019430_r	-173111	-5089	TEN1
chr6	18024803	18024804	acox1_up_1_chr6_18024804_f	167737	0	ACOX1
chr6	18891956	18891957	igfbp2a_up_1_chr6_18891957_r	-102450	869	IGFBP2A
chr6	18894177	18894178	stk11ip_up_1_chr6_18894178_f	100229	-3090	STK11IP
chr6	19813044	19813045	si:dkey-19e4.5_up_1_chr6_19813045_r	-529527	8987	SI:DKEY-19E4.5
chr6	19813044	19813045	si:dkey-19e4.5_up_1_chr6_19813045_r	-529527	8987	SI:DKEY-19E4.5
chr6	19813044	19813045	si:dkey-19e4.5_up_1_chr6_19813045_r	-529527	8987	SI:DKEY-19E4.5
chr6	21727741	21727742	ppp1r27b_up_1_chr6_21727742_r	-832975	9930	PPP1R27B
chr6	21888009	21888010	cbx8b_up_1_chr6_21888010_f	672707	0	CBX8B
chr6	21894980	21894981	si:dkey-31g6.6_up_1_chr6_21894981_r	-665736	6837	SI:DKEY-31G6.6
chr6	21894980	21894981	si:dkey-31g6.6_up_1_chr6_21894981_r	-665736	6837	SI:DKEY-31G6.6
chr6	21896496	21896497	dgke_up_1_chr6_21896497_f	664220	-8353	DGKE
chr6	22130011	22130012	si:dkey-10p5.7_up_1_chr6_22130012_r	-430705	-448	SI:DKEY-10P5.7
chr6	22146785	22146786	znf207b_up_1_chr6_22146786_r	-413931	0	ZNF207B
chr6	22488784	22488785	sept9b_up_1_chr6_22488785_r	-71932	0	SEPT9B
chr6	22504835	22504836	sept9b_up_1_chr6_22504836_r	-55881	8217	SEPT9B
chr6	22862618	22862619	gga3_up_1_chr6_22862619_r	300377	0	GGA3
chr6	22869801	22869802	mif4gda_up_1_chr6_22869802_r	307560	7136	MIF4GDA
chr6	27100296	27100297	atg4b_up_1_chr6_27100297_f	800059	22	ATG4B
chr6	27285153	27285154	scly_up_1_chr6_27285154_f	615202	0	SCLY
chr6	29096050	29096051	rpl5b_up_1_chr6_29096051_f	-1195404	-1658	RPL5B
chr6	29226882	29226883	atp1b1a_up_1_chr6_29226883_f	-1326236	-6913	ATP1B1A
chr6	29702929	29702930	pde6d_up_1_chr6_29702930_f	1455240	0	PDE6D
chr6	29800634	29800635	ptmaa_up_1_chr6_29800635_f	1357535	-6	PTMAA
chr6	31374632	31374633	ak4_up_1_chr6_31374633_r	216216	0	AK4
chr6	31378530	31378531	mir101a_up_1_chr6_31378531_f	-220114	0	MIR101A
chr6	31381155	31381156	jak1_up_1_chr6_31381156_f	-222739	-2508	JAK1
chr6	33552587	33552588	pik3r3b_up_1_chr6_33552588_f	80680	-403	PIK3R3B
chr6	33893971	33893972	tmem69_up_1_chr6_33893972_r	260460	8790	TMEM69
chr6	33932098	33932099	nasp_up_1_chr6_33932099_r	298587	138	NASP
chr6	33940682	33940683	akr1a1b_up_1_chr6_33940683_r	307171	8722	AKR1A1B
chr6	34043840	34043841	si:ch73-185c24.2_up_1_chr6_34043841_f	-410329	-4326	SI:CH73-185C24.2
chr6	34877191	34877192	slc35d1a_up_1_chr6_34877192_r	-36046	0	SLC35D1A
chr6	34886989	34886990	il23r_up_1_chr6_34886990_f	26248	-9562	IL23R
chr6	35068762	35068763	uap1_up_1_chr6_35068763_r	155320	0	UAP1
chr6	35069455	35069456	uhmk1_up_1_chr6_35069456_f	-156013	-414	UHMK1
chr6	35378854	35378855	rgs4_up_1_chr6_35378855_f	-465412	0	RGS4
chr6	35417899	35417900	rgs5a_up_1_chr6_35417900_r	504457	8658	RGS5A
chr6	36482081	36482082	lrrc15_up_1_chr6_36482082_f	132466	1411	LRRC15
chr6	36861734	36861735	zgc:110788_up_1_chr6_36861735_f	-246960	4418	ZGC:110788
chr6	36866309	36866310	chd1l_up_1_chr6_36866310_f	-251535	0	CHD1L
chr6	37535116	37535117	jade3_up_1_chr6_37535117_r	-351803	0	JADE3
chr6	37547953	37547954	rp2_up_1_chr6_37547954_r	-338966	-9469	RP2
chr6	37551487	37551488	slc9a7_up_1_chr6_37551488_f	335432	5935	SLC9A7
chr6	37645808	37645809	tubgcp5_up_1_chr6_37645809_f	241111	-1304	TUBGCP5
chr6	37766544	37766545	nipa2_up_1_chr6_37766545_r	-120375	0	NIPA2
chr6	37767614	37767615	nipa2_up_1_chr6_37767615_r	-119305	928	NIPA2
chr6	37771817	37771818	nipa1_up_1_chr6_37771818_r	-115102	-3381	NIPA1
chr6	39201376	39201377	c1galt1b_up_1_chr6_39201377_r	195685	836	C1GALT1B
chr6	39496326	39496327	mettl7a_up_1_chr6_39496327_f	435663	5626	METTL7A
chr6	39524200	39524201	atf1_up_1_chr6_39524201_r	-407789	0	ATF1
chr6	39535956	39535957	si:dkeyp-80d11.1_up_1_chr6_39535957_f	396033	0	SI:DKEYP-80D11.1
chr6	39536017	39536018	si:dkeyp-80d11.1_up_1_chr6_39536018_f	395972	0	SI:DKEYP-80D11.1
chr6	39633144	39633145	atf7b_up_1_chr6_39633145_r	-298845	-1542	ATF7B
chr6	39669006	39669007	pfdn5_up_1_chr6_39669007_r	-262983	-1274	PFDN5
chr6	39895966	39895967	myl6_up_1_chr6_39895967_r	-36023	0	MYL6
chr6	39905802	39905803	tsfm_up_1_chr6_39905803_r	-26187	9395	TSFM
chr6	40009257	40009258	pfkfb4b_up_1_chr6_40009258_r	77051	977	PFKFB4B
chr6	40074361	40074362	sec61a1_up_1_chr6_40074362_r	142155	-3830	SEC61A1
chr6	40437489	40437490	ccdc174_up_1_chr6_40437490_r	-56565	376	CCDC174
chr6	40440480	40440481	ghrl_up_1_chr6_40440481_f	53574	-3367	GHRL
chr6	40451798	40451799	tatdn2_up_1_chr6_40451799_r	-42256	-5306	TATDN2
chr6	40457530	40457531	vhl_up_1_chr6_40457531_r	-36524	194	VHL
chr6	40771118	40771119	arpc4_up_1_chr6_40771119_r	276781	-2441	ARPC4
chr6	40774061	40774062	h1fx_up_1_chr6_40774062_r	279724	293	H1FX
chr6	40796530	40796531	gata2b_up_1_chr6_40796531_f	-302193	0	GATA2B
chr6	41023902	41023903	hdhd3_up_1_chr6_41023903_r	-493536	4654	HDHD3
chr6	41087921	41087922	srsf3a_up_1_chr6_41087922_r	-429517	7727	SRSF3A
chr6	41093708	41093709	srsf3a_up_1_chr6_41093709_r	-423730	-4963	SRSF3A
chr6	41098520	41098521	fkbp5_up_1_chr6_41098521_f	418918	151	FKBP5
chr6	41137679	41137680	slc6a13_up_1_chr6_41137680_r	-379759	-8138	SLC6A13
chr6	41146617	41146618	slc6a13l_up_1_chr6_41146618_f	370821	225	SLC6A13L
chr6	41232251	41232252	synpr_up_1_chr6_41232252_r	-285187	-9944	SYNPR
chr6	42051814	42051815	parp3_up_1_chr6_42051815_r	534079	0	PARP3
chr6	42379775	42379776	emc3_up_1_chr6_42379776_r	-447369	-163	EMC3
chr6	42391043	42391044	sec61a1l_up_1_chr6_42391044_r	-436101	0	SEC61A1L
chr6	42951646	42951647	edem1_up_1_chr6_42951647_r	124255	0	EDEM1
chr6	42973386	42973387	arl8ba_up_1_chr6_42973387_r	145995	326	ARL8BA
chr6	42986307	42986308	tnfrsf18_up_1_chr6_42986308_r	-137463	2832	TNFRSF18
chr6	43030292	43030293	glyctk_up_1_chr6_43030293_r	-93478	-1430	GLYCTK
chr6	43030734	43030735	glyctk_up_1_chr6_43030735_r	-93036	-988	GLYCTK
chr6	43236862	43236863	arl6ip5a_up_1_chr6_43236863_f	-112723	9733	ARL6IP5A
chr6	44046775	44046776	rybpb_up_1_chr6_44046776_r	-534053	0	RYBPB
chr6	45867289	45867290	rbm19_up_1_chr6_45867290_r	275874	0	RBM19
chr6	45930392	45930393	rbp7b_up_1_chr6_45930393_f	-338977	2266	RBP7B
chr6	45932840	45932841	apitd1_up_1_chr6_45932841_f	-341425	0	APITD1
chr6	45947210	45947211	tardbp_up_1_chr6_45947211_r	355795	333	TARDBP
chr6	46404683	46404684	pbrm1l_up_1_chr6_46404684_f	237285	0	PBRM1L
chr6	46587844	46587845	ptgis_up_1_chr6_46587845_r	-54124	-5956	PTGIS
chr6	48318803	48318804	st7l_up_1_chr6_48318804_r	45945	-2263	ST7L
chr6	48348739	48348740	capza1a_up_1_chr6_48348740_r	75881	0	CAPZA1A
chr6	49096991	49096992	slc25a22_up_1_chr6_49096992_f	-824133	9545	SLC25A22
chr6	49512923	49512924	rplp2_up_1_chr6_49512924_r	-812591	-6195	RPLP2
chr6	49525231	49525232	rps26l_up_1_chr6_49525232_r	-800283	5880	RPS26L
chr6	49584568	49584569	vapb_up_1_chr6_49584569_f	740946	0	VAPB
chr6	49743606	49743607	npepl1_up_1_chr6_49743607_f	581908	-26	NPEPL1
chr6	49802479	49802480	nelfcd_up_1_chr6_49802480_r	-523035	-2934	NELFCD
chr6	49883209	49883210	tubb1_up_1_chr6_49883210_f	442305	-8286	TUBB1
chr6	49900216	49900217	atp5e_up_1_chr6_49900217_r	-425298	2032	ATP5E
chr6	49902858	49902859	chmp4ba_up_1_chr6_49902859_f	422656	-4674	CHMP4BA
chr6	49984640	49984641	asip1_up_1_chr6_49984641_r	-340874	-3572	ASIP1
chr6	49997126	49997127	eif2s2_up_1_chr6_49997127_f	328388	-8643	EIF2S2
chr6	50382351	50382352	cyc1_up_1_chr6_50382352_f	-56553	364	CYC1
chr6	50685949	50685950	mtss1_up_1_chr6_50685950_r	360151	-5400	MTSS1
chr6	50705470	50705471	osgn1_up_1_chr6_50705471_r	379672	1774	OSGN1
chr6	51573976	51573977	rbl1_up_1_chr6_51573977_r	-339041	490	RBL1
chr6	51771790	51771791	blcap_up_1_chr6_51771791_r	-141227	-2479	BLCAP
chr6	52725483	52725484	oser1_up_1_chr6_52725484_r	472854	-1587	OSER1
chr6	52791718	52791719	matn4_up_1_chr6_52791719_f	451852	3263	MATN4
chr6	52891152	52891153	or137-5_up_1_chr6_52891153_f	352418	6992	OR137-5
chr6	52944564	52944565	or136-1_up_1_chr6_52944565_f	299006	-986	OR136-1
chr6	53049962	53049963	fam212ab_up_1_chr6_53049963_r	-193608	1437	FAM212AB
chr6	53333732	53333733	gnb1b_up_1_chr6_53333733_r	89929	654	GNB1B
chr6	53426394	53426395	mst1_up_1_chr6_53426395_r	182591	-2309	MST1
chr6	53428847	53428848	abhd14b_up_1_chr6_53428848_f	-185044	0	ABHD14B
chr6	53881000	53881001	cacna2d2a_up_1_chr6_53881001_r	637197	0	CACNA2D2A
chr6	54070485	54070486	hyal1_up_1_chr6_54070486_r	826682	56	HYAL1
chr6	54070593	54070594	fhit_up_1_chr6_54070594_f	-826790	-164	FHIT
chr6	54118298	54118299	tusc2a_up_1_chr6_54118299_r	874495	-1695	TUSC2A
chr6	54146697	54146698	nudt3b_up_1_chr6_54146698_f	-902894	-57	NUDT3B
chr6	54172529	54172530	rps10_up_1_chr6_54172530_r	928726	-6475	RPS10
chr6	54179533	54179534	pacsin1b_up_1_chr6_54179534_f	-935730	0	PACSIN1B
chr6	54498478	54498479	mirlet7a-6_up_1_chr6_54498479_r	1254675	-7227	MIRLET7A-6
chr6	54568410	54568411	tead3b_up_1_chr6_54568411_f	-1324607	192	TEAD3B
chr6	55355817	55355818	pltp_up_1_chr6_55355818_f	1824654	7508	PLTP
chr6	55411791	55411792	ctsa_up_1_chr6_55411792_r	-1768680	309	CTSA
chr6	55417601	55417602	ncoa5_up_1_chr6_55417602_f	1762870	-6119	NCOA5
chr6	57542058	57542059	itcha_up_1_chr6_57542059_r	-228516	310	ITCHA
chr6	57725952	57725953	zgc:153702_up_1_chr6_57725953_r	-44622	198	ZGC:153702
chr6	58152418	58152419	tox2_up_1_chr6_58152419_r	46916	1814	TOX2
chr6	58528505	58528506	arfrp1_up_1_chr6_58528506_f	-423003	0	ARFRP1
chr6	58704386	58704387	igsf8_up_1_chr6_58704387_f	-598884	-4288	IGSF8
chr6	58980776	58980777	mars_up_1_chr6_58980777_r	875274	-4464	MARS
chr6	59182237	59182238	shmt2_up_1_chr6_59182238_f	857932	0	SHMT2
chr6	59762766	59762767	zgc:65895_up_1_chr6_59762767_f	277403	0	ZGC:65895
chr6	60109705	60109706	pmepa1_up_1_chr6_60109706_r	69301	0	PMEPA1
chr6	60117275	60117276	prelid3b_up_1_chr6_60117276_f	-76871	-630	PRELID3B
chr7	1369425	1369426	nop10_up_1_chr7_1369426_f	-870567	381	NOP10
chr7	1393942	1393943	tox4b_up_1_chr7_1393943_f	-895084	-348	TOX4B
chr7	3900172	3900173	ndrg2_up_1_chr7_3900173_r	258947	0	NDRG2
chr7	3944121	3944122	zgc:55733_up_1_chr7_3944122_f	-302896	-7044	ZGC:55733
chr7	5253407	5253408	vangl2_up_1_chr7_5253408_r	1612182	-29	VANGL2
chr7	5365360	5365361	arhgef11_up_1_chr7_5365361_r	1724135	-7188	ARHGEF11
chr7	5782372	5782373	zgc:195633_up_1_chr7_5782373_f	-2141147	0	ZGC:195633
chr7	5846576	5846577	zgc:163040_up_1_chr7_5846577_f	-2205351	1523	ZGC:163040
chr7	6322405	6322406	zgc:154164_up_1_chr7_6322406_r	2681180	-2380	ZGC:154164
chr7	6334611	6334612	zgc:110425_up_1_chr7_6334612_r	2693386	-322	ZGC:110425
chr7	6814864	6814865	actn3b_up_1_chr7_6814865_f	-3173639	4464	ACTN3B
chr7	7260372	7260373	pfdn2_up_1_chr7_7260373_r	3619147	-1360	PFDN2
chr7	7261736	7261737	nit1_up_1_chr7_7261737_f	-3620511	0	NIT1
chr7	7564285	7564286	trmt10b_up_1_chr7_7564286_r	-3773073	-1146	TRMT10B
chr7	8069221	8069222	f13a1b_up_1_chr7_8069222_r	-3268137	-9668	F13A1B
chr7	9063121	9063122	vimp_up_1_chr7_9063122_f	2274237	-31	VIMP
chr7	9628470	9628471	asb7_up_1_chr7_9628471_r	-1708888	0	ASB7
chr7	10320009	10320010	zfand6_up_1_chr7_10320010_f	1017349	963	ZFAND6
chr7	10320009	10320010	zfand6_up_1_chr7_10320010_f	1017349	963	ZFAND6
chr7	10320009	10320010	zfand6_up_1_chr7_10320010_f	1017349	963	ZFAND6
chr7	10320908	10320909	zfand6_up_1_chr7_10320909_f	1016450	64	ZFAND6
chr7	11142549	11142550	mesdc2_up_1_chr7_11142550_r	-194809	-3569	MESDC2
chr7	12656391	12656392	sh3gl3a_up_1_chr7_12656392_r	711444	-3773	SH3GL3A
chr7	12675255	12675256	fth1a_up_1_chr7_12675256_f	-730308	643	FTH1A
chr7	12697785	12697786	saa_up_1_chr7_12697786_f	-752838	-5211	SAA
chr7	13395826	13395827	spg21_up_1_chr7_13395827_r	1450879	7796	SPG21
chr7	13444539	13444540	clpxa_up_1_chr7_13444540_r	1499592	1943	CLPXA
chr7	13661772	13661773	slc39a1_up_1_chr7_13661773_r	1716825	0	SLC39A1
chr7	13750302	13750303	furina_up_1_chr7_13750303_f	-1805355	-158	FURINA
chr7	16096910	16096911	mpped2a_up_1_chr7_16096911_f	387544	374	MPPED2A
chr7	16346247	16346248	e2f8_up_1_chr7_16346248_r	-138207	0	E2F8
chr7	16844306	16844307	htatip2_up_1_chr7_16844307_f	-359648	379	HTATIP2
chr7	16844306	16844307	htatip2_up_1_chr7_16844307_f	-359648	379	HTATIP2
chr7	16854298	16854299	prmt3_up_1_chr7_16854299_f	-369640	-8906	PRMT3
chr7	17006793	17006794	nitr12_up_1_chr7_17006794_r	522135	3517	NITR12
chr7	17003732	17003733	zgc:123078_up_1_chr7_17003733_f	-519074	-456	ZGC:123078
chr7	17460633	17460634	men1_up_1_chr7_17460634_r	-375357	-3401	MEN1
chr7	17464626	17464627	rtn3_up_1_chr7_17464627_f	371364	-199	RTN3
chr7	17464626	17464627	rtn3_up_1_chr7_17464627_f	371364	-199	RTN3
chr7	17655908	17655909	mta2_up_1_chr7_17655909_f	180082	-4244	MTA2
chr7	18302336	18302337	msantd1_up_1_chr7_18302337_r	466014	478	MSANTD1
chr7	18629091	18629092	mllt3_up_1_chr7_18629092_r	792769	-127	MLLT3
chr7	18816272	18816273	ndufs2_up_1_chr7_18816273_r	-633864	-1970	NDUFS2
chr7	19276346	19276347	ttc5_up_1_chr7_19276347_f	173790	-1546	TTC5
chr7	19348207	19348208	oxa1l_up_1_chr7_19348208_r	-101929	0	OXA1L
chr7	19348292	19348293	zgc:171731_up_1_chr7_19348293_f	101844	0	ZGC:171731
chr7	19598955	19598956	mus81_up_1_chr7_19598956_f	-148580	0	MUS81
chr7	19671283	19671284	zgc:110591_up_1_chr7_19671284_r	220908	0	ZGC:110591
chr7	20283896	20283897	zgc:158423_up_1_chr7_20283897_f	-833521	3239	ZGC:158423
chr7	20330883	20330884	si:dkey-19b23.11_up_1_chr7_20330884_r	880508	-1410	SI:DKEY-19B23.11
chr7	20556829	20556830	dnajc3b_up_1_chr7_20556830_r	1106454	-118	DNAJC3B
chr7	20565196	20565197	cldn15a_up_1_chr7_20565197_r	1114821	7956	CLDN15A
chr7	20594021	20594022	fis1_up_1_chr7_20594022_r	1143646	-5895	FIS1
chr7	21006802	21006803	serpinh2_up_1_chr7_21006803_f	-1556427	2078	SERPINH2
chr7	21593016	21593017	si:dkey-85k7.7_up_1_chr7_21593017_f	-2142641	584	SI:DKEY-85K7.7
chr7	22027644	22027645	tmem256_up_1_chr7_22027645_f	2147150	0	TMEM256
chr7	22042374	22042375	si:dkey-11f12.2_up_1_chr7_22042375_f	2132420	0	SI:DKEY-11F12.2
chr7	22447573	22447574	fxr2_up_1_chr7_22447574_f	1727221	-318	FXR2
chr7	22496504	22496505	ponzr6_up_1_chr7_22496505_f	1678290	3144	PONZR6
chr7	22520976	22520977	rbm4.3_up_1_chr7_22520977_f	1653818	501	RBM4.3
chr7	22525570	22525571	rbm4.2_up_1_chr7_22525571_f	1649224	-3869	RBM4.2
chr7	22530309	22530310	rbm4.1_up_1_chr7_22530310_f	1644485	0	RBM4.1
chr7	22538777	22538778	sf1_up_1_chr7_22538778_f	1636017	-244	SF1
chr7	22552730	22552731	pygmb_up_1_chr7_22552731_f	1622064	304	PYGMB
chr7	22710803	22710804	ccnb3_up_1_chr7_22710804_f	1463991	0	CCNB3
chr7	23474789	23474790	zgc:92429_up_1_chr7_23474790_r	-700005	-7014	ZGC:92429
chr7	23623528	23623529	vbp1_up_1_chr7_23623529_r	-551266	-5726	VBP1
chr7	23636587	23636588	syt4_up_1_chr7_23636588_f	538207	-6598	SYT4
chr7	23735742	23735743	homezb_up_1_chr7_23735743_f	439052	9190	HOMEZB
chr7	23751183	23751184	cideb_up_1_chr7_23751184_r	-423611	6006	CIDEB
chr7	23798261	23798262	acin1b_up_1_chr7_23798262_f	376533	558	ACIN1B
chr7	23843706	23843707	mrpl52_up_1_chr7_23843707_f	331088	-2419	MRPL52
chr7	24448498	24448499	cmtr2_up_1_chr7_24448499_r	173908	0	CMTR2
chr7	24723345	24723346	rcor2_up_1_chr7_24723346_r	448755	493	RCOR2
chr7	24728956	24728957	naa40_up_1_chr7_24728957_f	-454366	-6104	NAA40
chr7	24770922	24770923	si:dkey-23i12.5_up_1_chr7_24770923_f	-496332	7597	SI:DKEY-23I12.5
chr7	24778203	24778204	arl2_up_1_chr7_24778204_r	503613	-316	ARL2
chr7	24855470	24855471	zgc:101765_up_1_chr7_24855471_f	-580880	0	ZGC:101765
chr7	24862693	24862694	badb_up_1_chr7_24862694_r	588103	0	BADB
chr7	24862693	24862694	badb_up_1_chr7_24862694_r	588103	0	BADB
chr7	24864580	24864581	exoc6b_up_1_chr7_24864581_f	-589990	-1831	EXOC6B
chr7	25554472	25554473	mtm1_up_1_chr7_25554473_f	829575	0	MTM1
[truncated: 14,410 more rows]

## Sheet: deg ATAC
Genes	ko_25kb	wt_25kb
INTS12	1	1
G3BP2	1	1
EPS8L1	1	1
ZGC:162612	1	1
HSD17B14	1	1
NPFFR1L2	1	1
PIK3IP1	1	1
CAMK2B1	1	1
TP53	1	1
TP53	1	1
TP53	1	1
TP53	1	1
RHBDD3	1	1
BMP2K	1	1
BMP2K	1	1
ZGLP1	1	1
VDRB	1	1
SUMF1	1	1
SEMA3FA	1	1
SLAIN1B	1	1
TP53I11A	1	1
ZNF143A	1	1
ZGC:110697	1	1
CIAO1	1	1
HSP70L	1	1
TMEM127	1	1
TAF10	1	1
ZGC:162200	1	1
KCTD12.1	1	1
CLYBL	1	1
TWIST2	1	1
MED13A	1	1
TMC6B	1	1
MIR2196	1	1
CALM2A	1	1
MIR103	1	1
CAPN2A	1	1
AURKB	1	1
GM2A	1	1
MIR21-2	1	1
DYRK1AB	1	1
PRKRIRB	1	1
PBXIP1B	1	1
LENEP	1	1
JADE1	1	1
KTN1	1	1
KTN1	1	1
BCL2L10	1	1
MRPL53	1	1
PINX1	1	1
KDR	1	1
BTBD7	1	1
PPP2R5CB	1	1
FUT7	1	1
KCNA2B	1	1
DPM1	1	1
THAP3	1	1
TBX18	1	1
CYP2AA7	1	1
DCTD	1	1
DDX39AA	1	1
RAB3DA	1	1
TBL1XR1B	1	1
RAB2A	1	1
PALM1B	1	1
ABCF2A	1	1
KLHL18	1	1
EXOC3	1	1
BCAT2	1	1
BCAT2	1	1
MIR181C	1	1
NDUFAB1B	1	1
NDUFAB1B	1	1
RPUSD1	1	1
JMJD6	1	1
METTL23	1	1
ZNF1124	1	1
HGFA	1	1
MS4A17A.17	1	1
GOLGA2	1	1
HAUS4	1	1
CHFR	1	1
EWSR1B	1	1
TRAFD1	1	1
UAP1L1	1	1
TAF1	1	1
RHOGC	1	1
MICU2	1	1
EPG5	1	1
RIOK2	1	1
OLFM1A	1	1
OLFM1A	1	1
PGM1	1	1
TOMM34	1	1
COX6C	1	1
ZC3H10	1	1
WBP4	1	1
RAB1BA	1	1
NELFA	1	1
FAAH2B	1	1
BTR09	1	1
TLE3B	1	1
ENOSF1	1	1
DYNLL1	1	1
REN	1	1
IRG1	1	1
SDPRA	1	1
GPR161	1	1
ZGC:110006	1	1
UGT1B5	1	1
UGT1B4	1	1
UGT1B3	1	1
UGT1B2	1	1
ARL8BB	1	1
BHLHE40	1	1
GDF2	1	1
SI:CH211-93N23.7	1	1
SI:CH211-93N23.7	1	1
LOXL3B	1	1
GALNT2	1	1
URB2	1	1
CDH23	1	1
TMEM254	1	1
LCLAT1	1	1
TMEM107	1	1
INTS10	1	1
ZGC:152774	1	1
DUSP1	1	1
ERGIC1	1	1
DPF2L	1	1
HNRNPA0A	1	1
LOC107195253	1	1
NEK12	1	1
PIN4	1	1
ACSL4A	1	1
KDRL	1	1
ZGC:109809	1	1
POU2F1A	1	1
PANX1A	1	1
TFDP2	1	1
TUBD1	1	1
SBK3	1	1
ISOC2	1	1
U2AF2A	1	1
SI:DKEYP-84F3.5	1	1
TGFBR2	1	1
FOXN3	1	1
ZBTB8A	1	1
ILVBL	1	1
GSTR	1	1
ARHGEF1A	1	1
ZGC:153441	1	1
RDH14B	1	1
ZFP36L1B	1	1
TDH	1	1
GPCPD1	1	1
CRNKL1	1	1
POU5F3	1	1
ARL8A	1	1
ZGC:162255	1	1
TMEM161A	1	1
PRKCBP1L	1	1
SLC16A7	1	1
SI:CH211-163B2.4	1	1
LOC100001444	1	1
ADNPB	1	1
CAMK2N1B	1	1
ACTR3B	1	1
RPL27A	1	1
RIC3B	1	1
PSMA1	1	1
CRLF1A	1	1
HSP70.3	1	1
SLC25A23B	1	1
SI:CH73-366L1.5	1	1
ZGC:173575	1	1
SI:DKEY-97M3.1	1	1
RNF128A	1	1
NOVA1	1	1
FDX1L	1	1
NAT8L	1	1
TMED3	1	1
SI:CH211-107O10.3	1	1
IRX3A	1	1
CHAF1B	1	1
F5	1	1
UGT1B7	1	1
UGT1B6P	1	1
HER15.2	1	1
GDF10B	1	1
OLIG3	1	1
PANK2	1	1
PMT	1	1
COG6	1	1
ZNF1035	1	1
GALE	1	1
BMP4	1	1
SI:CH211-160D20.3	1	1
XKR8.3	1	1
FABP11A	1	1
VPS45	1	1
INO80	1	1
HSP90AA1.2	1	1
PNPLA7A	1	1
CLIC3	1	1
MUL1B	1	1
PDHX	1	1
CHMP1A	1	1
GUCY1A3	1	1
UGP2A	1	1
CACNB2B	1	1
ZGC:136930	1	1
HOXB2A	1	1
TRPM4A	1	1
DCTN5	1	1
PVALB5	1	1
LMTK2	1	1
SIM1B	1	1
GLT8D2	1	1
ADM2A	1	1
SOX5	1	1
MS4A17A.6	1	1
SLC1A3A	1	1
ANXA3A	1	1
ZGC:113858	1	1
OLFM1A	1	1
KEAP1B	1	1
S1PR5B	1	1
ENDOU	1	1
CRBN	1	1
IM:7136940	1	1
HEMK1	1	1
MIR184-2	1	1
POLB	1	1
WDR13	1	1
RAB1BB	1	1
DGCR14	1	1
THOP1	1	1
IL10	1	1
CCDC114	1	1
HER15.1	1	1
DIEXF	1	1
ZGC:162962	1	1
ZGC:162962	1	1
RBM12B	1	1
ASMT2	1	1
SOX11A	1	1
ZNF704	1	1
SNX14	1	1
ARID1B	1	1
ARID1B	1	1
TMEM165	1	1
SRD5A3	1	1
MIR128-1	1	1
MIR9-4	1	1
GPR157	1	1
ACVRL1	1	1
DNAJC11A	1	1
CYP2AA6	1	1
HDAC10	1	1
ZGC:163025	0	1
F10	0	1
PROZB	0	1
ZGC:64072	0	1
GRTP1A	0	1
BLZF1	0	1
MIR155	0	1
MRPL39	0	1
ATP1A1A.1	0	1
GGACT.2	0	1
GGACT.1	0	1
SPRY2	0	1
NDFIP2	0	1
TUBA8L2	0	1
STK16	0	1
ABCB6A	0	1
CNPPD1	0	1
FAM134A	0	1
KLF7A	0	1
MYLZ3	0	1
PCNP	0	1
PCNP	0	1
PCNP	0	1
PCNP	0	1
PCNP	0	1
MXA	0	1
EFNB2B	0	1
ARGLU1B	0	1
ENG1B	0	1
WU:FC47E11	0	1
ALKBH5	0	1
MIEF2	0	1
FBXL18	0	1
ACTB1	0	1
ZGC:77849	0	1
TLR2	0	1
PRKCBA	0	1
CHTF18	0	1
UGT5B4	0	1
UGT5B3	0	1
UGT5B2	0	1
UGT5B1	0	1
PDIA2	0	1
RNF175	0	1
RNF175	0	1
FGB	0	1
ZGC:194355	0	1
RBM46	0	1
EIF3F	0	1
ZGC:77880	0	1
TMEM55BB	0	1
DACHB	0	1
TNRC5	0	1
DMD	0	1
KNSTRN	0	1
BRAT1	0	1
IQCE	0	1
PLA2G12A	0	1
XPA	0	1
CLTA	0	1
ZGC:77739	0	1
LOC553528	0	1
LOC553528	0	1
SLC34A2AAS	0	1
SLC34A2A	0	1
RBPJA	0	1
ITLN1	0	1
TUSC3	0	1
MTMR7B	0	1
FRG1	0	1
ACSL1A	0	1
HELT	0	1
CFAP97	0	1
ANKRD37	0	1
UFSP2	0	1
PGM2	0	1
SI:DKEY-167I21.2	0	1
SLC25A51A	0	1
LIMCH1A	0	1
POLR1E	0	1
TMEM192	0	1
KDM4C	0	1
TAPT1	0	1
SMIM14	0	1
UBE2KB	0	1
FAM184B	0	1
NCAPG	0	1
RPS3A	0	1
TRIM2A	0	1
GUCY1B3	0	1
PDCD4A	0	1
USO1	0	1
ANP32B	0	1
CHST10	0	1
GEMIN8	0	1
CBSA	0	1
ANKRD10A	0	1
ALG11	0	1
ALG11	0	1
CPB2	0	1
ZC3H13	0	1
METAP1D	0	1
CREB1A	0	1
CHMP2BB	0	1
CLDNG	0	1
NSUN3	0	1
MMAA	0	1
GALNT7	0	1
VEGFC	0	1
IRF2A	0	1
IRF2A	0	1
ING2	0	1
AIP	0	1
CDK2AP2	0	1
LGI2B	0	1
CNTF	0	1
ZGC:152658	0	1
FAAH2A	0	1
ZGC:56493	0	1
CLGN	0	1
NAA15B	0	1
HTT	0	1
RNF24	0	1
SUCLG1	0	1
CISD2	0	1
SI:CH73-109D9.2	0	1
SLC43A3A	0	1
ZDHHC5A	0	1
SLC43A1B	0	1
SI:DKEY-28B4.7	0	1
KDM2AA	0	1
ZGC:101679	0	1
SI:CH211-243A20.3	0	1
ATF7IP	0	1
SEPT3	0	1
SI:CH211-214C7.5	0	1
CAB39L	0	1
CDADC1	0	1
RCBTB1	0	1
ARL11	0	1
AGPAT3	0	1
CRYZL1	0	1
SETD4	0	1
ZGC:162351	0	1
MHC1ZEA	0	1
MHC1ZBA	0	1
MHC1ZHA	0	1
CBR1	0	1
BCL9	0	1
STN1	0	1
MSX1B	0	1
SI:DKEYP-80C12.10	0	1
PDCD11	0	1
HERC3	0	1
MDH1AA	0	1
MDH1AA	0	1
MDH1AA	0	1
ETAA1	0	1
PPP3R1B	0	1
CNRIP1A	0	1
FBXO48	0	1
FBXO48	0	1
FBXO48	0	1
FBXO48	0	1
FBXO48	0	1
FBXO48	0	1
FBXO48	0	1
FBXO48	0	1
ZGC:165656	0	1
PROKR1A	0	1
JUNBA	0	1
RAD23AA	0	1
RNF11A	0	1
ASNA1	0	1
PLD6	0	1
ACY3.2	0	1
ACY3.1	0	1
ABCA1A	0	1
APTX	0	1
OSBP	0	1
ELMOD2	0	1
COMMD1	0	1
SMDT1B	0	1
PGAM1B	0	1
CDC25D	0	1
PI4K2A	0	1
SI:CH211-286B5.5	0	1
PRKACAB	0	1
SLC25A10	0	1
ZGC:194906	0	1
ZGC:174890	0	1
TMED1B	0	1
SI:CH1073-110A20.3	0	1
AKAP8L	0	1
MVB12A	0	1
OLFM2B	0	1
WFIKKN1	0	1
ZNFL2A	0	1
IGFBP1B	0	1
IRF4A	0	1
HIGD1A	0	1
C8B	0	1
PIK3R3A	0	1
GUK1A	0	1
GUK1A	0	1
GUK1A	0	1
ZGC:63882	0	1
IBA57	0	1
NPC1	0	1
CABLES1	0	1
WACB	0	1
WDR33	0	1
WDR33	0	1
CWC25	0	1
SST2	0	1
MIER1B	0	1
ZGC:153115	0	1
LOC100001550	0	1
SI:CH211-71M22.1	0	1
USP33	0	1
AK5	0	1
PIGK	0	1
AP2M1A	0	1
AP2M1A	0	1
ANXA13L	0	1
SCINLB	0	1
SSBP3A	0	1
ACOT11A	0	1
ABHD3	0	1
KDSR	0	1
ATP1B3A	0	1
FAM131A	0	1
ST3GAL3B	0	1
CDC20	0	1
PTBP2B	0	1
AGLA	0	1
NRN1B	0	1
INHBAB	0	1
RALAB	0	1
ZGC:55781	0	1
FBXL7	0	1
CA8	0	1
TOX	0	1
ZGC:56628	0	1
GTF2B	0	1
SEPT2	0	1
STK25B	0	1
BOKB	0	1
THAP4	0	1
ZGC:161973	0	1
RAB6BB	0	1
ZNF414	0	1
MKNK2A	0	1
MFSD12A	0	1
SI:DKEY-24C2.9	0	1
ZGC:154006	0	1
INSL3	0	1
RPS28	0	1
ANGPTL4	0	1
CRTC1A	0	1
IFI30	0	1
RAB3AA	0	1
PCCB	0	1
MSL2A	0	1
EIF5A2	0	1
EFNA2A	0	1
RABGGTB	0	1
ACADM	0	1
HECTD3	0	1
TMEM59	0	1
TMX3	0	1
TESK2	0	1
ZSWIM5	0	1
UROD	0	1
LYN	0	1
CAHZ	0	1
PAXIP1	0	1
HTR5AA	0	1
CNPY1	0	1
DNAJB6A	0	1
FAM173B	0	1
FAM173B	0	1
42800	0	1
RGS20	0	1
ATP6V1H	0	1
ATP6V1H	0	1
BAG1	0	1
MYL12.2	0	1
MYL12.2	0	1
MYOM1A	0	1
STAM	0	1
SI:DKEY-32M20.1	0	1
E2F5	0	1
E2F5	0	1
RNF182	0	1
RANBP9	0	1
STARD3NL	0	1
UBTFL	0	1
TTC19	0	1
FAIM2A	0	1
TMUB1	0	1
FASTK	0	1
SI:DKEYP-73D8.9	0	1
PUF60A	0	1
CCR9A	0	1
KLF17	0	1
ATP6V0B	0	1
PTCH2	0	1
KLHL20	0	1
RFWD2	0	1
ANKRD45	0	1
KLHL6	0	1
ELAVL1	0	1
TSPAN37	0	1
PEX19	0	1
NADKB	0	1
GPR160	0	1
HIAT1A	0	1
RPPH1	0	1
ZGC:66427	0	1
CBLN13	0	1
HBL4	0	1
PCP4L1	0	1
CBLN12	0	1
SI:CH211-14A17.11	0	1
SI:CH211-14A17.11	0	1
SI:CH211-14A17.11	0	1
SLC25A36A	0	1
HS6ST1A	0	1
D2HGDH	0	1
SI:CH211-235O23.1	0	1
PARD3	0	1
NRP1B	0	1
EPC1B	0	1
FTR16	0	1
ARHGAP12A	0	1
SI:CH211-195H23.3	0	1
ATP1A2A	0	1
TMEM55BA	0	1
PIH1D3	0	1
EIF4E2	0	1
GPSM2	0	1
CUL3A	0	1
MBNL1	0	1
FZD8B	0	1
GIGFY2	0	1
LPAR5A	0	1
ITM2CB	0	1
HES6	0	1
SI:DKEYP-94G1.1	0	1
CDC34B	0	1
ABHD17AA	0	1
RORCB	0	1
WDR48B	0	1
BLVRA	0	1
CCR12A	0	1
GHRHRA	0	1
FTR67	0	1
SI:CH73-52E5.2	0	1
SI:CH73-52E5.1	0	1
SHDA	0	1
ZGC:136336	0	1
GNA11B	0	1
RALBP1	0	1
IM:7138239	0	1
ANKRD12	0	1
TPM4B	0	1
CALR3B	0	1
JUND	0	1
PGPEP1	0	1
UBA52	0	1
RAB11BB	0	1
EEF2B	0	1
PLEKHJ1	0	1
SI:CH211-155E24.3	0	1
EPB41L3B	0	1
NCSTN	0	1
PNP5B	0	1
CIRBPA	0	1
FEM1A	0	1
ZGC:110249	0	1
ZGC:165518	0	1
DICP1.9	0	1
DICP1.1	0	1
ZGC:194659	0	1
DICP1.1	0	1
SREBF2	0	1
NOL12	0	1
TRIOBPB	0	1
NDUFA6	0	1
FAM234B	0	1
CDC42EP1B	0	1
PICK1	0	1
PLBD1	0	1
POLR3H	0	1
TRIM35-7	0	1
JUNBB	0	1
CBX2	0	1
MMD	0	1
SUN1	0	1
NOG5	0	1
NFIL3-6	0	1
TMEM56B	0	1
RAB3DB	0	1
EPOR	0	1
ZGC:158403	0	1
NME4	0	1
FAM173A	0	1
KCTD13	0	1
ATXN2L	0	1
SGF29	0	1
NUPR1	0	1
MVP	0	1
PHB	0	1
NATD1	0	1
NME3	0	1
MRPS34	0	1
SPSB3A	0	1
ARL5C	0	1
CACNB1	0	1
RPL19	0	1
ZGC:55558	0	1
POLD1	0	1
GYS1	0	1
STAT5A	0	1
RAB5C	0	1
DHX58	0	1
NKIRAS2	0	1
DNAJC7	0	1
ACLYA	0	1
SI:CH73-141C7.1	0	1
TOB1A	0	1
KDELR2A	0	1
RPS2	0	1
AQP8B	0	1
ARHGAP17B	0	1
ARHGAP17B	0	1
RFX1A	0	1
RLN3A	0	1
S1PR5A	0	1
SLC4A1A	0	1
FAM57BA	0	1
COA3B	0	1
IGF2BP1	0	1
HOXB6A	0	1
HOXB5A	0	1
MIR10C	0	1
HOXB4A	0	1
CBX1A	0	1
NFE2L1A	0	1
COPZ2	0	1
MIR152	0	1
ATF4B	0	1
ADSL	0	1
MIEF1	0	1
IL2RB	0	1
MGAT3A	0	1
DDX5	0	1
DDX5	0	1
SMURF2	0	1
KPNA2	0	1
MFSD6L	0	1
ZGC:171844	0	1
ANKRD54	0	1
HMGXB4A	0	1
RABEP2	0	1
YPEL3	0	1
RHOT1A	0	1
RAB40C	0	1
NUBP1	0	1
EMP2	0	1
ZGC:66160	0	1
SI:CH211-157C3.4	0	1
CLCN7	0	1
CARHSP1	0	1
RAC2	0	1
SLC25A39	0	1
RPL27	0	1
GRNA	0	1
NUCB1	0	1
SI:CH211-152F23.5	0	1
TBC1D17	0	1
ZGC:195001	0	1
SUV420H2	0	1
COX6A2	0	1
TCEB2	0	1
ZGC:153292	0	1
ARL6IP1	0	1
LIMD2	0	1
DDX42	0	1
STRADA	0	1
ZGC:92066	0	1
ZGC:198419	0	1
ZGC:173593	0	1
PRL	0	1
NOSIP	0	1
RCN3	0	1
KAT8	0	1
FUS	0	1
TBC1D10B	0	1
RARAB	0	1
HSPB9	0	1
ABI3A	0	1
CCDC103	0	1
CCDC103	0	1
RPL23	0	1
GTPBP1	0	1
IER2	0	1
YIPF2	0	1
ZGC:110046	0	1
DLX4A	0	1
THRAA	0	1
TNRC6A	0	1
SUZ12A	0	1
ENGASE	0	1
SI:CH211-234H8.7	0	1
PRKAR1AA	0	1
ZGC:86896	0	1
WIPI1	0	1
SI:CH1073-443F11.2	0	1
PDXDC1	0	1
GSPT1L	0	1
EZH1	0	1
PSMC3IP	0	1
MLX	0	1
MLX	0	1
GPATCH8	0	1
NMT1A	0	1
GRAPA	0	1
DRG2	0	1
GFER	0	1
SYNGR3A	0	1
FLII	0	1
ATP5J2	0	1
ARPC1B	0	1
WIPI2	0	1
MMD2A	0	1
LFNG	0	1
LITAF	0	1
IL4R.1	0	1
NSMCE1	0	1
SAMD1A	0	1
PRKACAA	0	1
SI:CH211-163B2.4	0	1
LOC100001444	0	1
KCTD5A	0	1
PDPK1A	0	1
IL21R.1	0	1
UBE2IA	0	1
GPR146	0	1
H3F3A	0	1
RAVER1	0	1
RAVER1	0	1
ARL16	0	1
BAIAP2A	0	1
SLC27A1A	0	1
PBX4	0	1
STXBP2	0	1
ZGC:171711	0	1
P2RY11	0	1
EIF3G	0	1
S1PR2	0	1
HBAE1	0	1
MGC173646	0	1
SI:CH211-5K11.12	0	1
ERN1	0	1
SI:DKEY-188H10.3	0	1
AXIN2	0	1
CEP112	0	1
CYTH1A	0	1
USP36	0	1
PYCR1	0	1
PYCR1A	0	1
UQCRC2A	0	1
ZGC:153845	0	1
ARHGDIA	0	1
ZGC:113030	0	1
CACNG4B	0	1
DRC3	0	1
NOXO1A	0	1
SI:CH73-252I11.1	0	1
SYN3	0	1
PHTF2	0	1
PTPN12	0	1
MSGN1	0	1
SI:CH211-51E12.7	0	1
MRPS10	0	1
TULP4A	0	1
XPOT	0	1
RTCB	0	1
FBXO7	0	1
MAPRE3B	0	1
SOBPB	0	1
XRCC6BP1	0	1
ZGC:56178	0	1
PTN	0	1
SLC38A2	0	1
ARID2	0	1
MED21	0	1
PMPCB	0	1
NUDT4B	0	1
UBE2NB	0	1
MRPL42	0	1
ZDHHC17	0	1
PIK3CG	0	1
WASLB	0	1
GNSA	0	1
TIGARB	0	1
FGF23	0	1
RAD51AP1	0	1
ATP6V1E1B	0	1
CCDC167	0	1
SI:CH211-214J24.10	0	1
MAPK12B	0	1
SI:DKEY-14D8.6	0	1
TMEM63A	0	1
FOXM1	0	1
SI:CH73-352P4.5	0	1
PEX26	0	1
LYRM5A	0	1
TMEM168A	0	1
IFRD1	0	1
CALD1A	0	1
FBXL14B	0	1
ADIPOR2	0	1
TTLL12	0	1
PNPLA3	0	1
SULT4A1	0	1
SCUBE1	0	1
SCUBE1	0	1
SAMM50L	0	1
HCFC2	0	1
SI:CH211-125A15.1	0	1
IPO8	0	1
CDNF	0	1
HSPA14	0	1
HSP90B1	0	1
SBF1	0	1
ANKRD16	0	1
GDI2	0	1
NET1	0	1
MKLN1	0	1
PODXL	0	1
CYB5R3	0	1
BTBD11A	0	1
CRY1AA	0	1
BRAF	0	1
BRAF	0	1
MRPS33	0	1
TMEM178B	0	1
MGST1.1	0	1
MGST1.2	0	1
DERA	0	1
MSRB3	0	1
MSRB3	0	1
MSRB3	0	1
OPN1SW1	0	1
MIR729	0	1
TNPO3	0	1
YAF2	0	1
KCNJ8	0	1
CMASA	0	1
KLHDC10	0	1
ZC3HC1	0	1
UBE2H	0	1
MIR183	0	1
MIR96	0	1
MIR182	0	1
PLXNA4	0	1
CHCHD3A	0	1
CHCHD3A	0	1
EXOC4	0	1
ATP2B1A	0	1
DCN	0	1
TCP11L2	0	1
TMPOA	0	1
TMPOA	0	1
TMPOA	0	1
TMPOA	0	1
STRAP	0	1
NUP37	0	1
PMCH	0	1
PARPBP	0	1
CCDC53	0	1
SPIC	0	1
DNAJB9B	0	1
SCO2	0	1
CDKN1BA	0	1
FAM3C	0	1
LRRC17	0	1
HCLS1	0	1
ORC5	0	1
LHFPL3	0	1
NDUFB2	0	1
NDUFB2	0	1
SLC35E3	0	1
MDM2	0	1
USP6NL	0	1
FGD6	0	1
VETZ	0	1
METAP2A	0	1
CRELD2	0	1
ALG12	0	1
TBC1D22A	0	1
CERK	0	1
LOC560232	0	1
LOC794656	0	1
RYROXD1	0	1
LOC100005838	0	1
MS4A17A.8	0	1
MS4A17A.7	0	1
MS4A17A.3	0	1
RNF170	0	1
THAP1	0	1
MBD2	0	1
CIZ1A	0	1
DNM1A	0	1
PIGW	0	1
GGNBP2	0	1
SRRT	0	1
PRDX4	0	1
SAT1A.1	0	1
MVB12BA	0	1
TNKS1BP1	0	1
OSTF1	0	1
ELAC1	0	1
NIPBLA	0	1
LMBRD2A	0	1
LMBRD2A	0	1
ZGC:153352	0	1
ATP5IB	0	1
RCHY1	0	1
UGT2B6	0	1
ZGC:172315	0	1
SI:CH73-266O15.4	0	1
LOC799523	0	1
GSTT2	0	1
NF2A	0	1
TESCA	0	1
RNFT2	0	1
ZGC:110063	0	1
GATSL3	0	1
WSB2	0	1
VSIG10	0	1
SI:DKEY-98F17.5	0	1
LZTR1	0	1
POLE	0	1
P2RX2	0	1
PES	0	1
YPEL1	0	1
MAPK1	0	1
MIR130C-2	0	1
MIR301B	0	1
MIR454B	0	1
MIR130B	0	1
CCL19A.1	0	1
SI:CH211-89F7.1	0	1
LOC564840	0	1
PURBA	0	1
H2AFZ	0	1
H2AFVA	0	1
HK2	0	1
TET3	0	1
AP3M2	0	1
KAT6A	0	1
PEBP1	0	1
SUDS3	0	1
XBP1	0	1
AACS	0	1
BRI3BP	0	1
GOLGA3	0	1
RANBP1	0	1
GLTPA	0	1
TCHP	0	1
GIT2A	0	1
PXMP2	0	1
SI:CH211-108C6.2	0	1
CORO1CA	0	1
SI:CH211-191D15.2	0	1
SART3	0	1
FICD	0	1
SI:CH211-225B11.1	0	1
LIMK2	0	1
BMP10	0	1
SMARCA1	0	1
LAS1L	0	1
MSNA	0	1
MIR223	0	1
AIFM1	0	1
TNFSF10L4	0	1
SI:DKEY-103E21.5	0	1
VMA21	0	1
HMGN7	0	1
UPRT	0	1
AGTR2	0	1
STAG2A	0	1
ACSL4B	0	1
CWC15	0	1
MTMR2	0	1
CX27.5	0	1
CX39.9	0	1
SI:DKEY-110K5.6	0	1
ERCC6L	0	1
PDHA1A	0	1
CTDNEP1A	0	1
CAPGA	0	1
SI:CH211-114C12.2	0	1
EIF4A1B	0	1
PLSCR3A	0	1
PHF23A	0	1
ATP6V1AA	0	1
CTSLL	0	1
TIA1L	0	1
DGCR8	0	1
MIR1306	0	1
SI:CH211-106A19.1	0	1
GDA	0	1
ZGC:101016	0	1
ABHD17B	0	1
KLF9	0	1
TMEM150AA	0	1
RNF181	0	1
SI:CH211-102C2.7	0	1
TCN2	0	1
SI:CH211-102C2.4	0	1
IMP4	0	1
ARAF	0	1
LMAN2LB	0	1
HDR	0	1
CYB561A3A	0	1
ZGC:153409	0	1
PPP3CCA	0	1
VPS37B	0	1
ZGC:110329	0	1
VAMP8	0	1
NFR	0	1
NFR	0	1
DPP7	0	1
MAN1B1	0	1
USF1L	0	1
F11R.1	0	1
C2CD2L	0	1
DPAGT1	0	1
PDZD3B	0	1
ATP5L	0	1
IFT22	0	1
SPNS2	0	1
SPNS2	0	1
DPM2	0	1
SLC25A25B	0	1
FBXW2	0	1
NCS1A	0	1
PPP2R4	0	1
CRATA	0	1
LMO4A	0	1
ZGC:55461	0	1
CCBL1	0	1
SURF6	0	1
SURF1	0	1
LOC100002237	0	1
TTLL11	0	1
AIF1L	0	1
PTGER4B	0	1
STARD8	0	1
ZGC:103697	0	1
EFNB1	0	1
ZGC:153990	0	1
SRSF7A	0	1
HNRPL	0	1
ZGC:163098	0	1
LOC558044	0	1
MOGAT3B	0	1
SI:DKEY-58F10.11	0	1
SI:DKEY-58F10.10	0	1
BMP3	0	1
SNX18A	0	1
HSPB3	0	1
ARL15A	0	1
PARP8	0	1
GOLPH3	0	1
ARID3C	0	1
FANCG	0	1
BCL7A	0	1
ERAL1	0	1
MIR451A	0	1
MIR144	0	1
FLOT2A	0	1
SI:DKEY-40C11.1	0	1
ZGC:112966	0	1
TARS	0	1
TARS	0	1
DAPK1	0	1
CTSLA	0	1
FBP1A	0	1
SMARCA2	0	1
CRFB6	0	1
SI:CH211-130M23.3	0	1
ZGC:110626	0	1
MBLAC2	0	1
POLR3G	0	1
SI:DKEY-172M14.1	0	1
FAM172A	0	1
ARSK	0	1
GCNT4A	0	1
SERINC5	0	1
SCARB2	0	1
MRPS30	0	1
HINT2	0	1
ALAD	0	1
TMEM203	0	1
SLC30A5	0	1
PIK3R1	0	1
SLC25A46	0	1
TMEM150AB	0	1
PRPF4	0	1
PISD	0	1
SI:DKEY-71L1.1	0	1
UFC1	0	1
GIG2P	0	1
SI:DKEY-71L1.3	0	1
TMEM136B	0	1
DTX2	0	1
RAD51D	0	1
TMEM248	0	1
GATSL2	0	1
WBSCR16	0	1
NCF1	0	1
POLR2J	0	1
SI:DKEY-261J4.4	0	1
SI:DKEY-261J4.3	0	1
IM:7138535	0	1
SEPW1	0	1
ZGC:85789	0	1
PHO	0	1
ASPA	0	1
ZSWIM7	0	1
RAB14	0	1
SURF4L	0	1
BRD3B	0	1
ZGC:101858	0	1
SI:CH211-236K19.4	0	1
MIR455	0	1
HIP1RB	0	1
KAT5B	0	1
ZCCHC8	0	1
SI:CH211-110P13.9	0	1
UNGA	0	1
SEBOX	0	1
ZBTB20	0	1
SLC25A11	0	1
MEPCE	0	1
SELM	0	1
DGUOK	0	1
MOB1A	0	1
MTHFD2	0	1
ARL6IP4	0	1
SI:CH211-275J6.5	0	1
SETD8B	0	1
YTHDC1	0	1
RGS3A	0	1
FAM78AB	0	1
OXT	0	1
SPRA	0	1
EXOSC2	0	1
AP1M2	0	1
ATF4A	0	1
GRAP2B	0	1
ZGC:92360	0	1
ZGC:123305	0	1
MYL9B	0	1
TGM5L	0	1
WU:FE02H09	0	1
PRKAG1	0	1
PBX1B	0	1
ST3GAL3A	0	1
UQCRH	0	1
FAAH	0	1
PHOSPHO2	0	1
SSB	0	1
TLK1B	0	1
UNC50	0	1
RTN4A	0	1
RTN4A	0	1
RTN4A	0	1
BCL11AB	0	1
TUBA8L4	0	1
UBN2A	0	1
TTC26	0	1
RPSA	0	1
PALM3	0	1
GCDHA	0	1
MYH11A	0	1
KALRNB	0	1
KALRNB	0	1
NOP58	0	1
SUMO1	0	1
ITM2BA	0	1
NUDT15	0	1
CHRNA1	0	1
ATP5G3B	0	1
LNPB	0	1
MIR10D	0	1
MTX2	0	1
CYCSB	0	1
42801	0	1
WDSUB1	0	1
CXCR4A	0	1
SI:CH73-71C20.5	0	1
SI:CH73-71C20.5	0	1
TMBIM1	0	1
PNKD	0	1
CATIP	0	1
CASP8	0	1
ZGC:194469	0	1
CASPXA	0	1
DYTN	0	1
RPRMB	0	1
ARL6IP6	0	1
ZGC:92027	0	1
TGFBRAP1	0	1
NCK2B	0	1
GBX2	0	1
FAIMB	0	1
NOL11	0	1
TEN1	0	1
TEN1	0	1
TEN1	0	1
ACOX1	0	1
IGFBP2A	0	1
STK11IP	0	1
SI:DKEY-19E4.5	0	1
SI:DKEY-19E4.5	0	1
SI:DKEY-19E4.5	0	1
PPP1R27B	0	1
CBX8B	0	1
SI:DKEY-31G6.6	0	1
SI:DKEY-31G6.6	0	1
DGKE	0	1
SI:DKEY-10P5.7	0	1
ZNF207B	0	1
SEPT9B	0	1
SEPT9B	0	1
GGA3	0	1
MIF4GDA	0	1
ATG4B	0	1
SCLY	0	1
RPL5B	0	1
ATP1B1A	0	1
PDE6D	0	1
PTMAA	0	1
AK4	0	1
MIR101A	0	1
JAK1	0	1
PIK3R3B	0	1
TMEM69	0	1
NASP	0	1
AKR1A1B	0	1
SI:CH73-185C24.2	0	1
SLC35D1A	0	1
IL23R	0	1
UAP1	0	1
UHMK1	0	1
RGS4	0	1
RGS5A	0	1
LRRC15	0	1
ZGC:110788	0	1
CHD1L	0	1
JADE3	0	1
RP2	0	1
SLC9A7	0	1
TUBGCP5	0	1
NIPA2	0	1
NIPA2	0	1
NIPA1	0	1
C1GALT1B	0	1
METTL7A	0	1
ATF1	0	1
SI:DKEYP-80D11.1	0	1
SI:DKEYP-80D11.1	0	1
ATF7B	0	1
PFDN5	0	1
MYL6	0	1
TSFM	0	1
PFKFB4B	0	1
SEC61A1	0	1
CCDC174	0	1
GHRL	0	1
TATDN2	0	1
VHL	0	1
ARPC4	0	1
H1FX	0	1
GATA2B	0	1
HDHD3	0	1
SRSF3A	0	1
SRSF3A	0	1
FKBP5	0	1
SLC6A13	0	1
SLC6A13L	0	1
SYNPR	0	1
PARP3	0	1
EMC3	0	1
SEC61A1L	0	1
EDEM1	0	1
ARL8BA	0	1
TNFRSF18	0	1
GLYCTK	0	1
GLYCTK	0	1
ARL6IP5A	0	1
RYBPB	0	1
RBM19	0	1
RBP7B	0	1
APITD1	0	1
TARDBP	0	1
PBRM1L	0	1
PTGIS	0	1
ST7L	0	1
CAPZA1A	0	1
SLC25A22	0	1
RPLP2	0	1
RPS26L	0	1
VAPB	0	1
NPEPL1	0	1
NELFCD	0	1
TUBB1	0	1
ATP5E	0	1
CHMP4BA	0	1
ASIP1	0	1
EIF2S2	0	1
CYC1	0	1
MTSS1	0	1
OSGN1	0	1
RBL1	0	1
BLCAP	0	1
OSER1	0	1
MATN4	0	1
OR137-5	0	1
OR136-1	0	1
FAM212AB	0	1
GNB1B	0	1
MST1	0	1
ABHD14B	0	1
CACNA2D2A	0	1
HYAL1	0	1
FHIT	0	1
TUSC2A	0	1
NUDT3B	0	1
RPS10	0	1
PACSIN1B	0	1
MIRLET7A-6	0	1
TEAD3B	0	1
PLTP	0	1
CTSA	0	1
NCOA5	0	1
ITCHA	0	1
ZGC:153702	0	1
TOX2	0	1
ARFRP1	0	1
IGSF8	0	1
MARS	0	1
SHMT2	0	1
ZGC:65895	0	1
PMEPA1	0	1
PRELID3B	0	1
NOP10	0	1
TOX4B	0	1
NDRG2	0	1
ZGC:55733	0	1
VANGL2	0	1
ARHGEF11	0	1
ZGC:195633	0	1
ZGC:163040	0	1
ZGC:154164	0	1
ZGC:110425	0	1
ACTN3B	0	1
PFDN2	0	1
NIT1	0	1
TRMT10B	0	1
F13A1B	0	1
VIMP	0	1
ASB7	0	1
ZFAND6	0	1
ZFAND6	0	1
ZFAND6	0	1
ZFAND6	0	1
MESDC2	0	1
SH3GL3A	0	1
FTH1A	0	1
SAA	0	1
SPG21	0	1
CLPXA	0	1
SLC39A1	0	1
FURINA	0	1
MPPED2A	0	1
E2F8	0	1
HTATIP2	0	1
HTATIP2	0	1
PRMT3	0	1
NITR12	0	1
ZGC:123078	0	1
MEN1	0	1
RTN3	0	1
RTN3	0	1
MTA2	0	1
MSANTD1	0	1
MLLT3	0	1
NDUFS2	0	1
TTC5	0	1
OXA1L	0	1
ZGC:171731	0	1
MUS81	0	1
ZGC:110591	0	1
ZGC:158423	0	1
SI:DKEY-19B23.11	0	1
DNAJC3B	0	1
CLDN15A	0	1
FIS1	0	1
SERPINH2	0	1
SI:DKEY-85K7.7	0	1
TMEM256	0	1
SI:DKEY-11F12.2	0	1
FXR2	0	1
PONZR6	0	1
RBM4.3	0	1
RBM4.2	0	1
RBM4.1	0	1
SF1	0	1
PYGMB	0	1
CCNB3	0	1
ZGC:92429	0	1
VBP1	0	1
SYT4	0	1
HOMEZB	0	1
CIDEB	0	1
ACIN1B	0	1
MRPL52	0	1
CMTR2	0	1
RCOR2	0	1
NAA40	0	1
SI:DKEY-23I12.5	0	1
ARL2	0	1
ZGC:101765	0	1
BADB	0	1
BADB	0	1
EXOC6B	0	1
MTM1	0	1
CD99L2	0	1
CD99L2	0	1
CD99L2	0	1
CD99L2	0	1
HMGB3A	0	1
ARRB2B	0	1
ALOX12	0	1
RNASEKA	0	1
MIR15B	0	1
MIR457A	0	1
ZGC:92664	0	1
ACHE	0	1
HER8A	0	1
ZGC:172079	0	1
MPDU1B	0	1
PLSCR3B	0	1
EXT2	0	1
CALCA	0	1
COPB1	0	1
ST5	0	1
TMEM9B	0	1
CCDC102A	0	1
NRN1LB	0	1
COG4	0	1
THAP11	0	1
GFOD2	0	1
DAPK2A	0	1
RAB8B	0	1
RORAB	0	1
FBXO22	0	1
WDR76	0	1
ADAM10A	0	1
FAM63B	0	1
RNF111	0	1
MYBPC3	0	1
SPI1B	0	1
SPI1B	0	1
SPI1B	0	1
ANO5B	0	1
TSSC4	0	1
SMAD3A	0	1
SMAD6A	0	1
SI:DKEY-148A17.5	0	1
SI:DKEY-148A17.6	0	1
HSD11B2	0	1
LPCAT2	0	1
AKTIP	0	1
AKTIP	0	1
AKTIP	0	1
NOD2	0	1
BRD7	0	1
PAPD5	0	1
CELF1	0	1
CELF1	0	1
FBXO3	0	1
FBXO3	0	1
SYT13	0	1
ARHGAP1	0	1
TNNI2B.2	0	1
ZGC:158564	0	1
UBE3C	0	1
MNX1	0	1
SI:DKEY-151P11.2	0	1
INSIG1	0	1
PUF60B	0	1
SCRIB	0	1
ABCF2B	0	1
SMARCD3B	0	1
TK2	0	1
CMTM3	0	1
CMTM4	0	1
DYNC1LI2	0	1
SHCBP1	0	1
ZGC:162297	0	1
CCNE1	0	1
HRASB	0	1
RASSF7B	0	1
APIP	0	1
VPS33B	0	1
HDDC3	0	1
MFAP1	0	1
COL4A5	0	1
RPS4X	0	1
CITED1	0	1
ZGC:194626	0	1
TP53BP1	0	1
ANO1	0	1
FGF4	0	1
CCND1	0	1
TPCN2	0	1
SDR16C5B	0	1
HAUS6	0	1
SLX1B	0	1
HSPA12B	0	1
PLCB3	0	1
PPP1R14BB	0	1
PLAA	0	1
SMIM20	0	1
RBPJB	0	1
FAM60AL	0	1
TMEM41B	0	1
IPO7	0	1
USP47	0	1
PSMD7	0	1
RPL13	0	1
CYB5B	0	1
DHX38	0	1
CTDNEP1B	0	1
SLC1A1	0	1
SEPSECS	0	1
PPP1R15A	0	1
TYMS	0	1
MYL12.1	0	1
CLDND1A	0	1
TMED7	0	1
TMED7	0	1
TMED7	0	1
TMED7	0	1
MIR7A-3	0	1
HSD17B4	0	1
PRR16	0	1
SNX2	0	1
PGGT1B	0	1
FEM1C	0	1
ZGC:101664	0	1
SRP19	0	1
CDC14B	0	1
PI4KAB	0	1
SNAP29	0	1
SETA	0	1
FUT9B	0	1
ZGC:103510	0	1
ZGC:165519	0	1
ZGC:112433	0	1
MTMR3	0	1
PPTC7A	0	1
GP1BB	0	1
BNIP3LA	0	1
ASB6	0	1
CENPA	0	1
SEPH	0	1
SSUH2RS1	0	1
TFE3A	0	1
ZGC:113363	0	1
CXXC1A	0	1
PIM2	0	1
PQLC2	0	1
SI:CH211-204D2.4	0	1
PIP5K1BB	0	1
FXN	0	1
FNBP1A	0	1
IFT81	0	1
TRAF1	0	1
ZGC:103670	0	1
DENND2DA	0	1
B3GNT3	0	1
LONRF1L	0	1
RHOAA	0	1
NDUFB11	0	1
SIN3B	0	1
GCLM	0	1
DNTTIP2	0	1
FAF1	0	1
CDKN2C	0	1
RNF11B	0	1
NDUFAF2	0	1
ERCC8	0	1
SKIA	0	1
DIO1	0	1
DIO1	0	1
RPS8B	0	1
ELOVL8B	0	1
ELOVL8B	0	1
NEXN	0	1
TAB3	0	1
SI:CH211-232D19.4	0	1
FSD1	0	1
RGL1	0	1
NPL	0	1
NOTCH2	0	1
ZNF692	0	1
ACSBG2	0	1
MYO1F	0	1
ADAMTS10	0	1
MOB3A	0	1
MKNK2B	0	1
REXO1	0	1
ZGC:112962	0	1
ZGC:112962	0	1
ALDH9A1A.1	0	1
TMCO1	0	1
UCK2A	0	1
MAGOH	0	1
CPT2	0	1
PORCN	0	1
CRY1BA	0	1
CRY1BA	0	1
ALAS2	0	1
DFFB	0	1
SI:CH211-147A11.3	0	1
B3GNT7L	0	1
APEX2	0	1
UCKL1A	0	1
MIR124-6	0	1
GID8A	0	1
DNAJC5AA	0	1
DNMT3BA	0	1
WASB	0	1
SLC38A5B	0	1
CCDC22	0	1
NT5DC2	0	1
FANCE	0	1
RPL10A	0	1
SI:CH211-163L21.7	0	1
MAPK14A	0	1
PROK1	0	1
LAMTOR5	0	1
SLC16A4	0	1
AHCYL1	0	1
NFYAL	0	1
NGRN	0	1
SORT1B	0	1
SYPL2B	0	1
ATP5F1	0	1
DNASE1L3L	0	1
KCNQ2A	0	1
TSPY	0	1
ARIH2	0	1
MIR462	0	1
MIR731	0	1
DALRD3	0	1
WDR6	0	1
PRKAR2AA	0	1
CAPZA1B	0	1
DDX20	0	1
KDM5BB	0	1
TUBA8L	0	1
KLHL12	0	1
PTPN1	0	1
PTPN1	0	1
PTPN1	0	1
ADIPOR1B	0	1
TSPAN36	0	1
ZGC:162939	0	1
CBWD	0	1
ADORA2AA	0	1
GSTT1A	0	1
DERL3	0	1
SMARCB1A	0	1
PTGESL	0	1
ODF2B	0	1
SLC20A1A	0	1
CREB3L3L	0	1
ZNF131	0	1
SEPP1A	0	1
GHRA	0	1
PBX3B	0	1
PBX3B	0	1
PBX3B	0	1
GAPVD1	0	1
LOC573060	0	1
LOC100006889	0	1
SI:BUSM1-37I06.3	0	1
ZGC:77614	0	1
SI:BUSM1-37I06.3	0	1
LOC573060	0	1
LOC100006889	0	1
SI:BUSM1-37I06.3	0	1
ZGC:77614	0	1
LOC573060	0	1
LOC100006889	0	1
SI:BUSM1-37I06.3	0	1
ZGC:77614	0	1
SI:BUSM1-37I06.3	0	1
RBM39B	0	1
RH50	0	1
RH50	0	1
ADRB3A	0	1
ADGRA2	0	1
INPP5L	0	1
PRKAB1B	0	1
PRKAB1B	0	1
SI:CH211-170D8.2	0	1
HNF1A	0	1
ASPHD2	0	1
ANAPC5	0	1
RNF34A	0	1
FAHD2A	0	1
ZGC:152830	0	1
RNF10	0	1
POP5	0	1
OLFML2A	0	1
FAM101A	0	1
LSM1	0	1
TIMM17B	0	1
ZGC:154046	0	1
YWHABB	0	1
SULT1ST1	0	1
PEX10	0	1
SI:DKEYP-104H9.5	0	1
PLOD1A	0	1
RER1	0	1
AGTPBP1	0	1
NAA35	0	1
SLC25A37	0	1
PHYHIP	0	1
LOC553228	0	1
STAMBPB	0	1
TUBB2B	0	1
UBIAD1	0	1
CDK11B	0	1
WNT5A	0	1
IL10RB	0	1
PCBP2	0	1
ENG1A	0	1
PRKRA	0	1
HOXD9A	0	1
HOXD10A	0	1
HOXD11A	0	1
WIPF1A	0	1
DYNC1I2A	0	1
DLX2A	0	1
ABHD13	0	1
SLC9A2	0	1
INPP4AA	0	1
COA5	0	1
DNAJB2	0	1
RAB20	0	1
CARKD	0	1
CARKD	0	1
ING1	0	1
SIK1	0	1
GSK3B	0	1
PRMT2	0	1
GMPPAA	0	1
ITGAV	0	1
SUMO3B	0	1
PTTG1IPB	0	1
FZD7A	0	1
CRFB4	0	1
FBXL3A	0	1
WDR4	0	1
SI:CH211-140M22.7	0	1
SI:CH211-140M22.7	0	1
SI:CH211-140M22.7	0	1
PKNOX1.1	0	1
ARHGEF7A	0	1
REV1	0	1
TXNDC9	0	1
TXNDC9	0	1
TXNDC9	0	1
MRPL30	0	1
ZGC:162944	0	1
TNFAIP6	0	1
RIF1	0	1
ARL5A	0	1
SH3BP4	0	1
SERPINE3	0	1
ZGC:153521	0	1
ZGC:153901	0	1
NABP1A	0	1
EPC2	0	1
ACVR2AA	0	1
ZEB2A	0	1
ZEB2A	0	1
ARHGAP15	0	1
IDH1	0	1
FZD5	0	1
CCNYL1	0	1
CREB1B	0	1
KLF7B	0	1
TMEM177	0	1
DNAJC3A	0	1
SPRYD7B	0	1
TRIM13	0	1
MIR16C	0	1
MIR15A-2	0	1
JAGN1A	0	1
TFG	0	1
TFG	0	1
ASB11	0	1
ZGC:113314	0	1
CX45.6	0	1
ACP6	0	1
KLF12B	0	1
DACHD	0	1
GPR183A	0	1
SI:CH211-184M13.4	0	1
TMTC4	0	1
PIKFYVE	0	1
COQ10B	0	1
HSPD1	0	1
HSPE1	0	1
HSPE1	0	1
HSPE1	0	1
MOB4	0	1
SATB2	0	1
ERCC1	0	1
ATP5O	0	1
MAO	0	1
EFHC2	0	1
EFHC2	0	1
FUNDC1	0	1
MIR221	0	1
MIR222	0	1
DCAF6	0	1
MPC2	0	1
SHOX	0	1
CDC16	0	1
DCUN1D2A	0	1
TFDP1A	0	1
APPB	0	1
DNAJC28	0	1
MAB21L3	0	1
ATP1A1B	0	1
RALBA	0	1
SEC22A	0	1
HACD2	0	1
STAM2	0	1
NIFK	0	1
CLASP1A	0	1
CCDC93	0	1
BCS1L	0	1
CYP27A1.4	0	1
LSS	0	1
ZNF148	0	1
ZNF148	0	1
HEG1	0	1
PMS1	0	1
ORMDL1	0	1
ANKAR	0	1
ZGC:136439	0	1
ASNSD1	0	1
SLC40A1	0	1
STAT1B	0	1
MIR732	0	1
LRRC3	0	1
TFPIA	0	1
TFPIA	0	1
SESTD1	0	1
ZNF385B	0	1
UBE2E3	0	1
NEUROD1	0	1
DNAJC10	0	1
ZGC:66484	0	1
RETSATL	0	1
ASB1	0	1
ARPC2	0	1
TTC21B	0	1
GPC6B	0	1
MIR92A-2	0	1
MIR18B	0	1
MIR17A-2	0	1
COG3	0	1
TMSB4X	0	1
EGFL6	0	1
RPL31	0	1
CNOT11	0	1
GPR39	0	1
DYRK1AA	0	1
DYRK1AA	0	1
DSCR3	0	1
SI:CH73-46J18.5	0	1
APC	0	1
NXNL2	0	1
PDXP	0	1
UBE2L3A	0	1
HIC2	0	1
ST8SIA4	0	1
IL6ST	0	1
DCP2	0	1
REEP5	0	1
UBXN8	0	1
HINT1	0	1
PCYOX1	0	1
FAM136A	0	1
GMCL1	0	1
SLC35E4	0	1
SUB1A	0	1
SUB1A	0	1
SUB1A	0	1
SNX18B	0	1
CDC37L1	0	1
UGCG	0	1
HSDL2	0	1
GALT	0	1
SIGMAR1	0	1
ZFAND5B	0	1
PIP5K1BA	0	1
MIR24-1	0	1
ALDH7A1	0	1
PHAX	0	1
LMNB1	0	1
SLC27A6	0	1
[truncated: 14,410 more rows]

## Sheet: GO ATAC
Category	Term	Count	%	PValue	Genes	List Total	Pop Hits	Pop Total	Fold Enrichment	Bonferroni	Benjamini	FDR
GOTERM_BP_DIRECT	GO:0048703~embryonic viscerocranium morphogenesis	4	4.44444	0.00861595	LOXL3B, NKX3.2, MMACHC, FN1A	70	91	14912	9.36389	0.905801	0.905801	10.7715
GOTERM_BP_DIRECT	GO:0006355~regulation of transcription, DNA-templated	13	14.4444	0.0162269	POU5F3, NKX3.2, JMJD6, TP53, LOC100148329, CREB3L1, LOC100149863, MYOG, IRX3A, TBX18, MXD3, PCGF1, SRFB	70	1310	14912	2.11402	0.98851	0.892809	19.384
GOTERM_BP_DIRECT	GO:0006351~transcription, DNA-templated	9	10	0.0215465	POU5F3, JMJD6, TP53, LOC100149863, LOC100148329, TBX18, MXD3, PCGF1, SRFB	70	747	14912	2.56661	0.997385	0.862229	24.9401
GOTERM_BP_DIRECT	GO:0021772~olfactory bulb development	2	2.22222	0.0274482	SOX10, ANOS1A	70	6	14912	71.0095	0.999499	0.850361	30.689
GOTERM_BP_DIRECT	GO:0007411~axon guidance	3	3.33333	0.0529267	ANOS1A, TNC, NRP2B	70	80	14912	7.98857	1	0.948649	51.1398
GOTERM_BP_DIRECT	GO:0001756~somitogenesis	3	3.33333	0.0577089	GPC4, HER15.1, FN1A	70	84	14912	7.60816	1	0.933101	54.2912
GOTERM_BP_DIRECT	GO:0001757~somite specification	2	2.22222	0.0585338	FN1A, LOC100149863	70	13	14912	32.7736	1	0.904855	54.8154
GOTERM_BP_DIRECT	GO:0009408~response to heat	2	2.22222	0.0585338	HSP90AA1.2, HSPB1	70	13	14912	32.7736	1	0.904855	54.8154
GOTERM_BP_DIRECT	GO:0001755~neural crest cell migration	3	3.33333	0.0613909	SOX10, TNC, NRP2B	70	87	14912	7.34581	1	0.884909	56.5885
GOTERM_BP_DIRECT	GO:0007413~axonal fasciculation	2	2.22222	0.0628939	TNC, NRP2B	70	14	14912	30.4327	1	0.860601	57.4952
GOTERM_BP_DIRECT	GO:0048936~peripheral nervous system neuron axonogenesis	2	2.22222	0.0715545	LOC100149863, LOC100148329	70	16	14912	26.6286	1	0.86825	62.3877
GOTERM_BP_DIRECT	GO:0008104~protein localization	2	2.22222	0.0843977	GPC4, CELSR2	70	19	14912	22.4241	1	0.887893	68.6922
GOTERM_BP_DIRECT	GO:0030163~protein catabolic process	2	2.22222	0.0886397	REN, DIEXF	70	20	14912	21.3029	1	0.878954	70.5496
GOTERM_BP_DIRECT	GO:0007498~mesoderm development	2	2.22222	0.0886397	POU5F3, TNC	70	20	14912	21.3029	1	0.878954	70.5496
Category	Term	Count	%	PValue	Genes	List Total	Pop Hits	Pop Total	Fold Enrichment	Bonferroni	Benjamini	FDR
GOTERM_BP_FAT	GO:0009611~response to wounding	7	7.77778	0.000463937	FGF20A, POU5F3, F5, TNC, DIEXF, SERPIND1, TBX18	67	217	14421	6.94319	0.396702	0.396702	0.738402
GOTERM_BP_FAT	GO:0001525~angiogenesis	7	7.77778	0.00128878	JMJD6, MTP, FN1A, TP53, NRP2B, TBX18, KDR	67	264	14421	5.70709	0.754483	0.504503	2.03862
GOTERM_BP_FAT	GO:0048646~anatomical structure formation involved in morphogenesis	12	13.3333	0.00130887	GPC4, POU5F3, JMJD6, MTP, HER15.1, FN1A, TP53, LOC100149863, MYOG, NRP2B, TBX18, KDR	67	834	14421	3.09696	0.759802	0.378382	2.07008
GOTERM_BP_FAT	GO:0035282~segmentation	5	5.55556	0.00227603	GPC4, POU5F3, HER15.1, FN1A, LOC100149863	67	121	14421	8.89417	0.916376	0.462247	3.57385
GOTERM_BP_FAT	GO:0007413~axonal fasciculation	3	3.33333	0.00237518	ANOS1A, TNC, NRP2B	67	16	14421	40.3573	0.924954	0.404248	3.72679
GOTERM_BP_FAT	GO:0001944~vasculature development	8	8.88889	0.00377819	PANK2, JMJD6, MTP, FN1A, TP53, NRP2B, TBX18, KDR	67	438	14421	3.9313	0.983792	0.496937	5.86659
GOTERM_BP_FAT	GO:0048514~blood vessel morphogenesis	7	7.77778	0.00399327	JMJD6, MTP, FN1A, TP53, NRP2B, TBX18, KDR	67	331	14421	4.55188	0.987188	0.463389	6.19064
GOTERM_BP_FAT	GO:0008038~neuron recognition	3	3.33333	0.00490543	ANOS1A, TNC, NRP2B	67	23	14421	28.0746	0.995276	0.487982	7.55341
GOTERM_BP_FAT	GO:0009792~embryo development ending in birth or egg hatching	8	8.88889	0.00560191	GPC4, LOXL3B, POU5F3, NKX3.2, MMACHC, HER15.1, FN1A, LOC100149863	67	471	14421	3.65586	0.997796	0.49325	8.58144
GOTERM_BP_FAT	GO:0043009~chordate embryonic development	8	8.88889	0.00560191	GPC4, LOXL3B, POU5F3, NKX3.2, MMACHC, HER15.1, FN1A, LOC100149863	67	471	14421	3.65586	0.997796	0.49325	8.58144
GOTERM_BP_FAT	GO:0009790~embryo development	12	13.3333	0.00581074	GPC4, SOX10, LOXL3B, POU5F3, NKX3.2, MMACHC, HER15.1, FN1A, LOC100149863, CELSR2, IRX3A, LOXL1	67	1011	14421	2.55476	0.998247	0.469871	8.88759
GOTERM_BP_FAT	GO:0051241~negative regulation of multicellular organismal process	5	5.55556	0.0060357	SOX10, TNC, ATP2A1, TP53, PTCH1	67	159	14421	6.76852	0.99863	0.450829	9.2163
GOTERM_BP_FAT	GO:0001568~blood vessel development	7	7.77778	0.00717382	JMJD6, MTP, FN1A, TP53, NRP2B, TBX18, KDR	67	374	14421	4.02853	0.999607	0.479711	10.8624
GOTERM_BP_FAT	GO:0048703~embryonic viscerocranium morphogenesis	4	4.44444	0.00835106	LOXL3B, NKX3.2, MMACHC, FN1A	67	91	14421	9.46105	0.999892	0.504654	12.5356
GOTERM_BP_FAT	GO:0048598~embryonic morphogenesis	9	10	0.00847392	GPC4, SOX10, LOXL3B, POU5F3, NKX3.2, MMACHC, FN1A, CELSR2, IRX3A	67	639	14421	3.03153	0.999906	0.48416	12.7085
GOTERM_BP_FAT	GO:0042060~wound healing	5	5.55556	0.00909826	FGF20A, POU5F3, F5, SERPIND1, TBX18	67	179	14421	6.01226	0.999952	0.484984	13.5822
GOTERM_BP_FAT	GO:0008037~cell recognition	4	4.44444	0.0102215	CADM2A, ANOS1A, TNC, NRP2B	67	98	14421	8.78526	0.999986	0.503058	15.1336
GOTERM_BP_FAT	GO:0048589~developmental growth	6	6.66667	0.0115082	GPC4, FGF20A, POU5F3, TNC, DIEXF, PCGF1	67	297	14421	4.34826	0.999997	0.523591	16.8786
GOTERM_BP_FAT	GO:0009952~anterior/posterior pattern specification	5	5.55556	0.0125983	GPC4, POU5F3, HER15.1, FN1A, LOC100149863	67	197	14421	5.46291	0.999999	0.535613	18.3305
GOTERM_BP_FAT	GO:0001756~somitogenesis	4	4.44444	0.0129574	GPC4, HER15.1, FN1A, LOC100149863	67	107	14421	8.04631	0.999999	0.526458	18.8036
GOTERM_BP_FAT	GO:0001667~ameboidal-type cell migration	5	5.55556	0.0166049	GPC4, SOX10, TNC, FN1A, NRP2B	67	214	14421	5.02894	1	0.598171	23.4656
GOTERM_BP_FAT	GO:0060322~head development	7	7.77778	0.0181188	SOX10, ANOS1A, WU:FC66H01, POU5F3, HER15.1, FN1A, CELSR2	67	458	14421	3.28968	1	0.612564	25.3258
GOTERM_BP_FAT	GO:0003002~regionalization	6	6.66667	0.020023	GPC4, POU5F3, ACSL4A, HER15.1, FN1A, LOC100149863	67	342	14421	3.77612	1	0.63256	27.6054
GOTERM_BP_FAT	GO:0061053~somite development	4	4.44444	0.0234679	GPC4, HER15.1, FN1A, LOC100149863	67	134	14421	6.42504	1	0.675152	31.5647
GOTERM_BP_FAT	GO:0009880~embryonic pattern specification	3	3.33333	0.0236157	POU5F3, FN1A, LOC100149863	67	52	14421	12.4176	1	0.661902	31.73
GOTERM_BP_FAT	GO:0001702~gastrulation with mouth forming second	3	3.33333	0.0244704	GPC4, POU5F3, CELSR2	67	53	14421	12.1833	1	0.660129	32.6783
GOTERM_BP_FAT	GO:0051093~negative regulation of developmental process	4	4.44444	0.0253229	SOX10, TNC, TP53, PTCH1	67	138	14421	6.23881	1	0.658464	33.6118
GOTERM_BP_FAT	GO:0048568~embryonic organ development	7	7.77778	0.0263054	GPC4, SOX10, LOXL3B, NKX3.2, MMACHC, FN1A, LOXL1	67	499	14421	3.01938	1	0.658766	34.6725
GOTERM_BP_FAT	GO:0048701~embryonic cranial skeleton morphogenesis	4	4.44444	0.0277502	LOXL3B, NKX3.2, MMACHC, FN1A	67	143	14421	6.02067	1	0.665307	36.2036
GOTERM_BP_FAT	GO:0007422~peripheral nervous system development	3	3.33333	0.0289295	SOX10, LOC100149863, LOC100148329	67	58	14421	11.133	1	0.667919	37.4284
GOTERM_BP_FAT	GO:0006355~regulation of transcription, DNA-templated	15	16.6667	0.0295937	NKX3.2, TP53, LOC100149863, LOC100148329, MXD3, PCGF1, SRFB, POU5F3, JMJD6, ACSL4A, NELFA, CREB3L1, MYOG, IRX3A, TBX18	67	1788	14421	1.80569	1	0.66394	38.1084
GOTERM_BP_FAT	GO:0048704~embryonic skeletal system morphogenesis	4	4.44444	0.0297785	LOXL3B, NKX3.2, MMACHC, FN1A	67	147	14421	5.85684	1	0.65423	38.2964
GOTERM_BP_FAT	GO:1903506~regulation of nucleic acid-templated transcription	15	16.6667	0.0298451	NKX3.2, TP53, LOC100149863, LOC100148329, MXD3, PCGF1, SRFB, POU5F3, JMJD6, ACSL4A, NELFA, CREB3L1, MYOG, IRX3A, TBX18	67	1790	14421	1.80368	1	0.643396	38.364
GOTERM_BP_FAT	GO:2001141~regulation of RNA biosynthetic process	15	16.6667	0.0300981	NKX3.2, TP53, LOC100149863, LOC100148329, MXD3, PCGF1, SRFB, POU5F3, JMJD6, ACSL4A, NELFA, CREB3L1, MYOG, IRX3A, TBX18	67	1792	14421	1.80166	1	0.635231	38.6202
GOTERM_BP_FAT	GO:0040007~growth	6	6.66667	0.0304103	GPC4, FGF20A, POU5F3, TNC, DIEXF, PCGF1	67	382	14421	3.38071	1	0.628105	38.9351
GOTERM_BP_FAT	GO:0072359~circulatory system development	9	10	0.0306721	PANK2, JMJD6, MTP, FN1A, TP53, PTCH1, NRP2B, TBX18, KDR	67	809	14421	2.3945	1	0.620644	39.1978
GOTERM_BP_FAT	GO:0072358~cardiovascular system development	9	10	0.0306721	PANK2, JMJD6, MTP, FN1A, TP53, PTCH1, NRP2B, TBX18, KDR	67	809	14421	2.3945	1	0.620644	39.1978
GOTERM_BP_FAT	GO:1904888~cranial skeletal system development	4	4.44444	0.0308214	LOXL3B, NKX3.2, MMACHC, FN1A	67	149	14421	5.77822	1	0.612104	39.3473
GOTERM_BP_FAT	GO:0016477~cell migration	7	7.77778	0.0308253	GPC4, SOX10, ANOS1A, RTN4RL2A, TNC, FN1A, NRP2B	67	518	14421	2.90863	1	0.602094	39.3511
GOTERM_BP_FAT	GO:0021772~olfactory bulb development	2	2.22222	0.0316066	SOX10, ANOS1A	67	7	14421	61.4968	1	0.601641	40.1273
GOTERM_BP_FAT	GO:0021988~olfactory lobe development	2	2.22222	0.0316066	SOX10, ANOS1A	67	7	14421	61.4968	1	0.601641	40.1273
GOTERM_BP_FAT	GO:0007517~muscle organ development	4	4.44444	0.0324217	BAG3, PTCH1, MYOG, ZGC:113423	67	152	14421	5.66418	1	0.601606	40.9272
GOTERM_BP_FAT	GO:0048468~cell development	11	12.2222	0.0327219	GPC4, SOX10, ANOS1A, TNC, FN1A, TP53, LOC100149863, LOC100148329, MYOG, NRP2B, ZGC:113423	67	1135	14421	2.08601	1	0.595763	41.2192
GOTERM_BP_FAT	GO:0048706~embryonic skeletal system development	4	4.44444	0.0357508	LOXL3B, NKX3.2, MMACHC, FN1A	67	158	14421	5.44908	1	0.619765	44.091
GOTERM_BP_FAT	GO:0051252~regulation of RNA metabolic process	15	16.6667	0.0357893	NKX3.2, TP53, LOC100149863, LOC100148329, MXD3, PCGF1, SRFB, POU5F3, JMJD6, ACSL4A, NELFA, CREB3L1, MYOG, IRX3A, TBX18	67	1834	14421	1.7604	1	0.611312	44.1267
GOTERM_BP_FAT	GO:0001501~skeletal system development	5	5.55556	0.0358781	GPC4, LOXL3B, NKX3.2, MMACHC, FN1A	67	272	14421	3.9566	1	0.603601	44.2088
GOTERM_BP_FAT	GO:0048705~skeletal system morphogenesis	4	4.44444	0.0368984	LOXL3B, NKX3.2, MMACHC, FN1A	67	160	14421	5.38097	1	0.605648	45.1444
GOTERM_BP_FAT	GO:0019438~aromatic compound biosynthetic process	17	18.8889	0.038536	NKX3.2, ASMT2, TP53, LOC100148329, LOC100149863, MXD3, PCGF1, SRFB, PANK2, POU5F3, JMJD6, ACSL4A, NELFA, CREB3L1, MYOG, IRX3A, TBX18	67	2212	14421	1.65419	1	0.613652	46.6153
GOTERM_BP_FAT	GO:0000904~cell morphogenesis involved in differentiation	6	6.66667	0.03871	ANOS1A, TNC, FN1A, LOC100149863, LOC100148329, NRP2B	67	408	14421	3.16528	1	0.607268	46.7694
GOTERM_BP_FAT	GO:0002009~morphogenesis of an epithelium	6	6.66667	0.0426029	GPC4, SOX10, POU5F3, FN1A, TP53, CELSR2	67	419	14421	3.08218	1	0.63533	50.1098
GOTERM_BP_FAT	GO:0010468~regulation of gene expression	16	17.7778	0.0434057	SOX10, NKX3.2, TP53, LOC100148329, LOC100149863, MXD3, PCGF1, SRFB, POU5F3, JMJD6, ACSL4A, NELFA, CREB3L1, MYOG, IRX3A, TBX18	67	2063	14421	1.66933	1	0.634606	50.7738
GOTERM_BP_FAT	GO:0009628~response to abiotic stimulus	5	5.55556	0.0437123	HSP90AA1.2, ATP2A1, TP53, ASIC1A, HSPB1	67	290	14421	3.71101	1	0.629668	51.0251
GOTERM_BP_FAT	GO:0060429~epithelium development	8	8.88889	0.044875	GPC4, SOX10, POU5F3, HER15.1, FN1A, TP53, LOC100149863, CELSR2	67	717	14421	2.40155	1	0.632116	51.9676
GOTERM_BP_FAT	GO:0061061~muscle structure development	5	5.55556	0.0470004	GPC4, BAG3, PTCH1, MYOG, ZGC:113423	67	297	14421	3.62355	1	0.642259	53.6465
GOTERM_BP_FAT	GO:0051674~localization of cell	7	7.77778	0.0470291	GPC4, SOX10, ANOS1A, RTN4RL2A, TNC, FN1A, NRP2B	67	574	14421	2.62486	1	0.635348	53.6689
GOTERM_BP_FAT	GO:0048870~cell motility	7	7.77778	0.0470291	GPC4, SOX10, ANOS1A, RTN4RL2A, TNC, FN1A, NRP2B	67	574	14421	2.62486	1	0.635348	53.6689
GOTERM_BP_FAT	GO:0019219~regulation of nucleobase-containing compound metabolic process	15	16.6667	0.0471562	NKX3.2, TP53, LOC100149863, LOC100148329, MXD3, PCGF1, SRFB, POU5F3, JMJD6, ACSL4A, NELFA, CREB3L1, MYOG, IRX3A, TBX18	67	1905	14421	1.69479	1	0.629357	53.7674
GOTERM_BP_FAT	GO:0097659~nucleic acid-templated transcription	15	16.6667	0.0476876	NKX3.2, TP53, LOC100149863, LOC100148329, MXD3, PCGF1, SRFB, POU5F3, JMJD6, ACSL4A, NELFA, CREB3L1, MYOG, IRX3A, TBX18	67	1908	14421	1.69213	1	0.626705	54.1775
GOTERM_BP_FAT	GO:0007420~brain development	6	6.66667	0.0478908	SOX10, ANOS1A, POU5F3, HER15.1, FN1A, CELSR2	67	433	14421	2.98252	1	0.621559	54.3334
GOTERM_BP_FAT	GO:0032774~RNA biosynthetic process	15	16.6667	0.0487631	NKX3.2, TP53, LOC100149863, LOC100148329, MXD3, PCGF1, SRFB, POU5F3, JMJD6, ACSL4A, NELFA, CREB3L1, MYOG, IRX3A, TBX18	67	1914	14421	1.68682	1	0.621738	54.9971
GOTERM_BP_FAT	GO:0007568~aging	2	2.22222	0.0492236	TP53, PCGF1	67	11	14421	39.1343	1	0.618774	55.3438
Category	Term	Count	%	PValue	Genes	List Total	Pop Hits	Pop Total	Fold Enrichment	Bonferroni	Benjamini	FDR
REACTOME_PATHWAY	R-DRE-3000178:R-DRE-3000178	3	3.33333	0.0310562	TNC, BGNB, FN1A	43	42	6357	10.5598	0.980621	0.980621	30.5687
REACTOME_PATHWAY	R-DRE-194306:R-DRE-194306	2	2.22222	0.0390074	NRP2B, KDR	43	6	6357	49.2791	0.993082	0.916823	36.8792
REACTOME_PATHWAY	R-DRE-4420097:R-DRE-4420097	3	3.33333	0.0664243	NCF4, HSP90AA1.2, KDR	43	64	6357	6.92987	0.999814	0.942953	54.8346
REACTOME_PATHWAY	R-DRE-190373:R-DRE-190373	2	2.22222	0.0765281	ANOS1A, FGF20A	43	12	6357	24.6395	0.999952	0.916921	60.175
REACTOME_PATHWAY	R-DRE-3371568:R-DRE-3371568	2	2.22222	0.0887142	SI:DKEY-4P15.3, HSP90AA1.2	43	14	6357	21.1196	0.999991	0.901969	65.846
REACTOME_PATHWAY	R-DRE-216083:R-DRE-216083	3	3.33333	0.091426	TNC, FN1A, KDR	43	77	6357	5.75989	0.999994	0.864323	67.003
wt
Category	Term	Count	%	PValue	Genes	List Total	Pop Hits	Pop Total	Fold Enrichment	Bonferroni	Benjamini	FDR
GOTERM_BP_DIRECT	GO:0043065~positive regulation of apoptotic process	10	1.47059	4.21487e-05	BNIP3LB, CASP9, HDR, BNIP4, BOKB, TP53, KCTD13, SCRIB, BIDA, BMF2	510	50	14912	5.84784	0.0401415	0.0401415	0.066332
GOTERM_BP_DIRECT	GO:0030218~erythrocyte differentiation	8	1.17647	0.000495192	ALAS2, RPS29, LMO2, VHL, RPL35, KLF17, SLC4A1A, JAK2A	510	42	14912	5.56937	0.382111	0.213941	0.776718
GOTERM_BP_DIRECT	GO:0006412~translation	23	3.38235	0.00117758	ZGC:171772, PDCD11, VARS2, PDF, MRPS23, RPL13, RPL35, RPS9, RPL39, RPL29, QRSL1, IARS, RPS29, EIF3HB, UCP2, SLC25A48, RPL34, SLC25A27, SLC25A39, RPL10A, SLC25A47A, SLC25A43, MARS	510	314	14912	2.14173	0.681866	0.317342	1.8378
GOTERM_BP_DIRECT	GO:0009451~RNA modification	5	0.735294	0.00135646	PUS3, PUS1, RPUSD2, ADAT3, PUS7	510	15	14912	9.74641	0.732697	0.280963	2.11418
GOTERM_BP_DIRECT	GO:0008033~tRNA processing	8	1.17647	0.00254443	PUS3, PUS1, ADAT3, TRMT13, TRMT5, POP5, RTCB, TRIT1	510	55	14912	4.25298	0.91595	0.390592	3.93131
GOTERM_BP_DIRECT	GO:0001706~endoderm formation	5	0.735294	0.00280349	NANOG, POU5F3, GATA5, EOMESA, HNF1BA	510	18	14912	8.122	0.934703	0.365427	4.32335
GOTERM_BP_DIRECT	GO:0015671~oxygen transport	5	0.735294	0.0034564	SI:CH211-5K11.12, ZGC:163057, HBBE2, HBZ, HBAE3	510	19	14912	7.69453	0.965453	0.381698	5.30479
GOTERM_BP_DIRECT	GO:0032259~methylation	12	1.76471	0.00367176	PRMT3, SMYD2A, PRMT2, METTL21A, TPMT.1, TRMT5, DNMT3BB.1, DNMT3BA, EHMT2, PCMTL, DIMT1L, HEMK1	510	125	14912	2.80696	0.971999	0.360418	5.62643
GOTERM_BP_DIRECT	GO:0006364~rRNA processing	8	1.17647	0.00502838	UTP11L, WDR36, RRP7A, WDR12, NOL11, PES, DIMT1L, IMP4	510	62	14912	3.7728	0.992553	0.41983	7.62918
GOTERM_BP_DIRECT	GO:0051726~regulation of cell cycle	8	1.17647	0.00599292	RPS29, CCNI, RPL13, RPL35, SEMA3D, PES, CCNG1, CCNG2	510	64	14912	3.6549	0.997099	0.442484	9.02882
GOTERM_BP_DIRECT	GO:0000045~autophagosome assembly	6	0.882353	0.00632657	MAP1LC3B, ZGC:92606, GABARAPA, TP53INP2, TP53INP1, WDR45	510	35	14912	5.01244	0.997907	0.429256	9.50834
GOTERM_BP_DIRECT	GO:0045893~positive regulation of transcription, DNA-templated	10	1.47059	0.00760121	POU5F3, GATA5, REL, NFE2L2B, TP53, KLF17, MYB, HNF1BA, TP53INP2, TP53INP1	510	101	14912	2.89497	0.999399	0.461006	11.3185
GOTERM_BP_DIRECT	GO:0006479~protein methylation	4	0.588235	0.00875654	PRMT3, PRMT2, METTL21A, HEMK1	510	13	14912	8.99668	0.999806	0.481908	12.9299
GOTERM_BP_DIRECT	GO:0001522~pseudouridine synthesis	4	0.588235	0.0132433	PUS3, PUS1, RPUSD2, PUS7	510	15	14912	7.79712	0.999998	0.603709	18.9315
GOTERM_BP_DIRECT	GO:0042273~ribosomal large subunit biogenesis	4	0.588235	0.0132433	HEATR3, SURF6, RRS1, NOC2L	510	15	14912	7.79712	0.999998	0.603709	18.9315
GOTERM_BP_DIRECT	GO:0006810~transport	53	7.79412	0.0142594	BC2, ATP1A2A, ATP1A1A.4, SLC4A1A, SI:CH211-5K11.12, CYB561A3A, KCNK6, SLC25A27, SLC25A47A, NCBP3, AQP10B, CACNA1SB, ZGC:163057, TMEM38A, G3BP2, APOA1B, SEC61A1L, SLC20A1A, SLC4A2A, TIMM8A, KCNQ2A, IGF2R, APOA4B.1, SLC25A39, SLC6A6B, CHMP4BA, SLC40A1, COPZ2, SLC2A12, SLC38A2, ATP2A1L, SLC48A1A, SLC9A6A, ABCA5, ABCA1A, SLC29A2, SLC25A48, SLC25A43, KCNJ2A, XPOT, ABCD3A, SLC4A4A, AQP8B, SLC6A13L, SNX…	510	1120	14912	1.38364	0.999999	0.605707	20.2358
GOTERM_BP_DIRECT	GO:0048793~pronephros development	7	1.02941	0.021669	ALDH1A2, OSR2, VHL, NEK8, WT1B, SEC61A1L, CDH6	510	64	14912	3.19804	1	0.735751	29.1691
GOTERM_BP_DIRECT	GO:0061484~hematopoietic stem cell homeostasis	3	0.441176	0.0217898	POLR3H, DNMT3BB.1, TP53	510	7	14912	12.5311	1	0.716244	29.3067
GOTERM_BP_DIRECT	GO:0000154~rRNA modification	3	0.441176	0.0217898	RRNAD1, NOP58, DIMT1L	510	7	14912	12.5311	1	0.716244	29.3067
GOTERM_BP_DIRECT	GO:0097535~lymphoid lineage cell migration into thymus	3	0.441176	0.0217898	CCL25B, IRF4A, CCR9A	510	7	14912	12.5311	1	0.716244	29.3067
GOTERM_BP_DIRECT	GO:0007275~multicellular organism development	29	4.26471	0.0283958	ZAR1, MYOD1, HOXC11A, LMO2, HDR, RPL35, FAM132A, HNF1BA, HOXD11A, SCRIB, OLFML3B, ENG1B, POU5F3, OSR2, MURCA, SEMA3D, NDRG2, FGF3, ZMYM4, DIEXF, CD40, HOXB8A, KDR, TENM4, EYA4, DDX55, JMJD6, ADGRV1, WIF1	510	560	14912	1.51417	1	0.78893	36.4594
GOTERM_BP_DIRECT	GO:0000463~maturation of LSU-rRNA from tricistronic rRNA transcript (SSU-rRNA, 5.8S rRNA, LSU-rRNA)	3	0.441176	0.028404	RPL35, WDR12, PES	510	8	14912	10.9647	1	0.771021	36.4678
GOTERM_BP_DIRECT	GO:0048821~erythrocyte development	4	0.588235	0.0292614	ALAS2, RPS29, LMO2, TP53	510	20	14912	5.84784	1	0.763858	37.3447
GOTERM_BP_DIRECT	GO:0006606~protein import into nucleus	5	0.735294	0.0333567	HEATR3, PTTG1IPB, IPO8, NUP155, TNPO3	510	36	14912	4.061	1	0.792012	41.3789
GOTERM_BP_DIRECT	GO:0006464~cellular protein modification process	5	0.735294	0.0333567	ERO1B, PCMTD1, LIPT2, PCMTL, TTLL12	510	36	14912	4.061	1	0.792012	41.3789
GOTERM_BP_DIRECT	GO:0031290~retinal ganglion cell axon guidance	5	0.735294	0.0364259	CXCR4B, SEMA3D, PTCH2, MMP2, SLBP	510	37	14912	3.95125	1	0.805905	44.2415
GOTERM_BP_DIRECT	GO:0006418~tRNA aminoacylation for protein translation	5	0.735294	0.0364259	IARS, TARS, VARS2, SARS2, MARS	510	37	14912	3.95125	1	0.805905	44.2415
GOTERM_BP_DIRECT	GO:0006914~autophagy	6	0.882353	0.036487	MAP1LC3B, ZGC:92606, NRBF2B, TP53, GABARAPA, WDR45	510	54	14912	3.2488	1	0.792123	44.2971
GOTERM_BP_DIRECT	GO:0030097~hemopoiesis	8	1.17647	0.0416673	LMO2, PTTG1IPB, VHL, KLF17, GATA2B, EPOR, JAK2A, KALRNB	510	94	14912	2.48844	1	0.821593	48.8294
GOTERM_BP_DIRECT	GO:0007507~heart development	12	1.76471	0.0433492	SLC2A12, EYA4, SMYD2A, LMO7B, GATA5, SURF6, EIF3HB, ATP1A2A, APELA, GATA2B, HTR2B, APLN	510	179	14912	1.96017	1	0.821477	50.2251
GOTERM_BP_DIRECT	GO:0009116~nucleoside metabolic process	4	0.588235	0.0470221	HPRT1L, DNPH1, PNP5B, ZGC:174895	510	24	14912	4.8732	1	0.834796	53.1498
Category	Term	Count	%	PValue	Genes	List Total	Pop Hits	Pop Total	Fold Enrichment	Bonferroni	Benjamini	FDR
GOTERM_BP_FAT	GO:0034660~ncRNA metabolic process	34	5	9.48576e-09	UTP3, PUS3, VARS2, PUS1, RPL35, PES, DIMT1L, QRSL1, IARS, UTP11L, TRMT44, WDR36, ADAT3, TRMT5, WDR12, RPL10A, IMP4, RTCB, MARS, UTP23, ELP3, RPUSD2, RRP7A, DIEXF, SARS2, TARS, RPAP2, RRNAD1, TRMT13, NOL11, RRS1, NOP58, POP5, TRIT1	498	311	14421	3.16581	2.61614e-05	2.61614e-05	1.69208e-05
GOTERM_BP_FAT	GO:0034470~ncRNA processing	27	3.97059	1.58742e-07	UTP3, PUS3, PUS1, RPL35, PES, DIMT1L, UTP11L, TRMT44, WDR36, ADAT3, TRMT5, WDR12, RPL10A, IMP4, RTCB, UTP23, ELP3, RPUSD2, RRP7A, DIEXF, RRNAD1, TRMT13, NOP58, RRS1, NOL11, POP5, TRIT1	498	235	14421	3.32707	0.000437716	0.000218882	0.000283165
GOTERM_BP_FAT	GO:0043065~positive regulation of apoptotic process	12	1.76471	1.63379e-05	BNIP3LB, LYN, CASP9, HDR, BNIP4, BOKB, TP53, APAF1, KCTD13, SCRIB, BIDA, BMF2	498	67	14421	5.18648	0.0440601	0.0149078	0.0291396
GOTERM_BP_FAT	GO:0010942~positive regulation of cell death	12	1.76471	1.63379e-05	BNIP3LB, LYN, CASP9, HDR, BNIP4, BOKB, TP53, APAF1, KCTD13, SCRIB, BIDA, BMF2	498	67	14421	5.18648	0.0440601	0.0149078	0.0291396
GOTERM_BP_FAT	GO:0043068~positive regulation of programmed cell death	12	1.76471	1.63379e-05	BNIP3LB, LYN, CASP9, HDR, BNIP4, BOKB, TP53, APAF1, KCTD13, SCRIB, BIDA, BMF2	498	67	14421	5.18648	0.0440601	0.0149078	0.0291396
GOTERM_BP_FAT	GO:0042254~ribosome biogenesis	21	3.08824	1.69063e-05	UTP23, UTP3, RRP7A, SURF6, RPL35, PES, DIEXF, DIMT1L, NOC2L, UTP11L, WDR36, RRNAD1, MTG1, HEATR3, RPL34, NOL11, RRS1, NOP58, WDR12, RPL10A, IMP4	498	198	14421	3.07129	0.0455577	0.0115893	0.0301533
GOTERM_BP_FAT	GO:0048872~homeostasis of number of cells	14	2.05882	2.18339e-05	POLR3H, LMO2, GPR183A, VHL, DNMT3BB.1, TP53, RPL35, KLF17, SLC4A1A, ALAS2, RPS29, SLC40A1, JAK2A, PPP2R3C	498	95	14421	4.26747	0.0584413	0.0119715	0.0389403
GOTERM_BP_FAT	GO:0006399~tRNA metabolic process	17	2.5	4.00464e-05	ELP3, PUS3, VARS2, PUS1, RPUSD2, SARS2, QRSL1, IARS, TARS, TRMT44, TRMT13, ADAT3, TRMT5, POP5, RTCB, TRIT1, MARS	498	145	14421	3.39506	0.104569	0.01824	0.071411
GOTERM_BP_FAT	GO:0072358~cardiovascular system development	51	7.5	4.29823e-05	LMO7B, LMO2, ATP1A2A, SURF6, NPNT, SAT1B, E2F8, MMP2, RSPO1, GATA5, SEMA3D, GATA2B, GNG2, APLN, TP53, NEXN, THY1, EYA4, TARS, PANK2, SERPINF1, NEK8, GREM2B, TBX18, JAK2A, SLC2A12, DPF3, SCRIB, DUB, ABCA1A, SKIA, IARS, BNIP3LB, RPS29, APELA, BMP7A, RBFOX1L, ACTC1A, FBXO7, SMYD2A, VHL, GMNN, EDNRAB, SNX10A, KDR, PLCG1, JMJD6, EIF3HB, KDM4C, PTCH2, HTR2B	498	809	14421	1.82552	0.111791	0.0167928	0.0766443
GOTERM_BP_FAT	GO:0072359~circulatory system development	51	7.5	4.29823e-05	LMO7B, LMO2, ATP1A2A, SURF6, NPNT, SAT1B, E2F8, MMP2, RSPO1, GATA5, SEMA3D, GATA2B, GNG2, APLN, TP53, NEXN, THY1, EYA4, TARS, PANK2, SERPINF1, NEK8, GREM2B, TBX18, JAK2A, SLC2A12, DPF3, SCRIB, DUB, ABCA1A, SKIA, IARS, BNIP3LB, RPS29, APELA, BMP7A, RBFOX1L, ACTC1A, FBXO7, SMYD2A, VHL, GMNN, EDNRAB, SNX10A, KDR, PLCG1, JMJD6, EIF3HB, KDM4C, PTCH2, HTR2B	498	809	14421	1.82552	0.111791	0.0167928	0.0766443
GOTERM_BP_FAT	GO:0030099~myeloid cell differentiation	18	2.64706	4.79006e-05	BRF1B, LMO2, GPR183A, IRF4A, SI:DKEY-103E21.5, VHL, TP53, RPL35, KLF17, SLC4A1A, ALAS2, RPS29, PLCG1, GATA5, TPMA, SLC40A1, JAK2A, TRIM2A	498	163	14421	3.1978	0.123758	0.0163785	0.0854109
GOTERM_BP_FAT	GO:0006364~rRNA processing	16	2.35294	4.92782e-05	UTP23, UTP3, RRP7A, RPL35, PES, DIEXF, DIMT1L, UTP11L, WDR36, RRNAD1, NOL11, NOP58, WDR12, RRS1, RPL10A, IMP4	498	132	14421	3.51004	0.127081	0.014988	0.0878663
GOTERM_BP_FAT	GO:0016072~rRNA metabolic process	16	2.35294	6.40154e-05	UTP23, UTP3, RRP7A, RPL35, PES, DIEXF, DIMT1L, UTP11L, WDR36, RRNAD1, NOL11, NOP58, WDR12, RRS1, RPL10A, IMP4	498	135	14421	3.43204	0.161852	0.0175011	0.114129
GOTERM_BP_FAT	GO:0042592~homeostatic process	41	6.02941	9.33355e-05	HMGN3, LMO2, ATP2A1L, PDIA2, ATP1A2A, ATP1A1A.4, ANO1, HK2, RPL35, DNAJC10, SLC9A6A, PRDX2, SLC4A1A, GPR55A, ALAS2, RPS29, FTH1B, FTH1A, GLRX, AQP10B, POLR3H, NXNL2, LAMTOR1, GPR183A, VHL, DNMT3BB.1, SLC4A4A, TP53, APOA1B, KLF17, AQP8B, PNPLA3, SLC4A2A, THY1, DCLRE1C, P2RY10, GCGA, HTR2B, SLC40A1, JAK2A, PPP2R3C	498	617	14421	1.92426	0.226965	0.0231311	0.166362
GOTERM_BP_FAT	GO:0022613~ribonucleoprotein complex biogenesis	24	3.52941	9.77025e-05	UTP23, UTP3, RRP7A, SURF6, RPL35, NUFIP1, PES, DIEXF, DIMT1L, NOC2L, UTP11L, WDR36, RRNAD1, EIF3HB, HEATR3, MTG1, RPL34, NOL11, RRS1, NOP58, WDR12, RPL10A, DDX20, IMP4	498	278	14421	2.49996	0.236221	0.0222061	0.174139
GOTERM_BP_FAT	GO:0048534~hematopoietic or lymphoid organ development	28	4.11765	0.000131942	BRF1B, LMO2, RPL35, SLC4A1A, ALAS2, RPS29, GATA5, SEMA3D, GATA2B, TPMA, MYB, LYN, GPR183A, IRF4A, SI:DKEY-103E21.5, VHL, SCUBE1, DNMT3BB.1, TP53, KLF17, PLCG1, PTTG1IPB, EPOR, SLC40A1, PPP2R3C, JAK2A, KALRNB, TRIM2A	498	360	14421	2.25228	0.305053	0.0276056	0.235097
GOTERM_BP_FAT	GO:0002520~immune system development	28	4.11765	0.00017226	BRF1B, LMO2, RPL35, SLC4A1A, ALAS2, RPS29, GATA5, SEMA3D, GATA2B, TPMA, MYB, LYN, GPR183A, IRF4A, SI:DKEY-103E21.5, VHL, SCUBE1, DNMT3BB.1, TP53, KLF17, PLCG1, PTTG1IPB, EPOR, SLC40A1, PPP2R3C, JAK2A, KALRNB, TRIM2A	498	366	14421	2.21535	0.378199	0.0333688	0.306834
GOTERM_BP_FAT	GO:0030097~hemopoiesis	27	3.97059	0.00019481	BRF1B, LMO2, RPL35, SLC4A1A, ALAS2, RPS29, GATA5, GATA2B, MYB, TPMA, LYN, GPR183A, VHL, SI:DKEY-103E21.5, IRF4A, SCUBE1, DNMT3BB.1, TP53, KLF17, PLCG1, PTTG1IPB, EPOR, SLC40A1, JAK2A, PPP2R3C, TRIM2A, KALRNB	498	349	14421	2.24029	0.415698	0.0351885	0.346933
GOTERM_BP_FAT	GO:0006396~RNA processing	34	5	0.000234422	UTP3, PUS3, PUS1, RPL35, PES, DIMT1L, UTP11L, TRMT44, WDR36, DHX37, ADAT3, TRMT5, ZGC:158828, WDR12, RPL10A, DDX20, IMP4, RBFOX1L, NCBP3, RTCB, UTP23, ELP3, PDCD11, RPUSD2, RRP7A, DIEXF, RRNAD1, JMJD6, TRMT13, NOL11, RRS1, NOP58, POP5, TRIT1	498	495	14421	1.98902	0.476182	0.0396075	0.417339
GOTERM_BP_FAT	GO:0009451~RNA modification	12	1.76471	0.000417156	ELP3, TRMT44, PUS3, PUS1, RPUSD2, RRNAD1, ADAT3, TRMT5, NOP58, DIMT1L, PUS7, TRIT1	498	95	14421	3.65783	0.683603	0.0654514	0.741518
GOTERM_BP_FAT	GO:0015669~gas transport	6	0.882353	0.000613221	SI:CH211-5K11.12, ZGC:163057, HBBE2, CAHZ, HBZ, HBAE3	498	21	14421	8.27367	0.815809	0.0897062	1.08824
GOTERM_BP_FAT	GO:0010467~gene expression	133	19.5588	0.000619273	MYOD1, HMGN3, RPL13, LEMD3, RPLP2, MXI1, MAF1, EIF4EBP3, GATA5, DHX37, SLC25A27, DDX20, SLC25A47A, IMP4, NCBP3, RPUSD2, SLC33A1, RRP7A, CHAC1, SCUBE1, WT1B, HES6, SARS2, NAB1A, HNF4A, TRMT13, SLC25A39, GREM2B, JAK2A, BRF1B, PUS3, ZGC:171772, HOXC11A, PUS1, HNF1BA, HOXD11A, QRSL1, SKIA, TRMT44, RPS29, OVOL1, RPL10A, BMP7A, UTP23, SMYD2A, MRPS23, KLF17, NR4A1, RPS9, FXR2, LHX2A, PCGF5B, UCP2, ACSL4…	498	2963	14421	1.29983	0.81886	0.0859959	1.09892
GOTERM_BP_FAT	GO:0008033~tRNA processing	11	1.61765	0.00104476	ELP3, TRMT44, PUS3, PUS1, RPUSD2, ADAT3, TRMT13, TRMT5, POP5, RTCB, TRIT1	498	90	14421	3.53929	0.944031	0.13424	1.84734
GOTERM_BP_FAT	GO:0001706~endoderm formation	7	1.02941	0.00112674	NANOG, POU5F3, GATA5, APELA, EOMESA, BMP7A, HNF1BA	498	35	14421	5.79157	0.955368	0.137622	1.99093
GOTERM_BP_FAT	GO:0010950~positive regulation of endopeptidase activity	6	0.882353	0.0011761	PSME1, PSME2, HDR, TP53, APAF1, BIDA	498	24	14421	7.23946	0.961054	0.13716	2.07728
GOTERM_BP_FAT	GO:0007507~heart development	29	4.26471	0.00119316	SLC2A12, DPF3, LMO7B, ATP1A2A, SURF6, NPNT, DUB, SKIA, BNIP3LB, GATA5, APELA, SEMA3D, GATA2B, BMP7A, APLN, RBFOX1L, ACTC1A, FBXO7, SMYD2A, GMNN, NEXN, EDNRAB, SNX10A, EYA4, EIF3HB, NEK8, PTCH2, GREM2B, HTR2B	498	436	14421	1.92609	0.962847	0.133385	2.10712
GOTERM_BP_FAT	GO:0030218~erythrocyte differentiation	10	1.47059	0.00140803	ALAS2, RPS29, LMO2, VHL, RPL35, TP53, KLF17, SLC40A1, SLC4A1A, JAK2A	498	78	14421	3.71254	0.979474	0.149491	2.4821
GOTERM_BP_FAT	GO:0010952~positive regulation of peptidase activity	6	0.882353	0.00142896	PSME1, PSME2, HDR, TP53, APAF1, BIDA	498	25	14421	6.94988	0.980627	0.145942	2.51856
GOTERM_BP_FAT	GO:0034101~erythrocyte homeostasis	10	1.47059	0.00154169	ALAS2, RPS29, LMO2, VHL, RPL35, TP53, KLF17, SLC40A1, SLC4A1A, JAK2A	498	79	14421	3.66555	0.985811	0.150973	2.71467
GOTERM_BP_FAT	GO:0002262~myeloid cell homeostasis	10	1.47059	0.00183954	ALAS2, RPS29, LMO2, VHL, RPL35, TP53, KLF17, SLC40A1, SLC4A1A, JAK2A	498	81	14421	3.57504	0.993768	0.171451	3.23106
GOTERM_BP_FAT	GO:0052548~regulation of endopeptidase activity	8	1.17647	0.00216189	ZGC:163030, PSME1, PSME2, HDR, CST3, TP53, APAF1, BIDA	498	53	14421	4.37099	0.997443	0.191987	3.787
GOTERM_BP_FAT	GO:0097190~apoptotic signaling pathway	12	1.76471	0.00220113	EYA4, BNIP3LB, RPS29, CASP9, SI:DKEY-103E21.5, PDIA2, HDR, BNIP4, BOKB, TP53, CD40, APAF1	498	116	14421	2.99564	0.997706	0.189064	3.85446
GOTERM_BP_FAT	GO:0016070~RNA metabolic process	112	16.4706	0.00252122	MYOD1, HMGN3, LEMD3, MXI1, MAF1, GATA5, DHX37, DDX20, IMP4, NCBP3, RPUSD2, SLC33A1, RRP7A, SCUBE1, WT1B, HES6, SARS2, NAB1A, HNF4A, TRMT13, GREM2B, JAK2A, BRF1B, PUS3, HOXC11A, PUS1, HNF1BA, HOXD11A, PUS7, QRSL1, SKIA, TRMT44, OVOL1, RPL10A, BMP7A, UTP23, SMYD2A, NR4A1, KLF17, LHX2A, PCGF5B, DDX55, DCP2, ACSL4A, NELFA, RRS1, PARP3, POP5, VARS2, BCL11AA, NFE2L2B, E2F8, ZGC:193690, PRMT3, POU5F3, O…	498	2511	14421	1.29163	0.999053	0.207115	4.40317
GOTERM_BP_FAT	GO:0006998~nuclear envelope organization	5	0.735294	0.00290211	BMB, BC2, LEMD3, NUP155, CHMP4BA	498	18	14421	8.04384	0.99967	0.227845	5.05223
GOTERM_BP_FAT	GO:0042273~ribosomal large subunit biogenesis	8	1.17647	0.00297732	HEATR3, SURF6, RPL35, WDR12, RRS1, PES, RPL10A, NOC2L	498	56	14421	4.13683	0.999732	0.226625	5.17991
GOTERM_BP_FAT	GO:0019725~cellular homeostasis	24	3.52941	0.00340576	AQP10B, ATP2A1L, NXNL2, PDIA2, ATP1A2A, ATP1A1A.4, ANO1, SLC4A4A, DNAJC10, HK2, PRDX2, SLC9A6A, AQP8B, GPR55A, SLC4A1A, SLC4A2A, THY1, P2RY10, FTH1B, FTH1A, GCGA, HTR2B, SLC40A1, GLRX	498	360	14421	1.93052	0.999918	0.24808	5.90411
GOTERM_BP_FAT	GO:0015671~oxygen transport	5	0.735294	0.00357708	SI:CH211-5K11.12, ZGC:163057, HBBE2, HBZ, HBAE3	498	19	14421	7.62048	0.999949	0.252248	6.19223
GOTERM_BP_FAT	GO:0052547~regulation of peptidase activity	8	1.17647	0.00363927	ZGC:163030, PSME1, PSME2, HDR, CST3, TP53, APAF1, BIDA	498	58	14421	3.99418	0.999957	0.249712	6.29663
GOTERM_BP_FAT	GO:0042274~ribosomal small subunit biogenesis	8	1.17647	0.00400948	UTP23, UTP3, UTP11L, SURF6, RRP7A, NOL11, RRS1, DIEXF	498	59	14421	3.92649	0.999985	0.264929	6.91574
GOTERM_BP_FAT	GO:0007492~endoderm development	8	1.17647	0.00483473	NANOG, POU5F3, GATA5, APELA, EOMESA, BMP7A, HNF1BA, APLN	498	61	14421	3.79775	0.999998	0.3032	8.28198
GOTERM_BP_FAT	GO:0048646~anatomical structure formation involved in morphogenesis	44	6.47059	0.00532464	MYOD1, SMYD1A, NPNT, SAT1B, E2F8, HNF1BA, DUB, SCRIB, IARS, ABCA1A, ALDH1A2, POU5F3, RSPO1, GATA5, RPS29, APELA, GATA2B, GNG2, BMP7A, ACTC1A, RTN4IP1, FGF3, NANOG, GMDS, HER15.1, GMNN, TP53, HES6, EDNRAB, SNX10A, MARCKSA, THY1, KDR, TENM4, TARS, SERPINF1, PLCG1, JMJD6, NEK8, LRRN1, EGR2B, TMOD4, EOMESA, TBX18	498	834	14421	1.52775	1	0.321241	9.08407
GOTERM_BP_FAT	GO:0046148~pigment biosynthetic process	6	0.882353	0.00580301	HPRT1L, ALAS2, TMEM14CA, CECR1A, SLC25A39, ADA	498	34	14421	5.11021	1	0.337392	9.86088
GOTERM_BP_FAT	GO:0031016~pancreas development	11	1.61765	0.00636307	ALDH1A2, GATA5, LNX2B, GMNN, RGS4, PES, DIEXF, GCGA, IRX3A, EHMT2, HNF1BA	498	115	14421	2.76988	1	0.356051	10.7624
GOTERM_BP_FAT	GO:0055082~cellular chemical homeostasis	19	2.79412	0.00816969	AQP10B, ATP2A1L, ATP1A2A, ATP1A1A.4, ANO1, SLC4A4A, HK2, SLC9A6A, AQP8B, GPR55A, SLC4A1A, SLC4A2A, THY1, P2RY10, FTH1B, FTH1A, GCGA, HTR2B, SLC40A1	498	279	14421	1.97204	1	0.424098	13.6127
GOTERM_BP_FAT	GO:1905037~autophagosome organization	6	0.882353	0.00835562	MAP1LC3B, ZGC:92606, GABARAPA, TP53INP2, TP53INP1, WDR45	498	37	14421	4.69586	1	0.423621	13.9012
GOTERM_BP_FAT	GO:0000045~autophagosome assembly	6	0.882353	0.00835562	MAP1LC3B, ZGC:92606, GABARAPA, TP53INP2, TP53INP1, WDR45	498	37	14421	4.69586	1	0.423621	13.9012
GOTERM_BP_FAT	GO:0006518~peptide metabolic process	34	5	0.00852589	GSTT1B, ZGC:171772, VARS2, RPL13, GGT5A, RPL35, RPLP2, RPL39, QRSL1, IARS, EIF4EBP3, IMMP2L, RPS29, REN, SLC25A48, RPL34, SLC25A27, RPL10A, SLC25A47A, SLC25A43, MARS, PDCD11, MRPS23, PDF, CHAC1, RPS9, FXR2, SARS2, RPL29, TARS, GSPT1, UCP2, EIF3HB, SLC25A39	498	618	14421	1.59315	1	0.422583	14.1645
GOTERM_BP_FAT	GO:0061178~regulation of insulin secretion involved in cellular response to glucose stimulus	3	0.441176	0.0110612	HMGN3, ANO1, GCGA	498	5	14421	17.3747	1	0.50202	17.9965
GOTERM_BP_FAT	GO:0006412~translation	29	4.26471	0.0148112	ZGC:171772, VARS2, RPL13, RPL35, RPLP2, RPL39, QRSL1, IARS, EIF4EBP3, RPS29, SLC25A48, RPL34, SLC25A27, RPL10A, SLC25A47A, SLC25A43, MARS, PDCD11, PDF, MRPS23, RPS9, FXR2, SARS2, RPL29, TARS, GSPT1, EIF3HB, UCP2, SLC25A39	498	525	14421	1.59958	1	0.599305	23.3699
GOTERM_BP_FAT	GO:0042440~pigment metabolic process	6	0.882353	0.0156005	HPRT1L, ALAS2, TMEM14CA, CECR1A, SLC25A39, ADA	498	43	14421	4.04063	1	0.610435	24.4576
GOTERM_BP_FAT	GO:2000116~regulation of cysteine-type endopeptidase activity	6	0.882353	0.0156005	ZGC:163030, HDR, CST3, TP53, APAF1, BIDA	498	43	14421	4.04063	1	0.610435	24.4576
GOTERM_BP_FAT	GO:0001522~pseudouridine synthesis	4	0.588235	0.0163048	PUS3, PUS1, RPUSD2, PUS7	498	16	14421	7.23946	1	0.618888	25.4159
GOTERM_BP_FAT	GO:0002683~negative regulation of immune system process	5	0.735294	0.016718	TNFAIP8L2B, LYN, CXCR4B, IRF4A, CD59	498	29	14421	4.99273	1	0.620428	25.9729
GOTERM_BP_FAT	GO:0043043~peptide biosynthetic process	29	4.26471	0.0174668	ZGC:171772, VARS2, RPL13, RPL35, RPLP2, RPL39, QRSL1, IARS, EIF4EBP3, RPS29, SLC25A48, RPL34, SLC25A27, RPL10A, SLC25A47A, SLC25A43, MARS, PDCD11, PDF, MRPS23, RPS9, FXR2, SARS2, RPL29, TARS, GSPT1, EIF3HB, UCP2, SLC25A39	498	532	14421	1.57853	1	0.629099	26.972
GOTERM_BP_FAT	GO:0031325~positive regulation of cellular metabolic process	32	4.70588	0.0178862	MYOD1, HMGN3, HDR, NFE2L2B, E2F8, DCUN1D2A, HNF1BA, POU5F3, REL, GATA5, DHX37, CCL38A.5, BMP7A, MYB, LAMTOR1, CCL25B, GPR183A, TP53, RPS9, APOA1B, KLF17, CD40, PNPLA3, BIDA, EYA4, PSME1, PSME2, NOL11, APAF1, TP53INP2, JAK2A, TP53INP1	498	604	14421	1.53419	1	0.630473	27.526
GOTERM_BP_FAT	GO:0007050~cell cycle arrest	4	0.588235	0.0193015	CDKN1BB, MDM2, MDM4, CDKN3	498	17	14421	6.81361	1	0.65146	29.3667
GOTERM_BP_FAT	GO:0045595~regulation of cell differentiation	22	3.23529	0.0201764	SMYD2A, MYOD1, CXCR4B, GPR183A, IRF4A, DNMT3BB.1, SLIT3, HMGB2A, THY1, TENM4, PLEKHB2, SKIA, POU5F3, CASP9, SERPINF1, ID1, SEMA3D, PARP3, BMP7A, FGF3, RTN4IP1, PPP2R3C	498	375	14421	1.69886	1	0.660767	30.4823
GOTERM_BP_FAT	GO:0048878~chemical homeostasis	22	3.23529	0.0207335	AQP10B, LAMTOR1, ATP2A1L, ATP1A2A, ATP1A1A.4, ANO1, SLC4A4A, HK2, APOA1B, SLC9A6A, AQP8B, PNPLA3, GPR55A, SLC4A1A, SLC4A2A, THY1, P2RY10, FTH1B, FTH1A, GCGA, HTR2B, SLC40A1	498	376	14421	1.69434	1	0.663873	31.1839
GOTERM_BP_FAT	GO:0048514~blood vessel morphogenesis	20	2.94118	0.0207552	LMO2, SAT1B, E2F8, TP53, KDR, THY1, IARS, ABCA1A, TARS, RPS29, PLCG1, SERPINF1, RSPO1, JMJD6, APELA, KDM4C, GNG2, APLN, TBX18, JAK2A	498	331	14421	1.74972	1	0.657406	31.2111
GOTERM_BP_FAT	GO:0032259~methylation	13	1.91176	0.021301	SMYD2A, METTL21A, DNMT3BB.1, DNMT3BA, EHMT2, DIMT1L, PRMT3, TRMT44, TPMT.1, PRMT2, TRMT5, PCMTL, HEMK1	498	179	14421	2.10308	1	0.660299	31.8919
GOTERM_BP_FAT	GO:0043414~macromolecule methylation	10	1.47059	0.0218267	PRMT3, SMYD2A, TRMT44, PRMT2, METTL21A, TRMT5, DNMT3BB.1, DNMT3BA, EHMT2, HEMK1	498	119	14421	2.43343	1	0.662729	32.5415
GOTERM_BP_FAT	GO:0097535~lymphoid lineage cell migration into thymus	3	0.441176	0.0221879	CCL25B, IRF4A, CCR9A	498	7	14421	12.4105	1	0.662325	32.9845
GOTERM_BP_FAT	GO:0046100~hypoxanthine metabolic process	3	0.441176	0.0221879	HPRT1L, CECR1A, ADA	498	7	14421	12.4105	1	0.662325	32.9845
GOTERM_BP_FAT	GO:0097534~lymphoid lineage cell migration	3	0.441176	0.0221879	CCL25B, IRF4A, CCR9A	498	7	14421	12.4105	1	0.662325	32.9845
GOTERM_BP_FAT	GO:0061484~hematopoietic stem cell homeostasis	3	0.441176	0.0221879	POLR3H, DNMT3BB.1, TP53	498	7	14421	12.4105	1	0.662325	32.9845
GOTERM_BP_FAT	GO:0021955~central nervous system neuron axonogenesis	4	0.588235	0.0225814	SLC33A1, FAM57BA, KCTD13, SLIT3	498	18	14421	6.43507	1	0.662468	33.464
GOTERM_BP_FAT	GO:0035295~tube development	22	3.23529	0.0225823	MYOD1, LMO7B, ATP1A2A, VHL, DIEXF, EDNRAB, HNF1BA, SNX10A, DUB, SCRIB, SKIA, ALDH1A2, TARS, EYA4, BNIP3LB, POU5F3, GATA5, GPC1A, NEK8, SEMA3D, GATA2B, BMP7A	498	379	14421	1.68093	1	0.656211	33.465
GOTERM_BP_FAT	GO:0006954~inflammatory response	12	1.76471	0.0236943	TNFAIP8L2B, LYN, REL, CCL25B, HDR, CD59, CCL38A.5, MST1, NRROS, DIEXF, CD40, JAK2A	498	161	14421	2.15835	1	0.667879	34.8024
GOTERM_BP_FAT	GO:0001704~formation of primary germ layer	7	1.02941	0.0241841	NANOG, POU5F3, GATA5, APELA, EOMESA, BMP7A, HNF1BA	498	65	14421	3.11854	1	0.66941	35.3834
GOTERM_BP_FAT	GO:0043039~tRNA aminoacylation	6	0.882353	0.0261557	QRSL1, IARS, TARS, VARS2, SARS2, MARS	498	49	14421	3.54586	1	0.692412	37.6731
GOTERM_BP_FAT	GO:0043038~amino acid activation	6	0.882353	0.0261557	QRSL1, IARS, TARS, VARS2, SARS2, MARS	498	49	14421	3.54586	1	0.692412	37.6731
GOTERM_BP_FAT	GO:0043603~cellular amide metabolic process	36	5.29412	0.0264897	GSTT1B, ZGC:171772, VARS2, GM2A, RPL13, GGT5A, RPL35, RPLP2, RPL39, QRSL1, IARS, EIF4EBP3, IMMP2L, RPS29, REN, SLC25A48, RPL34, SLC25A27, RPL10A, SLC25A47A, SLC25A43, ST3GAL3B, MARS, PDCD11, PDF, MRPS23, CHAC1, RPS9, FXR2, SARS2, RPL29, TARS, GSPT1, UCP2, EIF3HB, SLC25A39	498	723	14421	1.44188	1	0.691273	38.0533
GOTERM_BP_FAT	GO:0035162~embryonic hemopoiesis	7	1.02941	0.0276054	ALAS2, LMO2, SCUBE1, SLC40A1, SLC4A1A, JAK2A, TRIM2A	498	67	14421	3.02545	1	0.700712	39.3076
GOTERM_BP_FAT	GO:0009893~positive regulation of metabolic process	32	4.70588	0.0283889	MYOD1, HMGN3, HDR, NFE2L2B, E2F8, DCUN1D2A, HNF1BA, POU5F3, REL, GATA5, DHX37, CCL38A.5, BMP7A, MYB, LAMTOR1, CCL25B, GPR183A, TP53, RPS9, APOA1B, KLF17, CD40, PNPLA3, BIDA, EYA4, PSME1, PSME2, NOL11, APAF1, TP53INP2, JAK2A, TP53INP1	498	628	14421	1.47556	1	0.705357	40.174
GOTERM_BP_FAT	GO:0043096~purine nucleobase salvage	3	0.441176	0.0289166	HPRT1L, CECR1A, ADA	498	8	14421	10.8592	1	0.706588	40.751
GOTERM_BP_FAT	GO:0016236~macroautophagy	7	1.02941	0.0294301	MAP1LC3B, ZGC:92606, RAB33BA, GABARAPA, TP53INP2, TP53INP1, WDR45	498	68	14421	2.98095	1	0.707605	41.3073
GOTERM_BP_FAT	GO:0001944~vasculature development	24	3.52941	0.0301834	LMO2, VHL, SAT1B, E2F8, TP53, MMP2, SCRIB, KDR, THY1, IARS, ABCA1A, TARS, PANK2, RPS29, PLCG1, RSPO1, SERPINF1, JMJD6, APELA, KDM4C, GNG2, APLN, TBX18, JAK2A	498	438	14421	1.58673	1	0.7115	42.1147
GOTERM_BP_FAT	GO:0030162~regulation of proteolysis	10	1.47059	0.0301923	ZGC:163030, PSME1, PSME2, CHAC1, HDR, CD59, CST3, TP53, APAF1, BIDA	498	126	14421	2.29824	1	0.706363	42.1242
GOTERM_BP_FAT	GO:0048732~gland development	14	2.05882	0.0302941	LNX2B, GMNN, E2F8, KLF17, PES, DIEXF, HNF1BA, EHMT2, PNPLA3, ALDH1A2, GATA5, GPC1A, SEMA3D, FGF3	498	210	14421	1.93052	1	0.70241	42.2324
GOTERM_BP_FAT	GO:0048468~cell development	52	7.64706	0.0305874	MYOD1, LMO2, E2F8, FAM57BA, MMP2, ALAS2, GATA5, CASP9, CDNF, SEMA3D, GATA2B, FGF3, RTN4IP1, SNAI1A, ELP3, LYN, SLC33A1, SCUBE1, TP53, APOA1B, NEXN, SLIT3, THY1, DPYSL5A, SERPINF1, ADGRV1, GCGA, SLC40A1, NRG2A, SMYD1A, HNF1BA, SKIA, ALDH1A2, RPS29, OVOL1, BMP7A, TPMA, RBFOX1L, SMYD2A, CXCR4B, GPR183A, SLBP, TENM4, STMN1A, ID1, RGS4, LRRN1, EGR2B, PARP3, TMOD4, PTCH2, KCTD13	498	1135	14421	1.3267	1	0.700823	42.5433
GOTERM_BP_FAT	GO:0043604~amide biosynthetic process	30	4.41176	0.031095	ZGC:171772, VARS2, RPL13, RPL35, RPLP2, RPL39, QRSL1, IARS, EIF4EBP3, RPS29, SLC25A48, RPL34, SLC25A27, RPL10A, SLC25A47A, SLC25A43, ST3GAL3B, MARS, PDCD11, PDF, MRPS23, RPS9, FXR2, SARS2, RPL29, TARS, GSPT1, EIF3HB, UCP2, SLC25A39	498	584	14421	1.48756	1	0.701809	43.0775
GOTERM_BP_FAT	GO:0006914~autophagy	9	1.32353	0.03148	MAP1LC3B, ZGC:92606, NRBF2B, RAB33BA, TP53, GABARAPA, TP53INP2, TP53INP1, WDR45	498	107	14421	2.43571	1	0.701344	43.4797
GOTERM_BP_FAT	GO:0048793~pronephros development	9	1.32353	0.03148	ALDH1A2, OSR2, VHL, NEK8, MDM2, WT1B, SEC61A1L, HNF1BA, CDH6	498	107	14421	2.43571	1	0.701344	43.4797
GOTERM_BP_FAT	GO:1901566~organonitrogen compound biosynthetic process	44	6.47059	0.0325015	ZGC:171772, TMEM14CA, VARS2, CBSA, CTPS1A, RPL13, RPL35, RPLP2, PPOX, RPL39, ADA, MTHFD1L, QRSL1, IARS, EIF4EBP3, ALAS2, RPS29, RPL34, CECR1A, SLC25A48, ADRA2A, SLC25A27, RPL10A, SLC25A47A, SLC25A43, ST3GAL3B, MARS, HPRT1L, PDCD11, GATM, MRPS23, PDF, RPS9, AK4, FXR2, PNP5B, SARS2, RPL29, TARS, PANK2, GSPT1, UCP2, EIF3HB, SLC25A39	498	936	14421	1.36127	1	0.708134	44.5337
GOTERM_BP_FAT	GO:2001056~positive regulation of cysteine-type endopeptidase activity	4	0.588235	0.0341173	HDR, TP53, APAF1, BIDA	498	21	14421	5.51578	1	0.720991	46.1631
GOTERM_BP_FAT	GO:0043101~purine-containing compound salvage	4	0.588235	0.0341173	HPRT1L, CECR1A, PNP5B, ADA	498	21	14421	5.51578	1	0.720991	46.1631
GOTERM_BP_FAT	GO:0043280~positive regulation of cysteine-type endopeptidase activity involved in apoptotic process	4	0.588235	0.0341173	HDR, TP53, APAF1, BIDA	498	21	14421	5.51578	1	0.720991	46.1631
GOTERM_BP_FAT	GO:0010941~regulation of cell death	26	3.82353	0.0343596	LYN, PDIA2, SI:DKEY-103E21.5, HDR, CLU, BNIP4, BOKB, TP53, CD40, BIDA, SCRIB, BMF2, EYA4, WISP2, BNIP3LB, PTGIS, CASP9, MDM2, MDM4, APAF1, GCGA, KCTD13, BMP7A, JAK2A, FGF3, DEDD1	498	492	14421	1.53029	1	0.718836	46.4035
GOTERM_BP_FAT	GO:0048821~erythrocyte development	5	0.735294	0.0343751	ALAS2, RPS29, LMO2, TP53, SLC40A1	498	36	14421	4.02192	1	0.714329	46.4188
GOTERM_BP_FAT	GO:0006997~nucleus organization	5	0.735294	0.0343751	BMB, BC2, LEMD3, NUP155, CHMP4BA	498	36	14421	4.02192	1	0.714329	46.4188
GOTERM_BP_FAT	GO:0010604~positive regulation of macromolecule metabolic process	30	4.41176	0.0354546	MYOD1, HMGN3, HDR, NFE2L2B, E2F8, DCUN1D2A, HNF1BA, POU5F3, REL, GATA5, DHX37, CCL38A.5, BMP7A, MYB, LAMTOR1, CCL25B, GPR183A, TP53, RPS9, KLF17, CD40, BIDA, EYA4, PSME1, PSME2, NOL11, APAF1, TP53INP2, JAK2A, TP53INP1	498	591	14421	1.46994	1	0.720961	47.4773
GOTERM_BP_FAT	GO:0009116~nucleoside metabolic process	14	2.05882	0.0355596	HPRT1L, PANK2, DNPH1, CTPS1A, CECR1A, HMGCRA, ALDOB, COX6A2, HK2, AK4, DHTKD1, PNP5B, ADA, ZGC:174895	498	215	14421	1.88563	1	0.717491	47.5792
GOTERM_BP_FAT	GO:0000122~negative regulation of transcription from RNA polymerase II promoter	10	1.47059	0.0358657	SMYD2A, OSR2, REL, BCL11AA, NFE2L2B, E2F8, NELFA, TP53, MDM2, NOC2L	498	130	14421	2.22753	1	0.716116	47.8752
GOTERM_BP_FAT	GO:0035050~embryonic heart tube development	11	1.61765	0.0362405	SKIA, EYA4, LMO7B, BNIP3LB, ATP1A2A, SEMA3D, NEK8, EDNRAB, BMP7A, SNX10A, DUB	498	151	14421	2.10951	1	0.71546	48.2355
GOTERM_BP_FAT	GO:0009887~organ morphogenesis	32	4.70588	0.0368269	DPF3, PTPN11B, LMO7B, ATP1A2A, NPNT, HNF1BA, DUB, CDH6, SKIA, ALDH1A2, BNIP3LB, GATA5, SEMA3D, GATA2B, BMP7A, ACTC1A, RTN4IP1, FGF3, FBXO7, LOXL3B, CXCR4B, GMDS, DFNA5B, EFNB1, EDNRAB, SNX10A, MARCKSA, THY1, EYA4, ADGRV1, NEK8, GREM2B	498	642	14421	1.44338	1	0.716919	48.7944
GOTERM_BP_FAT	GO:0043543~protein acylation	7	1.02941	0.0375127	NAA15A, MYOD1, MSL2A, HHAT, EPC1B, ING5A, NOC2L	498	72	14421	2.81534	1	0.719306	49.4409
GOTERM_BP_FAT	GO:0031290~retinal ganglion cell axon guidance	5	0.735294	0.037529	CXCR4B, SEMA3D, PTCH2, MMP2, SLBP	498	37	14421	3.91322	1	0.715186	49.4561
GOTERM_BP_FAT	GO:0003007~heart morphogenesis	13	1.91176	0.0378117	SKIA, DPF3, LMO7B, BNIP3LB, GATA5, ATP1A2A, NPNT, NEK8, BMP7A, SNX10A, ACTC1A, DUB, FBXO7	498	195	14421	1.93052	1	0.713688	49.7203
GOTERM_BP_FAT	GO:0035987~endodermal cell differentiation	4	0.588235	0.0385219	POU5F3, APELA, EOMESA, BMP7A	498	22	14421	5.26506	1	0.716293	50.3783
GOTERM_BP_FAT	GO:0048857~neural nucleus development	4	0.588235	0.0385219	GMDS, CXCR4B, BMP7A, FGF3	498	22	14421	5.26506	1	0.716293	50.3783
GOTERM_BP_FAT	GO:0048568~embryonic organ development	26	3.82353	0.0392353	PTPN11B, LMO7B, LMO2, ATP1A2A, HNF1BA, SLC4A1A, DUB, SKIA, ALDH1A2, BNIP3LB, ALAS2, SEMA3D, BMP7A, FGF3, LOXL3B, SCUBE1, EFNB1, DFNA5B, EDNRAB, SNX10A, EYA4, NEK8, EGR2B, SLC40A1, JAK2A, TRIM2A	498	499	14421	1.50882	1	0.718849	51.0309
GOTERM_BP_FAT	GO:0048863~stem cell differentiation	6	0.882353	0.0404279	RPS29, PLCG1, DNMT3BB.1, SEMA3D, GATA2B, PTCH2	498	55	14421	3.15904	1	0.725655	52.1039
GOTERM_BP_FAT	GO:0030902~hindbrain development	9	1.32353	0.0414787	BRF1B, ALDH1A2, POU5F3, GMDS, EGR2B, SEMA3D, BMP7A, HNF1BA, FGF3	498	113	14421	2.30638	1	0.730932	53.031
GOTERM_BP_FAT	GO:0033014~tetrapyrrole biosynthetic process	4	0.588235	0.0432007	ALAS2, TMEM14CA, PPOX, SLC25A39	498	23	14421	5.03614	1	0.741616	54.5137
GOTERM_BP_FAT	GO:0006779~porphyrin-containing compound biosynthetic process	4	0.588235	0.0432007	ALAS2, TMEM14CA, PPOX, SLC25A39	498	23	14421	5.03614	1	0.741616	54.5137
GOTERM_BP_FAT	GO:0045786~negative regulation of cell cycle	8	1.17647	0.0434884	CDKN1BB, GMNN, E2F8, TP53, MDM2, MDM4, CDKN3, SCRIB	498	94	14421	2.4645	1	0.740124	54.757
GOTERM_BP_FAT	GO:0061311~cell surface receptor signaling pathway involved in heart development	3	0.441176	0.0444096	BMP7A, GREM2B, DUB	498	10	14421	8.68735	1	0.743798	55.528
GOTERM_BP_FAT	GO:0000463~maturation of LSU-rRNA from tricistronic rRNA transcript (SSU-rRNA, 5.8S rRNA, LSU-rRNA)	3	0.441176	0.0444096	RPL35, WDR12, PES	498	10	14421	8.68735	1	0.743798	55.528
GOTERM_BP_FAT	GO:0061515~myeloid cell development	6	0.882353	0.0460555	ALAS2, RPS29, LMO2, TP53, TPMA, SLC40A1	498	57	14421	3.04819	1	0.752976	56.8747
GOTERM_BP_FAT	GO:1901657~glycosyl compound metabolic process	14	2.05882	0.0476705	HPRT1L, PANK2, DNPH1, CTPS1A, CECR1A, HMGCRA, ALDOB, COX6A2, HK2, AK4, DHTKD1, PNP5B, ADA, ZGC:174895	498	224	14421	1.80986	1	0.761434	58.1587
GOTERM_BP_FAT	GO:0001822~kidney development	11	1.61765	0.0486212	ALDH1A2, OSR2, CASP9, VHL, NEK8, MDM2, WT1B, SEC61A1L, CXADR, HNF1BA, CDH6	498	159	14421	2.00337	1	0.76473	58.8975
GOTERM_BP_FAT	GO:0051052~regulation of DNA metabolic process	6	0.882353	0.0490354	EYA4, POU5F3, FIGN, GMNN, E2F8, TP53	498	58	14421	2.99564	1	0.764126	59.2155
GOTERM_BP_FAT	GO:0022603~regulation of anatomical structure morphogenesis	19	2.79412	0.0498733	SMYD2A, MYOD1, SLC3A2A, CXCR4B, ZMYM4, VHL, TP53, SLIT3, THY1, TENM4, IARS, TARS, POU5F3, PLCG1, CASP9, SERPINF1, SEMA3D, PARP3, BMP7A	498	342	14421	1.60877	1	0.766513	59.8518
Category	Term	Count	%	PValue	Genes	List Total	Pop Hits	Pop Total	Fold Enrichment	Bonferroni	Benjamini	FDR
KEGG_PATHWAY	dre04115:p53 signaling pathway	9	1.32353	0.00339162	CASP9, TP53, MDM2, MDM4, APAF1, CCNG1, CCNG2, BIDA, SESN3	191	72	5434	3.55628	0.352648	0.352648	3.86868
KEGG_PATHWAY	dre03010:Ribosome	10	1.47059	0.0442308	ZGC:171772, RPS29, RPL13, RPL34, RPL35, RPS9, RPLP2, RPL10A, RPL39, RPL29	191	134	5434	2.12315	0.996944	0.944717	40.8666
KEGG_PATHWAY	dre03008:Ribosome biogenesis in eukaryotes	7	1.02941	0.0463254	WDR36, RRP7A, NOP58, CIRH1A, POP5, IMP4, RIOK2	191	75	5434	2.65536	0.997692	0.867847	42.3542
KEGG_PATHWAY	dre01100:Metabolic pathways	55	8.08824	0.0528511	SI:DKEY-28B4.7, CBSA, CTPS1A, GGT5A, PPOX, CKBB, MTHFD1L, MIBP, PTGIS, ALAS2, HPDB, PHOSPHO2, ALDH9A1A.1, ZGC:66313, ZGC:92249, NANP, GATM, SLC33A1, FAXDC2, DNMT3BB.1, GCSHB, POLR1C, POLR1B, PNPLA3, PANK2, PI4K2A, KDSR, PON3.2, PIP5K1BB, GCNT4A, ALDOB, HMGCRA, DNMT3BA, HK2, PON3.1, ADA, QRSL1, ALDH1A2, CECR1A, COX6B1, B3GNT3, LIPT2, B3GNT2B, PDHX, ST3GAL3B, POLR3H, ZGC:110540, GMDS, COX8B, AK4, P…	191	1262	5434	1.23991	0.999042	0.824052	46.7723
KEGG_PATHWAY	dre00051:Fructose and mannose metabolism	5	0.735294	0.0536178	GMDS, ALDOB, HK2, PFKFB4B, ENOSF1	191	41	5434	3.46954	0.999136	0.756048	47.2705
KEGG_PATHWAY	dre00970:Aminoacyl-tRNA biosynthesis	6	0.882353	0.0609653	QRSL1, IARS, TARS, VARS2, SARS2, MARS	191	61	5434	2.79839	0.999681	0.738659	51.8338
Category	Term	Count	%	PValue	Genes	List Total	Pop Hits	Pop Total	Fold Enrichment	Bonferroni	Benjamini	FDR
REACTOME_PATHWAY	R-DRE-975956:R-DRE-975956	10	1.47059	0.00447467	ZGC:171772, RPS29, GSPT1, RPL13, RPL34, RPL35, RPS9, RPL10A, RPL39, RPL29	235	87	6357	3.10932	0.836644	0.836644	6.07218
REACTOME_PATHWAY	R-DRE-72689:R-DRE-72689	10	1.47059	0.00850608	ZGC:171772, RPS29, RPL13, EIF3HB, RPL34, RPL35, RPS9, RPL10A, RPL39, RPL29	235	96	6357	2.81782	0.968291	0.82193	11.2479
REACTOME_PATHWAY	R-DRE-975957:R-DRE-975957	10	1.47059	0.00908435	ZGC:171772, RPS29, GSPT1, RPL13, RPL34, RPL35, RPS9, RPL10A, RPL39, RPL29	235	97	6357	2.78877	0.974949	0.7074	11.9682
REACTOME_PATHWAY	R-DRE-1799339:R-DRE-1799339	9	1.32353	0.0125359	ZGC:171772, RPS29, RPL13, RPL34, RPL35, RPS9, RPL10A, RPL39, RPL29	235	85	6357	2.86423	0.993882	0.720325	16.1559
REACTOME_PATHWAY	R-DRE-983231:R-DRE-983231	8	1.17647	0.0173152	SI:CH211-5K11.12, GATA5, HBBE2, MGC173646, GATA2B, IRF2, H3F3D, JAK2A	235	73	6357	2.9645	0.999138	0.75618	21.6498
REACTOME_PATHWAY	R-DRE-72706:R-DRE-72706	10	1.47059	0.0206657	ZGC:171772, RPS29, RPL13, EIF3HB, RPL34, RPL35, RPS9, RPL10A, RPL39, RPL29	235	111	6357	2.43703	0.999783	0.754895	25.2999
REACTOME_PATHWAY	R-DRE-156827:R-DRE-156827	10	1.47059	0.0206657	ZGC:171772, RPS29, RPL13, EIF3HB, RPL34, RPL35, RPS9, RPL10A, RPL39, RPL29	235	111	6357	2.43703	0.999783	0.754895	25.2999
REACTOME_PATHWAY	R-DRE-198323:R-DRE-198323	3	0.441176	0.0250714	CDKN1BB, CASP9, MDM2	235	7	6357	11.5933	0.999965	0.769021	29.8595
REACTOME_PATHWAY	R-DRE-69541:R-DRE-69541	3	0.441176	0.0250714	TP53, MDM2, MDM4	235	7	6357	11.5933	0.999965	0.769021	29.8595
REACTOME_PATHWAY	R-DRE-1632852:R-DRE-1632852	7	1.02941	0.031575	PRKAB1A, BC2, LAMTOR1, MAP1LC3B, ZGC:92606, GABARAPA, CHMP4BA	235	65	6357	2.91319	0.999998	0.802152	36.1198
REACTOME_PATHWAY	R-DRE-425381:R-DRE-425381	3	0.441176	0.0499648	SLC4A4A, SLC4A1A, SLC4A2A	235	10	6357	8.11532	1	0.899825	51.1278
REACTOME_PATHWAY	R-DRE-392451:R-DRE-392451	4	0.588235	0.0506773	PDPK1A, IL2RGA, GNG2, JAK2A	235	23	6357	4.70453	1	0.877674	51.6373
REACTOME_PATHWAY	R-DRE-114604:R-DRE-114604	5	0.735294	0.0538023	LYN, PDPK1A, IL2RGA, LCP2A, JAK2A	235	39	6357	3.46809	1	0.868816	53.8141
REACTOME_PATHWAY	R-DRE-389661:R-DRE-389661	4	0.588235	0.0687044	GCSHB, DHTKD1, LIPT2, PDHX	235	26	6357	4.1617	1	0.90895	62.9995
REACTOME_PATHWAY	R-DRE-2559585:R-DRE-2559585	3	0.441176	0.0806013	ID1, TP53, MDM2	235	13	6357	6.24255	1	0.92658	69.0819

## Sheet: Ingenuity ATAC
Ingenuity Canonical Pathways	-log(p-value)	Ratio	Molecules		© 2000-2017 QIAGEN. All rights reserved.
EIF2 Signaling	10.7	0.339	RPL11,RPL22,MAPK1,PIK3R1,SOS2,RPL39,RPLP2,EIF4A2,RPL35A,HSPA5,CCND1,RPL13,RPL23A,PIK3CG,EIF5,RPL19,RPS2,GSK3B,RPL36,RPL32,EIF2AK1,AKT2,RRAS,RPL3,RPL29,RPL7L1,FGFR2,EIF2S3,EIF2S2,RPL10A,RPL15,ACTA2,EIF4A3,PPP1R15A,RPL10,RPS25,PIK3CD,RPL13A,RPSA,EIF2B4,RPLP1,RPS3A,PPP1CB,RPL26,RPL7A,RPS4X,RPS28,RPL27A,RPL14,RPL35,UBA52,SOS1,RPS9,RPS3,RPS5,RPL31,MAP2K1,NRAS,RPL34,RPS10,AGO2,TRIB3,RPL23,RPS29,XIAP,EI…
Protein Ubiquitination Pathway	9.1	0.31	HSPA14,USP5,DNAJB2,HSPA5,ELOB,DNAJC28,UBE2B,BAG1,DNAJC8,UBE2E3,PSMA2,UBE2Q1,USP36,HSPA9,PSMC4,HSPB9,PSME2,DNAJC2,UBE2S,THOP1,UCHL3,HSPA8,UBE2G2,TRAF6,UBE2D2,CBL,UBE2H,PSMA5,BAP1,HSPB11,ANAPC5,DNAJC18,SMURF2,PSMD1,UBE2E1,VHL,HSPB1,UBE2J2,HSPB3,CDC20,PSMD7,DNAJC12,HSPB8,DNAJC10,SMURF1,DNAJB13,USO1,HSP90B1,PSMD10,HSP90AB1,HSPA12B,PSMC6,DNAJC4,HSPE1,USP47,PSMD14,PSMA3,HSPB6,UBB,MED20,PSMD13,UBE2R2,MD…
Mitochondrial Dysfunction	8.46	0.339	ATP5D,ATP5L,NCSTN,CYB5R3,VDAC2,COX6A2,NDUFB10,NDUFA5,CASP9,NDUFS6,ATP5F1,ATP5J,ATP5A1,COX7C,ATP5O,SURF1,BACE1,NDUFAF2,COX7A1,NDUFS5,GSR,PRDX3,NDUFB11,NDUFA6,MAPK10,NDUFB2,NDUFA4,ATP5G1,NDUFA7,PSENEN,UQCRH,COX6C,COX10,RHOT2,ATP5S,NDUFA2,ATP5E,ATP5J2,NDUFS2,CASP8,ACO1,COX4I1,AIFM1,NDUFAF1,NDUFV1,NDUFB4,COX6B1,UCP2,VDAC3,VPS9D1,FIS1,COX11,NDUFV2,COX6B2,CYC1,CYB5A,ATPAF2,UQCRQ
Oxidative Phosphorylation	7.09	0.367	NDUFA4,ATP5G1,NDUFA7,ATP5D,COX6C,UQCRH,COX10,ATP5L,ATP5S,ATP5E,NDUFA2,COX6A2,NDUFB10,NDUFA5,NDUFS6,ATP5J2,NDUFS2,ATP5F1,COX4I1,ATP5J,NDUFV1,NDUFB4,COX6B1,ATP5A1,COX7C,ATP5O,SURF1,COX7A1,NDUFS5,VPS9D1,NDUFB11,COX11,NDUFV2,COX6B2,NDUFA6,CYC1,ATPAF2,CYB5A,NDUFB2,UQCRQ
Estrogen Receptor Signaling	5.05	0.312	POLR2F,MED23,MAPK1,SOS2,POLR2J,TAF10,GTF2A1,MNAT1,NR3C1,G6PC3,GTF2B,DDX5,CDK8,POLR2C,NCOA2,PCK2,MED17,MED15,SOS1,MED21,GTF2H5,NCOR1,MAP2K1,TAF2,GTF2H3,TAF12,TAF9,NRAS,TAF6,MED20,RRAS,CDK7,POLR2H,RBFOX2,PCK1,TAF6L,TAF1,H3F3A/H3F3B,TAF5,MED24
Salvage Pathways of Pyrimidine Ribonucleotides	4.46	0.326	MAP2K6,UPRT,MAPK1,SGK1,CSNK1A1,CDK4,LIMK2,TTK,CDA,BRAF,PAK1,CDK8,PRKAA1,MAP2K1,PYCRL,NME4,DAPK1,AKT2,NME5,CDK7,UPP1,MAPK6,PCK1,NME3,AK5,ARAF,AK4,MAPK7,EIF2AK2,ADPGK,CDK2
Glucocorticoid Receptor Signaling	4.29	0.247	CD247,POLR2F,JAK1,MAPK1,PRKAB2,HSPA14,SGK1,PIK3R1,SOS2,ARID2,TAF10,HSPA5,MNAT1,TGFBR2,IKBKG,BAG1,PIK3CG,SUMO1,PRKAA1,TAF9,STAT5A,AKT2,SELE,RRAS,CDK7,HSPA9,POLR2H,FGFR2,PCK1,TRAF6,HSPA8,TAF1,TAF5,SMARCA2,DUSP1,MAPK10,PIK3CD,DPF1,PRL,NFKBIE,POLR2J,GTF2A1,MAPK11,NR3C1,PRKAG1,HSP90B1,GTF2B,POLR2C,JUN,NCOA2,HSP90AB1,PPP3CB,PCK2,SOS1,FOXO3,TGFB2,GTF2H5,NCOR1,CHUK,FKBP5,TAF2,MAP2K1,GTF2H3,TAF12,TAF6,NRA…
Heme Biosynthesis II	4.19	0.778	UROD,PPOX,UROS,FECH,ALAS2,ALAD,CPOX
Assembly of RNA Polymerase II Complex	3.93	0.38	TAF12,TAF9,POLR2F,TAF6,CDK7,POLR2J,POLR2H,TAF10,MNAT1,GTF2A1,TAF6L,GTF2B,TAF1,POLR2C,TAF5,DR1,GTF2H5,TAF2,GTF2H3
Pyridoxal 5'-phosphate Salvage Pathway	3.6	0.338	MAP2K6,AKT2,DAPK1,MAPK1,SGK1,CDK7,MAPK6,CSNK1A1,CDK4,LIMK2,TTK,BRAF,PAK1,CDK8,PNPO,ARAF,PRKAA1,MAPK7,EIF2AK2,ADPGK,MAP2K1,CDK2
Hypoxia Signaling in the Cardiovascular System	3.6	0.338	TP53,UBE2Q1,NFKBIE,UBE2R2,MDM2,UBE2S,ARNT,UBE2G2,HSP90B1,UBE2D2,JUN,HSP90AB1,UBE2B,UBE2H,SUMO1,HIF1AN,UBE2E2,UBE2E3,LDHA,UBE2E1,VHL,UBE2J2
Cancer Drug Resistance By Drug Efflux	3.54	0.367	TP53,mir-130,AKT2,NRAS,mir-181,MAPK1,RRAS,PIK3R1,MDM2,FOXG1,BRAF,FOXO1,ARAF,mir-133,PIK3CG,FOXO3,PIK3CD,MAP2K1
Cell Cycle Control of Chromosomal Replication	3.43	0.395	MCM6,ORC2,POLA1,CDK7,POLE,CDK4,RPA1,POLD1,TOP2B,MCM2,ORC5,POLA2,CHEK2,CDK2,ORC1
Unfolded protein response	3.43	0.352	PDIA2,HSPA14,ERN1,INSIG1,HSPA9,XBP1,ATF6,OS9,HSPA5,MBTPS2,SEL1L,HSPA8,HSP90B1,SREBF2,EDEM1,MBTPS1,ERO1B,VCP,PPP1R15A
Molecular Mechanisms of Cancer	3.41	0.225	RAP2B,RAC2,BMP15,BMP4,JAK1,MAPK1,PIK3R1,SOS2,NCSTN,WNT16,CDKN2C,RBL1,CCND1,TGFBR2,LAMTOR3,PAK1,CASP9,CCND3,ADCY5,PIK3CG,ARHGEF11,GSK3B,HIPK2,PTCH2,TP53,AKT2,CCNE2,RRAS,CDK7,PTCH1,FGFR2,AURKA,RALBP1,APC,BMP10,CBL,RABIF,CDC42,MAPK10,GNAT2,PLCB3,FZD5,PIK3CD,CDK2,MAP2K6,PSENEN,BMP2,NFKBIE,BMP3,RHOT2,LRP6,CDK4,CRK,MAPK11,PRKAG1,BRAF,HHAT,JUN,SOS1,TGFB2,E2F5,PRKAR1B,CASP8,RHOF,CTNNB1,MAP2K1,CHEK2,PAK4,…
Purine Nucleotides De Novo Biosynthesis II	3.36	0.636	ADSL,GMPS,IMPDH2,PAICS,ATIC,PPAT,GART
Isoleucine Degradation I	3.33	0.571	BCAT1,ECHS1,ACAT2,BCAT2,HADHB,ACAT1,ACAD8,ACADSB
Clathrin-mediated Endocytosis Signaling	3.22	0.249	RAB5C,AP2B1,PIK3R1,F2,PON1,PROK1,PIK3CG,VEGFD,STAM,FGF19,APOM,VEGFC,FGFR2,PCYOX1,AP2S1,HSPA8,FGF17,ARPC1A,CBL,ACTA2,CDC42,CLTA,ARPC2,RAB11A,PIK3CD,RBP4,SH3BP4,RAB4A,ARPC1B,FGF4,LYZ,ACTR3,IGF1,PPP3CB,FGF23,DAB2,ARPC3,FGF3,UBB,EPN1,CHP1,MDM2,HIP1,SYNJ1,DNM1L,UBC,FGF22,CLU,ARPC4
Heme Biosynthesis from Uroporphyrinogen-III I	3.21	1	UROD,PPOX,FECH,CPOX
TGF-β Signaling	3.17	0.299	MAP2K6,RUNX3,NRAS,BMP4,MAPK1,RRAS,BMP2,HDAC1,SOS2,SMAD7,PITX2,MAPK11,INHBB,SMURF1,TGFBR2,TRAF6,GSC,JUN,CDC42,RNF111,SOS1,TGFB2,SMURF2,HNF4A,MAP2K1,PMEPA1
Leucine Degradation I	3.08	0.667	BCAT1,BCAT2,MCCC1,IVD,HMGCL,ACADM
Cleavage and Polyadenylation of Pre-mRNA	3.04	0.583	CSTF1,PABPN1,CPSF1,CSTF2,CPSF3,CPSF4,WDR33
Regulation of eIF4 and p70S6K Signaling	2.95	0.255	EIF2B4,MAPK1,EIF4EBP2,RPS3A,PPP2CA,PIK3R1,SOS2,EIF4A2,MAPK11,RPS4X,RPS28,EIF4EBP3,PIK3CG,MKNK1,RPS9,SOS1,RPS2,RPS3,RPS5,MAP2K1,AKT2,NRAS,RRAS,RPS10,FGFR2,AGO2,EIF2S3,RPS29,EIF2S2,EIF3G,PPP2CB,EIF3F,RPS26,EIF4A3,EIF3I,EIF2B1,RPS27A,PIK3CD,RPS25,RPSA
Renal Cell Carcinoma Signaling	2.92	0.296	ETS1,PAK4,UBB,AKT2,NRAS,MAPK1,RRAS,PIK3R1,SOS2,FGFR2,CRK,ELOB,ARNT,PAK1,JUN,CDC42,PIK3CG,SOS1,TGFA,EGLN3,PIK3CD,UBC,MAP2K1,VHL
Regulation of the Epithelial-Mesenchymal Transition Pathway	2.85	0.243	MAP2K6,JAK1,MAPK1,PSENEN,PIK3R1,SOS2,NCSTN,WNT16,mir-155,BCL9,HNF1A,PARD6A,SMURF1,BRAF,TGFBR2,PYGO1,FGF4,NOTCH2,PIK3CG,SOS1,FGF23,TGFB2,GSK3B,FGF3,CTNNB1,MAP2K1,FGF19,ETS1,AKT2,TWIST2,NRAS,ESRP2,RRAS,FGFR2,MMP2,APC,FGF17,WNT8A,GSC,ARAF,mir-192,FZD5,PIK3CD,FGF22,MMP9,WNT5A
Granzyme B Signaling	2.83	0.5	CASP9,NUMA1,APAF1,LMNB2,DFFB,CASP8,LMNB1,PARP1
Mismatch Repair in Eukaryotes	2.83	0.5	MSH2,RFC4,RFC2,MSH6,RPA1,POLD1,MLH1,EXO1
Aryl Hydrocarbon Receptor Signaling	2.79	0.257	HSPB3,ALDH4A1,TRIP11,MAPK1,POLA1,CDK4,RBL1,CCND1,ARNT,CCNA2,CTSD,GSTT2/GSTT2B,HSP90B1,JUN,NCOA2,HSP90AB1,CCND3,NEDD8,TGFB2,ALDH5A1,CHEK2,ALDH7A1,GSTK1,TP53,GSTA3,CCNE2,SLC35A2,APAF1,MDM2,GSTO1,AIP,CCNE1,ALDH1A2,ALDH16A1,CDK2,HSPB1
Role of BRCA1 in DNA Damage Response	2.79	0.295	TP53,DPF1,ATF1,TOPBP1,FANCG,RBBP8,RPA1,ARID2,RBL1,FANCL,MLH1,FANCE,BRD7,MSH2,RFC4,SMARCA2,RFC2,MSH6,E2F5,FAAP24,BABAM1,BRIP1,CHEK2
Cholesterol Biosynthesis I	2.77	0.538	FDFT1,NSDHL,EBP,DHCR24,LSS,SC5D,LBR
Cholesterol Biosynthesis II (via 24,25-dihydrolanosterol)	2.77	0.538	FDFT1,NSDHL,EBP,DHCR24,LSS,SC5D,LBR
Cholesterol Biosynthesis III (via Desmosterol)	2.77	0.538	FDFT1,NSDHL,EBP,DHCR24,LSS,SC5D,LBR
tRNA Charging	2.76	0.359	CARS,HARS,TARS,MARS,NARS2,WARS,YARS2,YARS,VARS2,DARS,AARS,SARS,SARS2,IARS
Nucleotide Excision Repair Pathway	2.76	0.371	ERCC4,POLR2F,CDK7,POLR2J,POLR2H,RPA1,MNAT1,XPA,ERCC1,POLR2C,ERCC8,GTF2H5,GTF2H3
Aldosterone Signaling in Epithelial Cells	2.73	0.247	HSPB3,MAPK1,HSPA14,SGK1,PIK3R1,DNAJC12,SOS2,PIKFYVE,HSPB8,DNAJC10,DNAJB2,HSPA5,DNAJB13,DNAJC28,HSP90B1,HSP90AB1,HSPA12B,DNAJC4,DNAJC8,PIK3CG,SOS1,HSPE1,MAP2K1,HSPB6,HSPA9,HSPB9,PLCG1,FGFR2,DNAJC2,HSPD1,HSPA8,DNAJC21,PRKCI,DUSP1,PLCG2,DNAJC18,HSPB11,PLCB3,PIK3CD,DNAJC7,HSPB1
NRF2-mediated Oxidative Stress Response	2.65	0.238	MAP2K6,MAPK1,PPIB,PRDX1,PIK3R1,HSPB8,GCLC,DNAJC10,DNAJB2,DNAJB13,GSTT2/GSTT2B,JUN,SCARB1,DNAJC4,DNAJC8,PIK3CG,VCP,JUND,GCLM,UBE2E3,GSK3B,FKBP5,MAP2K1,CBR1,GSTK1,GSTA3,UBB,NRAS,RRAS,SLC35A2,HERPUD1,FGFR2,SOD1,MAFF,GSTO1,GSR,DNAJC21,PRKCI,ACTA2,STIP1,DNAJC18,CCT7,PIK3CD,MAPK7,DNAJC7,EPHX1
Superpathway of Cholesterol Biosynthesis	2.63	0.393	FDPS,FDFT1,NSDHL,EBP,ACAT2,DHCR24,HADHB,ACAT1,LSS,SC5D,LBR
PTEN Signaling	2.58	0.261	RAC2,MAPK1,PIK3R1,SOS2,ILK,CCND1,OCRL,TGFBR2,IKBKG,CASP9,PIK3CG,FOXO3,SOS1,GSK3B,CHUK,MCRS1,MAP2K1,AKT2,NRAS,RRAS,FGFR2,FOXG1,IGF2R,CBL,SYNJ1,FOXO1,INPP5F,CDC42,PIK3CD,KDR,BCL2L11
PI3K/AKT Signaling	2.57	0.258	JAK1,MAPK1,PPP2CA,NFKBIE,PIK3R1,SOS2,ILK,CCND1,OCRL,IKBKG,HSP90B1,GYS1,HSP90AB1,PIK3CG,FOXO3,TSC2,SOS1,GSK3B,CHUK,CTNNB1,MAP2K1,TP53,AKT2,NRAS,RRAS,MDM2,PPP2CB,NANOG,SYNJ1,FOXO1,INPP5F,PIK3CD
Stearate Biosynthesis I (Animals)	2.53	0.341	BDH2,PORCN,LIPT2,ACSBG2,ELOVL6,SRD5A3,DHCR24,PPT1,SLC27A6,DBT,TBXAS1,HNF4A,MBOAT7,ACOT8
Assembly of RNA Polymerase I Complex	2.46	0.545	POLR1C,TAF1A,POLR1B,POLR1E,UBTF,TAF1B
Triacylglycerol Biosynthesis	2.45	0.326	PORCN,LCLAT1,LIPT2,GPAT4,LPGAT1,ELOVL6,AGPAT4,PLPP5,AGPAT5,LPCAT2,PPP2R2D,LPCAT1,DBT,AGPAT3,MBOAT7
Endometrial Cancer Signaling	2.44	0.297	TP53,AKT2,NRAS,MAPK1,RRAS,PIK3R1,SOS2,ILK,FGFR2,CCND1,MLH1,CASP9,PIK3CG,FOXO3,SOS1,PIK3CD,GSK3B,CTNNB1,MAP2K1
Valine Degradation I	2.43	0.444	BCAT1,ECHS1,BCAT2,BCKDHA,HADHB,ACAD8,DBT,ACADSB
Inosine-5'-phosphate Biosynthesis II	2.41	1	ADSL,PAICS,ATIC
Rac Signaling	2.4	0.256	MAPK1,ARPC1B,PIK3R1,PIKFYVE,LIMK2,PARD6A,NOX1,PAK1,JUN,CYFIP2,ACTR3,CFL2,PIK3CG,CYBB,ARPC3,MAP2K1,PAK4,NRAS,CFL1,RRAS,BRK1,FGFR2,PRKCI,ARPC1A,CDC42,ARPC2,PIK3CD,PARD3,ELK4,ARPC4
Hereditary Breast Cancer Signaling	2.4	0.246	POLR2F,DPF1,PIK3R1,POLR2J,CDK4,HDAC10,ARID2,DDB2,CCND1,MLH1,FANCE,POLR2C,PIK3CG,RFC2,CHEK2,TP53,UBB,AKT2,NRAS,RRAS,FANCG,HDAC1,POLR2H,FGFR2,RPA1,FANCL,CCNB1,BRD7,MSH2,RFC4,SMARCA2,MSH6,FAAP24,PIK3CD,UBC
HER-2 Signaling in Breast Cancer	2.39	0.273	TP53,CCNE2,AKT2,NRAS,RRAS,PIK3R1,SOS2,PLCG1,FGFR2,MDM2,MMP2,CCND1,PARD6A,CCNE1,PRKCI,CASP9,FOXO1,CDC42,PIK3CG,TSC2,SOS1,PIK3CD,GSK3B,PARD3
Induction of Apoptosis by HIV1	2.39	0.3	TP53,SLC25A4,TNFRSF1A,NFKBIE,APAF1,XIAP,IKBKG,SLC25A6,CASP9,MAPK10,DFFB,CHUK,SLC25A10,CASP8,TNFRSF1B,SLC25A5,TRAF1,BIRC2
Inhibition of Angiogenesis by TSP1	2.37	0.353	TP53,TGFBR2,AKT2,JUN,GUCY1A3,MAPK1,SDC2,MAPK10,KDR,MAPK11,GUCY1B3,MMP9
Phosphatidylglycerol Biosynthesis II (Non-plastidic)	2.36	0.385	AGPAT4,AGPAT5,LCLAT1,LPCAT2,LPCAT1,PTPMT1,AGPAT3,LPGAT1,GPAT4,MBOAT7
VEGF Signaling	2.36	0.262	EIF2B4,MAPK1,PIK3R1,SOS2,ELAVL1,ARNT,PROK1,PIK3CG,FOXO3,SOS1,VEGFD,MAP2K1,AKT2,NRAS,RRAS,VEGFC,FGFR2,PLCG1,EIF2S3,EIF2S2,FOXO1,ACTA2,PLCG2,EIF2B1,PIK3CD,ACTN4,KDR
Glutaryl-CoA Degradation	2.32	0.467	ACAT2,HADHB,ACAT1,HACD2,HSD17B4,HADH,HSD17B8
Prostate Cancer Signaling	2.31	0.266	TP53,AKT2,CCNE2,NRAS,MAPK1,RRAS,PIK3R1,NFKBIE,SOS2,FGFR2,MDM2,CCND1,HSP90B1,CCNE1,CASP9,HSP90AB1,FOXO1,PIK3CG,SOS1,PIK3CD,GSK3B,CHUK,CTNNB1,MAP2K1,CDK2
GADD45 Signaling	2.25	0.421	TP53,CCNE1,CCNE2,CCND3,CDK4,CCND1,CDK2,CCNB1
Pyrimidine Deoxyribonucleotides De Novo Biosynthesis I	2.23	0.391	TYMS,NME3,NME4,AK5,NME5,RRM2B,AK4,PCK1,DTYMK
Insulin Receptor Signaling	2.19	0.241	EIF2B4,JAK1,MAPK1,SGK1,PIK3R1,SOS2,PPP1CB,CRK,OCRL,PRKAG1,GYS1,PPP1R10,PIK3CG,FOXO3,TSC2,SOS1,PTPN1,PRKAR1B,GSK3B,MAP2K1,AKT2,NRAS,RRAS,CRKL,FGFR2,PPP1R11,VAMP2,CBL,PRKCI,SYNJ1,FOXO1,INPP5F,EIF2B1,PIK3CD
Systemic Lupus Erythematosus Signaling	2.18	0.222	KNG1,CD247,PRPF19,MAPK1,PIK3R1,SOS2,TXNL4A,SNRNP48,LCK,PIK3CG,SNRPD1,TNFSF13B,SNRPA1,LSM4,PRPF38A,SNRPA,AKT2,RRAS,SNRNP27,FGFR2,SNRNP35,CBL,CD40,PLCG2,LSM1,SF3B4,PIK3CD,ZCRB1,PRPF8,C9,PRPF39,SNRPE,PRPF4,SNRPG,RNPC3,JUN,SOS1,HNRNPC,NRAS,IL10,PLCG1,PRPF38B,SNRPB2,LYN,SNRNP200,C8B,C6,LSM5,C8G,PIM2
Colorectal Cancer Metastasis Signaling	2.16	0.219	JAK1,MAPK1,PIK3R1,SOS2,RACK1,WNT16,CCND1,TGFBR2,CASP9,PROK1,ADCY5,PIK3CG,TLR1,VEGFD,GSK3B,TP53,AKT2,RRAS,GRK3,GNG2,VEGFC,FGFR2,MMP2,GNG3,APC,TLR2,MAPK10,FZD5,PIK3CD,IL6ST,SIAH1,LRP6,RHOT2,HNF1A,MLH1,PRKAG1,BRAF,JUN,SOS1,TGFB2,PRKAR1B,RHOF,CTNNB1,MAP2K1,LRP5,NRAS,TNFRSF1A,WNT8A,RHOV,MSH2,MSH6,ADCY7,MMP9,WNT5A
Arginine Degradation VI (Arginase 2 Pathway)	2.15	0.667	PYCRL,OAT,ARG1,PYCR1
Role of NANOG in Mammalian Embryonic Stem Cell Pluripotency	2.12	0.246	IL6ST,BMP15,BMP4,JAK1,MAPK1,BMP3,BMP2,PIK3R1,SOS2,WNT16,RIF1,PIK3CG,SOS1,GSK3B,CTNNB1,MAP2K1,TP53,AKT2,NRAS,RRAS,FGFR2,APC,BMP10,WNT8A,NANOG,PIK3CD,FZD5,GATA4,SALL4,WNT5A
CDP-diacylglycerol Biosynthesis I	2.09	0.375	AGPAT4,AGPAT5,LCLAT1,LPCAT2,LPCAT1,AGPAT3,LPGAT1,GPAT4,MBOAT7
Cell Cycle: G1/S Checkpoint Regulation	2.07	0.281	RPL11,TP53,CCNE2,PAK1IP1,HDAC1,CDK4,HDAC10,CDKN2C,MDM2,RBL1,CCND1,CCNE1,FOXO1,CCND3,E2F5,TGFB2,GSK3B,CDK2
Fcγ Receptor-mediated Phagocytosis in Macrophages and Monocytes	2.07	0.258	RAC2,AKT2,MAPK1,ARPC1B,PIK3R1,PLCG1,CRK,PLD6,PLA2G6,PAK1,NCF1,ARPC1A,PRKCI,CBL,ACTR3,ACTA2,CDC42,SYK,ARPC2,PIK3CG,LYN,RAB11A,ARPC3,ARPC4
Remodeling of Epithelial Adherens Junctions	2.05	0.275	TUBA1B,TUBB1,RAB5C,ARPC1B,TUBB4B,APC,TUBB2B,ARPC1A,TUBA1A,ACTR3,ACTA2,ARPC2,TUBA3C/TUBA3D,ARPC3,TUBA1C,ACTN4,CTNNB1,DNM1L,ARPC4
Apoptosis Signaling	2.01	0.258	TP53,NRAS,MAPK1,RRAS,TNFRSF1A,NFKBIE,APAF1,PLCG1,BCL2L10,XIAP,PARP1,IKBKG,CASP9,PLCG2,DFFB,CAPN7,CHUK,CASP8,TNFRSF1B,MAP2K1,BCL2L11,AIFM1,BIRC2
Chronic Myeloid Leukemia Signaling	2.01	0.25	MAPK1,PIK3R1,SOS2,CDK4,HDAC10,CRK,RBL1,CCND1,TGFBR2,IKBKG,PIK3CG,SOS1,E2F5,TGFB2,CHUK,MAP2K1,TP53,STAT5A,AKT2,NRAS,RRAS,CRKL,HDAC1,FGFR2,MDM2,PIK3CD
UVC-Induced MAPK Signaling	1.99	0.31	BRAF,TP53,PRKCI,NRAS,JUN,SMPD4,ARAF,MAPK1,RRAS,MAPK10,SMPD1,MAPK11,MAP2K1
14-3-3-mediated Signaling	1.98	0.238	TUBA1B,MAPK1,PIK3R1,TUBB2B,JUN,PIK3CG,TSC2,TUBA3C/TUBA3D,TUBA1C,GSK3B,PDCD6IP,MAP2K1,TUBB1,AKT2,NRAS,YAP1,RRAS,TNFRSF1A,TUBB4B,STRADA,PLCG1,FGFR2,VIM,CBL,TUBA1A,PRKCI,FOXO1,PLCG2,MAPK10,PLCB3,PIK3CD
HIF1α Signaling	1.96	0.243	MAPK1,PIK3R1,ELOB,MAPK11,ARNT,JUN,PROK1,PIK3CG,EGLN3,VEGFD,APEX1,TP53,SLC2A5,AKT2,NRAS,RRAS,MAPK4,MAPK6,FGFR2,VEGFC,MDM2,MMP2,MAPK10,PIK3CD,MAPK7,LDHA,MMP9,VHL
Endoplasmic Reticulum Stress Pathway	1.95	0.381	HSP90B1,CASP9,ERN1,MBTPS1,XBP1,ATF6,HSPA5,MBTPS2
Ketogenesis	1.91	0.5	BDH2,ACAT2,HADHB,ACAT1,HMGCL
Mouse Embryonic Stem Cell Pluripotency	1.9	0.245	IL6ST,TP53,AKT2,NRAS,JAK1,BMP4,MAPK1,RRAS,PIK3R1,SOS2,FGFR2,HNF1A,ID3,MAPK11,APC,XIAP,ID1,NANOG,PIK3CG,SOS1,FZD5,PIK3CD,GSK3B,CTNNB1,MAP2K1,ID4
Pyrimidine Ribonucleotides Interconversion	1.9	0.302	ENTPD4,NME4,ENTPD8,ENTPD1,NME5,PCK1,NUDT15,SMARCA1,NME3,AK5,ENTPD6,ENTPD3,AK4
RAR Activation	1.88	0.221	MAPK1,DPF1,BMP2,PIK3R1,CYP26A1,ARID2,MNAT1,RPL7A,RBP1,MAPK11,PRKAG1,JUN,ADCY5,PIK3CG,TGFB2,PRKAR1B,GTF2H5,SORBS3,NCOR1,MAP2K1,GTF2H3,STAT5A,AKT2,PRMT2,CDK7,SMAD7,SNW1,PARP1,PRMT1,BRD7,PRKCI,SMARCA2,DUSP1,ALDH1A2,MAPK10,RDH12,PIK3CD,RDH5,REL,RBP5,ADCY7,RBP4
Arginine Degradation I (Arginase Pathway)	1.86	0.75	ALDH4A1,OAT,ARG1
N-acetylglucosamine Degradation II	1.86	0.75	NAGK,GNPDA1,AMDHD2
Colanic Acid Building Blocks Biosynthesis	1.83	0.429	GMPPB,UGDH,GMDS,GALT,GALE,MPI
Huntington's Disease Signaling	1.81	0.212	POLR2F,HSPA14,VTI1A,MAPK1,SGK1,PIK3R1,SOS2,RACK1,HDAC10,HSPA5,CTSD,CASP9,CPLX2,PIK3CG,ATP5J,TP53,AKT2,PSMF1,GNG2,IFT57,HSPA9,PSME2,FGFR2,POLR2H,UBE2S,GNG3,HSPA8,CLTA,HTT,PLCB3,PIK3CD,CAPN7,POLR2J,RCOR2,VTI1B,JUN,POLR2C,IGF1,SOS1,NCOR1,CASP8,NEUROD1,UBB,HDAC1,APAF1,HIP1,ZDHHC17,PSME1,PRKCI,DNM1L,UBC
Cell Cycle Regulation by BTG Family Proteins	1.8	0.314	PPP2CB,CCNE1,CCNE2,PPP2CA,BTG2,CDK4,E2F5,BTG1,CCND1,CDK2,PRMT1
IL-2 Signaling	1.73	0.266	STAT5A,AKT2,JAK1,NRAS,MAPK1,RRAS,PIK3R1,SOS2,FGFR2,LCK,JUN,PIK3CG,SYK,SOS1,PIK3CD,MAP2K1,IL2RB
Pyrimidine Ribonucleotides De Novo Biosynthesis	1.73	0.289	ENTPD4,NME4,ENTPD8,ENTPD1,NME5,PCK1,NUDT15,SMARCA1,NME3,AK5,ENTPD6,ENTPD3,AK4
UDP-N-acetyl-D-galactosamine Biosynthesis II	1.71	0.455	GNPNAT1,GNPDA1,HK2,GALE,UAP1
Glioma Signaling	1.7	0.236	MAPK1,PIK3R1,SOS2,CDK4,CDKN2C,RBL1,CCND1,IDH1,IGF1,PIK3CG,SOS1,E2F5,MAP2K1,TP53,AKT2,NRAS,RRAS,FGFR2,PLCG1,MDM2,IGF2R,PRKCI,PLCG2,TGFA,IDH2,PIK3CD
DNA damage-induced 14-3-3σ Signaling	1.67	0.368	TP53,AKT2,CCNE1,CCNE2,CCNB3,CDK2,CCNB1
PDGF Signaling	1.67	0.244	NRAS,JAK1,MAPK1,RRAS,CRKL,PIK3R1,SOS2,PLCG1,FGFR2,CRK,OCRL,JUN,SYNJ1,INPP5F,PIK3CG,PLCG2,SOS1,CAV1,PIK3CD,EIF2AK2,CAV3,MAP2K1
p53 Signaling	1.65	0.234	PIK3R1,RRM2B,CDK4,CCND1,CCNG1,SCO2,JUN,PIK3CG,COQ8A,CCNK,GSK3B,HIPK2,CTNNB1,CHEK2,TP53,TP53INP1,AKT2,TOPBP1,HDAC1,APAF1,FGFR2,MDM2,MDM4,PIK3CD,CDK2,DRAM1
Glioblastoma Multiforme Signaling	1.63	0.22	MAPK1,PIK3R1,SOS2,RHOT2,CDK4,WNT16,CCND1,IGF1,PIK3CG,TSC2,SOS1,E2F5,GSK3B,RHOF,CTNNB1,MAP2K1,TP53,AKT2,NRAS,RRAS,PLCG1,FGFR2,MDM2,APC,RHOV,WNT8A,CCNE1,FOXO1,CDC42,PLCG2,PLCB3,PIK3CD,FZD5,CDK2,WNT5A
Gap Junction Signaling	1.63	0.218	TUBA1B,HTR2B,MAPK1,CSNK1G1,PIK3R1,SOS2,CSNK1A1,PRKAG1,TUBB2B,PPP3CB,ADCY5,PIK3CG,SOS1,CAV1,PRKAR1B,TUBA3C/TUBA3D,TUBA1C,CTNNB1,MAP2K1,GUCY1B3,TUBB1,AKT2,NRAS,GUCY1A3,RRAS,TUBB4B,PLCG1,FGFR2,TUBA1A,PRKCI,ACTA2,PLCG2,GUCY2F,PLCB3,PIK3CD,MAPK7,ADCY7
Role of Tissue Factor in Cancer	1.63	0.23	MAPK1,PIK3R1,LIMK2,F7,MAPK11,F2,BLK,LCK,PAK1,CFL2,PIK3CG,ITGAV,FGB,TP53,PDIA2,STAT5A,AKT2,NRAS,CFL1,RRAS,VEGFC,FGFR2,F10,CDC42,PDXP,LYN,PIK3CD,FGA
Sumoylation Pathway	1.62	0.24	ETS1,TP53,GDI1,HDAC1,RHOT2,RAN,GDI2,MDM2,RPA1,UBA2,NR3C1,XIAP,RHOV,JUN,RFC4,SUMO1,RFC2,MAPK10,MYB,ARHGDIA,CBX4,RHOF,DNMT1
BMP signaling pathway	1.61	0.25	BMP15,NRAS,BMP4,MAPK1,RRAS,BMP3,BMP2,SMAD7,PITX2,MAPK11,PRKAG1,XIAP,BMP10,SMURF1,JUN,SOS1,PRKAR1B,MAPK10,MAP2K1
Spermine Biosynthesis	1.6	1	SMS,AMD1
4-hydroxyproline Degradation I	1.6	1	ALDH4A1,HOGA1
Histidine Degradation III	1.6	0.5	FTCD,MTHFD1L,UROC1,MTHFD2
Ovarian Cancer Signaling	1.59	0.222	MAPK1,PIK3R1,CDK4,WNT16,HNF1A,CCND1,PRKAG1,MLH1,BRAF,PROK1,PIK3CG,PRKAR1B,VEGFD,GSK3B,CTNNB1,MAP2K1,TP53,AKT2,NRAS,RRAS,FGFR2,VEGFC,MMP2,CGA,APC,WNT8A,MSH2,MSH6,PIK3CD,FZD5,MMP9,WNT5A
Phagosome Maturation	1.59	0.222	TUBA1B,RAB5C,VPS39,ATP6V0B,VTI1A,PRDX1,DYNC1I1,PIKFYVE,VPS33B,VTI1B,NOX1,TUBB2B,CTSD,DYNLL1,CTSH,CYBB,TUBA3C/TUBA3D,TUBA1C,VPS11,TUBB1,VPS18,TUBB4B,DYNLRB1,LAMP2,CTSA,TUBA1A,ATP6V1H,DYNC1LI2,VPS37B,VPS37A,ATP6V0E1,PRDX2
Estrogen-mediated S-phase Entry	1.58	0.333	CCNA2,CCNE1,CCNE2,CDK4,E2F5,RBL1,CCND1,CDK2
Pancreatic Adenocarcinoma Signaling	1.57	0.229	TP53,AKT2,JAK1,MAPK1,PIK3R1,CDK4,FGFR2,VEGFC,MDM2,PLD6,CCND1,RALBP1,TGFBR2,CCNE1,CASP9,PROK1,CDC42,PIK3CG,TGFB2,MAPK10,TGFA,E2F5,VEGFD,PIK3CD,MAP2K1,CDK2,MMP9
mTOR Signaling	1.56	0.211	PRKAB2,MAPK1,RPS3A,PPP2CA,PIK3R1,RHOT2,EIF4A2,PRKAG1,RPS4X,RPS28,PROK1,PIK3CG,RPS9,TSC2,PRKAA1,VEGFD,RPS2,RHOF,RPS3,RPS5,AKT2,NRAS,DDIT4,RRAS,RPS10,FGFR2,VEGFC,PLD6,MLST8,RPS29,EIF3G,PPP2CB,EIF3F,RHOV,PRKCI,RPS26,EIF4A3,EIF3I,RPS27A,PIK3CD,RPS25,RPSA
ERK/MAPK Signaling	1.56	0.211	HSPB3,RAC2,MAPK1,PPP2CA,DUSP6,PIK3R1,SOS2,PPP1CB,CRK,PRKAG1,BRAF,LAMTOR3,PAK1,PPP1R10,ETS2,MOS,PIK3CG,MKNK1,SOS1,PRKAR1B,MAP2K1,PLA2G12A,ETS1,PAK4,NRAS,ATF1,RRAS,VRK2,CRKL,PLCG1,FGFR2,PPP1R11,PLA2G6,PPP2CB,PRKCI,H3F3A/H3F3B,ARAF,DUSP1,PLCG2,PIK3CD,ELK3,HSPB1
Angiopoietin Signaling	1.55	0.247	STAT5A,PAK4,AKT2,NRAS,ANGPT1,RRAS,PIK3R1,NFKBIE,FGFR2,CRK,TIE1,PAK1,IKBKG,CASP9,FOXO1,PIK3CG,SOS1,PIK3CD,CHUK
Non-Small Cell Lung Cancer Signaling	1.55	0.247	TP53,FHIT,AKT2,NRAS,MAPK1,RRAS,PIK3R1,SOS2,CDK4,PLCG1,FGFR2,CCND1,CASP9,PIK3CG,FOXO3,SOS1,TGFA,PIK3CD,MAP2K1
Notch Signaling	1.54	0.289	NOTCH2,MAG,PSENEN,MFNG,NCSTN,LFNG,HEY2,DLL4,DTX2,HEY1,RFNG
Extrinsic Prothrombin Activation Pathway	1.53	0.375	F10,F5,FGB,F7,FGA,F2
ErbB Signaling	1.53	0.235	MAP2K6,PAK4,NRAS,MAPK1,RRAS,PIK3R1,SOS2,PLCG1,FGFR2,MAPK11,PAK1,PRKCI,JUN,FOXO1,CDC42,PIK3CG,PLCG2,SOS1,TGFA,MAPK10,PIK3CD,GSK3B,MAP2K1
TNFR2 Signaling	1.52	0.31	IKBKG,JUN,NFKBIE,LTA,CHUK,TNFRSF1B,XIAP,TRAF1,BIRC2
Germ Cell-Sertoli Cell Junction Signaling	1.52	0.214	MAP2K6,TUBA1B,RAC2,MAPK1,PIK3R1,RHOT2,ILK,LIMK2,TUBB2B,TGFBR2,PAK1,CFL2,PIK3CG,TUBA3C/TUBA3D,TGFB2,TUBA1C,MTMR2,RHOF,CTNNB1,MAP2K1,RAB8B,TUBB1,PAK4,EPN1,NRAS,CFL1,RRAS,TUBB4B,TNFRSF1A,FGFR2,RHOV,TUBA1A,ACTA2,CDC42,MAPK10,PIK3CD,ACTN4
Tetrahydrofolate Salvage from 5,10-methenyltetrahydrofolate	1.52	0.6	MTHFD1L,MTHFD2,GART
Tetrapyrrole Biosynthesis II	1.52	0.6	UROS,ALAS2,ALAD
G Beta Gamma Signaling	1.51	0.239	AKT2,NRAS,MAPK1,CAV2,RRAS,GNG2,SOS2,RACK1,PLCG1,GNG3,PRKAG1,PAK1,PRKCI,CDC42,PLCG2,PIK3CG,SOS1,PRKAR1B,CAV1,GNAT2,CAV3
IL-3 Signaling	1.5	0.241	STAT6,STAT5A,AKT2,NRAS,JAK1,MAPK1,RRAS,CRKL,PIK3R1,CHP1,FGFR2,PAK1,PRKCI,JUN,FOXO1,PPP3CB,PIK3CG,SOS1,PIK3CD,MAP2K1
Cyclins and Cell Cycle Regulation	1.5	0.244	TP53,CCNE2,PPP2CA,CDK7,HDAC1,CCNB3,CDK4,HDAC10,CDKN2C,CCND1,CCNB1,CCNA2,PPP2CB,CCNE1,CCND3,E2F5,TGFB2,GSK3B,CDK2
TWEAK Signaling	1.48	0.294	IKBKG,CASP9,NFKBIE,APAF1,CHUK,CASP8,XIAP,BAG4,TRAF1,BIRC2
Acute Phase Response Signaling	1.47	0.213	MAP2K6,IL6ST,MAPK1,NFKBIE,PIK3R1,SOS2,C9,CP,HNF1A,NR3C1,MAPK11,RBP1,F2,HNRNPK,SERPIND1,IKBKG,JUN,PIK3CG,SAA1,SOS1,CFB,FGB,CHUK,NOLC1,TNFRSF1B,MAP2K1,AKT2,NRAS,RRAS,TNFRSF1A,SERPINF1,TRAF6,PIK3CD,RBP5,FGA,RBP4
Small Cell Lung Cancer Signaling	1.45	0.238	TP53,CCNE2,FHIT,AKT2,PIK3R1,NFKBIE,CDK4,APAF1,FGFR2,CCND1,TRAF6,CCNE1,IKBKG,CASP9,PIK3CG,PIK3CD,CHUK,CDK2,TRAF1,BIRC2
Erythropoietin Signaling	1.44	0.241	STAT5A,AKT2,NRAS,MAPK1,RRAS,EPOR,PIK3R1,NFKBIE,SOS2,PLCG1,FGFR2,PRKCI,JUN,CBL,PLCG2,PIK3CG,SOS1,PIK3CD,MAP2K1
Regulation of IL-2 Expression in Activated and Anergic T Lymphocytes	1.44	0.241	CD247,NRAS,MAPK1,RRAS,NFKBIE,SOS2,CHP1,PLCG1,TGFBR2,IKBKG,JUN,PPP3CB,PLCG2,ZAP70,SOS1,MAPK10,TGFB2,CHUK,MAP2K1
TNFR1 Signaling	1.43	0.265	PAK4,IKBKG,PAK1,CASP9,JUN,TNFRSF1A,CDC42,NFKBIE,APAF1,CHUK,CASP8,XIAP,BIRC2
Ketolysis	1.4	0.444	BDH2,ACAT2,HADHB,ACAT1
Role of PKR in Interferon Induction and Antiviral Response	1.38	0.275	TRAF6,TP53,MAP2K6,IKBKG,CASP9,TNFRSF1A,NFKBIE,APAF1,CHUK,EIF2AK2,CASP8
eNOS Signaling	1.38	0.213	KNG1,PRKAB2,HSPA14,PIK3R1,HSPA5,PRKAG1,CCNA2,HSP90B1,NOSIP,CASP9,HSP90AB1,ADCY5,PROK1,PIK3CG,CAV1,PRKAR1B,PRKAA1,VEGFD,CASP8,GUCY1B3,AQP7,AKT2,GUCY1A3,HSPA9,PLCG1,FGFR2,VEGFC,HSPA8,PRKCI,PLCG2,PIK3CD,KDR,ADCY7
PI3K Signaling in B Lymphocytes	1.38	0.219	BLNK,AKT2,NRAS,MAPK1,ATF1,RRAS,PIK3R1,NFKBIE,CHP1,PLCG1,ATF6,BLK,IKBKG,PRKCI,JUN,CBL,PPP3CB,CD40,DAPP1,PIK3CG,PLCG2,SYK,FOXO3,LYN,PLCB3,PIK3CD,CHUK,MAP2K1
Melanoma Signaling	1.37	0.255	TP53,AKT2,NRAS,MAPK1,RRAS,PIK3R1,CDK4,FGFR2,MDM2,CCND1,BRAF,PIK3CG,PIK3CD,MAP2K1
Regulation of Actin-based Motility by Rho	1.37	0.231	RAC2,PAK4,MYL10,CFL1,ARPC1B,MYL6,RHOT2,PIKFYVE,PPP1CB,RHOV,PAK1,ARPC1A,ACTR3,ACTA2,CDC42,ARPC2,PFN2,ARPC3,ARHGDIA,RHOF,ARPC4
Actin Cytoskeleton Signaling	1.36	0.202	KNG1,RAC2,MYH6,MYL10,MAPK1,MYL6,ARPC1B,PIK3R1,SOS2,PIKFYVE,PPP1CB,CRK,LIMK2,F2,FGF4,PAK1,ACTR3,CYFIP2,CFL2,PIK3CG,SOS1,FGF23,PFN2,ARPC3,FGF3,TMSB10/TMSB4X,MAP2K1,FGF19,PAK4,NRAS,CFL1,WASF2,RRAS,CRKL,BRK1,FGFR2,APC,FGF17,ARPC1A,ACTA2,CDC42,ARPC2,PIK3CD,ACTN4,FGF22,ARPC4
4-1BB Signaling in T Lymphocytes	1.35	0.29	IKBKG,JUN,MAPK1,NFKBIE,MAPK10,CHUK,MAP2K1,MAPK11,TRAF1
IL-12 Signaling and Production in Macrophages	1.32	0.212	MAPK1,PIK3R1,MST1,ALOX12,MAPK11,PON1,JMJD6,LYZ,IKBKG,JUN,PIK3CG,TGFB2,CHUK,MAP2K1,STAT6,AKT2,APOM,IL10,FGFR2,IL12RB2,PCYOX1,TLR2,TRAF6,PRKCI,CD40,IL23R,MAPK10,PIK3CD,REL,CLU,RBP4
Bladder Cancer Signaling	1.31	0.23	TP53,DAPK1,NRAS,MAPK1,RRAS,CDK4,VEGFC,MDM2,MMP2,CCND1,FGF17,FGF4,PROK1,FGF23,VEGFD,FGF3,MAP2K1,FGF22,MMP9,FGF19
Actin Nucleation by ARP-WASP Complex	1.31	0.25	NRAS,ARPC1B,RRAS,SOS2,RHOT2,RHOV,ARPC1A,ACTR3,CDC42,ARPC2,SOS1,ARPC3,RHOF,ARPC4
Role of NFAT in Regulation of the Immune Response	1.31	0.205	CD247,BLNK,MAPK1,CSNK1G1,NFKBIE,PIK3R1,RACK1,SOS2,CSNK1A1,IKBKG,LCK,JUN,PPP3CB,PIK3CG,SOS1,GSK3B,CHUK,MAP2K1,ITK,AKT2,NRAS,RRAS,GNG2,CHP1,PLCG1,FGFR2,GNG3,MEF2B,PLCG2,SYK,MEF2D,ZAP70,LYN,GNAT2,RCAN3,PLCB3,PIK3CD,GATA4
Integrin Signaling	1.29	0.201	RAP2B,RAC2,MAPK1,ARPC1B,TSPAN7,PIK3R1,SOS2,RHOT2,PIKFYVE,ILK,PPP1CB,CRK,BRAF,PARVB,PAK1,ACTR3,ITGA9,PIK3CG,SOS1,CAV1,ITGAV,PFN2,ARPC3,GSK3B,RHOF,MAP2K1,PAK4,AKT2,NRAS,RRAS,CRKL,PLCG1,FGFR2,RHOV,ARF5,ARPC1A,ACTA2,CDC42,ARPC2,PLCG2,PIK3CD,ACTN4,CAPN7,ARPC4
Axonal Guidance Signaling	1.29	0.187	SLIT3,BMP15,TUBA1B,RAC2,MYL10,BMP4,MAPK1,MYL6,ITSN1,PIK3R1,RACK1,UNC5B,SOS2,WNT16,LIMK2,PAK1,SEMA6D,SEMA3D,CFL2,PROK1,ADAM28,PIK3CG,VEGFD,TUBA1C,ARHGEF11,GSK3B,CHMP1A,ADAMTS5,PTCH2,AKT2,CFL1,RRAS,CRKL,GNG2,PTCH1,VEGFC,FGFR2,MMP2,GNG3,BMP10,ARPC1A,CDC42,PLCG2,ARPC2,GNAT2,PLCB3,PIK3CD,FZD5,MMP21,ARPC1B,BMP2,BMP3,CRK,PRKAG1,TUBB2B,ACTR3,PPP3CB,GLI3,IGF1,MYSM1,SDC2,EFNB1,MKNK1,SOS1,TUBA3C/TUBA3D,PRKA…
TR/RXR Activation	1.29	0.224	AKT2,UCP2,GPS2,PIK3R1,FGFR2,MDM2,PCK1,NCOA4,ATP2A1,KLF9,F10,UCP3,NCOA2,SCARB1,SREBF2,PIK3CG,DIO1,SLC16A2,NCOR1,PIK3CD,FGA,SYT12
Basal Cell Carcinoma Signaling	1.27	0.236	TP53,BMP15,BMP4,BMP3,BMP2,PTCH1,WNT16,HNF1A,BMP10,APC,WNT8A,GLI3,FZD5,GSK3B,CTNNB1,PTCH2,WNT5A
Renin-Angiotensin Signaling	1.27	0.217	PAK4,NRAS,MAPK1,RRAS,PIK3R1,SOS2,REN,PLCG1,FGFR2,MAPK11,PRKAG1,NOX1,PAK1,PRKCI,JUN,ADCY5,PIK3CG,PLCG2,SOS1,SHC2,MAPK10,PRKAR1B,PIK3CD,ADCY7,MAP2K1,AGTR2
Breast Cancer Regulation by Stathmin1	1.27	0.202	TUBA1B,MAPK1,PPP2CA,PIK3R1,RACK1,SOS2,PPP1CB,LIMK2,PRKAG1,TUBB2B,PAK1,PPP1R10,ADCY5,PIK3CG,SOS1,PRKAR1B,TUBA3C/TUBA3D,E2F5,TUBA1C,ARHGEF11,MAP2K1,TP53,TUBB1,CCNE2,NRAS,RRAS,TUBB4B,GNG2,FGFR2,PPP1R11,GNG3,PPP2CB,CCNE1,TUBA1A,PRKCI,CDC42,PLCB3,UHMK1,PIK3CD,ADCY7,CDK2
Proline Biosynthesis II (from Arginine)	1.27	0.5	PYCRL,OAT,PYCR1
Selenocysteine Biosynthesis II (Archaea and Eukaryotes)	1.27	0.5	SARS2,SARS,SEPSECS
UDP-N-acetyl-D-glucosamine Biosynthesis II	1.27	0.5	GNPNAT1,GFPT1,UAP1
Fatty Acid β-oxidation I	1.27	0.281	ECHS1,HADHB,SLC27A6,IVD,ACSBG2,ACADM,HSD17B4,HADH,HSD17B8
Superpathway of Methionine Degradation	1.27	0.281	AHCYL1,PRMT3,MGMT,GOT1,PCCB,MAT2B,MUT,SUOX,PRMT1
Role of NFAT in Cardiac Hypertrophy	1.26	0.203	MAP2K6,IL6ST,MAPK1,PIK3R1,SOS2,RACK1,CSNK1A1,HDAC10,MAPK11,PRKAG1,TGFBR2,IGF1,PPP3CB,ADCY5,PIK3CG,SOS1,TGFB2,PRKAR1B,GSK3B,MAP2K1,AKT2,NRAS,RRAS,GNG2,CHP1,HDAC1,PLCG1,FGFR2,GNG3,MEF2B,PRKCI,PLCG2,MEF2D,MAPK10,RCAN3,PLCB3,PIK3CD,ADCY7,GATA4
Neuregulin Signaling	1.26	0.227	STAT5A,AKT2,NRAS,MAPK1,RRAS,DCN,CRKL,PIK3R1,SOS2,PLCG1,CRK,HSP90B1,PRKCI,PICK1,HSP90AB1,PLCG2,SOS1,TGFA,ERRFI1,MAP2K1
Activation of IRF by Cytosolic Pattern Recognition Receptors	1.26	0.242	DHX58,IL10,PPIB,NFKBIE,IRF3,ADAR,ISG15,TRAF6,IKBKG,JUN,CD40,LTA,MAPK10,MAVS,CHUK
FXR/RXR Activation	1.25	0.214	KNG1,C9,HNF1A,G6PC3,CETP,CYP8B1,PON1,SCARB1,PCK2,LCAT,SLC51A,SAA1,LPL,HNF4A,FGF19,AKT2,APOM,SERPINF1,NR1H3,PCYOX1,FABP6,FOXO1,MAPK10,PLTP,FGA,CLU,RBP4
CD40 Signaling	1.24	0.231	MAP2K6,MAPK1,ATF1,PIK3R1,NFKBIE,FGFR2,MAPK11,TRAF6,IKBKG,JUN,CD40,LTA,PIK3CG,MAPK10,PIK3CD,CHUK,MAP2K1,TRAF1
TCA Cycle II (Eukaryotic)	1.23	0.304	SUCLA2,SUCLG1,DHTKD1,DLST,ACO1,MDH2,IDH3B
fMLP Signaling in Neutrophils	1.23	0.215	NRAS,MAPK1,ARPC1B,RRAS,PIK3R1,NFKBIE,GNG2,RACK1,CHP1,FGFR2,GNG3,NOX1,NCF1,ACTR3,ARPC1A,PRKCI,PPP3CB,CDC42,ARPC2,PIK3CG,CYBB,ARPC3,PLCB3,PIK3CD,MAP2K1,ARPC4
GM-CSF Signaling	1.23	0.233	ETS1,AKT2,NRAS,MAPK1,RRAS,PIK3R1,SOS2,RACK1,FGFR2,CCND1,PPP3CB,PIK3CG,CISH,SOS1,LYN,PIK3CD,MAP2K1
Androgen Signaling	1.2	0.216	POLR2F,MAPK1,SHBG,CDK7,GNG2,RACK1,POLR2J,POLR2H,GNG3,GTF2A1,MNAT1,CCND1,PRKAG1,NCOA4,GTF2B,PRKCI,JUN,POLR2C,NCOA2,PRKAR1B,GTF2H5,GNAT2,TAF2,GTF2H3
Natural Killer Cell Signaling	1.2	0.213	CD247,RAC2,MAPK1,PIK3R1,SOS2,OCRL,LCK,PAK1,PIK3CG,SOS1,HCST,MAP2K1,AKT2,PAK4,NRAS,RRAS,TYROBP,FGFR2,PLCG1,PRKCI,SYNJ1,INPP5F,SYK,PLCG2,ZAP70,PIK3CD
AMPK Signaling	1.19	0.201	CAB39,PRKAB2,MAPK1,DPF1,PPP2CA,PIK3R1,ARID2,CCND1,MAPK11,PRKAG1,ELAVL1,CCNA2,GYS1,PCK2,PIK3CG,FOXO3,TSC2,PRKAA1,PRKAR1B,HNF4A,PFKFB3,AKT2,STRADA,AK3,FGFR2,FOXG1,MLST8,PPP2CB,BRD7,AK5,ADRA2A,FOXO1,SMARCA2,CPT2,AK4,PIK3CD,AK2,PPAT
FGF Signaling	1.18	0.222	MAP2K6,AKT2,MAPK1,CRKL,PIK3R1,SOS2,PLCG1,FGFR2,CRK,MAPK11,FGF17,FGF4,PIK3CG,SOS1,FGF23,PIK3CD,FGF3,MAP2K1,FGF22,FGF19
NADH Repair	1.18	0.667	NAXE,NAXD
5-aminoimidazole Ribonucleotide Biosynthesis I	1.18	0.667	PPAT,GART
Coenzyme A Biosynthesis	1.18	0.667	PPCS,COASY
Glutathione Biosynthesis	1.18	0.667	GCLC,GCLM
Tetrahydrobiopterin Biosynthesis I	1.18	0.667	GCH1,PTS
D-glucuronate Degradation I	1.18	0.667	DCXR,CRYL1
Tetrahydrobiopterin Biosynthesis II	1.18	0.667	GCH1,PTS
N-acetylglucosamine Degradation I	1.18	0.667	GNPDA1,AMDHD2
ATM Signaling	1.15	0.225	TP53,RNF8,ATF1,TOPBP1,CCNB3,RBBP8,MDM2,CBX5,MAPK11,CCNB1,SMC1A,MDM4,JUN,BRAT1,MAPK10,TP53BP1,CHEK2,CDK2
IL-22 Signaling	1.15	0.292	STAT5A,AKT2,JAK1,MAPK1,MAPK10,IL10RB,MAPK11
Tryptophan Degradation III (Eukaryotic)	1.15	0.292	ACAT2,HADHB,ACAT1,HACD2,HSD17B4,HADH,HSD17B8
Acute Myeloid Leukemia Signaling	1.14	0.22	MAP2K6,STAT5A,AKT2,NRAS,MAPK1,RRAS,PIK3R1,SOS2,FGFR2,HNF1A,CCND1,IDH1,BRAF,ARAF,PIK3CG,SOS1,IDH2,PIK3CD,MAP2K1,PIM2
Epithelial Adherens Junction Signaling	1.13	0.205	TUBA1B,MYH6,ARPC1B,MYL6,CRK,HNF1A,TUBB2B,TGFBR2,NOTCH2,ACTR3,TUBA3C/TUBA3D,TGFB2,ARPC3,TUBA1C,CTNNB1,TUBB1,EPN1,AKT2,NRAS,RRAS,TUBB4B,APC,TUBA1A,ARPC1A,ACTA2,CDC42,ARPC2,ACTN4,PARD3,ARPC4
Chondroitin Sulfate Degradation (Metazoa)	1.13	0.333	HYAL3,MGEA5,GM2A,HYAL1,HEXA
UVA-Induced MAPK Signaling	1.13	0.216	TP53,NRAS,MAPK1,RRAS,PIK3R1,PARP2,PLCG1,FGFR2,PARP8,SMPD1,PARP3,MAPK11,PARP1,JUN,CASP9,SMPD4,TIPARP,PLCG2,PIK3CG,MAPK10,PLCB3,PIK3CD
Intrinsic Prothrombin Activation Pathway	1.13	0.276	COL1A2,KNG1,F10,F5,FGB,COL18A1,FGA,F2
Cell Cycle: G2/M DNA Damage Checkpoint Regulation	1.13	0.245	TOP2B,TP53,MDM4,CKS2,CDK7,PTPMT1,CCNB3,MDM2,AURKA,HIPK2,CHEK2,CCNB1
LPS-stimulated MAPK Signaling	1.12	0.221	MAP2K6,NRAS,MAPK1,ATF1,RRAS,PIK3R1,NFKBIE,FGFR2,MAPK11,PAK1,IKBKG,PRKCI,JUN,CDC42,PIK3CG,MAPK10,PIK3CD,CHUK,MAP2K1
Oncostatin M Signaling	1.12	0.265	IL6ST,MT2A,STAT5A,JAK1,NRAS,MAPK1,RRAS,SOS1,MAP2K1
Wnt/β-catenin Signaling	1.12	0.201	CSNK1G1,PPP2CA,SOX10,SOX12,LRP6,ILK,CSNK1A1,WNT16,KREMEN1,BCL9,HNF1A,CCND1,TGFBR2,JUN,WIF1,TGFB2,GSK3B,CTNNB1,SOX5,TP53,UBB,AKT2,AXIN2,LRP5,HDAC1,MDM2,APC,PPP2CB,WNT8A,SOX6,FZD5,UBC,WNT5A,SOX3
Fc Epsilon RI Signaling	1.11	0.21	MAP2K6,RAC2,MAPK1,PIK3R1,SOS2,MAPK11,OCRL,PIK3CG,SOS1,MAP2K1,PLA2G12A,AKT2,NRAS,RRAS,FGFR2,PLCG1,PLA2G6,PRKCI,SYNJ1,INPP5F,SYK,PLCG2,LYN,MAPK10,PIK3CD
Death Receptor Signaling	1.1	0.217	HSPB3,TNFRSF1A,NFKBIE,PARP2,APAF1,TNFSF10,PARP8,PARP3,XIAP,PARP1,IKBKG,CASP9,TIPARP,ACTA2,DFFB,CHUK,CASP8,TNFRSF1B,BIRC2,HSPB1
autophagy	1.09	0.233	ATG12,STX17,VPS18,VPS39,ATG4B,VPS33B,CTSD,LAMP2,CTSA,CTSH,WIPI1,ATG4A,MAP1LC3B,VPS11
Dolichyl-diphosphooligosaccharide Biosynthesis	1.09	0.364	ALG5,DPM1,DPM2,DPAGT1
Antioxidant Action of Vitamin C	1.09	0.214	SLC2A5,STAT5A,MAPK1,ABHD3,NFKBIE,PLCG1,PLD6,MAPK11,GLRX,PLA2G7,GSTO1,PLBD1,PLA2G6,IKBKG,LCAT,PLCG2,MAPK10,PLCB3,PNPLA3,CHUK,NXN,PLA2G12A
IL-15 Signaling	1.09	0.224	STAT6,STAT5A,AKT2,JAK1,NRAS,MAPK1,RRAS,PIK3R1,PLCG1,FGFR2,MAPK11,LCK,PIK3CG,SYK,PIK3CD,MAP2K1,IL2RB
Endothelin-1 Signaling	1.09	0.198	MAPK1,PIK3R1,PLA2G7,MAPK11,PLBD1,BRAF,JUN,CASP9,LCAT,ADCY5,PIK3CG,SOS1,PNPLA3,CASP8,GUCY1B3,PLA2G12A,NRAS,GUCY1A3,RRAS,ABHD3,MAPK4,MAPK6,PLCG1,FGFR2,PLD6,PLA2G6,PRKCI,ARAF,PLCG2,SHC2,GUCY2F,MAPK10,PLCB3,GNAT2,PIK3CD,MAPK7,ADCY7
DNA Methylation and Transcriptional Repression Signaling	1.09	0.3	MECP2,HDAC1,MTA2,MBD2,SUDS3,DNMT1
Production of Nitric Oxide and Reactive Oxygen Species in Macrophages	1.08	0.197	JAK1,MAPK1,PPP2CA,NFKBIE,PIK3R1,RHOT2,PPP1CB,MAPK11,PON1,LYZ,IKBKG,JUN,PPP1R10,CYBA,PIK3CG,CYBB,CHUK,RHOF,TNFRSF1B,MAP2K1,AKT2,APOM,TNFRSF1A,PLCG1,FGFR2,PPP1R11,PCYOX1,NCF4,TLR2,PPP2CB,RHOV,NCF1,PRKCI,PLCG2,MAPK10,PIK3CD,CLU,RBP4
CD28 Signaling in T Helper Cells	1.08	0.206	CD247,ARPC1B,NFKBIE,PIK3R1,IKBKG,LCK,PAK1,JUN,ACTR3,PPP3CB,PIK3CG,ARPC3,CHUK,MAP2K1,ITK,AKT2,CHP1,PLCG1,FGFR2,ARPC1A,CDC42,ARPC2,SYK,ZAP70,MAPK10,PIK3CD,ARPC4
Adenine and Adenosine Salvage III	1.08	0.429	ADA,HPRT1,ADAT3
Mitotic Roles of Polo-Like Kinase	1.06	0.227	KIF23,CDC20,PPP2CA,CCNB3,ANAPC13,CCNB1,SMC1A,PPP2CB,HSP90B1,HSP90AB1,ANAPC5,CDC26,CDC16,CHEK2,KIF11
HGF Signaling	1.06	0.209	ETS1,AKT2,NRAS,MAPK1,RRAS,CRKL,PIK3R1,SOS2,PLCG1,FGFR2,CCND1,PAK1,PRKCI,JUN,ETS2,CDC42,PIK3CG,PLCG2,SOS1,MAPK10,PIK3CD,ELK3,MAP2K1,CDK2
B Cell Activating Factor Signaling	1.06	0.25	TRAF6,IKBKG,JUN,MAPK1,NFKBIE,MAPK10,CHUK,MAPK11,TNFSF13B,TRAF1
Sonic Hedgehog Signaling	1.05	0.267	DYRK1B,GLI3,PTCH1,PRKAR1B,GSK3B,PTCH2,PRKAG1,CCNB1
LXR/RXR Activation	1.04	0.207	KNG1,APOM,ECHS1,TNFRSF1A,C9,SERPINF1,NR1H3,ABCG1,PCYOX1,IRF3,CETP,FDFT1,PON1,LYZ,LCAT,SAA1,LPL,NCOR1,PLTP,FGA,TNFRSF1B,CLU,HADH,MMP9,RBP4
VEGF Family Ligand-Receptor Interactions	1.04	0.216	AKT2,NRAS,MAPK1,RRAS,PIK3R1,SOS2,VEGFC,PLCG1,FGFR2,PLA2G6,PRKCI,PLCG2,PIK3CG,SOS1,VEGFD,PIK3CD,KDR,MAP2K1,PLA2G12A
Role of MAPK Signaling in the Pathogenesis of Influenza	1.03	0.222	MAP2K6,AKT2,NRAS,MAPK1,RRAS,ABHD3,MAPK11,PLA2G7,RABGEF1,PLBD1,PLA2G6,LCAT,MAPK10,PNPLA3,MAP2K1,PLA2G12A
ErbB4 Signaling	1.03	0.222	NRAS,MAPK1,YAP1,PSENEN,RRAS,PIK3R1,SOS2,PLCG1,FGFR2,NCSTN,PRKCI,PLCG2,PIK3CG,SOS1,PIK3CD,MAP2K1
RAN Signaling	1.03	0.312	KPNA3,RAN,RANBP1,KPNA2,IPO5
Dermatan Sulfate Degradation (Metazoa)	1.03	0.312	HYAL3,MGEA5,GM2A,HYAL1,HEXA
JAK/Stat Signaling	1.02	0.217	STAT6,STAT5A,AKT2,NRAS,PIAS2,JAK1,MAPK1,RRAS,PIK3R1,SOS2,FGFR2,JUN,PIK3CG,CISH,SOS1,PTPN1,PIK3CD,MAP2K1
Amyloid Processing	1.02	0.235	AKT2,MAPK1,PSENEN,PRKAR1B,MARK1,CSNK1A1,BACE1,NCSTN,CAPN7,GSK3B,MAPK11,PRKAG1
Role of Oct4 in Mammalian Embryonic Stem Cell Pluripotency	1.01	0.239	TP53,FGF4,NANOG,PCGF6,PHB,ETS2,PHC1,IGF2BP1,WWP2,SALL4,PARP1
Corticotropin Releasing Hormone Signaling	1	0.207	CRHR2,MAPK1,GUCY1A3,PTCH1,PLCG1,MAPK11,PRKAG1,MEF2B,BRAF,PRKCI,JUN,GLI3,ADCY5,MEF2D,PLCG2,PRKAR1B,GUCY2F,NR4A1,JUND,ADCY7,MAP2K1,GUCY1B3,PTCH2
Telomerase Signaling	1	0.207	ETS1,TP53,AKT2,NRAS,MAPK1,PPP2CA,RRAS,PIK3R1,HDAC1,SOS2,FGFR2,HDAC10,PPP2CB,HSP90B1,HSP90AB1,ETS2,PIK3CG,SOS1,TPP1,PIK3CD,ELK3,MAP2K1,IL2RB
Antiproliferative Role of TOB in T Cell Signaling	0.988	0.269	TGFBR2,CCNA2,CCNE1,CCNE2,MAPK1,TGFB2,CDK2
Ephrin Receptor Signaling	0.979	0.195	RAC2,MAPK1,ARPC1B,ITSN1,SOS2,RACK1,CRK,LIMK2,PAK1,ACTR3,CFL2,PROK1,SDC2,PIK3CG,EFNB1,SOS1,ARPC3,VEGFD,MAP2K1,PAK4,AKT2,NRAS,ANGPT1,CFL1,RRAS,CRKL,GNG2,VEGFC,GNG3,ARPC1A,CDC42,ARPC2,GNAT2,ARPC4
IL-8 Signaling	0.977	0.193	RAC2,MAPK1,PIK3R1,RHOT2,RACK1,LIMK2,CCND1,NOX1,BRAF,IKBKG,JUN,CCND3,PROK1,PIK3CG,CYBB,ITGAV,VEGFD,CHUK,RHOF,MAP2K1,AKT2,NRAS,ANGPT1,RRAS,GNG2,FGFR2,VEGFC,MMP2,PLD6,GNG3,TRAF6,RHOV,PRKCI,ARAF,MAPK10,PIK3CD,KDR,MMP9
BER pathway	0.972	0.333	POLE,APEX1,POLB,PARP1
NF-κB Signaling	0.972	0.194	MAP2K6,BMP4,NFKBIE,BMP2,PIK3R1,BRAF,TGFBR2,IKBKG,LCK,PIK3CG,TLR1,GSK3B,CHUK,CASP8,TNFRSF1B,TNFSF13B,AKT2,NRAS,RRAS,TNFRSF1A,HDAC1,FGFR2,IGF2R,TAB3,TLR2,TRAF6,ARAF,CD40,PLCG2,LTA,ZAP70,TGFA,PIK3CD,EIF2AK2,KDR
Relaxin Signaling	0.956	0.197	ENPP6,PDE6G,MAPK1,PDE7A,NFKBIE,PIK3R1,RACK1,PRKAG1,BRAF,JUN,ADCY5,RLN1,PIK3CG,PRKAR1B,APEX1,MAP2K1,GUCY1B3,AKT2,GUCY1A3,PDE10A,GNG2,FGFR2,PLD6,GNG3,GUCY2F,GNAT2,PIK3CD,ADCY7,MMP9,PDE6D
Nitric Oxide Signaling in the Cardiovascular System	0.939	0.204	KNG1,AKT2,MAPK1,GUCY1A3,PIK3R1,VEGFC,FGFR2,PRKAG1,ATP2A1,HSP90B1,PRKCI,HSP90AB1,PROK1,PIK3CG,PRKAR1B,GUCY2F,CAV1,PRKAA1,VEGFD,PIK3CD,KDR,MAP2K1,GUCY1B3
Methionine Degradation I (to Homocysteine)	0.933	0.294	AHCYL1,PRMT3,MGMT,MAT2B,PRMT1
Superpathway of Geranylgeranyldiphosphate Biosynthesis I (via Mevalonate)	0.933	0.294	FDPS,ACAT2,COX10,HADHB,ACAT1
ErbB2-ErbB3 Signaling	0.928	0.217	STAT5A,NRAS,MAPK1,RRAS,PIK3R1,SOS2,FGFR2,CCND1,JUN,FOXO1,PIK3CG,SOS1,PIK3CD,GSK3B,MAP2K1
Purine Ribonucleosides Degradation to Ribose-1-phosphate	0.926	0.375	ADA,ADAT3,PGM2
Arsenate Detoxification I (Glutaredoxin)	0.922	0.5	AS3MT,GSTO1
Retinoate Biosynthesis II	0.922	0.5	RBP5,RBP1
Pentose Phosphate Pathway (Oxidative Branch)	0.922	0.5	PGD,PGLS
Heme Degradation	0.922	0.5	BLVRA,BLVRB
Branched-chain α-keto acid Dehydrogenase Complex	0.922	0.5	BCKDHA,DBT
Methylmalonyl Pathway	0.922	0.5	PCCB,MUT
Ascorbate Recycling (Cytosolic)	0.922	0.5	GLRX,GSTO1
Glutathione Redox Reactions II	0.922	0.5	GSR,GLRX
Geranylgeranyldiphosphate Biosynthesis	0.922	0.5	FDPS,COX10
Proline Biosynthesis I	0.922	0.5	PYCRL,PYCR1
FcγRIIB Signaling in B Lymphocytes	0.92	0.226	BLNK,NRAS,RRAS,PIK3CG,PLCG2,PIK3R1,SYK,SOS1,LYN,MAPK10,FGFR2,PIK3CD
Polyamine Regulation in Colon Cancer	0.919	0.273	PSME1,PSMF1,PSME2,CTNNB1,APC,ODC1
Factors Promoting Cardiogenesis in Vertebrates	0.893	0.207	BMP15,CCNE2,LRP5,BMP4,BMP3,BMP2,LRP6,HNF1A,BMP10,APC,TGFBR2,CCNE1,PRKCI,TGFB2,FZD5,GSK3B,CTNNB1,GATA4,CDK2
Myc Mediated Apoptosis Signaling	0.888	0.214	TP53,AKT2,NRAS,CASP9,IGF1,RRAS,PIK3CG,PIK3R1,SOS1,SOS2,MAPK10,APAF1,FGFR2,PIK3CD,CASP8
April Mediated Signaling	0.875	0.237	TRAF6,IKBKG,JUN,MAPK1,NFKBIE,MAPK10,CHUK,MAPK11,TRAF1
α-Adrenergic Signaling	0.873	0.207	PHKG2,NRAS,MAPK1,RRAS,GNG2,RACK1,PLCG1,PYGB,GNG3,PRKAG1,PRKCI,GYS1,ADRA2A,ADCY5,PLCG2,PRKAR1B,ADCY7,MAP2K1
Neurotrophin/TRK Signaling	0.869	0.211	MAP2K6,NRAS,MAPK1,SPRY1,RRAS,PIK3R1,SOS2,PLCG1,FGFR2,JUN,CDC42,SPRY2,PIK3CG,SOS1,PIK3CD,MAP2K1
Thrombopoietin Signaling	0.869	0.215	STAT5A,NRAS,MAPK1,RRAS,PIK3R1,FGFR2,PLCG1,PRKCI,JUN,PLCG2,PIK3CG,SOS1,PIK3CD,MAP2K1
NAD Phosphorylation and Dephosphorylation	0.867	0.308	NNT,NADK2,ACP2,ACP6
Cdc42 Signaling	0.865	0.192	CD247,MYL10,MAPK1,MYL6,ARPC1B,CDC42EP5,PPP1CB,LIMK2,EXOC6,PARD6A,MAPK11,PAK1,JUN,ACTR3,CFL2,ARPC3,GSK3B,EXOC3,ITK,EXOC1,PAK4,CFL1,APC,PRKCI,ARPC1A,EXOC8,EXOC4,CDC42,ARPC2,MAPK10,PARD3,ARPC4
PPAR Signaling	0.86	0.204	STAT5A,NRAS,MAPK1,RRAS,TNFRSF1A,NFKBIE,SOS2,NR1H3,AIP,TRAF6,HSP90B1,IKBKG,JUN,HSP90AB1,SOS1,NCOR1,CHUK,TNFRSF1B,MAP2K1
IL-6 Signaling	0.859	0.197	HSPB3,IL6ST,MAP2K6,MAPK1,NFKBIE,PIK3R1,SOS2,MAPK11,IKBKG,JUN,PIK3CG,SOS1,CHUK,TNFRSF1B,MAP2K1,AKT2,NRAS,TNFAIP6,RRAS,TNFRSF1A,FGFR2,TRAF6,MAPK10,PIK3CD,HSPB1
Role of JAK1 and JAK3 in γc Cytokine Signaling	0.849	0.211	IL21,BLNK,STAT5A,STAT6,JAK1,NRAS,MAPK1,RRAS,PIK3R1,FGFR2,CRLF2,PIK3CG,SYK,PIK3CD,IL2RB
CDK5 Signaling	0.848	0.202	NRAS,MAPK1,PPP2CA,RRAS,MAPK4,CABLES1,MAPK6,PPP1CB,PPP1R11,MAPK11,PRKAG1,FOSB,PPP2CB,PPP1R10,ADCY5,PRKAR1B,MAPK10,MAPK7,ADCY7,MAP2K1
Role of Osteoblasts, Osteoclasts and Chondrocytes in Rheumatoid Arthritis	0.846	0.185	MAP2K6,BMP15,BMP4,MAPK1,BMP3,BMP2,PIK3R1,NFKBIE,LRP6,CSNK1A1,WNT16,HNF1A,SMURF1,IKBKG,CASP9,JUN,WIF1,IGF1,PPP3CB,PIK3CG,CHUK,GSK3B,CTNNB1,TNFRSF1B,ADAMTS5,AKT2,LRP5,IL10,TNFRSF1A,CHP1,FGFR2,BMP10,APC,XIAP,TRAF6,WNT8A,CBL,FOXO1,MAPK10,FZD5,PIK3CD,WNT5A,BIRC2
Estrogen-Dependent Breast Cancer Signaling	0.833	0.208	STAT5A,AKT2,NRAS,MAPK1,RRAS,PIK3R1,FGFR2,CCND1,HSD17B8,JUN,IGF1,PIK3CG,PIK3CD,HSD17B4,HSD17B1,HSD17B14
NGF Signaling	0.819	0.197	TP53,AKT2,NRAS,MAPK1,RRAS,PIK3R1,SOS2,PLCG1,FGFR2,CRK,SMPD1,TRAF6,IKBKG,SMPD4,CDC42,PIK3CG,PLCG2,SOS1,MAPK10,PIK3CD,MAPK7,CHUK,MAP2K1
Prolactin Signaling	0.819	0.205	STAT5A,NRAS,MAPK1,RRAS,PRL,PIK3R1,SOS2,PLCG1,FGFR2,NR3C1,PRKCI,JUN,PLCG2,PIK3CG,SOS1,PIK3CD,MAP2K1
GDP-glucose Biosynthesis	0.802	0.333	HK2,PGM1,PGM2
Folate Transformations I	0.802	0.333	MTHFD1L,MTHFD2,SHMT2
Acyl Carrier Protein Metabolism	0.802	1	AASDHPPT
Histamine Biosynthesis	0.802	1	HDC
Asparagine Biosynthesis I	0.802	1	ASNS
Lanosterol Biosynthesis	0.802	1	LSS
Sulfite Oxidation IV	0.802	1	SUOX
D-mannose Degradation	0.802	1	MPI
UDP-N-acetyl-D-galactosamine Biosynthesis I	0.802	1	GALE
Alanine Biosynthesis III	0.802	1	NFS1
Lymphotoxin β Receptor Signaling	0.791	0.209	AKT2,MAPK1,PIK3R1,APAF1,FGFR2,TRAF6,IKBKG,CASP9,LTA,PIK3CG,PIK3CD,CHUK,TRAF1,BIRC2
Cardiac Hypertrophy Signaling	0.786	0.183	MAP2K6,EIF2B4,MYL10,MAPK1,MYL6,PIK3R1,RHOT2,RACK1,ATF6,MAPK11,PRKAG1,TGFBR2,JUN,IGF1,PPP3CB,ADCY5,PIK3CG,SOS1,PRKAR1B,TGFB2,GSK3B,RHOF,MAP2K1,NRAS,RRAS,GNG2,CHP1,PLCG1,FGFR2,GNG3,MEF2B,RHOV,ADRA2A,PLCG2,MEF2D,EIF2B1,MAPK10,PLCB3,GNAT2,PIK3CD,ADCY7,GATA4,HSPB1
PAK Signaling	0.786	0.198	PAK4,NRAS,MYL10,MAPK1,CFL1,MYL6,RRAS,PAK1IP1,PIK3R1,SOS2,FGFR2,LIMK2,PAK1,CFL2,CDC42,PIK3CG,SOS1,MAPK10,PIK3CD,MAP2K1
RANK Signaling in Osteoclasts	0.786	0.198	MAP2K6,AKT2,MAPK1,PIK3R1,NFKBIE,CHP1,FGFR2,MAPK11,XIAP,TRAF6,IKBKG,JUN,CBL,PPP3CB,PIK3CG,MAPK10,PIK3CD,CHUK,MAP2K1,BIRC2
PEDF Signaling	0.785	0.202	TP53,AKT2,NRAS,WASF2,MAPK1,RRAS,PIK3R1,NFKBIE,SERPINF1,FGFR2,MAPK11,HNF1A,IKBKG,PIK3CG,PIK3CD,CHUK,CASP8
Ephrin B Signaling	0.777	0.205	RAC2,MAPK1,ITSN1,CFL1,GNG2,RACK1,GNG3,HNRNPK,PAK1,CBL,CFL2,CDC42,EFNB1,GNAT2,CTNNB1
DNA Double-Strand Break Repair by Homologous Recombination	0.776	0.286	POLA1,ATRX,RAD52,RPA1
Cysteine Biosynthesis III (mammalia)	0.773	0.263	AHCYL1,PRMT3,MGMT,MAT2B,PRMT1
Thyroid Cancer Signaling	0.773	0.225	TP53,BRAF,NRAS,MAPK1,RRAS,CTNNB1,MAP2K1,HNF1A,CCND1
Coagulation System	0.754	0.229	KNG1,F10,F5,FGB,F7,FGA,F2,SERPIND1
IL-17A Signaling in Fibroblasts	0.754	0.229	TRAF6,IKBKG,JUN,MAPK1,NFKBIE,CHUK,GSK3B,MAPK11
2-ketoglutarate Dehydrogenase Complex	0.747	0.4	DHTKD1,DLST
CMP-N-acetylneuraminate Biosynthesis I (Eukaryotes)	0.747	0.4	NAGK,NANP
Eumelanin Biosynthesis	0.747	0.4	MIF,DDT
Lysine Degradation II	0.747	0.4	AASDHPPT,ALDH7A1
Lysine Degradation V	0.747	0.4	AASDHPPT,ALDH7A1
2-oxobutanoate Degradation I	0.747	0.4	PCCB,MUT
Galactose Degradation I (Leloir Pathway)	0.747	0.4	GALT,GALE
dTMP De Novo Biosynthesis	0.747	0.4	TYMS,SHMT2
Folate Polyglutamylation	0.747	0.4	MTHFD1L,SHMT2
Mechanisms of Viral Exit from Host Cells	0.726	0.22	PRKCI,ACTA2,VPS36,CHMP4C,LMNB2,PDCD6IP,LMNB1,CHMP3,VPS4A
B Cell Receptor Signaling	0.723	0.184	MAP2K6,RAP2B,BLNK,RAC2,MAPK1,NFKBIE,PIK3R1,SOS2,OCRL,MAPK11,IKBKG,JUN,CFL2,PPP3CB,PIK3CG,SOS1,GSK3B,CHUK,MAP2K1,ETS1,AKT2,NRAS,CFL1,RRAS,FGFR2,DAPP1,SYNJ1,FOXO1,INPP5F,CDC42,PLCG2,SYK,LYN,PIK3CD
Role of JAK family kinases in IL-6-type Cytokine Signaling	0.719	0.24	IL6ST,STAT5A,JAK1,MAPK1,MAPK10,MAPK11
Antiproliferative Role of Somatostatin Receptor 2	0.709	0.2	NRAS,MAPK1,GUCY1A3,RRAS,PIK3R1,GNG2,RACK1,FGFR2,GNG3,BRAF,PIK3CG,GUCY2F,PIK3CD,MAP2K1,GUCY1B3
The Visual Cycle	0.705	0.25	RDH12,RDH5,RBP5,RBP1,DHRS4
Purine Nucleotides Degradation II (Aerobic)	0.705	0.25	NT5C3A,GDA,IMPDH2,ADA,ADAT3
HMGB1 Signaling	0.704	0.188	MAP2K6,MAPK1,PIK3R1,CNTF,RHOT2,MAPK11,JUN,IL17D,PIK3CG,TGFB2,TNFRSF1B,RHOF,MAP2K1,SELE,AKT2,NRAS,RRAS,TNFRSF1A,FGFR2,RHOV,CDC42,LTA,KAT6A,MAPK10,PIK3CD
SAPK/JNK Signaling	0.701	0.192	TP53,RAC2,NRAS,RRAS,CRKL,PIK3R1,GNG2,SOS2,FGFR2,CRK,HNRNPK,MINK1,LCK,JUN,CDC42,PIK3CG,SOS1,MAPK10,PIK3CD,MAP4K5
Embryonic Stem Cell Differentiation into Cardiac Lineages	0.699	0.3	NANOG,GATA4,SP4
Glucose and Glucose-1-phosphate Degradation	0.699	0.3	HK2,PGM1,PGM2
Pentose Phosphate Pathway	0.699	0.3	PGD,PGLS,RPIA
3-phosphoinositide Degradation	0.692	0.185	EPHX2,PTPMT1,PIKFYVE,STYXL1,NUDT2,STYX,HACD2,PPFIA2,OCRL,PTPN12,DUSP5,PHOSPHO1,ACP6,PTPN1,PGAM5,MTM1,DUSP11,MTMR2,EYA4,MTMR3,NUDT15,TMEM55A,SYNJ1,INPP5F,DUSP1,PDXP,TPTE,PTPN22,PPFIA4
Semaphorin Signaling in Neurons	0.688	0.208	RHOV,PAK4,PAK1,CFL2,MAPK1,CFL1,DPYSL3,RHOT2,LIMK2,RHOF,ARHGAP1
RhoA Signaling	0.687	0.189	MYL10,CFL1,MYL6,ARPC1B,SEPT3,CDC42EP5,PIKFYVE,PPP1CB,LIMK2,ARPC1A,ACTR3,CFL2,ACTA2,IGF1,ARPC2,PFN2,ARPC3,ARHGEF11,ARHGAP1,SEPT6,ARPC4,SEPT2,KTN1
Glioma Invasiveness Signaling	0.687	0.2	RHOV,NRAS,MAPK1,RRAS,PIK3CG,PIK3R1,HMMR,RHOT2,ITGAV,FGFR2,PIK3CD,MMP2,RHOF,MMP9
Ceramide Signaling	0.685	0.194	AKT2,S1PR2,NRAS,PPP2CA,RRAS,TNFRSF1A,PIK3R1,FGFR2,SMPD1,CERK,CTSD,PPP2CB,JUN,SMPD4,PIK3CG,PIK3CD,TNFRSF1B,MAP2K1
Adipogenesis pathway	0.68	0.187	TP53,BMP4,TNFRSF1A,CDK7,SAP30L,BMP2,HDAC1,SIN3B,XBP1,mir-31,mir-155,FGFR2,HDAC10,MNAT1,BSCL2,RBP1,SIRT2,PAXIP1,FOXO1,KAT6A,LPL,GTF2H5,FZD5,GTF2H3,WNT5A
FAK Signaling	0.68	0.192	PAK4,AKT2,NRAS,MAPK1,RRAS,HMMR,PIK3R1,SOS2,PLCG1,FGFR2,CRK,PAK1,ACTA2,PLCG2,PIK3CG,SOS1,PIK3CD,CAPN7,MAP2K1
Role of PI3K/AKT Signaling in the Pathogenesis of Influenza	0.678	0.197	KPNA3,AKT2,MAPK1,CRKL,PIK3R1,NFKBIE,FGFR2,CRK,IRF3,MLH1,CASP9,PIK3CG,PIK3CD,GSK3B,MAP2K1
GDNF Family Ligand-Receptor Interactions	0.678	0.197	NRAS,MAPK1,RRAS,PIK3R1,SOS2,PLCG1,FGFR2,JUN,CDC42,PLCG2,PIK3CG,SOS1,MAPK10,PIK3CD,MAP2K1
Signaling by Rho Family GTPases	0.677	0.178	MYL10,MAPK1,MYL6,ARPC1B,SEPT3,CDC42EP5,PIK3R1,RACK1,RHOT2,PIKFYVE,LIMK2,PARD6A,NOX1,CDH11,PAK1,ACTR3,JUN,CFL2,PIK3CG,CYBB,ARPC3,ARHGEF11,RHOF,MAP2K1,PAK4,CFL1,GNG2,CDH6,FGFR2,VIM,GNG3,RHOV,PRKCI,ARPC1A,ACTA2,CDC42,ARPC2,MAPK10,GNAT2,PIK3CD,PARD3,SEPT6,SEPT2,ARPC4
Complement System	0.659	0.216	CD59,C9,CFB,C8B,C1QC,C6,C1QB,C8G
Chemokine Signaling	0.655	0.197	NRAS,CFL1,MAPK1,RRAS,PPP1CB,PLCG1,LIMK2,MAPK11,NOX1,JUN,PLCG2,PIK3CG,PLCB3,MAP2K1
IGF-1 Signaling	0.649	0.189	AKT2,JAK1,NRAS,MAPK1,RRAS,PIK3R1,SOS2,FGFR2,PRKAG1,PRKCI,JUN,CASP9,FOXO1,IGF1,PIK3CG,FOXO3,SOS1,PRKAR1B,PIK3CD,MAP2K1
IL-17A Signaling in Airway Cells	0.647	0.195	AKT2,JAK1,MAPK1,PIK3R1,NFKBIE,FGFR2,MAPK11,TRAF6,IKBKG,PIK3CG,MAPK10,PIK3CD,GSK3B,CHUK,MAP2K1
Maturity Onset Diabetes of Young (MODY) Signaling	0.643	0.238	NEUROD1,FABP2,ALDOB,HNF4A,HNF1A
Gα12/13 Signaling	0.637	0.185	AKT2,NRAS,MYL10,MAPK1,MYL6,RRAS,PIK3R1,NFKBIE,CDH6,FGFR2,F2,CDH11,MEF2B,IKBKG,JUN,CDC42,MEF2D,PIK3CG,MAPK10,PIK3CD,MAPK7,CHUK,CTNNB1,MAP2K1
G Protein Signaling Mediated by Tubby	0.635	0.219	LCK,PLCG2,GNG2,RACK1,PLCG1,PLCB3,GNG3
Melanocyte Development and Pigmentation Signaling	0.631	0.189	NRAS,MAPK1,RRAS,PIK3R1,SOX10,SOS2,PLCG1,FGFR2,CRK,PRKAG1,ADCY5,PLCG2,PIK3CG,SOS1,PRKAR1B,PIK3CD,ADCY7,MAP2K1
PPARα/RXRα Activation	0.627	0.18	MAP2K6,MED23,PRKAB2,MAPK1,NFKBIE,SOS2,PRKAG1,TGFBR2,IKBKG,HSP90B1,JUN,HSP90AB1,ADCY5,SOS1,LPL,PRKAR1B,PRKAA1,TGFB2,NCOR1,CHUK,MAP2K1,NRAS,RRAS,ACOX1,PLCG1,AIP,TRAF6,PLCG2,PLCB3,ADIPOR2,ADCY7,MED24
Zymosterol Biosynthesis	0.617	0.333	NSDHL,LBR
GDP-mannose Biosynthesis	0.617	0.333	GMPPB,MPI
Human Embryonic Stem Cell Pluripotency	0.612	0.182	BMP15,BMP4,BMP3,BMP2,PIK3R1,WNT16,HNF1A,TGFBR2,FGF4,PIK3CG,TGFB2,GSK3B,CTNNB1,AKT2,S1PR2,SMAD7,FGFR2,APC,BMP10,WNT8A,NANOG,FOXO1,PIK3CD,FZD5,SALL4,WNT5A
D-myo-inositol (1,4,5)-Trisphosphate Biosynthesis	0.611	0.222	PI4K2A,PLCG2,PIKFYVE,PLCG1,PLCB3,PI4KB
D-myo-inositol-5-phosphate Metabolism	0.609	0.18	EPHX2,PIKFYVE,STYXL1,NUDT2,STYX,HACD2,PPFIA2,OCRL,PTPN12,DUSP5,PHOSPHO1,ACP6,PTPN1,PGAM5,DUSP11,MTMR2,EYA4,PLCG1,NUDT15,TMEM55A,SYNJ1,INPP5F,DUSP1,PDXP,PLCG2,TPTE,PLCB3,PTPN22,PPFIA4
RhoGDI Signaling	0.609	0.179	GDI1,MYL10,MYL6,ARPC1B,RHOT2,RACK1,PIKFYVE,LIMK2,CDH11,PAK1,ACTR3,CFL2,ARPC3,ARHGEF11,RHOF,PAK4,WASF2,CFL1,GNG2,CDH6,GDI2,GNG3,RHOV,ARPC1A,ACTA2,CDC42,ARPC2,GNAT2,ARHGDIA,ARHGAP1,ARPC4
IL-17 Signaling	0.586	0.188	MAP2K6,AKT2,JAK1,NRAS,MAPK1,RRAS,PIK3R1,FGFR2,MAPK11,TRAF6,JUN,PIK3CG,MAPK10,PIK3CD,GSK3B,MAP2K1
Leptin Signaling in Obesity	0.586	0.188	AKT2,MAPK1,PIK3R1,PLCG1,FGFR2,PRKAG1,FOXO1,ADCY5,PLCG2,PIK3CG,PRKAR1B,PLCB3,PIK3CD,ADCY7,MAP2K1,GHRL
IL-1 Signaling	0.583	0.187	MAP2K6,MAPK1,NFKBIE,GNG2,RACK1,GNG3,MAPK11,PRKAG1,TRAF6,IKBKG,JUN,ADCY5,MAPK10,PRKAR1B,GNAT2,CHUK,ADCY7
T Cell Receptor Signaling	0.576	0.183	CD247,NRAS,MAPK1,RRAS,PIK3R1,SOS2,PLCG1,FGFR2,LCK,IKBKG,JUN,CBL,PPP3CB,PIK3CG,ZAP70,SOS1,PIK3CD,CHUK,MAP2K1,ITK
tRNA Splicing	0.575	0.205	ENPP6,PDE6G,PDE7A,PDE10A,TSEN54,PLD6,APEX1,PDE6D
IL-10 Signaling	0.57	0.191	MAP2K6,JAK1,MAPK1,BLVRA,IL10,NFKBIE,BLVRB,MAPK11,TRAF6,IKBKG,JUN,IL10RB,CHUK
EGF Signaling	0.57	0.191	AKT2,JAK1,MAPK1,PIK3R1,SOS2,FGFR2,PLCG1,MAPK11,JUN,PIK3CG,SOS1,PIK3CD,MAP2K1
Toll-like Receptor Signaling	0.566	0.189	MAP2K6,UBB,MAPK1,MAPK11,TRAF6,TLR2,IKBKG,JUN,TICAM1,TLR1,EIF2AK2,CHUK,UBC,TRAF1
Ubiquinol-10 Biosynthesis (Eukaryotic)	0.561	0.235	CYP26A1,BCKDHA,COQ3,ECHDC1
γ-linolenate Biosynthesis II (Animals)	0.561	0.235	SLC27A6,CYB5A,ACSBG2,CYB5R3
Retinoate Biosynthesis I	0.548	0.206	BMP2,ALDH1A2,RDH12,RDH5,RBP5,RBP1,DHRS4
CNTF Signaling	0.546	0.19	IL6ST,JAK1,NRAS,MAPK1,RRAS,PIK3CG,PIK3R1,CNTF,SOS1,FGFR2,PIK3CD,MAP2K1
Agrin Interactions at Neuromuscular Junction	0.542	0.188	RAC2,PAK4,CHRNA1,PAK1,NRAS,JUN,MAPK1,ACTA2,RRAS,CDC42,LAMA2,MAPK10,GABPA
Neuroprotective Role of THOP1 in Alzheimer's Disease	0.537	0.2	KNG1,NFYA,PDYN,PRKAR1B,GNRH2,THOP1,PRKAG1,MMP9
Transcriptional Regulatory Network in Embryonic Stem Cells	0.537	0.2	GBX2,RIF1,NANOG,KAT6A,HNF4A,ONECUT1,GATA4,GSX2
Asparagine Degradation I	0.537	0.5	ASPG
UDP-D-xylose and UDP-D-glucuronate Biosynthesis	0.537	0.5	UGDH
Epoxysqualene Biosynthesis	0.537	0.5	FDFT1
Guanine and Guanosine Salvage I	0.537	0.5	HPRT1
Proline Degradation	0.537	0.5	ALDH4A1
Choline Degradation I	0.537	0.5	ALDH7A1
L-DOPA Degradation	0.537	0.5	LRTOMT
Flavin Biosynthesis IV (Mammalian)	0.537	0.5	FLAD1
L-cysteine Degradation III	0.537	0.5	GOT1
Spermidine Biosynthesis I	0.537	0.5	AMD1
Anandamide Degradation	0.537	0.5	FAAH
L-glutamine Biosynthesis II (tRNA-dependent)	0.537	0.5	QRSL1
Glycine Degradation (Creatine Biosynthesis)	0.537	0.5	GATM
GDP-L-fucose Biosynthesis I (from GDP-D-mannose)	0.537	0.5	GMDS
Cardiolipin Biosynthesis II	0.537	0.5	PTPMT1
Putrescine Biosynthesis III	0.537	0.5	ODC1
Formaldehyde Oxidation II (Glutathione-dependent)	0.537	0.5	ADH5
Glycine Biosynthesis I	0.537	0.5	SHMT2
Acyl-CoA Hydrolysis	0.536	0.25	PPT1,HNF4A,ACOT8
Glycogen Degradation II	0.536	0.25	PGM1,PYGB,PGM2
CXCR4 Signaling	0.535	0.176	MYL10,MYL6,MAPK1,PIK3R1,RHOT2,RACK1,CRK,PAK1,JUN,ADCY5,PIK3CG,ARHGEF11,RHOF,MAP2K1,PAK4,AKT2,NRAS,RRAS,GNG2,FGFR2,GNG3,RHOV,PRKCI,LYN,MAPK10,PLCB3,GNAT2,PIK3CD,ADCY7
CD27 Signaling in Lymphocytes	0.524	0.192	MAP2K6,IKBKG,CASP9,JUN,NFKBIE,MAPK10,APAF1,CHUK,CASP8,MAP2K1
Docosahexaenoic Acid (DHA) Signaling	0.524	0.192	AKT2,CASP9,FOXO1,PIK3CG,PIK3R1,SERPINF1,APAF1,FGFR2,PIK3CD,GSK3B
ILK Signaling	0.523	0.173	MAP2K6,MYH6,MAPK1,MYL6,PPP2CA,BMP2,PIK3R1,RHOT2,ILK,CCND1,PARVB,JUN,CFL2,PROK1,PIK3CG,VEGFD,GSK3B,TMSB10/TMSB4X,RHOF,CTNNB1,AKT2,CFL1,TNFRSF1A,VIM,FGFR2,VEGFC,PPP2CB,RHOV,ACTA2,CDC42,MAPK10,PIK3CD,ACTN4,MMP9
Sertoli Cell-Sertoli Cell Junction Signaling	0.52	0.174	TUBA1B,MAPK1,ILK,MAPK11,PRKAG1,TUBB2B,JUN,SPTB,PRKAR1B,TUBA3C/TUBA3D,TUBA1C,MTMR2,GSK3B,CTNNB1,MAP2K1,GUCY1B3,RAB8B,TUBB1,EPN1,AKT2,NRAS,GUCY1A3,RRAS,TNFRSF1A,TUBB4B,TUBA1A,ACTA2,CLDN12,CDC42,MAPK10,ACTN4
Gαq Signaling	0.516	0.175	HTR2B,MAPK1,NFKBIE,PIK3R1,RHOT2,RACK1,IKBKG,GYS1,PPP3CB,PIK3CG,GSK3B,CHUK,RHOF,MAP2K1,RGS2,AKT2,GNG2,CHP1,RGS4,FGFR2,PLCG1,GNG3,PLD6,RHOV,PRKCI,PLCG2,PLCB3,PIK3CD
Superpathway of Serine and Glycine Biosynthesis I	0.516	0.286	PSPH,SHMT2
Ceramide Biosynthesis	0.516	0.286	KDSR,SPTSSA
Glycoaminoglycan-protein Linkage Region Biosynthesis	0.516	0.286	B3GALT6,B3GAT3
Aspartate Degradation II	0.516	0.286	GOT1,MDH2
D-myo-inositol (1,4,5)-trisphosphate Degradation	0.505	0.222	SYNJ1,INPP5F,BPNT1,OCRL
MIF Regulation of Innate Immunity	0.502	0.195	TP53,PLA2G6,MIF,JUN,MAPK1,NFKBIE,MAPK10,PLA2G12A
D-myo-inositol (1,4,5,6)-Tetrakisphosphate Biosynthesis	0.495	0.175	EPHX2,PIKFYVE,STYX,NUDT2,STYXL1,HACD2,PPFIA2,PTPN12,OCRL,NUDT15,DUSP5,INPP5F,PHOSPHO1,SYNJ1,PDXP,DUSP1,ACP6,PTPN1,PGAM5,DUSP11,TPTE,MTMR2,EYA4,PTPN22,PPFIA4
D-myo-inositol (3,4,5,6)-tetrakisphosphate Biosynthesis	0.495	0.175	EPHX2,PIKFYVE,STYX,NUDT2,STYXL1,HACD2,PPFIA2,PTPN12,OCRL,NUDT15,DUSP5,INPP5F,PHOSPHO1,SYNJ1,PDXP,DUSP1,ACP6,PTPN1,PGAM5,DUSP11,TPTE,MTMR2,EYA4,PTPN22,PPFIA4
Role of Pattern Recognition Receptors in Recognition of Bacteria and Viruses	0.494	0.175	MAPK1,IL10,CNTF,PIK3R1,FGFR2,C1QC,IRF3,C1QB,TRAF6,TLR2,NOD2,PRKCI,TICAM1,IL17D,SYK,PIK3CG,LTA,PLCG2,TLR1,MAPK10,TGFB2,MAVS,PIK3CD,EIF2AK2
Phototransduction Pathway	0.494	0.189	PDE6G,GUCA1A,GUCY1A3,GNGT1,PRKAR1B,GUCY2F,GNAT2,PRKAG1,GUCY1B3,PDE6D
Paxillin Signaling	0.49	0.177	PAK4,NRAS,MAPK1,RRAS,PIK3R1,SOS2,FGFR2,CRK,MAPK11,PTPN12,PAK1,ACTA2,CDC42,ITGA9,PIK3CG,SOS1,ITGAV,MAPK10,PIK3CD,ACTN4
PXR/RXR Activation	0.49	0.185	AKT2,FOXO1,PCK2,CES3,FOXO3,PRKAR1B,CES2,HNF4A,UGT1A1,NR3C1,PRKAG1,ABCB9
Tumoricidal Function of Hepatic Natural Killer Cells	0.488	0.208	CASP9,APAF1,DFFB,CASP8,AIFM1
Glutathione Redox Reactions I	0.488	0.208	GSR,GSTT2/GSTT2B,CLIC2,GPX8,GSTK1
Superpathway of D-myo-inositol (1,4,5)-trisphosphate Metabolism	0.488	0.208	SYNJ1,INPP5F,BPNT1,ITPKA,OCRL
Dopamine Receptor Signaling	0.488	0.182	GCH1,PPP2CA,PRL,PPP1CB,PPP1R11,PRKAG1,SLC6A3,PPP2CB,PPP1R10,ADCY5,PTS,PRKAR1B,DRD3,ADCY7
Mevalonate Pathway I	0.472	0.231	ACAT2,HADHB,ACAT1
Gαi Signaling	0.472	0.175	NRAS,MAPK1,RRAS,NPY1R,GRM3,GNG2,SOS2,RACK1,RGS4,GNG3,PRKAG1,ADRA2A,NPR3,ADCY5,CNR2,SOS1,PRKAR1B,CAV1,DRD3,ADCY7,AGTR2
Virus Entry via Endocytic Pathways	0.468	0.176	RAC2,NRAS,ITSN1,RRAS,AP2B1,PIK3R1,PLCG1,FGFR2,AP2S1,PRKCI,ACTA2,CDC42,CLTA,PLCG2,PIK3CG,CAV1,PIK3CD,CXADR
Primary Immunodeficiency Signaling	0.466	0.188	BLNK,RFXANK,LCK,IKBKG,DCLRE1C,CD40,AIRE,ZAP70,ADA
UVB-Induced MAPK Signaling	0.464	0.182	TP53,PRKCI,H3F3A/H3F3B,JUN,MAPK1,PIK3CG,PIK3R1,MAPK10,FGFR2,PIK3CD,MAP2K1,MAPK11
Type II Diabetes Mellitus Signaling	0.455	0.173	AKT2,PRKAB2,MAPK1,TNFRSF1A,PIK3R1,NFKBIE,FGFR2,SMPD1,ACSBG2,PRKAG1,IKBKG,PRKCI,SMPD4,PIK3CG,SLC27A6,PRKAA1,MAPK10,PIK3CD,CHUK,MAFA,ADIPOR2,TNFRSF1B
1D-myo-inositol Hexakisphosphate Biosynthesis II (Mammalian)	0.454	0.211	SYNJ1,INPP5F,ITPKA,OCRL
D-myo-inositol (1,3,4)-trisphosphate Biosynthesis	0.454	0.211	SYNJ1,INPP5F,ITPKA,OCRL
FLT3 Signaling in Hematopoietic Progenitor Cells	0.443	0.176	STAT5A,STAT6,AKT2,NRAS,MAPK1,RRAS,PIK3R1,SOS2,FGFR2,MAPK11,CBL,PIK3CG,SOS1,PIK3CD,MAP2K1
Role of RIG1-like Receptors in Antiviral Innate Immunity	0.437	0.186	TRAF6,DHX58,IKBKG,NFKBIE,MAVS,IRF3,CHUK,CASP8
Role of p14/p19ARF in Tumor Suppression	0.437	0.186	TP53,NPM3,PIK3CG,PIK3R1,FGFR2,MDM2,PIK3CD,UBTF
Airway Pathology in Chronic Obstructive Pulmonary Disease	0.435	0.25	MMP2,MMP9
Citrulline Biosynthesis	0.435	0.25	OAT,ARG1
Salvage Pathways of Pyrimidine Deoxyribonucleotides	0.435	0.25	TK2,CDA
Sphingomyelin Metabolism	0.435	0.25	SMPD4,SMPD1
NF-κB Activation by Viruses	0.421	0.174	AKT2,NRAS,MAPK1,RRAS,PIK3R1,NFKBIE,FGFR2,IKBKG,LCK,PRKCI,PIK3CG,ITGAV,PIK3CD,EIF2AK2,CHUK
GNRH Signaling	0.42	0.171	MAP2K6,PAK4,NRAS,MAPK1,RRAS,SOS2,GNRH2,MAPK11,PRKAG1,PAK1,PRKCI,JUN,CDC42,ADCY5,SOS1,PRKAR1B,MAPK10,PLCB3,MAPK7,DNM1L,ADCY7,MAP2K1
DNA Double-Strand Break Repair by Non-Homologous End Joining	0.416	0.214	DCLRE1C,XRCC5,PARP1
Androgen Biosynthesis	0.416	0.214	EBP,SRD5A3,HSD17B14
Glycogen Degradation III	0.416	0.214	PGM1,PYGB,PGM2
Phospholipases	0.413	0.177	PLBD1,PLA2G6,LCAT,ABHD3,PLCG2,PLCG1,PLCB3,PNPLA3,PLD6,PLA2G7,PLA2G12A
Cardiomyocyte Differentiation via BMP Receptors	0.409	0.2	BMP4,BMP2,GATA4,BMP10
iNOS Signaling	0.408	0.182	TRAF6,IKBKG,JAK1,JUN,MAPK1,NFKBIE,CHUK,MAPK11
CTLA4 Signaling in Cytotoxic T Lymphocytes	0.407	0.172	CD247,AKT2,AP1M2,PPP2CA,AP2B1,PIK3R1,FGFR2,PLCG1,AP2S1,PPP2CB,LCK,PIK3CG,SYK,CLTA,ZAP70,PIK3CD,PTPN22
Tight Junction Signaling	0.405	0.168	MYH6,VTI1A,MYL6,PPP2CA,VAPA,CPSF1,CDK4,VTI1B,PARD6A,PRKAG1,CPSF4,SMURF1,TGFBR2,JUN,PRKAR1B,TGFB2,CSTF2,TNFRSF1B,CTNNB1,CSTF1,AKT2,TNFRSF1A,PPP2CB,PRKCI,ACTA2,CLDN12,CDC42,CPSF3
CCR3 Signaling in Eosinophils	0.403	0.169	PAK4,NRAS,MAPK1,CFL1,RRAS,PIK3R1,GNG2,RACK1,PPP1CB,FGFR2,LIMK2,GNG3,MAPK11,PLA2G6,PAK1,PRKCI,CFL2,PIK3CG,PLCB3,PIK3CD,MAP2K1,PLA2G12A
Protein Kinase A Signaling	0.396	0.163	ENPP6,PDE6G,MYL10,PHKG2,MAPK1,MYL6,RACK1,TGFBR2,GYS1,ADCY5,DUSP11,PGP,GSK3B,CDC16,APEX1,PTCH2,PDE10A,GNG2,PTCH1,PPP1R11,GNG3,H3F3A/H3F3B,DUSP1,PLCG2,ANAPC5,PLCB3,PTPRA,PDE6D,PDE7A,NFKBIE,DUSP6,PPP1CB,PTPN12,HNF1A,PRKAG1,CDKN3,BRAF,DUSP5,HHAT,PPP3CB,GLI3,PPP1R10,H1FX,PTPN1,TGFB2,PRKAR1B,CHUK,CTNNB1,MAP2K1,MTMR3,ATF1,CHP1,PLCG1,PYGB,PLD6,ANAPC13,DHH,PRKCI,CDC14B,ADD1,CDC26,ADCY7,EYA1,PTPN22
Diphthamide Biosynthesis	0.395	0.333	DPH5
Methylglyoxal Degradation I	0.395	0.333	GLO1
Thyronamine and Iodothyronamine Metabolism	0.395	0.333	DIO1
S-methyl-5-thio-α-D-ribose 1-phosphate Degradation	0.395	0.333	APIP
Thyroid Hormone Biosynthesis	0.395	0.333	CTSD
Thyroid Hormone Metabolism I (via Deiodination)	0.395	0.333	DIO1
Glutamate Degradation II	0.395	0.333	GOT1
S-adenosyl-L-methionine Biosynthesis	0.395	0.333	MAT2B
4-aminobutyrate Degradation I	0.395	0.333	ALDH5A1
Aspartate Biosynthesis	0.395	0.333	GOT1
PCP pathway	0.389	0.175	WNT8A,JUN,SDC2,EFNB1,MAPK10,PFN2,WNT16,FZD5,JUND,WNT5A,HSPB1
Regulation of Cellular Mechanics by Calpain Protease	0.386	0.175	CCNA2,CCNE1,NRAS,MAPK1,RRAS,CDK4,CAPN7,ACTN4,CCND1,CDK2
Netrin Signaling	0.377	0.179	RAC2,PPP3CB,UNC5B,CHP1,PRKAR1B,PRKAG1,ENAH
Role of Wnt/GSK-3β Signaling in the Pathogenesis of Influenza	0.375	0.171	SIAH1,CSNK1G1,CSNK1A1,WNT16,HNF1A,APC,NCOA4,WNT8A,NCOA2,FZD5,GSK3B,CTNNB1,WNT5A
MIF-mediated Glucocorticoid Regulation	0.374	0.182	PLA2G6,MIF,MAPK1,NFKBIE,NR3C1,PLA2G12A
P2Y Purigenic Receptor Signaling Pathway	0.372	0.167	AKT2,NRAS,MAPK1,RRAS,PIK3R1,P2RY11,GNG2,RACK1,PLCG1,FGFR2,GNG3,PRKAG1,PRKCI,JUN,ADCY5,PLCG2,PIK3CG,PRKAR1B,PLCB3,PIK3CD,ADCY7,MAP2K1
Cholecystokinin/Gastrin-mediated Signaling	0.37	0.168	MAP2K6,RHOV,PRKCI,NRAS,JUN,MAPK1,RRAS,MEF2D,SOS1,RHOT2,SOS2,MAPK10,PLCB3,MAPK7,RHOF,MAP2K1,MEF2B
Prostanoid Biosynthesis	0.369	0.222	PTGIS,TBXAS1
Phosphatidylethanolamine Biosynthesis II	0.369	0.222	PCYT2,CHKB
Oxidative Ethanol Degradation III	0.369	0.19	ALDH4A1,ALDH1A2,ACSS1,ALDH7A1
Inflammasome pathway	0.369	0.19	NOD2,PYCARD,CASP8,P2RX7
Vitamin-C Transport	0.367	0.2	NXN,GLRX,GSTO1
IL-4 Signaling	0.363	0.169	STAT6,AKT2,JAK1,NRAS,RRAS,PIK3R1,SOS2,FGFR2,OCRL,NR3C1,SYNJ1,INPP5F,PIK3CG,SOS1,PIK3CD
Atherosclerosis Signaling	0.353	0.165	SELE,APOM,ABHD3,ALOX12,PCYOX1,PLA2G7,PLBD1,COL1A2,PON1,PLA2G6,LYZ,LCAT,SELP,CD40,LPL,PNPLA3,COL18A1,CLU,MMP9,PLA2G12A,RBP4
Melatonin Signaling	0.35	0.169	MAP2K6,BRAF,PRKCI,ARAF,MAPK1,PLCG2,PRKAR1B,PLCG1,PLCB3,GNRH2,MAP2K1,PRKAG1
Phospholipase C Signaling	0.35	0.162	CD247,PEBP1,BLNK,MYL10,MAPK1,MYL6,SOS2,RHOT2,RACK1,PPP1CB,HDAC10,LCK,PPP3CB,ADCY5,SOS1,ARHGEF11,RHOF,MAP2K1,PLA2G12A,ITK,NRAS,RRAS,GNG2,CHP1,HDAC1,PLCG1,PLD6,GNG3,MEF2B,PLA2G6,RHOV,PRKCI,PLCG2,SYK,MEF2D,ZAP70,LYN,PLCB3,ADCY7
Synaptic Long Term Depression	0.35	0.164	NRAS,MAPK1,GUCY1A3,PPP2CA,RRAS,ABHD3,GRM3,PLCG1,PLA2G7,PLBD1,PPP2CB,PLA2G6,PRKCI,LCAT,IGF1,PLCG2,LYN,GUCY2F,PLCB3,GNAT2,PNPLA3,MAP2K1,GUCY1B3,PLA2G12A
Retinol Biosynthesis	0.349	0.175	LPL,PNPLA3,RDH12,CES2,RBP5,RBP1,DHRS4
Nur77 Signaling in T Lymphocytes	0.341	0.169	CD247,CASP9,PPP3CB,MEF2D,HDAC1,CHP1,SIN3B,NR4A1,APAF1,MAPK7
Calcium-induced T Lymphocyte Apoptosis	0.326	0.167	CD247,LCK,PRKCI,PPP3CB,MEF2D,ZAP70,HDAC1,CHP1,NR4A1,PLCG1,ATP2A1
γ-glutamyl Cycle	0.325	0.188	CHAC1,GCLC,GCLM
Parkinson's Signaling	0.325	0.188	CASP9,MAPK1,MAPK11
3-phosphoinositide Biosynthesis	0.317	0.161	EPHX2,PIK3R1,PIKFYVE,STYXL1,NUDT2,STYX,HACD2,PPFIA2,PTPN12,OCRL,DUSP5,LCK,PHOSPHO1,ACP6,PIK3CG,PTPN1,PGAM5,DUSP11,MTMR2,EYA4,PI4KB,FGFR2,NUDT15,PI4K2A,SYNJ1,INPP5F,DUSP1,PDXP,TPTE,PIK3CD,PTPN22,PPFIA4
Amyotrophic Lateral Sclerosis Signaling	0.311	0.162	TP53,RAB5C,PIK3R1,APAF1,VEGFC,FGFR2,SOD1,XIAP,PAK1,CASP9,IGF1,PROK1,PIK3CG,VEGFD,PIK3CD,CAPN7,RNF19A,BIRC2
Eicosanoid Signaling	0.307	0.164	PTGIS,PLBD1,PLA2G6,LCAT,ABHD3,ALOX5AP,PNPLA3,ALOX12,TBXAS1,PLA2G7,PLA2G12A
L-cysteine Degradation I	0.304	0.25	GOT1
Molybdenum Cofactor Biosynthesis	0.304	0.25	NFS1
Acetate Conversion to Acetyl-CoA	0.304	0.25	ACSS1
Cardiac β-adrenergic Signaling	0.302	0.161	ENPP6,PDE6G,PDE7A,PPP2CA,PDE10A,GRK3,GNG2,RACK1,PPP1CB,PPP1R11,GNG3,PLD6,PRKAG1,ATP2A1,PPP2CB,PPP1R10,ADCY5,PRKAR1B,APEX1,ADCY7,PKIG,PDE6D
Retinoic acid Mediated Apoptosis Signaling	0.3	0.164	CASP9,TIPARP,PARP2,DAP3,APAF1,PARP8,TNFSF10,PARP3,CASP8,PARP1
p70S6K Signaling	0.297	0.16	AKT2,JAK1,NRAS,MAPK1,PPP2CA,RRAS,PIK3R1,SOS2,PLCG1,FGFR2,F2,PPP2CB,PRKCI,PLCG2,PIK3CG,SYK,SOS1,LYN,PLCB3,PIK3CD,MAP2K1
Role of CHK Proteins in Cell Cycle Checkpoint Control	0.294	0.164	TP53,PPP2CB,RFC4,PPP2CA,RFC2,E2F5,RPA1,CDK2,CHEK2
Mitochondrial L-carnitine Shuttle Pathway	0.287	0.176	SLC27A6,CPT2,ACSBG2
Adenosine Nucleotides Degradation II	0.287	0.176	NT5C3A,ADA,ADAT3
Macropinocytosis Signaling	0.284	0.16	NRAS,RRAS,PIK3R1,USP6NL,FGFR2,PLCG1,PAK1,PRKCI,CDC42,PLCG2,PIK3CG,PIK3CD,ACTN4
PKCθ Signaling in T Lymphocytes	0.284	0.159	CD247,RAC2,NRAS,MAPK1,RRAS,PIK3R1,NFKBIE,SOS2,CHP1,PLCG1,FGFR2,LCK,IKBKG,JUN,PPP3CB,PLCG2,PIK3CG,ZAP70,SOS1,PIK3CD,CHUK
Superpathway of Inositol Phosphate Compounds	0.283	0.158	EPHX2,PIK3R1,PIKFYVE,STYX,NUDT2,STYXL1,HACD2,PPFIA2,PTPN12,OCRL,DUSP5,LCK,PHOSPHO1,ACP6,PIK3CG,PTPN1,PGAM5,DUSP11,MTMR2,EYA4,PI4KB,PLCG1,FGFR2,ITPKA,NUDT15,PI4K2A,TMEM55A,SYNJ1,INPP5F,PDXP,DUSP1,PLCG2,TPTE,PLCB3,PIK3CD,PTPN22,PPFIA4
TREM1 Signaling	0.278	0.16	TLR2,STAT5A,AKT2,NOD2,CD40,MAPK1,IL10,TYROBP,PLCG2,TLR1,PLCG1,CD83
CCR5 Signaling in Macrophages	0.271	0.159	CD247,PRKCI,JUN,MAPK1,PLCG2,GNG2,RACK1,MAPK10,PLCG1,GNG3,MAPK11
Ethanol Degradation II	0.268	0.162	ADH5,ALDH4A1,ALDH1A2,ACSS1,DHRS4,ALDH7A1
IL-17A Signaling in Gastric Cells	0.243	0.16	JUN,MAPK1,MAPK10,MAPK11
Ethanol Degradation IV	0.243	0.16	ALDH4A1,ALDH1A2,ACSS1,ALDH7A1
Trehalose Degradation II (Trehalase)	0.239	0.2	HK2
Creatine-phosphate Biosynthesis	0.239	0.2	CKB
Serine Biosynthesis	0.239	0.2	PSPH
Myo-inositol Biosynthesis	0.239	0.2	INPP5F
Trans, trans-farnesyl Diphosphate Biosynthesis	0.239	0.2	FDPS
Glutamate Degradation III (via 4-aminobutyrate)	0.239	0.2	ALDH5A1
Histamine Degradation	0.225	0.158	ALDH4A1,ALDH1A2,ALDH7A1
Arginine Biosynthesis IV	0.192	0.167	OAT
Pyruvate Fermentation to Lactate	0.192	0.167	LDHA
Urea Cycle	0.192	0.167	ARG1
Chondroitin and Dermatan Biosynthesis	0.192	0.167	CHSY1
Thioredoxin Pathway	0.192	0.167	NXN
Pentose Phosphate Pathway (Non-oxidative Branch)	0.192	0.167	RPIA
Glycogen Biosynthesis II (from UDP-D-Glucose)	0.192	0.167	GYS1

## Sheet: WT peaks MOTIFS
DREME
ALPHABET "DNA" DNA-LIKE
A "Adenine" CC0000 ~ T "Thymine" 008000
C "Cytosine" 0000CC ~ G "Guanine" FFB300
N "Any base" = ACGT
X = ACGT
. = ACGT
V "Not T" = ACG
H "Not G" = ACT
D "Not C" = AGT
B "Not A" = CGT
M "Amino" = AC
R "Purine" = AG
W "Weak" = AT
S "Strong" = CG
Y "Pyrimidine" = CT
K "Keto" = GT
U = T
END ALPHABET
strands: + -
Background letter frequencies (from dataset):
A 0.276 C 0.225 G 0.225 T 0.275
MOTIF DAAAYA DREME-1
# Word RC Word Pos Neg P-value E-value
# BEST DAAAYA TRTTTH 57319 39395 2.8e-1269 1.3e-1264
# AAAACA TGTTTT 21636 13065 1.5e-550 6.9e-546
# TAAACA TGTTTA 14463 7754 1.8e-497 8.4e-493
# TAAATA TATTTA 10906 6342 1.3e-289 6.1e-285
# AAAATA TATTTT 13402 9156 2.5e-196 1.2e-191
# GAAACA TGTTTC 11233 8316 3.3e-106 1.5e-101
# GAAATA TATTTC 7565 5528 1.2e-075 5.6e-071
letter-probability matrix: alength= 4 w= 6 nsites= 85420 E= 1.3e-1264							Foxj3_DBD_4
0.455912 0.000000 0.228541 0.315547
1.000000 0.000000 0.000000 0.000000
1.000000 0.000000 0.000000 0.000000
1.000000 0.000000 0.000000 0.000000
0.000000 0.600714 0.000000 0.399286
1.000000 0.000000 0.000000 0.000000
MOTIF AMACMCAC DREME-2
# Word RC Word Pos Neg P-value E-value
# BEST AMACMCAC GTGKGTKT 11141 3959 2.2e-828 1.0e-823
# ACACACAC GTGTGTGT 8412 2784 7.5e-678 3.4e-673
# AAACACAC GTGTGTTT 1803 395 2.7e-216 1.2e-211
# AAACCCAC GTGGGTTT 573 359 1.1e-012 5.0e-008
# ACACCCAC GTGGGTGT 594 455 9.5e-006 4.4e-001
letter-probability matrix: alength= 4 w= 8 nsites= 18374 E= 1.0e-823
1.000000 0.000000 0.000000 0.000000
0.110863 0.889137 0.000000 0.000000						UP00042_2 (Gm397_secondary), ZSCAN4_full
1.000000 0.000000 0.000000 0.000000						GLI2_DBD_1, UP00042_2 (Gm397_secondary), EGR2_DBD, SP3_DBD,
0.000000 1.000000 0.000000 0.000000						ZSCAN4_full, EGR1_full, MA0041.1 (Foxd3), MA0472.1 (EGR2), EGR4_DBD_2,
0.937793 0.062207 0.000000 0.000000						MA0493.1 (Klf1), Egr3_DBD
0.000000 1.000000 0.000000 0.000000
1.000000 0.000000 0.000000 0.000000
0.000000 1.000000 0.000000 0.000000
MOTIF CHGCDG DREME-3
# Word RC Word Pos Neg P-value E-value
# BEST CHGCDG CHGCDG 32713 21713 5.4e-642 2.5e-637
# CAGCAG CTGCTG 15446 9259 5.8e-384 2.6e-379
# CAGCGG CCGCTG 5057 2854 3.2e-142 1.5e-137
# CTGCAG CTGCAG 7035 4488 3.1e-132 1.4e-127
# CAGCTG CAGCTG 6966 4469 4.5e-128 2.1e-123
# CCGCAG CTGCGG 4092 2939 9.3e-045 4.2e-040
# CCGCGG CCGCGG 1079 671 5.0e-023 2.3e-018
							Ascl2_DBD, MA0521.1 (Tcf12)
letter-probability matrix: alength= 4 w= 6 nsites= 40527 E= 2.5e-637							MA0500.1 (Myog), RUNX2_DBD_1, RUNX2_DBD_3, RUNX3_DBD_2, RUNX2_DBD_2, RUNX3_DBD_1,
0.000000 1.000000 0.000000 0.000000							MA0048.1 (NHLH1), NHLH1_DBD, RUNX3_DBD_3, HINFP1_full_1, NHLH1_full, UP00010_2 (Tcfap2b_secondary),
0.430133 0.145261 0.000000 0.424606							GCM1_full_2, GCM1_DBD, GCM2_DBD, RUNX3_full
0.000000 0.000000 1.000000 0.000000
0.000000 1.000000 0.000000 0.000000
0.425864 0.000000 0.136082 0.438054
0.000000 0.000000 1.000000 0.000000
MOTIF SNTTTA DREME-4
# Word RC Word Pos Neg P-value E-value
# BEST SNTTTA TAAANS 42771 31062 2.2e-603 1.0e-598
# GATTTA TAAATC 8010 4949 1.7e-170 7.6e-166
# GCTTTA TAAAGC 7795 4790 5.8e-169 2.6e-164
# CATTTA TAAATG 9124 6271 2.8e-126 1.3e-121
# CCTTTA TAAAGG 5975 4192 9.4e-074 4.3e-069
# GGTTTA TAAACC 5260 3671 1.6e-066 7.2e-062
# CTTTTA TAAAAG 8724 6731 2.4e-062 1.1e-057
# GTTTTA TAAAAC 5581 4011 8.6e-061 3.9e-056
# CGTTTA TAAACG 3752 2629 1.4e-046 6.2e-042
letter-probability matrix: alength= 4 w= 6 nsites= 55420 E= 1.0e-598
0.000000 0.510051 0.489949 0.000000							UP00389_1 (Nkx3-1_2923.2)
0.319397 0.251371 0.163804 0.265428							MA0485.1 (Hoxc9), MA0594.1 (Hoxa9)
0.000000 0.000000 0.000000 1.000000							MYBL2_DBD_4, MYBL1_DBD_1, UP00389_1 (Nkx3-1_2923.2), NR4A2_full_3
0.000000 0.000000 0.000000 1.000000
0.000000 0.000000 0.000000 1.000000
1.000000 0.000000 0.000000 0.000000
# Stopping reason: maximum running time reached
# Running time: 5624.61 seconds

## Sheet: KO peaks MOTIFS
DREME
ALPHABET "DNA" DNA-LIKE
A "Adenine" CC0000 ~ T "Thymine" 008000
C "Cytosine" 0000CC ~ G "Guanine" FFB300
N "Any base" = ACGT
X = ACGT
. = ACGT
V "Not T" = ACG
H "Not G" = ACT
D "Not C" = AGT
B "Not A" = CGT
M "Amino" = AC
R "Purine" = AG
W "Weak" = AT
S "Strong" = CG
Y "Pyrimidine" = CT
K "Keto" = GT
U = T
END ALPHABET
strands: + -
Background letter frequencies (from dataset):
A 0.273 C 0.228 G 0.228 T 0.272
MOTIF TRTTTW DREME-1
# Word RC Word Pos Neg P-value E-value
# BEST TRTTTW WAAAYA 36057 22671 1.2e-997 5.6e-993
# TGTTTT AAAACA 16433 9635 4.4e-458 2.0e-453
# TGTTTA TAAACA 11235 5947 1.6e-399 7.4e-395
# TATTTA TAAATA 8283 4762 9.3e-228 4.4e-223
# TATTTT AAAATA 10205 6804 1.0e-166 4.7e-162
letter-probability matrix: alength= 4 w= 6 nsites= 50767 E= 5.6e-993							Foxj3_DBD_4
0.000000 0.000000 0.000000 1.000000							FOXD3_DBD_2, FOXC2_DBD_2, FOXC1_DBD_1, Foxj3_DBD_4, FOXL1_full_2, Foxc1_DBD_1,
0.402230 0.000000 0.597770 0.000000							FOXC1_DBD_3, MEF2A_DBD, MEF2B_full, MEF2D_DBD, MA0157.1 (FOXO3),
0.000000 0.000000 0.000000 1.000000							FOXB1_full, FOXD2_DBD_2, Foxc1_DBD_2, FOXI1_full_1, FOXL1_full_1, FOXO4_DBD_2, Foxg1_DBD_3,
0.000000 0.000000 0.000000 1.000000							FOXB1_DBD_3, FOXO1_DBD_1, FOXO6_DBD_2, Foxk1_DBD_2, UP00073_1 (Foxa2_primary), Foxj3_DBD_3, UP00235_1 (Hoxc11_3718.2), UP00246_1 (Hoxa11_2218.1), FOXC2_DBD_3, MA0084.1 (SRY), FOXJ2_DBD_3, UP00014_1 (Sox17_primary), FOXP3_DBD, MA0047.2 (Foxa2), FOXJ2_DBD_2, MA0031.1 (FOXD1), MA0052.2 (MEF2A), MA0481.1 (FOXP1), MA0153.1 (HNF1B), MA0480.1 (Foxo1), FOXO3_full_2, FOXJ3_DBD_3, UP00061_1 (Foxl1_primary)…
0.000000 0.000000 0.000000 1.000000
0.413379 0.000000 0.000000 0.586621
MOTIF ACACACVC DREME-2
# Word RC Word Pos Neg P-value E-value
# BEST ACACACVC GBGTGTGT 8462 3055 3.3e-614 1.5e-609
# ACACACAC GTGTGTGT 6705 2269 1.5e-525 6.8e-521
# ACACACGC GCGTGTGT 1258 455 5.1e-088 2.4e-083
# ACACACCC GGGTGTGT 651 354 2.0e-021 9.3e-017
letter-probability matrix: alength= 4 w= 8 nsites= 14109 E= 1.5e-609
1.000000 0.000000 0.000000 0.000000
0.000000 1.000000 0.000000 0.000000
1.000000 0.000000 0.000000 0.000000
0.000000 1.000000 0.000000 0.000000							ZSCAN4_full, UP00042_2 (Gm397_secondary)
1.000000 0.000000 0.000000 0.000000							ZSCAN4_full, UP00042_2 (Gm397_secondary), MA0493.1 (Klf1), UP00039_1 (Foxj3_primary),
0.000000 1.000000 0.000000 0.000000							MGA_DBD_1, MA0039.2 (Klf4), MA0511.1 (RUNX2), MA0472.1 (EGR2)
0.886385 0.040045 0.073570 0.000000
0.000000 1.000000 0.000000 0.000000
MOTIF CHGCDG DREME-3
# Word RC Word Pos Neg P-value E-value
# BEST CHGCDG CHGCDG 26513 17390 4.4e-552 2.0e-547
# CAGCAG CTGCTG 12364 7390 2.1e-311 9.6e-307
# CAGCGG CCGCTG 4324 2401 3.8e-128 1.8e-123
# CTGCAG CTGCAG 5582 3447 6.7e-119 3.1e-114
# CAGCTG CAGCTG 5553 3446 3.4e-116 1.5e-111
# CCGCAG CTGCGG 3360 2486 1.4e-031 6.6e-027
# CCGCGG CCGCGG 956 646 3.7e-015 1.7e-010
letter-probability matrix: alength= 4 w= 6 nsites= 32915 E= 2.0e-547
0.000000 1.000000 0.000000 0.000000							MA0521.1 (Tcf12), Ascl2_DBD
0.432508 0.151785 0.000000 0.415707							MA0500.1 (Myog), MA0521.1 (Tcf12), HINFP1_full_1, ZIC4_DBD, Zic3_DBD, ZIC1_full, ZIC3_full,
0.000000 0.000000 1.000000 0.000000							Ascl2_DBD, MSC_full, NHLH1_DBD, NHLH1_full, TFAP4_DBD, TFAP4_full,
0.000000 1.000000 0.000000 0.000000							MA0048.1 (NHLH1), MA0522.1 (Tcf3), TGIF1_DBD, UP00102_2 (Zic1_secondary), Tcf21_DBD,
0.423667 0.000000 0.143309 0.433024							MYF6_full, MA0461.1 (Atoh1), MA0499.1 (Myod1), UP00057_2 (Zic2_secondary),
0.000000 0.000000 1.000000 0.000000							UP00006_2 (Zic3_secondary), UP00099_1 (Ascl2_primary)
MOTIF SNTTTA DREME-4
# Word RC Word Pos Neg P-value E-value
# BEST SNTTTA TAAANS 33206 23952 2.7e-483 1.2e-478
# GATTTA TAAATC 6196 3596 7.1e-163 3.2e-158
# GCTTTA TAAAGC 6150 3763 8.3e-136 3.8e-131
# CATTTA TAAATG 6818 4788 3.3e-085 1.5e-080
# GTTTTA TAAAAC 4533 3173 5.4e-057 2.4e-052
# GGTTTA TAAACC 4184 2983 5.9e-048 2.7e-043
# CTTTTA TAAAAG 6658 5177 2.0e-045 9.0e-041
# CCTTTA TAAAGG 4408 3235 3.4e-043 1.5e-038
# CGTTTA TAAACG 3086 2122 2.6e-042 1.2e-037
letter-probability matrix: alength= 4 w= 6 nsites= 43122 E= 1.2e-478
0.000000 0.499443 0.500557 0.000000
0.312671 0.248875 0.169797 0.268656								UP00389_1 (Nkx3-1_2923.2)
0.000000 0.000000 0.000000 1.000000								MA0485.1 (Hoxc9), MA0594.1 (Hoxa9)
0.000000 0.000000 0.000000 1.000000
0.000000 0.000000 0.000000 1.000000
1.000000 0.000000 0.000000 0.000000
# Stopping reason: maximum running time reached
# Running time: 5661.68 seconds

## Sheet: 48h KD UP Vs ATAC
z_e_o::To	z_e_o::Gene Name	mgi_database::human_gene	fold48	Log2FoldChange 48	deg48			Genes	Log2 FC
CCNG1	cyclin G1(ccng1)	CCNG1	2.06778	1.04808	1			48h KD UP Vs ATAC
ISG15	ISG15 ubiquitin-like modifier(isg15)		2.86923	1.52067	1
ISG20	interferon stimulated exonuclease gene(isg20)		2.53074	1.33956	1			310 common elements in "RNA KD Up" and "ATAC":
pi15a	peptidase inhibitor 15a(pi15a)	PI15	5.90207	2.56122	1			Genes	Log2 FC
TP53	tumor protein p53(tp53)	TP53	4.60045	2.20178	1			CCNG1	1.04808
zgc:136826	zgc:136826(zgc:136826)	RPS27L	4.481	2.16382	1			ISG15	1.52067
ckmb	creatine kinase, muscle b(ckmb)		2.67706	1.42065	1			TP53	2.20178
FITM1	fat storage-inducing transmembrane protein 1(fitm1)	FITM1	19.9194	4.3161	1			TMEM38A	2.01277
jag2a	jagged 2a(jag2a)		17.5723	4.13523	1			ASIC1A	4.7651
LAMA5	laminin, alpha 5(lama5)	LAMA5	2.43682	1.285	1			ASMT2	2.09583
LNX1	ligand of numb-protein X 1(lnx1)	LNX1	18.3931	4.20109	1			ATP1A2A	2.05632
ns:zf-e68	ns:zf-e68(ns:zf-e68)		4.85693	2.28005	1			CDH6	1.78414
RBL2	retinoblastoma-like 2 (p130)(rbl2)	RBL2	6.01185	2.58781	1			EYA4	1.23594
RD3	retinal degeneration 3(rd3)	RD3	10.534	3.39698	1			BMB	3.10746
si:dkey-145p14.5	si:dkey-145p14.5(si:dkey-145p14.5)	ANKRD50	3.22149	1.68773	1			CHRNG	2.08754
TMEM38A	transmembrane protein 38A(tmem38a)	TMEM38A	4.03557	2.01277	1			LYRM1	1.90398
ADRB1	adrenoceptor beta 1(adrb1)	ADRB1	15.8381	3.98532	1			MDM2	1.21238
arhgef25b	Rho guanine nucleotide exchange factor (GEF) 25b(arhgef25b)		3.78485	1.92024	1			MMP2	1.19291
asic1a	acid-sensing (proton-gated) ion channel 1a(asic1a)	ASIC1	27.1918	4.7651	1			NKX3.2	2.27452
asmt2	acetylserotonin O-methyltransferase 2(asmt2)		4.27471	2.09583	1			OSR2	2.39758
atp1a2a	ATPase, Na+/K+ transporting, alpha 2a polypeptide(atp1a2a)	ATP1A2	4.15924	2.05632	1			PARP3	1.96605
casq1a	calsequestrin 1a(casq1a)	CASQ1	19.8282	4.30948	1			RSPO1	1.53626
CDH6	cadherin 6(cdh6)	CDH6	3.44413	1.78414	1			SESN3	1.00668
col14a1a	collagen, type XIV, alpha 1a(col14a1a)	COL14A1	3.4292	1.77787	1			TNFAIP6	1.71498
cpa6	carboxypeptidase A6(cpa6)	CPA6	4.56576	2.19086	1			TNNI2B.1	1.90692
dlx3b	distal-less homeobox 3b(dlx3b)	DLX3	2.41591	1.27257	1			TXLNBB	1.77393
DOCK5	dedicator of cytokinesis 5(dock5)	DOCK5	17.1865	4.1032	1			ATP1A1A.4	1.51733
EYA4	EYA transcriptional coactivator and phosphatase 4(eya4)		2.35535	1.23594	1			HNF1BA	2.29613
fjx1	four jointed box 1(fjx1)	FJX1	34.3701	5.10308	1			HNF4A	3.49068
GMPR	guanosine monophosphate reductase(gmpr)	GMPR	5.97367	2.57862	1			LIPT2	1.83395
htra1b	HtrA serine peptidase 1b(htra1b)		4.85762	2.28025	1			LMO7B	3.17979
lamb1a	laminin, beta 1a(lamb1a)	LAMB1	2.26056	1.17668	1			MYOD1	2.89855
ldlra	low density lipoprotein receptor a(ldlra)	LDLR	3.67872	1.87921	1			NFE2L2B	2.30728
mmrn2b	multimerin 2b(mmrn2b)		5.77593	2.53005	1			SLC4A2A	1.20173
myofl	myoferlin like(myofl)	MYOF	3.21388	1.68432	1			SLC5A9	4.53291
prdm12b	PR domain containing 12b(prdm12b)	PRDM12	4.78519	2.25858	1			PRKACBA	1.99265
prr33	proline rich 33(prr33)		12.2692	3.61697	1			TBX18	1.61188
ptprfa	protein tyrosine phosphatase, receptor type, f, a(ptprfa)	PTPRF	2.15768	1.10948	1			WISP2	1.35007
RFX7	regulatory factor X, 7(rfx7)		16.9379	4.08219	1			BGNB	2.44194
spint1b	serine peptidase inhibitor, Kunitz type 1 b(spint1b)		4.47227	2.16101	1			EGR2B	1.32975
adamts1	ADAM metallopeptidase with thrombospondin type 1 motif, 1(adamts1)	ADAMTS1	2.11418	1.0801	1			GREM2B	2.99012
bmb	brambleberry(bmb)		8.61862	3.10746	1			ABCF1	1.32327
CDKN1A	cyclin-dependent kinase inhibitor 1A(cdkn1a)		3.62358	1.85742	1			ASPN	2.03013
CHRNG	cholinergic receptor, nicotinic, gamma(chrng)	CHRNG	4.25024	2.08754	1			CIRH1A	1.12745
FOXI1	forkhead box i1(foxi1)		17.5194	4.13088	1			CTPS1A	1.3411
foxj1a	forkhead box J1a(foxj1a)	FOXJ1	15.3144	3.93682	1			EXOSC5	1.19662
fsta	follistatin a(fsta)	FST	8.51544	3.09008	1			FAM136A	1.24959
gpd1a	glycerol-3-phosphate dehydrogenase 1a(gpd1a)	GPD1	2.32551	1.21755	1			HEATR3	1.11233
irx5a	iroquois homeobox 5a(irx5a)		4.24865	2.08701	1			HGH1	1.24364
klhl40a	kelch-like family member 40a(klhl40a)	KLHL40	5.36544	2.4237	1			HK2	1.04436
LYRM1	LYR motif containing 1(lyrm1)	LYRM1	3.74243	1.90398	1			IMP4	1.04388
MDM2	MDM2 oncogene, E3 ubiquitin protein ligase(mdm2)	MDM2	2.31719	1.21238	1			NOL11	1.20069
MMP2	matrix metallopeptidase 2(mmp2)	MMP2	2.28613	1.19291	1			NOP58	1.06486
nkx3.2	NK3 homeobox 2(nkx3.2)	NKX3-2	4.83836	2.27452	1			PAK1IP1	1.40073
NUDT6	nudix (nucleoside diphosphate linked moiety X)-type motif 6(nudt6)	NUDT6	2.64341	1.4024	1			PFDN2	1.24803
OPTC	opticin(optc)	OPTC	40.1808	5.32843	1			PHB	1.05479
osr2	odd-skipped related transciption factor 2(osr2)	OSR2	5.2692	2.39758	1			POLR1C	1.11946
PARP3	poly (ADP-ribose) polymerase family, member 3(parp3)	PARP3	3.90698	1.96605	1			POLR3H	1.06626
PHLDA3	pleckstrin homology-like domain, family A, member 3(phlda3)	PHLDA3	4.13059	2.04635	1			PRMT3	1.04043
rdh10a	retinol dehydrogenase 10a(rdh10a)	RDH10	2.71129	1.43898	1			PSPH	1.05968
RSPO1	R-spondin 1(rspo1)	RSPO1	2.90042	1.53626	1			PUS7	1.48746
SESN3	sestrin 3(sesn3)	SESN3	2.00928	1.00668	1			RRP7A	1.38426
smyd1b	SET and MYND domain containing 1b(smyd1b)	SMYD1	3.15945	1.65967	1			RRS1	1.58397
tfa	transferrin-a(tfa)	TF	25.8744	4.69346	1			SURF6	1.12051
TNFAIP6	tumor necrosis factor, alpha-induced protein 6(tnfaip6)	TNFAIP6	3.28292	1.71498	1			THYN1	1.36511
tnni2b.1	troponin I type 2b (skeletal, fast), tandem duplicate 1(tnni2b.1)		3.75007	1.90692	1			UTP11L	1.1267
txlnbb	taxilin beta b(txlnbb)		3.41985	1.77393	1			UTP23	1.28514
UPB1	ureidopropionase, beta(upb1)	UPB1	3.81846	1.93299	1			UTP3	1.04066
zgc:92287	zgc:92287(zgc:92287)		6.2313	2.63953	1			WDR12	1.01684
ADPRM	ADP-ribose/CDP-alcohol diphosphatase, manganese-dependent(adprm)	ADPRM	3.1521	1.65632	1			ADGRV1	1.76928
atp1a1a.4	ATPase, Na+/K+ transporting, alpha 1a polypeptide, tandem duplicate 4(atp1a1a.4)		2.8626	1.51733	1			ZGC:171967	1.33127
BATF3	basic leucine zipper transcription factor, ATF-like 3(batf3)	BATF3	3.23607	1.69424	1			ANXA2A	1.33454
BDNF	brain-derived neurotrophic factor(bdnf)	BDNF	2.20399	1.14012	1			ATP2A1	2.52537
CAMK2N2	calcium/calmodulin-dependent protein kinase II inhibitor 2(camk2n2)		4.53238	2.18027	1			CELSR2	1.38777
ccser2b	coiled-coil serine-rich protein 2b(ccser2b)		2.26418	1.17899	1			ENG1B	1.24402
CDH15	cadherin 15, type 1, M-cadherin (myotubule)(cdh15)	CDH15	6.62361	2.72762	1			GATA5	2.89719
efemp2a	EGF containing fibulin-like extracellular matrix protein 2a(efemp2a)		3.8147	1.93157	1			IRX3A	1.97251
ggt1b	gamma-glutamyltransferase 1b(ggt1b)		10.5544	3.39978	1			AACS	2.20282
grip2a	glutamate receptor interacting protein 2a(grip2a)		3.99235	1.99724	1			ABCD3A	1.04694
gtpbp1l	GTP binding protein 1, like(gtpbp1l)		6.15803	2.62247	1			ACTN3B	1.20114
hnf1ba	HNF1 homeobox Ba(hnf1ba)	HNF1B	4.91138	2.29613	1			BCAM	1.05686
HNF4A	hepatocyte nuclear factor 4, alpha(hnf4a)	HNF4A	11.2408	3.49068	1			C6	3.76071
LIPT2	lipoyl(octanoyl) transferase 2 (putative)(lipt2)	LIPT2	3.56512	1.83395	1			CACNA1SB	2.7353
lmo7b	LIM domain 7b(lmo7b)		9.06177	3.17979	1			CADM2A	3.42367
LOC100329375	CD59 glycoprotein-like(LOC100329375)		5.50964	2.46196	1			CXADR	1.90751
MYOD1	myogenic differentiation 1(myod1)	MYOD1	7.45676	2.89855	1			DHTKD1	1.5934
nfe2l2b	nuclear factor, erythroid 2-like 2b(nfe2l2b)		4.94948	2.30728	1			EHMT2	1.38117
notum1a	notum pectinacetylesterase homolog 1a (Drosophila)(notum1a)	NOTUM	18.4386	4.20466	1			FAM101A	1.56313
pappaa	pregnancy-associated plasma protein A, pappalysin 1a(pappaa)	PAPPA	11.6118	3.53751	1			FN1A	1.24849
PRMT6	protein arginine methyltransferase 6(prmt6)	PRMT6	4.29566	2.10288	1			GATM	1.04539
rhobtb2b	Rho-related BTB domain containing 2b(rhobtb2b)	RHOBTB2	8.67196	3.11636	1			IPO8	2.32672
rhoub	ras homolog family member Ub(rhoub)		2.19814	1.13628	1			ITGB1B.1	1.04441
si:ch211-229g11.6	si:ch211-229g11.6(si:ch211-229g11.6)		10.9182	3.44866	1			JMJD6	1.28562
si:dkey-240h12.3	si:dkey-240h12.3(si:dkey-240h12.3)		5.28915	2.40304	1			JPH2	2.00258
slc2a1a	solute carrier family 2 (facilitated glucose transporter), member 1a(slc2a1a)	SLC2A1	11.4483	3.51707	1			KCNJ2A	1.64498
slc4a2a	solute carrier family 4 (anion exchanger), member 2a(slc4a2a)	SLC4A2	2.30015	1.20173	1			KDM4C	3.10665
SLC5A9	solute carrier family 5 (sodium/sugar cotransporter), member 9(slc5a9)	SLC5A9	23.1495	4.53291	1			KDSR	1.13065
smyd2b	SET and MYND domain containing 2b(smyd2b)		2.90796	1.54001	1			LACE1B	1.5329
smyhc1	slow myosin heavy chain 1(smyhc1)		3.15097	1.6558	1			MUL1B	3.17859
STM	starmaker(stm)		10.3513	3.37174	1			NCBP3	1.0709
TAT	tyrosine aminotransferase(tat)	TAT	8.08139	3.0146	1			NPNT	1.1543
TSPAN11	tetraspanin 11(tspan11)	TSPAN11	2.34548	1.22988	1			PACS2	3.83606
vgll2a	vestigial-like family member 2a(vgll2a)	VGLL2	4.08765	2.03127	1			PCSK1	5.42898
wu:fj64h06	wu:fj64h06(wu:fj64h06)		3.56634	1.83444	1			PLCG1	1.25633
zgc:112964	zgc:112964(zgc:112964)		3.27499	1.71149	1			PRKG1A	2.59247
ZNHIT6	zinc finger HIT-type containing 6(znhit6)		3.61381	1.85352	1			PTCH1	1.52463
zgc:158446	zgc:158446(zgc:158446)		3.15503	1.65765	1			PTCH2	2.03464
myhz2	myosin, heavy polypeptide 2, fast muscle specific(myhz2)		2.89002	1.53108	1			SCRIB	1.18766
dennd3b	DENN/MADD domain containing 3b(dennd3b)		6.98299	2.80384	1			SERPIND1	3.51634
LTK	leukocyte receptor tyrosine kinase(ltk)		5.41158	2.43605	1			SFXN1	1.97718
mrc1b	mannose receptor, C type 1b(mrc1b)		2.77624	1.47313	1			SHISA4	2.04603
TONSL	tonsoku-like, DNA repair protein(tonsl)	TONSL	2.2098	1.14391	1			SI:DKEY-253D23.9	2.55533
zgc:86709	zgc:86709(zgc:86709)		2.41071	1.26946	1			SLIT3	1.98809
CFH	complement factor H(cfh)	CFH	2.07509	1.05317	1			SMYD1A	2.25437
mpx	myeloid-specific peroxidase(mpx)	EPX	2.69438	1.42995	1			SOX10	1.73383
prkacba	protein kinase, cAMP-dependent, catalytic, beta a(prkacba)		3.97967	1.99265	1			SRFB	1.97883
si:ch211-57n23.4	si:ch211-57n23.4(si:ch211-57n23.4)		4.72514	2.24036	1			TENM4	2.43505
TBX18	T-box 18(tbx18)	TBX18	3.0565	1.61188	1			TMBIM1	2.53058
vwa11	von Willebrand factor A domain containing 11(vwa11)		2.24984	1.16982	1			TMEM120B	2.76228
wisp2	WNT1 inducible signaling pathway protein 2(wisp2)		2.54925	1.35007	1			TMPRSS4A	4.34258
zgc:158868	zgc:158868(zgc:158868)	si:ch73-186j5.2	5.1899	2.37571	1			TNC	1.04334
ANGPTL7	angiopoietin-like 7(angptl7)	ANGPTL7	2.52228	1.33473	1			TRMT44	2.03739
APOF	apolipoprotein F(apof)		2.22875	1.15623	1			TTC21B	1.18293
bgnb	biglycan b(bgnb)	BGN	5.43373	2.44194	1			ZMYM4	1.20478
cthrc1a	collagen triple helix repeat containing 1a(cthrc1a)	CTHRC1	2.17654	1.12204	1			CBSA	2.15568
egr2b	early growth response 2b(egr2b)	EGR2	2.51359	1.32975	1			DDX55	1.70594
fkbp1ab	FK506 binding protein 1Ab(fkbp1ab)		2.64996	1.40597	1			DIMT1L	2.21775
grem2b	gremlin 2, DAN family BMP antagonist b(grem2b)	GREM2	7.94541	2.99012	1			ELP3	1.12583
ms4a17a.10	membrane-spanning 4-domains, subfamily A, member 17A.10(ms4a17a.10)		5.66655	2.50247	1			ACTC1A	1.43627
si:ch211-212k18.5	si:ch211-212k18.5(si:ch211-212k18.5)	sall2	3.49238	1.80421	1			COL9A2	1.42528
si:ch73-23l24.1	si:ch73-23l24.1(si:ch73-23l24.1)		2.2588	1.17556	1			FXYD1	2.05791
TAGLN	transgelin(tagln)	TAGLN	6.51981	2.70483	1			GGT5A	1.432
AATF	apoptosis antagonizing transcription factor(aatf)	AATF	2.10018	1.07052	1			GLIPR2L	1.65188
ABCF1	ATP-binding cassette, sub-family F (GCN20), member 1(abcf1)	ABCF1	2.50233	1.32327	1			GPC4	1.42572
ABCF3	ATP-binding cassette, sub-family F (GCN20), member 3(abcf3)	ABCF3	2.54594	1.3482	1			HOXB8A	1.05769
ABT1	activator of basal transcription 1(abt1)	ABT1	2.36921	1.24441	1			HSPB11	1.26408
ASPN	asporin (LRR class 1)(aspn)	ASPN	4.08441	2.03013	1			HSPB9	1.09514
auts2a	autism susceptibility candidate 2a(auts2a)	AUTS2	2.24111	1.16422	1			KRT97	1.34652
BMS1	BMS1 ribosome biogenesis factor(bms1)	BMS1	2.14412	1.10039	1			MAPRE3B	1.21924
CEP97	centrosomal protein 97(cep97)	CEP97	2.12331	1.08632	1			MUSTN1B	2.78019
CIRH1A	cirrhosis, autosomal recessive 1A (cirhin)(cirh1a)	UTP4	2.18472	1.12745	1			MYL10	1.12403
CLCF1	cardiotrophin-like cytokine factor 1(clcf1)	CLCF1	2.50943	1.32736	1			NAT8L	1.68222
CMC2	C-x(9)-C motif containing 2(cmc2)	CMC2	2.15402	1.10703	1			NEK8	1.54318
CRLS1	cardiolipin synthase 1(crls1)	CRLS1	2.37575	1.24838	1			NEXN	1.90512
ctps1a	CTP synthase 1a(ctps1a)	CTPS1	2.53345	1.3411	1			NRG2A	1.59311
CTTN	cortactin(cttn)	CTTN	2.23908	1.1629	1			RBFOX1L	1.13648
CYYR1	cysteine/tyrosine-rich 1(cyyr1)	CYYR1	2.12952	1.09053	1			RDH14B	1.6792
DTWD1	DTW domain containing 1(dtwd1)	DTWD1	3.07569	1.62091	1			SI:DKEY-4P15.3	1.06734
DUS4L	dihydrouridine synthase 4-like (S. cerevisiae)(dus4l)	DUS4L	2.15757	1.10941	1			SLC3A2A	1.28182
EED	embryonic ectoderm development(eed)	EED	2.01745	1.01254	1			TPMA	1.00091
ESF1	ESF1, nucleolar pre-rRNA processing protein, homolog (S. cerevisiae)(esf1)	ESF1	2.19893	1.1368	1			TRIM63A	2.46899
EXOSC5	exosome component 5(exosc5)	EXOSC5	2.29202	1.19662	1			ZGC:110340	1.03635
FAHD1	fumarylacetoacetate hydrolase domain containing 1(fahd1)	FAHD1	5.62931	2.49296	1			ADAMTS3	1.4124
FAM136A	family with sequence similarity 136, member A(fam136a)		2.37774	1.24959	1			ADAT3	1.49065
hamp	hepcidin antimicrobial peptide(hamp)		3.21184	1.6834	1			ADOA	1.09655
HEATR3	HEAT repeat containing 3(heatr3)	HEATR3	2.16194	1.11233	1			ALDH1A2	1.0203
HGH1	HGH1 homolog (S. cerevisiae)(hgh1)	HGH1	2.36795	1.24364	1			ALKBH6	1.05906
HK2	hexokinase 2(hk2)	HK2	2.06245	1.04436	1			APOA1B	1.25617
htra3a	HtrA serine peptidase 3a(htra3a)		2.29321	1.19737	1			APOA4B.1	4.55659
IFRD2	interferon-related developmental regulator 2(ifrd2)	IFRD2	2.11697	1.082	1			AQP8B	3.84515
IMP4	IMP4, U3 small nucleolar ribonucleoprotein, homolog (yeast)(imp4)	IMP4	2.06176	1.04388	1			ARHGEF1B	2.12586
klf12a	Kruppel-like factor 12a(klf12a)		2.16744	1.11599	1			ARL4CA	1.121
LOC101884223	L-seryl-tRNA(Sec) kinase-like(LOC101884223)	PSTK	2.25792	1.175	1			ATP13A1	1.4781
LRRC20	leucine rich repeat containing 20(lrrc20)	LRRC20	2.0301	1.02155	1			ATP2A1L	2.92752
MED18	mediator of RNA polymerase II transcription, subunit 18 homolog (yeast)(med18)	MED18	2.07849	1.05554	1			ATPAF2	1.0957
MPHOSPH10	M-phase phosphoprotein 10 (U3 small nucleolar ribonucleoprotein)(mphosph10)	MPHOSPH10	2.82536	1.49844	1			BAG3	1.61125
MRPL2	mitochondrial ribosomal protein L2(mrpl2)	MRPL2	2.42084	1.27551	1			BCS1L	1.18218
MRPL46	mitochondrial ribosomal protein L46(mrpl46)	MRPL46	2.21383	1.14654	1			BMP7A	3.58442
MRTO4	MRT4 homolog, ribosome maturation factor(mrto4)	MRTO4	2.01725	1.01239	1			BNC2	1.09851
NLE1	notchless homolog 1 (Drosophila)(nle1)	NLE1	2.09669	1.06811	1			BOKB	4.1971
NOL11	nucleolar protein 11(nol11)	NOL11	2.29849	1.20069	1			CCDC120	1.18668
NOP58	NOP58 ribonucleoprotein homolog (yeast)(nop58)	NOP58	2.09197	1.06486	1			CCDC149B	1.85067
NOP9	NOP9 nucleolar protein(nop9)	NOP9	3.11734	1.64031	1			CDK8	1.27773
PAK1IP1	PAK1 interacting protein 1(pak1ip1)	PAK1IP1	2.64034	1.40073	1			CDNF	4.67744
pcolce2a	procollagen C-endopeptidase enhancer 2a(pcolce2a)		2.2353	1.16047	1			CFL2	1.27657
PFDN2	prefoldin subunit 2(pfdn2)	PFDN2	2.37516	1.24803	1			CHCHD4B	1.214
PHB	prohibitin(phb)	PHB	2.07741	1.05479	1			CLDND1A	1.64992
PHLDA2	pleckstrin homology-like domain, family A, member 2(phlda2)	PHLDA2	4.15027	2.0532	1			CLU	1.24944
POLR1C	polymerase (RNA) I polypeptide C(polr1c)	POLR1C	2.17266	1.11946	1			CLYBL	1.24658
POLR3H	polymerase (RNA) III (DNA directed) polypeptide H(polr3h)	POLR3H	2.094	1.06626	1			COG4	1.4418
PRMT3	protein arginine methyltransferase 3(prmt3)	PRMT3	2.05685	1.04043	1			CREB3L1	1.52005
PRMT5	protein arginine methyltransferase 5(prmt5)	PRMT5	2.47832	1.30936	1			DCLRE1C	1.20905
PSPH	phosphoserine phosphatase(psph)	PSPH	2.08447	1.05968	1			DDX20	1.63884
PUS7	pseudouridylate synthase 7 (putative)(pus7)	PUS7	2.80395	1.48746	1			DHX37	1.13101
RARS	arginyl-tRNA synthetase(rars)	RARS	2.73797	1.4531	1			DIEXF	1.29734
rbms2b	RNA binding motif, single stranded interacting protein 2b(rbms2b)		2.07655	1.05419	1			DNAJC10	1.35452
RPP40	ribonuclease P/MRP 40 subunit(rpp40)	RPP40	2.40898	1.26842	1			DNAJC21	1.19267
RRP1	ribosomal RNA processing 1(rrp1)	RRP1B	2.50709	1.32601	1			DNTTIP2	1.63339
RRP7A	ribosomal RNA processing 7 homolog A(rrp7a)	RRP7A	2.61038	1.38426	1			DPH5	1.49508
RRP9	ribosomal RNA processing 9, small subunit (SSU) processome component, homolog (yeast)(rrp9)	RRP9	2.21579	1.14782	1			DPYSL5A	1.75003
RRS1	RRS1 ribosome biogenesis regulator homolog (S. cerevisiae)(rrs1)	RRS1	2.99795	1.58397	1			EDNRAB	1.22613
sec24a	SEC24 homolog A, COPII coat complex component(sec24a)	SEC24A	2.57664	1.36549	1			EFNB1	1.09051
si: zfos-932h1.3	si: zfos-932h1.3(si: zfos-932h1.3)	si:dkey-14d8.1	2.00309	1.00223	1			F5	2.63398
si:ch211-284b7.3	si:ch211-284b7.3(si:ch211-284b7.3)	C1orf123	2.08174	1.05779	1			FAM129BA	1.10028
si:dkey-165n16.1	si:dkey-165n16.1(si:dkey-165n16.1)		2.24061	1.16389	1			FASTK	1.40023
SURF6	surfeit 6(surf6)	SURF6	2.17424	1.12051	1			FGF20A	4.1438
THYN1	thymocyte nuclear protein 1(thyn1)	THYN1	2.57595	1.36511	1			FGF3	2.22015
tomm20a	translocase of outer mitochondrial membrane 20(tomm20a)		2.2727	1.18441	1			FLRT3	1.0462
TRMT1	tRNA methyltransferase 1(trmt1)	TRMT1	2.63154	1.39591	1			FXR2	1.21651
TSR1	TSR1, 20S rRNA accumulation, homolog (S. cerevisiae)(tsr1)	TSR1	2.37016	1.24498	1			GCGA	6.5744
UTP11L	UTP11-like, U3 small nucleolar ribonucleoprotein (yeast)(utp11l)	UTP11L	2.18358	1.1267	1			GCSHB	2.25099
UTP18	UTP18 small subunit (SSU) processome component(utp18)	UTP18	2.05803	1.04127	1			GSPT1	1.00625
UTP23	UTP23, small subunit (SSU) processome component, homolog (yeast)(utp23)	UTP23	2.43705	1.28514	1			HEMK1	1.76029
UTP3	UTP3, small subunit (SSU) processome component, homolog (S. cerevisiae)(utp3)	UTP3	2.05717	1.04066	1			HER15.1	1.70746
WDR12	WD repeat domain 12(wdr12)	WDR12	2.02349	1.01684	1			HMGCRA	2.38005
WDR43	WD repeat domain 43(wdr43)	WDR43	2.48001	1.31035	1			HPDL	1.19427
ZNF330	zinc finger protein 330(znf330)	ZNF330	2.06393	1.04539	1			HSPA4B	1.08258
ZNRD1	zinc ribbon domain containing 1(znrd1)	ZNRD1	2.44207	1.2881	1			HTR2B	1.49125
ACOX3	acyl-CoA oxidase 3, pristanoyl(acox3)	ACOX3	4.00439	2.00158	1			IARS	1.80276
ADGRV1	adhesion G protein-coupled receptor V1(adgrv1)	ADGRV1	3.40883	1.76928	1			IM:7138535	1.67221
si:ch211-79l20.4	si:ch211-79l20.4(si:ch211-79l20.4)	KIAA1429	2.11102	1.07794	1			ITGA11A	1.81085
si:dkey-21c1.4	si:dkey-21c1.4(si:dkey-21c1.4)		10.0069	3.32292	1			JADE3	1.12055
XPO4	exportin 4(xpo4)	XPO4	2.04752	1.03388	1			KCNJ1B	3.61535
zgc:171967	zgc:171967(zgc:171967)		2.51624	1.33127	1			KDR	1.3232
actn3a	actinin alpha 3a(actn3a)		3.70307	1.88872	1			LEMD3	1.58047
anxa1a	annexin A1a(anxa1a)	ANXA1	2.06839	1.04851	1			LNX2B	1.49203
anxa2a	annexin A2a(anxa2a)	ANXA2	2.52196	1.33454	1			LOC100148329	1.62564
ATP2A1	ATPase, Ca++ transporting, cardiac muscle, fast twitch 1(atp2a1)	ATP2A1	5.7572	2.52537	1			LOC100149863	2.85429
cacna1ba	calcium channel, voltage-dependent, N type, alpha 1B subunit, a(cacna1ba)	CACNA1B	3.95782	1.98471	1			LOXL1	2.39514
cacnb4b	calcium channel, voltage-dependent, beta 4b subunit(cacnb4b)		5.03195	2.33112	1			LPL	1.04557
CELSR2	cadherin, EGF LAG seven-pass G-type receptor 2(celsr2)		2.61674	1.38777	1			LRRN1	1.25237
ckma	creatine kinase, muscle a(ckma)	CKM	2.54203	1.34598	1			MARS	1.0437
cmn	calymmin(cmn)		4.5882	2.19793	1			MATN3A	1.14419
col2a1a	collagen, type II, alpha 1a(col2a1a)	COL2A1	4.31233	2.10847	1			METTL21A	1.19301
colgalt2	collagen beta(1-O)galactosyltransferase 2(colgalt2)	COLGALT2	2.30997	1.20787	1			MMAA	1.3414
EGR3	early growth response 3(egr3)	EGR3	2.4784	1.30941	1			MMACHC	1.82693
eng1b	engrailed homeobox 1b(eng1b)	EN1	2.36858	1.24402	1			MON1A	1.52252
fat1a	FAT atypical cadherin 1a(fat1a)		2.41133	1.26983	1			MPV17L2	1.45235
frem2b	Fras1 related extracellular matrix protein 2b(frem2b)		4.71021	2.23579	1			MRPS23	1.1418
GATA5	GATA binding protein 5(gata5)	GATA5	7.44973	2.89719	1			MSTO1	1.27972
hhatla	hedgehog acyltransferase-like, a(hhatla)	HHATL	3.35821	1.74769	1			MTG1	1.48802
irx3a	iroquois homeobox 3a(irx3a)		3.92449	1.97251	1			MTHFD1L	1.73671
jam2b	junctional adhesion molecule 2b(jam2b)	jam2a	4.01139	2.0041	1			MTP	2.168
LAMB2	laminin, beta 2 (laminin S)(lamb2)	LAMB2	3.86512	1.95051	1			MURCA	1.57222
LEPR	leptin receptor(lepr)	LEPR	4.39189	2.13484	1			MYO1CA	1.92737
LOC103909969	versican core protein-like(LOC103909969)		3.70973	1.89131	1			MYOG	2.02811
megf6b	multiple EGF-like-domains 6b(megf6b)	MEGF6	3.00719	1.58841	1			NAA15A	1.0831
mxra5a	matrix-remodelling associated 5a(mxra5a)	MXRA5	2.25661	1.17416	1			NANP	1.75563
NEB	nebulin(neb)		3.14579	1.65342	1			NELFA	1.07885
ntn2	netrin 2(ntn2)		3.00996	1.58975	1			NIPA1	1.89013
palmda	palmdelphin a(palmda)		28.5199	4.8339	1			NOC2L	1.26392
sema3bl	sema domain, immunoglobulin domain (Ig), short basic domain, secreted, (semaphorin) 3bl(sema3bl)	SEMA3G	4.74828	2.24741	1			NR2C2AP	1.11317
thbs1b	thrombospondin 1b(thbs1b)	THBS1	3.57811	1.8392	1			NRP2B	1.06414
vmhc	ventricular myosin heavy chain(vmhc)		34.7421	5.11861	1			NT5DC1	1.71955
WNT5B	wingless-type MMTV integration site family, member 5b(wnt5b)	WNT5B	2.14904	1.10369	1			NUFIP1	1.08252
zgc:172136	zgc:172136(zgc:172136)		2.41986	1.27492	1			NUP155	1.12625
ZIC5	zic family member 5 (odd-paired homolog, Drosophila)(zic5)		10.0024	3.32227	1			OCIAD2	1.01366
AACS	acetoacetyl-CoA synthetase(aacs)	AACS	4.60377	2.20282	1			OVOL1	3.8794
aatka	apoptosis-associated tyrosine kinase a(aatka)	AATK	3.41176	1.77051	1			PCGF1	1.68503
ABCB4	ATP-binding cassette, sub-family B (MDR/TAP), member 4(abcb4)		6.73822	2.75237	1			PCMTL	1.16478
ABCC4	ATP-binding cassette, sub-family C (CFTR/MRP), member 4(abcc4)	ABCC4	2.68043	1.42246	1			PDCD11	1.3121
abcd3a	ATP-binding cassette, sub-family D (ALD), member 3a(abcd3a)	ABCD3	2.06614	1.04694	1			PDF	1.9632
abhd10a	abhydrolase domain containing 10a(abhd10a)	ABHD10	3.03621	1.60227	1			PDHX	1.60171
acanb	aggrecan b(acanb)		9.45081	3.24044	1			PES	1.21134
actn3b	actinin alpha 3b(actn3b)	actn3a	2.29921	1.20114	1			PLOD2	1.36504
adgra1a	adhesion G protein-coupled receptor A1a(adgra1a)	ADGRA1	27.2921	4.77041	1			PLTP	1.20201
ALPL	alkaline phosphatase, liver/bone/kidney(alpl)		2.24361	1.16582	1			POLR1B	1.45743
AMT	aminomethyltransferase(amt)	AMT	3.80433	1.92764	1			POP5	1.15699
ANGPTL6	angiopoietin-like 6(angptl6)		2.77136	1.4706	1			PRMT2	3.94081
anos1b	anosmin 1b(anos1b)		7.23324	2.85464	1			PTPN12	1.65486
ANXA6	annexin A6(anxa6)	ANXA6	25.858	4.69254	1			PUS1	1.47394
ap1g2	adaptor-related protein complex 1, gamma 2 subunit(ap1g2)		2.64748	1.40462	1			PUS3	1.36303
apba2a	amyloid beta (A4) precursor protein-binding, family A, member 2a(apba2a)		13.4925	3.75408	1			PXMP2	1.29301
apbb2b	amyloid beta (A4) precursor protein-binding, family B, member 2b(apbb2b)	APBB2	2.13238	1.09246	1			QRSL1	1.51375
APLP2	amyloid beta (A4) precursor-like protein 2(aplp2)	APLP2	2.19724	1.13569	1			RALAA	1.6082
apobb.1	apolipoprotein Bb, tandem duplicate 1(apobb.1)		10.3247	3.36803	1			REN	5.20888
ARFGAP1	ADP-ribosylation factor GTPase activating protein 1(arfgap1)	ARFGAP1	3.00345	1.58662	1			RIOK2	1.12773
arhgap35	Rho GTPase activating protein 35b(arhgap35)	ARHGAP35	2.47883	1.30966	1			RPAP2	1.02887
ASCC3	activating signal cointegrator 1 complex subunit 3(ascc3)	ASCC3	3.88256	1.95701	1			RPUSD2	1.20638
atp1a3b	ATPase, Na+/K+ transporting, alpha 3b polypeptide(atp1a3b)		5.24185	2.39008	1			RRNAD1	1.85954
atp8b5a	ATPase, class I, type 8B, member 5a(atp8b5a)		2.22641	1.15472	1			RTCB	1.37768
bcam	basal cell adhesion molecule (Lutheran blood group)(bcam)	BCAM	2.0804	1.05686	1			RTN4IP1	1.15925
BTAF1	BTAF1 RNA polymerase II, B-TFIID transcription factor-associated(btaf1)	BTAF1	2.54757	1.34912	1			RYROXD1	1.25737
C2CD2	C2 calcium dependent domain containing 2(c2cd2)	C2CD2	2.15766	1.10947	1			SARS2	1.11185
c3a.1	complement component c3a, duplicate 1(c3a.1)	C3	14.2292	3.83078	1			SERPINF2B	4.08449
C6	complement component 6(c6)	C6	13.5546	3.76071	1			SI:CH211-264F5.2	1.51554
cacna1sb	calcium channel, voltage-dependent, L type, alpha 1S subunit, b(cacna1sb)		6.65896	2.7353	1			SI:CH73-52E5.1	2.01774
cadm2a	cell adhesion molecule 2a(cadm2a)	CADM2	10.7307	3.42367	1			SI:CH73-52E5.2	4.13516
camkk1a	calcium/calmodulin-dependent protein kinase kinase 1, alpha a(camkk1a)	CAMKK1	3.43805	1.78159	1			SI:DKEY-15F17.8	1.6813
camsap1b	calmodulin regulated spectrin-associated protein 1b(camsap1b)	CAMSAP1	2.56475	1.35882	1			SI:DKEY-76K16.5	3.04425
camta1b	calmodulin binding transcription activator 1b(camta1b)		3.19086	1.67395	1			SI:RP71-81E14.2	2.26833
casq1b	calsequestrin 1b(casq1b)		18.2312	4.18834	1			SLC25A27	2.74063
CDC42EP3	CDC42 effector protein (Rho GTPase binding) 3(cdc42ep3)	CDC42EP3	3.35496	1.7463	1			SLC33A1	1.67973
CDK16	cyclin-dependent kinase 16(cdk16)	CDK16	2.5114	1.32849	1			SLC4A4A	2.65193
CDK6	cyclin-dependent kinase 6(cdk6)	CDK6	2.36889	1.24421	1			SLC9A6A	1.15371
CILP	cartilage intermediate layer protein, nucleotide pyrophosphohydrolase(cilp)	CILP	2.32627	1.21802	1			SMYD2A	1.38849
CLIP2	CAP-GLY domain containing linker protein 2(clip2)	CLIP2	2.11206	1.07865	1			SNAI1A	1.36176
col11a1a	collagen, type XI, alpha 1a(col11a1a)	COL11A1	3.04092	1.60451	1			SOSTDC1A	4.25719
COL11A2	collagen, type XI, alpha 2(col11a2)	COL11A2	3.51262	1.81255	1			TARS	1.01673
col5a2a	collagen, type V, alpha 2a(col5a2a)	COL5A2	2.04976	1.03545	1			TGM2A	3.18336
CPAMD8	C3 and PZP-like, alpha-2-macroglobulin domain containing 8(cpamd8)	CPAMD8	2.38634	1.2548	1			TIMM8A	1.05109
CPED1	cadherin-like and PC-esterase domain containing 1(cped1)	CPED1	2.72773	1.4477	1			TMEM161A	1.08411
CSPG4	chondroitin sulfate proteoglycan 4(cspg4)	CSPG4	2.58612	1.37079	1			TMEM242	1.25044
CXADR	coxsackie virus and adenovirus receptor(cxadr)	CXADR	3.7516	1.90751	1			TNPO3	1.17091
CYB5R4	cytochrome b5 reductase 4(cyb5r4)	CYB5R4	2.60677	1.38226	1			TRAP1	1.42348
CYP26C1	cytochrome P450, family 26, subfamily C, polypeptide 1(cyp26c1)	CYP26C1	7.37408	2.88246	1			TRIT1	1.06034
DAG1	dystroglycan 1(dag1)	DAG1	2.32842	1.21935	1			TRMT13	1.46354
DHTKD1	dehydrogenase E1 and transketolase domain containing 1(dhtkd1)	DHTKD1	3.01761	1.5934	1			TRMT5	1.12806
DHX9	DEAH (Asp-Glu-Ala-His) box helicase 9(dhx9)	DHX9	2.04226	1.03017	1			TTC27	1.70116
dip2cb	disco-interacting protein 2 homolog Cb(dip2cb)		4.43138	2.14775	1			TTLL12	1.20309
dkk1a	dickkopf WNT signaling pathway inhibitor 1a(dkk1a)		7.94173	2.98945	1			TWIST2	1.19066
dmrt2a	doublesex and mab-3 related transcription factor 2a(dmrt2a)	DMRT2	5.15822	2.36687	1			UGT5C3	2.22223
DPYSL4	dihydropyrimidinase-like 4(dpysl4)		6.73614	2.75192	1			VARS2	1.29604
dsg2l	desmoglein 2 like(dsg2l)		2.42178	1.27607	1			WDR36	1.51868
dspa	desmoplakin a(dspa)	DSP	2.66439	1.41381	1			WDR54	2.05159
DUSP27	dual specificity phosphatase 27 (putative)(dusp27)	DUSP27	12.523	3.64651	1			WDR89	1.51158
dync1i2b	dynein, cytoplasmic 1, intermediate chain 2b(dync1i2b)		2.47101	1.3051	1			WFDC1	1.16182
ECE1	endothelin converting enzyme 1(ece1)	ECE1	2.01627	1.01169	1			WIF1	2.71696
EGF	epidermal growth factor(egf)	EGF	13.6486	3.77068	1			WU:FC66H01	1.25719
EHMT2	euchromatic histone-lysine N-methyltransferase 2(ehmt2)	EHMT2	2.60479	1.38117	1			XPOT	1.32692
ELMO3	engulfment and cell motility 3(elmo3)	ELMO3	4.95714	2.30951	1			YARS	1.57464
emilin1a	elastin microfibril interfacer 1a(emilin1a)	EMILIN1	2.95762	1.56443	1			ZGC:153215	1.08061
EMSY	EMSY BRCA2-interacting transcriptional repressor(emsy)	EMSY	2.43191	1.28209	1			ZGC:158828	1.26116
epha4a	eph receptor A4a(epha4a)	EPHA4	2.47741	1.30883	1			ZGC:193690	3.3955
erbb3a	erb-b2 receptor tyrosine kinase 3a(erbb3a)		31.8048	4.99117	1
fam101a	family with sequence similarity 101, member A(fam101a)		2.95494	1.56313	1
FAM189A1	family with sequence similarity 189, member A1(fam189a1)	FAM189A1	5.67678	2.50507	1
fam208ab	family with sequence similarity 208, member Ab(fam208ab)	FAM208A	2.07365	1.05217	1
FAN1	FANCD2/FANCI-associated nuclease 1(fan1)	FAN1	2.18838	1.12986	1
fgf24	fibroblast growth factor 24(fgf24)		16.965	4.08449	1
fgfr4	fibroblast growth factor receptor 4(fgfr4)	FGFR4	2.04931	1.03514	1
FLNA	filamin A, alpha (actin binding protein 280)(flna)		2.50395	1.32421	1
flnbl	filamin B, like(flnbl)		3.81833	1.93294	1
fn1a	fibronectin 1a(fn1a)	FN1	2.37592	1.24849	1
frem1a	Fras1 related extracellular matrix 1a(frem1a)	FREM1	4.03383	2.01215	1
frmd4bb	FERM domain containing 4Bb(frmd4bb)		3.89487	1.96158	1
GATM	glycine amidinotransferase (L-arginine:glycine amidinotransferase)(gatm)	GATM	2.06392	1.04539	1
GCN1	GCN1 eIF2 alpha kinase activator homolog(gcn1)	GCN1	3.26853	1.70864	1
GFPT2	glutamine-fructose-6-phosphate transaminase 2(gfpt2)	GFPT2	4.63131	2.21142	1
glg1b	golgi glycoprotein 1b(glg1b)		2.98157	1.57607	1
GLI1	GLI family zinc finger 1(gli1)		2.38024	1.25111	1
gpr186	G protein-coupled receptor 186(gpr186)		19.4301	4.28022	1
GPR19	G protein-coupled receptor 19(gpr19)	GPR19	35.0586	5.1317	1
GPR63	G protein-coupled receptor 63(gpr63)	GPR63	2.37941	1.2506	1
GTPBP2	GTP binding protein 2(gtpbp2)	GTPBP2	7.2386	2.85571	1
HEATR1	HEAT repeat containing 1(heatr1)	HEATR1	4.34715	2.12007	1
HEATR5B	HEAT repeat containing 5B(heatr5b)	HEATR5B	2.09676	1.06816	1
hgfb	hepatocyte growth factor b(hgfb)		5.92074	2.56578	1
HHIP	hedgehog interacting protein(hhip)	HHIP	3.73738	1.90203	1
HMCN1	hemicentin 1(hmcn1)	HMCN1	2.85193	1.51194	1
HSPG2	heparan sulfate proteoglycan 2(hspg2)	HSPG2	2.23046	1.15734	1
ICE1	KIAA0947-like (H. sapiens)(ice1)		2.26514	1.1796	1
IDE	insulin-degrading enzyme(ide)	IDE	2.30888	1.20719	1
IGDCC3	immunoglobulin superfamily, DCC subclass, member 3(igdcc3)	IGDCC3	2.3995	1.26274	1
IGFBP3	insulin-like growth factor binding protein 3(igfbp3)	IGFBP3	2.04564	1.03255	1
igfn1.1	immunoglobulin-like and fibronectin type III domain containing 1, tandem duplicate 1(igfn1.1)		13.9934	3.80668	1
igsf3	immunoglobulin superfamily, member 3(igsf3)	IGSF3	2.81352	1.49237	1
IGSF9B	immunoglobulin superfamily, member 9b(igsf9b)		3.13396	1.64798	1
INTS5	integrator complex subunit 5(ints5)	INTS5	2.50046	1.3222	1
IP6K1	inositol hexakisphosphate kinase 1(ip6k1)	IP6K1	2.47917	1.30986	1
IPO13	importin 13(ipo13)	IPO13	2.25323	1.172	1
IPO8	importin 8(ipo8)	IPO8	5.01662	2.32672	1
IPPK	inositol 1,3,4,5,6-pentakisphosphate 2-kinase(ippk)	IPPK	2.29541	1.19875	1
ITGA10	integrin, alpha 10(itga10)	ITGA10	2.03605	1.02577	1
itga6a	integrin, alpha 6a(itga6a)	ITGA6	10.5717	3.40213	1
itga6b	integrin, alpha 6b(itga6b)		2.14863	1.10341	1
itgb1b.1	integrin, beta 1b.1(itgb1b.1)		2.06252	1.04441	1
JMJD6	jumonji domain containing 6(jmjd6)	JMJD6	2.43787	1.28562	1
JPH2	junctophilin 2(jph2)	JPH2	4.00717	2.00258	1
KANK1	KN motif and ankyrin repeat domains 1(kank1)	KANK1	3.2381	1.69515	1
KAT2A	K(lysine) acetyltransferase 2A(kat2a)	KAT2A	2.45208	1.29401	1
kcnj2a	potassium inwardly-rectifying channel, subfamily J, member 2a(kcnj2a)	KCNJ2	3.12744	1.64498	1
KDM4C	lysine (K)-specific demethylase 4C(kdm4c)	KDM4C	8.61382	3.10665	1
KDM5A	lysine (K)-specific demethylase 5A(kdm5a)	KDM5A	2.80037	1.48562	1
KDSR	3-ketodihydrosphingosine reductase(kdsr)	KDSR	2.18958	1.13065	1
kif16ba	kinesin family member 16Ba(kif16ba)	KIF16B	3.9555	1.98386	1
kif26aa	kinesin family member 26Aa(kif26aa)		2.43669	1.28493	1
KIF7	kinesin family member 7(kif7)	KIF7	2.19616	1.13498	1
klf18	Kruppel-like factor 18(klf18)		9.42704	3.23681	1
klf5a	Kruppel-like factor 5a(klf5a)	KLF5	5.02793	2.32997	1
klhl43	kelch-like family member 43(klhl43)		21.4671	4.42405	1
l3mbtl1b	l(3)mbt-like 1b (Drosophila)(l3mbtl1b)	L3MBTL3	3.32194	1.73202	1
lace1b	lactation elevated 1b(lace1b)		2.89367	1.5329	1
LAMA4	laminin, alpha 4(lama4)	LAMA4	3.28161	1.7144	1
lamb2l	laminin, beta 2-like(lamb2l)		28.8055	4.84827	1
LAMC1	laminin, gamma 1(lamc1)	LAMC1	2.94563	1.55858	1
lmnl3	lamin L3(lmnl3)		9.54306	3.25445	1
LOC100537428	gastrula zinc finger protein XlCGF57.1-like(LOC100537428)		4.10869	2.03868	1
LOC101885672	E3 ubiquitin-protein ligase NEURL3(LOC101885672)		2.08625	1.06091	1
LOC108179022	signal peptide, CUB and EGF-like domain-containing protein 3(LOC108179022)		3.0187	1.59393	1
LOC560295	inactive serine protease PAMR1-like(LOC560295)	PAMR1	203.038	7.66561	1
LOC563783	arylsulfatase I(LOC563783)	ARSI	5.52358	2.4656	1
lrp1ab	low density lipoprotein receptor-related protein 1Ab(lrp1ab)	LRP1	2.49871	1.32118	1
lrp2a	low density lipoprotein receptor-related protein 2a(lrp2a)	LRP2	7.46501	2.90014	1
LTBP1	latent transforming growth factor beta binding protein 1(ltbp1)		3.75697	1.90957	1
LTBP3	latent transforming growth factor beta binding protein 3(ltbp3)	LTBP3	8.26577	3.04715	1
MAPK9	mitogen-activated protein kinase 9(mapk9)	MAPK9	2.07367	1.05218	1
MAST3	microtubule associated serine/threonine kinase 3(mast3)		2.35299	1.2345	1
mcama	melanoma cell adhesion molecule a(mcama)		2.7676	1.46864	1
MET	MET proto-oncogene, receptor tyrosine kinase(met)	MET	2.51725	1.33185	1
MGLL	monoglyceride lipase(mgll)	MGLL	3.84251	1.94205	1
MKS1	Meckel syndrome, type 1(mks1)	MKS1	4.56551	2.19078	1
mmp15b	matrix metallopeptidase 15b(mmp15b)	MMP15	2.15179	1.10554	1
mtus1a	microtubule associated tumor suppressor 1a(mtus1a)		29.4265	4.87905	1
mul1b	mitochondrial E3 ubiquitin protein ligase 1b(mul1b)	MUL1	9.05425	3.17859	1
murcb	muscle-related coiled-coil protein b(murcb)		8.32202	3.05693	1
mybpc2b	myosin binding protein C, fast type b(mybpc2b)		2.42086	1.27552	1
MYH14	myosin, heavy chain 14, non-muscle(myh14)		22.8158	4.51196	1
myh9b	myosin, heavy chain 9b, non-muscle(myh9b)		3.39916	1.76518	1
myo10l3	myosin X-like 3(myo10l3)		2.31623	1.21178	1
myo6b	myosin VIb(myo6b)	MYO6	2.62157	1.39043	1
MYOF	myoferlin(myof)		4.26123	2.09127	1
myom2a	myomesin 2a(myom2a)	MYOM2	11.1962	3.48494	1
NAA25	N(alpha)-acetyltransferase 25, NatB auxiliary subunit(naa25)	NAA25	3.06398	1.61541	1
ncam1b	neural cell adhesion molecule 1b(ncam1b)		11.2465	3.49141	1
NCBP3	nuclear cap binding subunit 3(ncbp3)	NCBP3	2.10074	1.0709	1
nell2b	neural EGFL like 2b(nell2b)	NELL2	15.6477	3.96788	1
NGEF	neuronal guanine nucleotide exchange factor(ngef)	NGEF	5.32931	2.41395	1
ngfra	nerve growth factor receptor a (TNFR superfamily, member 16)(ngfra)		3.93792	1.97743	1
ngfrb	nerve growth factor receptor b(ngfrb)		3.03216	1.60035	1
nhsl1a	NHS-like 1a(nhsl1a)		28.0322	4.80901	1
npas4a	neuronal PAS domain protein 4a(npas4a)		21.646	4.43603	1
NPNT	nephronectin(npnt)	NPNT	2.22577	1.1543	1
nrp2a	neuropilin 2a(nrp2a)	NRP2	3.61858	1.85542	1
nsmfb	NMDA receptor synaptonuclear signaling and neuronal migration factor b(nsmfb)		12.166	3.60478	1
NUP210	nucleoporin 210(nup210)	NUP210	2.84041	1.5061	1
obscnb	obscurin, cytoskeletal calmodulin and titin-interacting RhoGEF b(obscnb)	OBSCN	11.8121	3.56219	1
PACS2	phosphofurin acidic cluster sorting protein 2(pacs2)	PACS2	14.2813	3.83606	1
pappab	pregnancy-associated plasma protein A, pappalysin 1b(pappab)		4.92859	2.30118	1
PARP4	poly (ADP-ribose) polymerase family, member 4(parp4)	PARP4	4.5585	2.18856	1
pax3a	paired box 3a(pax3a)	PAX3	7.02171	2.81182	1
PCBP4	poly(rC) binding protein 4(pcbp4)	PCBP4	3.40012	1.76559	1
PCDH19	protocadherin 19(pcdh19)	PCDH19	3.37523	1.75498	1
pcdh1b	protocadherin 1b(pcdh1b)	PCDH1	2.04197	1.02997	1
pcsk1	proprotein convertase subtilisin/kexin type 1(pcsk1)	PCSK1	43.081	5.42898	1
PDGFC	platelet derived growth factor c(pdgfc)	PDGFC	2.6252	1.39243	1
pfkla	phosphofructokinase, liver a(pfkla)	PFKL	3.79169	1.92284	1
PGBD4	piggyBac transposable element derived 4(pgbd4)		2.05994	1.0426	1
phldb1b	pleckstrin homology-like domain, family B, member 1b(phldb1b)	PHLDB1	2.40187	1.26416	1
pla2g4aa	phospholipase A2, group IVAa (cytosolic, calcium-dependent)(pla2g4aa)	PLA2G4A	5.2133	2.3822	1
PLCG1	phospholipase C, gamma 1(plcg1)	PLCG1	2.38888	1.25633	1
PLEKHG4	pleckstrin homology domain containing, family G (with RhoGef domain) member 4(plekhg4)	PLEKHG4	2.24802	1.16865	1
PLPP7	phospholipid phosphatase 7 (inactive)(plpp7)	PLPP7	10.9218	3.44914	1
plppr5a	phospholipid phosphatase related 5a(plppr5a)	PLPPR5	17.7135	4.14677	1
plxnb2a	plexin b2a(plxnb2a)	PLXNB2	3.2573	1.70368	1
POMGNT1	protein O-linked mannose N-acetylglucosaminyltransferase 1 (beta 1,2-)(pomgnt1)	POMGNT1	2.39414	1.25951	1
PPP1R14C	protein phosphatase 1, regulatory (inhibitor) subunit 14C(ppp1r14c)		7.70687	2.94614	1
PPP4R1	protein phosphatase 4, regulatory subunit 1(ppp4r1)	PPP4R1	2.2282	1.15588	1
PRDM8	PR domain containing 8(prdm8)		13.2815	3.73135	1
prkag2a	protein kinase, AMP-activated, gamma 2 non-catalytic subunit a(prkag2a)		2.24961	1.16968	1
prkg1a	protein kinase, cGMP-dependent, type Ia(prkg1a)	PRKG1	6.03129	2.59247	1
PRSS12	protease, serine, 12 (neurotrypsin, motopsin)(prss12)	PRSS12	2.07493	1.05306	1
PTCH1	patched 1(ptch1)	PTCH1	2.87712	1.52463	1
PTCH2	patched 2(ptch2)		4.09719	2.03464	1
PTGFRN	prostaglandin F2 receptor inhibitor(ptgfrn)		2.31764	1.21266	1
ptprfb	protein tyrosine phosphatase, receptor type, f, b(ptprfb)		3.0458	1.60682	1
ptx3a	pentraxin 3, long a(ptx3a)	PTX3	2.23984	1.16339	1
PXDN	peroxidasin(pxdn)		4.09403	2.03352	1
QSOX2	quiescin Q6 sulfhydryl oxidase 2(qsox2)	QSOX2	2.18374	1.1268	1
REM2	RAS (RAD and GEM)-like GTP binding 2(rem2)		11.4845	3.52161	1
RFX4	regulatory factor X, 4(rfx4)	RFX4	21.6654	4.43732	1
RRAS2	related RAS viral (r-ras) oncogene homolog 2(rras2)	RRAS2	2.80122	1.48605	1
rtn2a	reticulon 2a(rtn2a)		12.2669	3.6167	1
RTN4R	reticulon 4 receptor(rtn4r)		19.7695	4.30521	1
s100v1	S100 calcium binding protein V1(s100v1)		2.0176	1.01264	1
SCRIB	scribbled planar cell polarity protein(scrib)	SCRIB	2.27782	1.18766	1
SEMA3C	sema domain, immunoglobulin domain (Ig), short basic domain, secreted, (semaphorin) 3C(sema3c)	SEMA3C	8.36354	3.06411	1
SEMA3E	sema domain, immunoglobulin domain (Ig), short basic domain, secreted, (semaphorin) 3E(sema3e)	SEMA3E	3.56034	1.83202	1
sema4e	semaphorin 4e(sema4e)		3.37336	1.75419	1
SERPIND1	serpin peptidase inhibitor, clade D (heparin cofactor), member 1(serpind1)		11.4426	3.51634	1
SFXN1	sideroflexin 1(sfxn1)	SFXN1	3.93723	1.97718	1
SGCA	sarcoglycan, alpha(sgca)		16.5189	4.04605	1
sh2d3ca	SH2 domain containing 3Ca(sh2d3ca)	SH2D3C	2.77508	1.47253	1
SHISA4	shisa family member 4(shisa4)	SHISA4	4.12968	2.04603	1
SHKBP1	SH3KBP1 binding protein 1(shkbp1)	SHKBP1	2.13954	1.0973	1
si:ch211-107n13.1	si:ch211-107n13.1(si:ch211-107n13.1)	FAM110D	2.35637	1.23657	1
si:ch211-136a13.1	si:ch211-136a13.1(si:ch211-136a13.1)		2.68186	1.42323	1
si:ch211-150e22.5	si:ch211-150e22.5(si:ch211-150e22.5)		2.08612	1.06082	1
si:ch211-194c3.5	si:ch211-194c3.5(si:ch211-194c3.5)	C20orf194	3.10524	1.6347	1
si:ch211-203c7.2	si:ch211-203c7.2(si:ch211-203c7.2)	LOC101887100	2.56138	1.35692	1
si:ch211-214e3.5	si:ch211-214e3.5(si:ch211-214e3.5)		2.09519	1.06708	1
si:ch211-269i23.2	si:ch211-269i23.2(si:ch211-269i23.2)		2.32984	1.22023	1
si:ch73-138e16.2	si:ch73-138e16.2(si:ch73-138e16.2)		11.9585	3.57996	1
si:ch73-144d13.8	si:ch73-144d13.8(si:ch73-144d13.8)		11.751	3.55471	1
si:ch73-181d5.4	si:ch73-181d5.4(si:ch73-181d5.4)		3.40264	1.76665	1
si:ch73-281f12.4	si:ch73-281f12.4(si:ch73-281f12.4)		2.01932	1.01387	1
si:dkey-121j17.6	si:dkey-121j17.6(si:dkey-121j17.6)		3.60879	1.85152	1
si:dkey-222f2.1	si:dkey-222f2.1(si:dkey-222f2.1)	KRT84	10.4166	3.38081	1
si:dkey-22o22.2	si:dkey-22o22.2(si:dkey-22o22.2)		4.93326	2.30254	1
si:dkey-253d23.9	si:dkey-253d23.9(si:dkey-253d23.9)		5.87801	2.55533	1
si:dkey-40c11.2	si:dkey-40c11.2(si:dkey-40c11.2)		2.11812	1.08279	1
si:dkey-77f5.3	si:dkey-77f5.3(si:dkey-77f5.3)		3.65313	1.86914	1
si:dkey-85a20.4	si:dkey-85a20.4(si:dkey-85a20.4)	TARBP1	2.58854	1.37214	1
si:dkeyp-57f11.2	si:dkeyp-57f11.2(si:dkeyp-57f11.2)		31.7884	4.99043	1
si:dkeyp-86h10.3	si:dkeyp-86h10.3(si:dkeyp-86h10.3)		15.6249	3.96577	1
SIPA1L3	signal-induced proliferation-associated 1 like 3(sipa1l3)	SIPA1L3	2.0444	1.03168	1
SLC23A2	solute carrier family 23 (ascorbic acid transporter), member 2(slc23a2)	SLC23A2	2.7517	1.46032	1
slc6a11b	solute carrier family 6 (neurotransmitter transporter), member 11b(slc6a11b)		13.489	3.75371	1
SLIT3	slit homolog 3 (Drosophila)(slit3)	SLIT3	3.96711	1.98809	1
SMG1	SMG1 phosphatidylinositol 3-kinase-related kinase(smg1)	SMG1	2.01784	1.01282	1
smyd1a	SET and MYND domain containing 1a(smyd1a)		4.77125	2.25437	1
SNAP91	synaptosomal-associated protein 91(snap91)	SNAP91	4.00379	2.00137	1
sned1	sushi, nidogen and EGF-like domains 1(sned1)	SNED1	27.8432	4.79925	1
SOX10	SRY (sex determining region Y)-box 10(sox10)	SOX10	3.32609	1.73383	1
sp8b	sp8 transcription factor b(sp8b)	SP8	6.1915	2.63029	1
SPEF2	sperm flagellar 2(spef2)	SPEF2	13.5433	3.75951	1
srfB	serum response factor b(srfb)		3.94173	1.97883	1
syne1a	spectrin repeat containing, nuclear envelope 1a(syne1a)		2.956	1.56364	1
TBC1D2B	TBC1 domain family, member 2B(tbc1d2b)	TBC1D2B	2.19586	1.13478	1
TENM4	teneurin transmembrane protein 4(tenm4)	TENM4	5.40784	2.43505	1
thbs1a	thrombospondin 1a(thbs1a)		2.45964	1.29845	1
thbs2b	thrombospondin 2b(thbs2b)		3.28724	1.71688	1
TMBIM1	transmembrane BAX inhibitor motif containing 1(tmbim1)	TMBIM1	5.77805	2.53058	1
TMEM120B	transmembrane protein 120B(tmem120b)	TMEM120B	6.78467	2.76228	1
tmem168b	transmembrane protein 168b(tmem168b)	TMEM168	5.64579	2.49718	1
TMEM67	transmembrane protein 67(tmem67)	TMEM67	2.2695	1.18238	1
tmprss4a	transmembrane protease, serine 4a(tmprss4a)	TMPRSS4	20.2883	4.34258	1
TNC	tenascin C(tnc)		2.06099	1.04334	1
tns1a	tensin 1a(tns1a)		4.94775	2.30677	1
trioa	trio Rho guanine nucleotide exchange factor a(trioa)	TRIO	2.03911	1.02794	1
TRMT44	tRNA methyltransferase 44 homolog (S. cerevisiae)(trmt44)	TRMT44	4.10501	2.03739	1
TTC21B	tetratricopeptide repeat domain 21B(ttc21b)	TTC21B	2.27037	1.18293	1
TTC37	tetratricopeptide repeat domain 37(ttc37)	TTC37	2.79793	1.48436	1
TTI1	TELO2 interacting protein 1(tti1)	TTI1	7.1674	2.84145	1
ttn.2	titin, tandem duplicate 2(ttn.2)	TTN	3.65992	1.87181	1
ttnb	titin b(ttnb)		4.84482	2.27644	1
uacab	uveal autoantigen with coiled-coil domains and ankyrin repeats b(uacab)	UACA	2.61504	1.38683	1
URB1	URB1 ribosome biogenesis 1 homolog (S. cerevisiae)(urb1)		2.02703	1.01937	1
USP13	ubiquitin specific peptidase 13 (isopeptidase T-3)(usp13)	USP13	2.48828	1.31515	1
USP40	ubiquitin specific peptidase 40(usp40)	USP40	3.54273	1.82486	1
UTP20	UTP20 small subunit (SSU) processome component(utp20)	UTP20	3.47488	1.79696	1
vcanb	versican b(vcanb)		5.6708	2.50355	1
wnt2bb	wingless-type MMTV integration site family, member 2Bb(wnt2bb)	WNT2B	3.45346	1.78804	1
wu:fb77a09	wu:fb77a09(wu:fb77a09)		3.09619	1.63049	1
ZBTB37	zinc finger and BTB domain containing 37(zbtb37)	ZBTB37	3.44108	1.78286	1
ZDHHC7	zinc finger, DHHC-type containing 7(zdhhc7)	ZDHHC7	2.26055	1.17668	1
zgc:171551	zgc:171551(zgc:171551)		4.0269	2.00967	1
zgc:77784	zgc:77784(zgc:77784)		29.5467	4.88493	1
ZMYM4	zinc finger, MYM-type 4(zmym4)		2.30502	1.20478	1
znf106a	zinc finger protein 106a(znf106a)		5.09695	2.34963	1
ZNF319	zinc finger protein 319(znf319)		2.40971	1.26886	1
cbsa	cystathionine-beta-synthase a(cbsa)	CBSL	4.4558	2.15568	1
cygb2	cytoglobin 2(cygb2)	CYGB	22.8039	4.51121	1
DDX55	DEAD (Asp-Glu-Ala-Asp) box polypeptide 55(ddx55)	DDX55	3.26241	1.70594	1
dimt1l	DIM1 dimethyladenosine transferase 1-like (S. cerevisiae)(dimt1l)	DIMT1	4.65168	2.21775	1
ELP3	elongator acetyltransferase complex subunit 3(elp3)	ELP3	2.18227	1.12583	1
si:ch73-49o8.1	si:ch73-49o8.1(si:ch73-49o8.1)	PIGG	2.12381	1.08666	1
SIRT5	sirtuin 5(sirt5)	SIRT5	2.66668	1.41505	1
ackr3b	atypical chemokine receptor 3b(ackr3b)	ACKR3	2.15634	1.10858	1
actc1a	actin, alpha, cardiac muscle 1a(actc1a)	ACTC1	2.70621	1.43627	1
apcdd1l	adenomatosis polyposis coli down-regulated 1-like(apcdd1l)	APCDD1L	2.91014	1.54109	1
ARHGEF37	Rho guanine nucleotide exchange factor (GEF) 37(arhgef37)	ARHGEF37	3.93208	1.97529	1
ARPP21	cAMP-regulated phosphoprotein, 21(arpp21)		3.19974	1.67795	1
atp1b2a	ATPase, Na+/K+ transporting, beta 2a polypeptide(atp1b2a)	ATP1B2	2.70296	1.43454	1
brf1a	BRF1, RNA polymerase III transcription initiation factor a(brf1a)		5.89445	2.55936	1
cacng1a	calcium channel, voltage-dependent, gamma subunit 1a(cacng1a)	CACNG1	4.07805	2.02788	1
CASQ2	calsequestrin 2(casq2)	CASQ2	3.76615	1.91309	1
CCDC80	coiled-coil domain containing 80(ccdc80)	CCDC80	3.06438	1.61559	1
CD151	CD151 molecule(cd151)		16.6692	4.05912	1
CEBPD	CCAAT/enhancer binding protein (C/EBP), delta(cebpd)	CEBPD	2.09626	1.06782	1
CHAD	chondroadherin(chad)	CHAD	2.94478	1.55816	1
CHRND	cholinergic receptor, nicotinic, delta (muscle)(chrnd)	CHRND	3.08042	1.62313	1
CILP2	cartilage intermediate layer protein 2(cilp2)	CILP2	2.28711	1.19353	1
cmlc1	cardiac myosin light chain-1(cmlc1)		18.6973	4.22476	1
col9a1b	collagen, type IX, alpha 1b(col9a1b)		3.2938	1.71975	1
COL9A2	procollagen, type IX, alpha 2(col9a2)	COL9A2	2.68566	1.42528	1
COL9A3	collagen, type IX, alpha 3(col9a3)	COL9A3	2.29186	1.19652	1
CRIP3	cysteine-rich protein 3(crip3)	CRIP3	3.44994	1.78657	1
CXCL14	chemokine (C-X-C motif) ligand 14(cxcl14)	CXCL14	3.67608	1.87817	1
desma	desmin a(desma)		3.53717	1.8226	1
EDN2	endothelin 2(edn2)		2.55556	1.35364	1
EGR4	early growth response 4(egr4)	LOC797711	2.7488	1.4588	1
elovl7b	ELOVL fatty acid elongase 7b(elovl7b)	ELOVL7	2.43891	1.28624	1
ENKUR	enkurin, TRPC channel interacting protein(enkur)	ENKUR	5.55701	2.47431	1
EPB41L4A	erythrocyte membrane protein band 4.1 like 4A(epb41l4a)	EPB41L4A	2.3545	1.23542	1
FBXL22	F-box and leucine-rich repeat protein 22(fbxl22)		4.45166	2.15434	1
fhl1a	four and a half LIM domains 1a(fhl1a)	FHL1	7.70997	2.94672	1
fkbp16	FK506 binding protein 16(fkbp16)		3.16134	1.66054	1
flnca	filamin C, gamma a (actin binding protein 280)(flnca)	FLNC	4.14142	2.05012	1
FOXI2	forkhead box I2(foxi2)		14.6102	3.86891	1
FXYD1	FXYD domain containing ion transport regulator 1 (phospholemman)(fxyd1)		4.16382	2.05791	1
ggt5a	gamma-glutamyltransferase 5a(ggt5a)		2.69821	1.432	1
glipr2l	GLI pathogenesis-related 2, like(glipr2l)	GLIPR2	3.14242	1.65188	1
GPC4	glypican 4(gpc4)	GPC4	2.68648	1.42572	1
HAND2	heart and neural crest derivatives expressed 2(hand2)	HAND2	2.52175	1.33443	1
hn1a	hematological and neurological expressed 1a(hn1a)	HN1	2.60648	1.3821	1
hoxb8a	homeobox B8a(hoxb8a)	HOXB8	2.08159	1.05769	1
HSPB11	heat shock protein, alpha-crystallin-related, b11(hspb11)		2.40173	1.26408	1
HSPB9	heat shock protein, alpha-crystallin-related, 9(hspb9)		2.13634	1.09514	1
ISM1	isthmin 1(ism1)	ISM1	2.23741	1.16183	1
krt92	keratin 92(krt92)		4.60818	2.2042	1
krt94	keratin 94(krt94)		3.08146	1.62361	1
krt97	keratin 97(krt97)		2.54299	1.34652	1
ldb3b	LIM domain binding 3b(ldb3b)	ldb3a	2.32993	1.22029	1
LOC100332847	zinc finger protein 154-like(LOC100332847)		3.58655	1.8426	1
loxl2a	lysyl oxidase-like 2a(loxl2a)	LOC100535557	3.64027	1.86405	1
mapre3b	microtubule-associated protein, RP/EB family, member 3b(mapre3b)		2.32825	1.21924	1
mmp13a	matrix metallopeptidase 13a(mmp13a)	MMP8	2.01726	1.0124	1
ms4a17a.11	membrane-spanning 4-domains, subfamily A, member 17A.11(ms4a17a.11)		2.51292	1.32936	1
mustn1b	musculoskeletal, embryonic nuclear protein 1b(mustn1b)		6.86941	2.78019	1
MYL10	myosin, light chain 10, regulatory(myl10)	MYL10	2.17955	1.12403	1
MYL7	myosin, light chain 7, regulatory(myl7)	MYL7	14.4404	3.85204	1
NAT8L	N-acetyltransferase 8-like(nat8l)	NAT8L	3.20922	1.68222	1
NEK8	NIMA-related kinase 8(nek8)	NEK8	2.91436	1.54318	1
NEXN	nexilin (F actin binding protein)(nexn)		3.74539	1.90512	1
nrd1b	nardilysin b (N-arginine dibasic convertase)(nrd1b)		2.46092	1.2992	1
nrg2a	neuregulin 2a(nrg2a)	NRG2	3.017	1.59311	1
ntn1a	netrin 1a(ntn1a)	NTN1	4.55335	2.18693	1
oafA	OAF homolog a (Drosophila)(oafa)	OAF	2.04907	1.03497	1
PFKFB1	6-phosphofructo-2-kinase/fructose-2,6-biphosphatase 1(pfkfb1)		2.28289	1.19086	1
ptgs2a	prostaglandin-endoperoxide synthase 2a(ptgs2a)		3.08695	1.62618	1
rbfox1l	RNA binding protein, fox-1 homolog (C. elegans) 1-like(rbfox1l)		2.19844	1.13648	1
rdh14b	retinol dehydrogenase 14b (all-trans/9-cis/11-cis)(rdh14b)	rdh14a	3.20251	1.6792	1
RND2	Rho family GTPase 2(rnd2)	RND2	4.9246	2.30001	1
sall3b	spalt-like transcription factor 3b(sall3b)		2.02324	1.01666	1
si:ch211-199o1.2	si:ch211-199o1.2(si:ch211-199o1.2)		7.26798	2.86155	1
si:ch211-214j24.14	si:ch211-214j24.14(si:ch211-214j24.14)		2.50971	1.32752	1
si:ch211-95j8.2	si:ch211-95j8.2(si:ch211-95j8.2)	CLDN23	3.85604	1.94712	1
si:dkey-4p15.3	si:dkey-4p15.3(si:dkey-4p15.3)		2.09557	1.06734	1
si:dkey-8k3.2	si:dkey-8k3.2(si:dkey-8k3.2)	C4B	25.6463	4.68068	1
slc3a2a	solute carrier family 3 (amino acid transporter heavy chain), member 2a(slc3a2a)		2.43145	1.28182	1
SNTA1	syntrophin, alpha 1(snta1)		3.40891	1.76931	1
sost	sclerostin(sost)	SOST	3.04155	1.60481	1
synpo2lb	synaptopodin 2-like b(synpo2lb)		16.0411	4.0037	1
TCAP	titin-cap (telethonin)(tcap)	TCAP	4.62653	2.20993	1
timp2b	TIMP metallopeptidase inhibitor 2b(timp2b)		2.31045	1.20817	1
tmem182a	transmembrane protein 182a(tmem182a)	TMEM182	3.09753	1.63112	1
tnnc1b	troponin C type 1b (slow)(tnnc1b)		2.02789	1.01998	1
tpma	alpha-tropomyosin(tpma)		2.00126	1.00091	1
trim55a	tripartite motif containing 55a(trim55a)	TRIM55	24.1497	4.59393	1
trim63a	tripartite motif containing 63a(trim63a)		5.53655	2.46899	1
USH1C	Usher syndrome 1C(ush1c)	USH1C	7.72451	2.94944	1
VANGL1	VANGL planar cell polarity protein 1(vangl1)	VANGL1	3.05975	1.61341	1
XDH	xanthine dehydrogenase(xdh)	XDH	5.91914	2.56539	1
zgc:101853	zgc:101853(zgc:101853)		3.58629	1.84249	1
zgc:110340	zgc:110340(zgc:110340)	C8orf4	2.05104	1.03635	1
zgc:158464	zgc:158464(zgc:158464)		22.3444	4.48184	1
zmp:0000000760	zmp:0000000760(zmp:0000000760)		2.52418	1.33582	1
AARS2	alanyl-tRNA synthetase 2, mitochondrial (putative)(aars2)	AARS2	2.79528	1.48299	1
ABCD4	ATP-binding cassette, sub-family D (ALD), member 4(abcd4)	ABCD4	2.2988	1.20088	1
ackr4b	atypical chemokine receptor 4b(ackr4b)	ACKR4	3.67416	1.87741	1
acta1a	actin, alpha 1a, skeletal muscle(acta1a)	ACTA2	3.97604	1.99133	1
ACTR5	ARP5 actin-related protein 5 homolog(actr5)	ACTR5	2.41711	1.27328	1
ADAMTS3	ADAM metallopeptidase with thrombospondin type 1 motif, 3(adamts3)		2.6618	1.4124	1
adamts8a	ADAM metallopeptidase with thrombospondin type 1 motif, 8a(adamts8a)	ADAMTS8	2.34724	1.23097	1
ADAMTSL5	ADAMTS like 5(adamtsl5)		5.08105	2.34513	1
ADAT3	adenosine deaminase, tRNA-specific 3(adat3)	ADAT3	2.81015	1.49065	1
ADCK1	aarF domain containing kinase 1(adck1)	ADCK1	2.33096	1.22093	1
adoa	2-aminoethanethiol (cysteamine) dioxygenase a(adoa)	ADO	2.13843	1.09655	1
AGK	acylglycerol kinase(agk)	AGK	2.10699	1.07518	1
ALDH1A2	aldehyde dehydrogenase 1 family, member A2(aldh1a2)	ALDH1A2	2.02834	1.0203	1
aldh3a2a	aldehyde dehydrogenase 3 family, member A2a(aldh3a2a)		4.09879	2.0352	1
ALKBH6	alkB homolog 6(alkbh6)	ALKBH6	2.08358	1.05906	1
ALKBH8	alkB homolog 8, tRNA methyltransferase(alkbh8)	ALKBH8	2.08315	1.05877	1
ANGPTL3	angiopoietin-like 3(angptl3)	ANGPTL3	10.0073	3.32298	1
ankrd1a	ankyrin repeat domain 1a (cardiac muscle)(ankrd1a)	ANKRD1	5.62991	2.49311	1
ANKZF1	ankyrin repeat and zinc finger domain containing 1(ankzf1)	ANKZF1	2.20268	1.13926	1
ANXA13	annexin A13(anxa13)	ANXA13	2.07943	1.05619	1
apoa1a	apolipoprotein A-Ia(apoa1a)	APOA1	5.1159	2.35499	1
apoa1b	apolipoprotein A-Ib(apoa1b)		2.38861	1.25617	1
APOA2	apolipoprotein A-II(apoa2)		12.6263	3.65836	1
apoa4b.1	apolipoprotein A-IV b, tandem duplicate 1(apoa4b.1)		23.5325	4.55659	1
Aqp12	aquaporin 12(aqp12)	AQP12B	2.58957	1.37271	1
aqp8b	aquaporin 8b(aqp8b)	aqp8a.2	14.3716	3.84515	1
ar	androgen receptor(ar)		2.76428	1.4669	1
arhgef18a	rho/rac guanine nucleotide exchange factor (GEF) 18a(arhgef18a)		2.88887	1.53051	1
arhgef1b	Rho guanine nucleotide exchange factor (GEF) 1b(arhgef1b)		4.36463	2.12586	1
arl4ca	ADP-ribosylation factor-like 4Ca(arl4ca)	ARL4C	2.17498	1.121	1
arpc5la	actin related protein 2/3 complex, subunit 5-like, a(arpc5la)	ARPC5L	2.08993	1.06346	1
asb15a	ankyrin repeat and SOCS box containing 15a(asb15a)	ASB15	10.5289	3.39628	1
atf5b	activating transcription factor 5b(atf5b)	atf5a	2.79399	1.48233	1
ATP13A1	ATPase type 13A1(atp13a1)	ATP13A1	2.78581	1.4781	1
atp1b3b	ATPase, Na+/K+ transporting, beta 3b polypeptide(atp1b3b)		2.45375	1.29499	1
atp2a1l	ATPase, Ca++ transporting, cardiac muscle, fast twitch 1 like(atp2a1l)		7.60802	2.92752	1
ATPAF2	ATP synthase mitochondrial F1 complex assembly factor 2(atpaf2)	ATPAF2	2.13717	1.0957	1
ATRIP	ATR interacting protein(atrip)	ATRIP	2.33742	1.22492	1
BAG3	BCL2-associated athanogene 3(bag3)	BAG3	3.05516	1.61125	1
BBS7	Bardet-Biedl syndrome 7(bbs7)	BBS7	2.32239	1.21561	1
BCAN	brevican(bcan)	BCAN	20.8331	4.38081	1
Bcs1l	BC1 (ubiquinol-cytochrome c reductase) synthesis-like(bcs1l)	BCS1L	2.26919	1.18218	1
bmp7a	bone morphogenetic protein 7a(bmp7a)		11.9955	3.58442	1
BNC1	basonuclin 1(bnc1)	BNC1	2.30581	1.20528	1
BNC2	basonuclin 2(bnc2)		2.14133	1.09851	1
bokb	BCL2-related ovarian killer b(bokb)		18.3422	4.1971	1
BVES	blood vessel epicardial substance(bves)	BVES	5.91189	2.56362	1
c7b	complement component 7b(c7b)		2.81427	1.49276	1
CAD	carbamoyl-phosphate synthetase 2, aspartate transcarbamylase, and dihydroorotase(cad)	CAD	2.48794	1.31495	1
CARNMT1	carnosine N-methyltransferase 1(carnmt1)	CARNMT1	2.98079	1.57569	1
CCDC120	coiled-coil domain containing 120(ccdc120)	CCDC120	2.27628	1.18668	1
ccdc149b	coiled-coil domain containing 149b(ccdc149b)		3.60667	1.85067	1
ccl34b.8	chemokine (C-C motif) ligand 34b, duplicate 8(ccl34b.8)		15.1194	3.91833	1
cd248b	CD248 molecule, endosialin b(cd248b)	cd248a	2.23783	1.1621	1
CDH17	cadherin 17, LI cadherin (liver-intestine)(cdh17)	CDH17	6.42085	2.68276	1
CDK8	cyclin-dependent kinase 8(cdk8)	CDK8	2.42457	1.27773	1
CDKAL1	CDK5 regulatory subunit associated protein 1-like 1(cdkal1)	CDKAL1	2.24368	1.16586	1
CDNF	cerebral dopamine neurotrophic factor(cdnf)	CDNF	25.5888	4.67744	1
CEBPZ	CCAAT/enhancer binding protein (C/EBP), zeta(cebpz)	CEBPZ	2.45946	1.29834	1
CFL2	cofilin 2 (muscle)(cfl2)	CFL2	2.42262	1.27657	1
CGREF1	cell growth regulator with EF-hand domain 1(cgref1)		2.767	1.46832	1
chchd4b	coiled-coil-helix-coiled-coil-helix domain containing 4b(chchd4b)		2.31981	1.214	1
chd	chordin(chd)	CHRD	20.8429	4.38148	1
CHRNE	cholinergic receptor, nicotinic, epsilon(chrne)		4.24588	2.08606	1
cldn11a	claudin 11a(cldn11a)	CLDN11	12.2369	3.61316	1
cldn15la	claudin 15-like a(cldn15la)		7.67277	2.93975	1
cldnd1a	claudin domain containing 1a(cldnd1a)	CLDND1	3.13816	1.64992	1
CLU	clusterin(clu)	CLU	2.37749	1.24944	1
cluha	clustered mitochondria (cluA/CLU1) homolog a(cluha)	CLUH	2.1191	1.08346	1
CLYBL	citrate lyase beta like(clybl)	CLYBL	2.37278	1.24658	1
CNOT7	CCR4-NOT transcription complex, subunit 7(cnot7)	CNOT7	2.94343	1.5575	1
cntnap5l	contactin associated protein-like 5 like(cntnap5l)		4.06194	2.02217	1
COG4	component of oligomeric golgi complex 4(cog4)	COG4	2.71659	1.4418	1
col9a1a	collagen, type IX, alpha 1a(col9a1a)	COL9A1	5.05188	2.33682	1
CREB3L1	cAMP responsive element binding protein 3-like 1(creb3l1)	CREB3L1	2.86802	1.52005	1
CREG2	cellular repressor of E1A-stimulated genes 2(creg2)	CREG2	2.93895	1.5553	1
csf1b	colony stimulating factor 1b (macrophage)(csf1b)		6.34581	2.6658	1
CUTC	cutC copper transporter homolog (E. coli)(cutc)	CUTC	2.98085	1.57572	1
cxcl8b.1	chemokine (C-X-C motif) ligand 8b, duplicate 1(cxcl8b.1)		8.8176	3.14039	1
cygb1	cytoglobin 1(cygb1)		2.24425	1.16623	1
CYP27C1	cytochrome P450, family 27, subfamily C, polypeptide 1(cyp27c1)	CYP27C1	5.40458	2.43418	1
cyp2k8	cytochrome P450, family 2, subfamily K, polypeptide 8(cyp2k8)		3.04733	1.60754	1
CYP51	cytochrome P450, family 51(cyp51)	CYP51A1	2.28125	1.18983	1
cyth3a	cytohesin 3a(cyth3a)	CYTH3	3.04315	1.60556	1
DARS2	aspartyl-tRNA synthetase 2, mitochondrial(dars2)	DARS2	4.54087	2.18297	1
dbx1b	developing brain homeobox 1b(dbx1b)	DBX1	14.0049	3.80786	1
DCLRE1C	DNA cross-link repair 1C, PSO2 homolog (S. cerevisiae)(dclre1c)	DCLRE1C	2.31186	1.20905	1
DDX10	DEAD (Asp-Glu-Ala-Asp) box polypeptide 10(ddx10)	DDX10	2.60575	1.3817	1
DDX20	DEAD (Asp-Glu-Ala-Asp) box polypeptide 20(ddx20)	DDX20	3.11416	1.63884	1
DDX27	DEAD (Asp-Glu-Ala-Asp) box polypeptide 27(ddx27)	DDX27	2.12423	1.08694	1
DDX31	DEAD (Asp-Glu-Ala-Asp) box polypeptide 31(ddx31)	DDX31	3.22411	1.6889	1
DDX54	DEAD (Asp-Glu-Ala-Asp) box polypeptide 54(ddx54)	DDX54	2.62628	1.39302	1
DEGS2	delta(4)-desaturase, sphingolipid 2(degs2)	DEGS2	15.524	3.95642	1
DHRS7B	dehydrogenase/reductase (SDR family) member 7B(dhrs7b)	DHRS7B	3.01819	1.59368	1
DHX30	DEAH (Asp-Glu-Ala-His) box helicase 30(dhx30)	DHX30	2.43642	1.28476	1
dhx37	DEAH (Asp-Glu-Ala-His) box polypeptide 37(dhx37)	DHX37	2.19012	1.13101	1
DIEXF	digestive organ expansion factor homolog(diexf)	DIEXF	2.45775	1.29734	1
DLAT	dihydrolipoamide S-acetyltransferase (E2 component of pyruvate dehydrogenase complex)(dlat)	DLAT	2.47326	1.30641	1
dnaja3b	DnaJ (Hsp40) homolog, subfamily A, member 3B(dnaja3b)		2.40898	1.26842	1
DNAJB4	DnaJ (Hsp40) homolog, subfamily B, member 4(dnajb4)	DNAJB4	2.20243	1.1391	1
DNAJC10	DnaJ (Hsp40) homolog, subfamily C, member 10(dnajc10)	DNAJC10	2.55711	1.35452	1
DNAJC21	DnaJ (Hsp40) homolog, subfamily C, member 21(dnajc21)	DNAJC21	2.28575	1.19267	1
DNAJC24	DnaJ (Hsp40) homolog, subfamily C, member 24(dnajc24)	DNAJC24	2.31075	1.20836	1
DNTTIP2	deoxynucleotidyltransferase, terminal, interacting protein 2(dnttip2)		3.10242	1.63339	1
DOHH	deoxyhypusine hydroxylase/monooxygenase(dohh)	DOHH	2.22466	1.15358	1
DPH5	diphthamide biosynthesis 5(dph5)		2.81879	1.49508	1
DPH6	diphthamine biosynthesis 6(dph6)	DPH6	2.17281	1.11956	1
dpysl5a	dihydropyrimidinase-like 5a(dpysl5a)	DPYSL5	3.36367	1.75003	1
DYSF	dysferlin, limb girdle muscular dystrophy 2B (autosomal recessive)(dysf)	DYSF	2.33516	1.22352	1
ECSIT	ECSIT signalling integrator(ecsit)	ECSIT	2.95586	1.56358	1
ednrab	endothelin receptor type Ab(ednrab)		2.33938	1.22613	1
EEF2KMT	eukaryotic elongation factor 2 lysine methyltransferase(eef2kmt)	EEF2KMT	5.18495	2.37433	1
EFNB1	ephrin-B1(efnb1)	EFNB1	2.12949	1.09051	1
EIF2B5	eukaryotic translation initiation factor 2B, subunit 5 epsilon(eif2b5)	EIF2B5	2.53448	1.34169	1
EIF2D	eukaryotic translation initiation factor 2D(eif2d)	EIF2D	2.33151	1.22126	1
eif4g1b	eukaryotic translation initiation factor 4 gamma, 1b(eif4g1b)		2.22026	1.15073	1
ELAC2	elaC ribonuclease Z 2(elac2)	ELAC2	2.54677	1.34867	1
ELP4	elongator acetyltransferase complex subunit 4(elp4)	ELP4	2.29027	1.19552	1
EMC1	ER membrane protein complex subunit 1(emc1)	EMC1	2.38426	1.25354	1
emilin2a	elastin microfibril interfacer 2a(emilin2a)	EMILIN2	2.02653	1.01901	1
epb41l3a	erythrocyte membrane protein band 4.1-like 3a(epb41l3a)		2.71948	1.44333	1
EPRS	glutamyl-prolyl-tRNA synthetase(eprs)	EPRS	2.44774	1.29145	1
eps15l1a	epidermal growth factor receptor pathway substrate 15-like 1a(eps15l1a)	EPS15L1	2.03977	1.02841	1
EXTL2	exostosin-like glycosyltransferase 2(extl2)	EXTL2	2.81094	1.49105	1
F5	coagulation factor V(f5)	F5	6.20734	2.63398	1
fabp7a	fatty acid binding protein 7, brain, a(fabp7a)		3.41757	1.77297	1
fabp7b	fatty acid binding protein 7, brain, b(fabp7b)	FABP7	2.82953	1.50056	1
fam129ba	family with sequence similarity 129, member Ba(fam129ba)	FAM129B	2.14396	1.10028	1
fam149a	family with sequence similarity 149 member A(fam149a)	FAM149A	13.2815	3.73135	1
FAM155A	family with sequence similarity 155, member A(fam155a)	FAM155A	10.3157	3.36677	1
FASTK	Fas-activated serine/threonine kinase(fastk)	FASTK	2.63943	1.40023	1
FBLN2	fibulin 2(fbln2)	FBLN2	2.50186	1.323	1
fgf20a	fibroblast growth factor 20a(fgf20a)	FGF20	17.677	4.1438	1
FGF3	fibroblast growth factor 3(fgf3)	FGF3	4.65943	2.22015	1
fgfbp1b	fibroblast growth factor binding protein 1b(fgfbp1b)	fgfbp1	2.05196	1.037	1
fgfbp2b	fibroblast growth factor binding protein 2b(fgfbp2b)		3.12282	1.64285	1
fhl2a	four and a half LIM domains 2a(fhl2a)	FHL2	5.26183	2.39556	1
FLRT3	fibronectin leucine rich transmembrane 3(flrt3)	FLRT3	2.06509	1.0462	1
fndc5b	fibronectin type III domain containing 5b(fndc5b)		4.80188	2.2636	1
FOCAD	focadhesin(focad)	FOCAD	3.02562	1.59723	1
fosl1b	FOS-like antigen 1b(fosl1b)		5.32068	2.41161	1
FOXA1	forkhead box A1(foxa1)	FOXA1	2.36605	1.24248	1
foxd5	forkhead box D5(foxd5)		8.99784	3.16958	1
foxf2b	forkhead box F2b(foxf2b)		4.53892	2.18235	1
FOXK2	forkhead box K2(foxk2)		2.10532	1.07404	1
FSTL3	follistatin-like 3 (secreted glycoprotein)(fstl3)	FSTL3	3.0815	1.62363	1
fut9d	fucosyltransferase 9d(fut9d)	fut9b	18.0433	4.17339	1
FXR2	fragile X mental retardation, autosomal homolog 2(fxr2)	FXR2	2.32384	1.21651	1
gaa	glucosidase, alpha; acid (Pompe disease, glycogen storage disease type II)(gaa)	GAA	2.59509	1.37578	1
GAREM	GRB2 associated, regulator of MAPK1(garem)	GAREM1	2.26558	1.17988	1
GAS2L1	growth arrest-specific 2 like 1(gas2l1)		3.16427	1.66187	1
GATB	glutamyl-tRNA(Gln) amidotransferase, subunit B(gatb)	GATB	2.4616	1.2996	1
GBP3	guanylate binding protein 3(gbp3)		2.5208	1.33388	1
gcga	glucagon a(gcga)		95.2995	6.5744	1
gcgb	glucagon b(gcgb)	GCG	8.70806	3.12235	1
gcshb	glycine cleavage system protein H (aminomethyl carrier), b(gcshb)		4.76009	2.25099	1
GEMIN5	gem (nuclear organelle) associated protein 5(gemin5)	GEMIN5	3.24899	1.69999	1
glis2a	GLIS family zinc finger 2a(glis2a)		5.04852	2.33586	1
GNL2	guanine nucleotide binding protein-like 2 (nucleolar)(gnl2)	GNL2	2.52867	1.33838	1
GNL3L	guanine nucleotide binding protein-like 3 (nucleolar)-like(gnl3l)		2.4172	1.27334	1
golt1ba	golgi transport 1Ba(golt1ba)		2.44903	1.29221	1
gsna	gelsolin a(gsna)	GSN	2.30702	1.20603	1
GSPT1	G1 to S phase transition 1(gspt1)	GSPT1	2.00868	1.00625	1
gtf3aa	general transcription factor IIIAa(gtf3aa)	GTF3A	2.34227	1.22791	1
GUF1	GUF1 homolog, GTPase(guf1)	GUF1	2.03468	1.0248	1
HAS2	hyaluronan synthase 2(has2)	HAS2	7.73623	2.95163	1
HEMK1	HemK methyltransferase family member 1(hemk1)	HEMK1	3.38766	1.76029	1
her15.1	hairy and enhancer of split-related 15, tandem duplicate 1(her15.1)	her12	3.26585	1.70746	1
HLCS	holocarboxylase synthetase (biotin-(proprionyl-CoA-carboxylase (ATP-hydrolysing)) ligase)(hlcs)	HLCS	2.28919	1.19484	1
hmgcra	3-hydroxy-3-methylglutaryl-CoA reductase a(hmgcra)	HMGCR	5.20556	2.38005	1
HP	haptoglobin(hp)		3.83563	1.93946	1
HPDL	4-hydroxyphenylpyruvate dioxygenase-like(hpdl)	HPDL	2.28829	1.19427	1
HSD17B2	hydroxysteroid (17-beta) dehydrogenase 2(hsd17b2)	HSD17B2	4.67521	2.22503	1
hspa4b	heat shock protein 4b(hspa4b)		2.11782	1.08258	1
HSPB7	heat shock protein family, member 7 (cardiovascular)(hspb7)	HSPB7	13.9934	3.80668	1
HTR2B	5-hydroxytryptamine (serotonin) receptor 2B, G protein-coupled(htr2b)	HTR2B	2.81133	1.49125	1
htra3b	HtrA serine peptidase 3b(htra3b)	HTRA3	2.18075	1.12483	1
IARS	isoleucyl-tRNA synthetase(iars)	IARS	3.48887	1.80276	1
ict1	immature colon carcinoma transcript 1(ict1)	ICT1	2.67639	1.42029	1
IDH3G	isocitrate dehydrogenase 3 (NAD+) gamma(idh3g)	IDH3G	2.22202	1.15187	1
IKBKAP	inhibitor of kappa light polypeptide gene enhancer in B-cells, kinase complex-associated protein(ikbkap)	IKBKAP	2.57549	1.36485	1
IL4	interleukin 4(il4)		47.0747	5.55688	1
im:7136021	im:7136021(im:7136021)		2.41062	1.2694	1
im:7138535	im:7138535(im:7138535)		3.18702	1.67221	1
im:7148292	im:7148292(im:7148292)	PUM3	2.70977	1.43817	1
INS	preproinsulin(ins)	INS	10.7947	3.43225	1
IPO4	importin 4(ipo4)	IPO4	2.38196	1.25215	1
itga11a	integrin, alpha 11a(itga11a)	ITGA11	3.5085	1.81085	1
ITGA4	integrin alpha 4(itga4)	ITGA4	2.03964	1.02832	1
ITGB7	integrin, beta 7(itgb7)	ITGB7	2.1884	1.12988	1
JADE3	jade family PHD finger 3(jade3)	JADE3	2.1743	1.12055	1
jag1a	jagged 1a(jag1a)		3.006	1.58785	1
kcnj1b	potassium inwardly-rectifying channel, subfamily J, member 1b(kcnj1b)	KCNJ1	12.2554	3.61535	1
KDR	kinase insert domain receptor (a type III receptor tyrosine kinase)(kdr)	KDR	2.50221	1.3232	1
kirrelb	kin of IRRE like b(kirrelb)		2.76481	1.46718	1
KRT18	keratin 18(krt18)	KRT18	2.3801	1.25102	1
LAP3	leucine aminopeptidase 3(lap3)	LAP3	2.18705	1.12899	1
larsb	leucyl-tRNA synthetase b(larsb)	LARS	3.92331	1.97207	1
ldb3a	LIM domain binding 3a(ldb3a)		2.78217	1.47621	1
LEF1	lymphoid enhancer-binding factor 1(lef1)	LEF1	2.40958	1.26878	1
lemd3	LEM domain containing 3(lemd3)	LEMD3	2.99067	1.58047	1
limd1a	LIM domains containing 1a(limd1a)	LIMD1	2.194	1.13356	1
lmod1a	leiomodin 1a (smooth muscle)(lmod1a)		4.90652	2.2947	1
lmod1b	leiomodin 1b (smooth muscle)(lmod1b)		4.74144	2.24533	1
lnx2b	ligand of numb-protein X 2b(lnx2b)		2.81284	1.49203	1
LOC100148329	hairy-related 4.2-like(LOC100148329)		3.08579	1.62564	1
LOC100149863	hairy-related 4.1-like(LOC100149863)		7.23149	2.85429	1
LOC100332895	PH domain leucine-rich repeat-containing protein phosphatase 2(LOC100332895)	PHLPP2	4.82804	2.27144	1
LOC100534909	transcription factor HES-5-like(LOC100534909)		3.24588	1.69861	1
LOC100534995	dipeptidase 3-like(LOC100534995)	DPEP3	2.15543	1.10798	1
LOC100537765	ras-related C3 botulinum toxin substrate 1-like(LOC100537765)		2.5985	1.37768	1
LOC101883486	zinc finger protein 525-like(LOC101883486)		22.6742	4.50298	1
LOC101885996	gastrula zinc finger protein XlCGF26.1-like(LOC101885996)		3.90536	1.96545	1
LOC101886319	N-acetyltransferase 6(LOC101886319)	NAT6	2.90313	1.53761	1
LOC103908660	gastrula zinc finger protein XlCGF8.2DB-like(LOC103908660)		2.64627	1.40396	1
LOC103909601	platelet-derived growth factor subunit A-like(LOC103909601)		3.31807	1.73034	1
LOC108179327	uncharacterized LOC108179327(LOC108179327)		7.61009	2.92791	1
LOC108190093	uncharacterized LOC108190093(LOC108190093)		5.00123	2.32228	1
LOC402879	mitochondrial ubiquitin ligase activator of nfkb 1-A(LOC402879)		2.23405	1.15966	1
LOC405768	protein kinase Npk(LOC405768)		11.6875	3.54689	1
LOC569854	leucine-rich repeat-containing protein 14-like(LOC569854)		2.1424	1.09923	1
LOC797620	V-set domain-containing T-cell activation inhibitor 1-like(LOC797620)	LOC101884321	2.63737	1.3991	1
LOXL1	lysyl oxidase-like 1(loxl1)	LOXL1	5.26028	2.39514	1
LPL	lipoprotein lipase(lpl)		2.06418	1.04557	1
LRPPRC	leucine-rich pentatricopeptide repeat containing(lrpprc)	LRPPRC	2.18564	1.12806	1
LRRN1	leucine rich repeat neuronal 1(lrrn1)	LRRN1	2.38232	1.25237	1
LRRN3	leucine rich repeat neuronal 3(lrrn3)		11.3147	3.50013	1
magi3a	membrane associated guanylate kinase, WW and PDZ domain containing 3a(magi3a)		2.63998	1.40053	1
MARS	methionyl-tRNA synthetase(mars)	MARS	2.06151	1.0437	1
matn3a	matrilin 3a(matn3a)		2.21023	1.14419	1
MBLAC1	metallo-beta-lactamase domain containing 1(mblac1)	MBLAC1	6.84607	2.77528	1
MCAT	malonyl CoA:ACP acyltransferase (mitochondrial)(mcat)	MCAT	2.60977	1.38392	1
MEGF10	multiple EGF-like-domains 10(megf10)	MEGF10	3.27864	1.7131	1
MEOX1	mesenchyme homeobox 1(meox1)	MEOX1	2.59443	1.37542	1
METAP1	methionyl aminopeptidase 1(metap1)	METAP1	2.12247	1.08574	1
METTL15	methyltransferase like 15(mettl15)	METTL15	2.36374	1.24107	1
METTL21A	methyltransferase like 21A(mettl21a)	METTL21A	2.28629	1.19301	1
METTL9	methyltransferase like 9(mettl9)	METTL9	4.35676	2.12325	1
mipep	mitochondrial intermediate peptidase(mipep)	MIPEP	3.02025	1.59467	1
MMAA	methylmalonic aciduria (cobalamin deficiency) cblA type(mmaa)	MMAA	2.53397	1.3414	1
MMACHC	methylmalonic aciduria (cobalamin deficiency) cblC type, with homocystinuria(mmachc)	MMACHC	3.54782	1.82693	1
MOCS3	molybdenum cofactor synthesis 3(mocs3)	MOCS3	2.41328	1.27099	1
mogat3a	monoacylglycerol O-acyltransferase 3a(mogat3a)	MOGAT1	3.28911	1.7177	1
MON1A	MON1 secretory trafficking family member A(mon1a)	MON1A	2.87292	1.52252	1
MORC2	MORC family CW-type zinc finger 2(morc2)	MORC2	2.06124	1.04351	1
MOXD1	monooxygenase, DBH-like 1(moxd1)	MOXD1	2.02557	1.01833	1
MPV17L2	MPV17 mitochondrial membrane protein-like 2(mpv17l2)	MPV17L2	2.73654	1.45235	1
MRPL49	mitochondrial ribosomal protein L49(mrpl49)	MRPL49	2.24058	1.16387	1
MRPS23	mitochondrial ribosomal protein S23(mrps23)	MRPS23	2.20657	1.1418	1
MRRF	mitochondrial ribosome recycling factor(mrrf)	MRRF	2.1606	1.11143	1
MSH3	mutS homolog 3 (E. coli)(msh3)		2.48666	1.31421	1
MSTO1	misato 1, mitochondrial distribution and morphology regulator(msto1)	MSTO1	2.42792	1.27972	1
MTERF1	mitochondrial transcription termination factor 1(mterf1)	MTERF1	2.79804	1.48442	1
MTFR1L	mitochondrial fission regulator 1-like(mtfr1l)	MTFR1L	2.30646	1.20568	1
MTG1	mitochondrial ribosome-associated GTPase 1(mtg1)	MTG1	2.80504	1.48802	1
MTHFD1L	methylenetetrahydrofolate dehydrogenase (NADP+ dependent) 1-like(mthfd1l)	MTHFD1L	3.33274	1.73671	1
MTHFR	methylenetetrahydrofolate reductase (NAD(P)H)(mthfr)	MTHFR	2.43587	1.28443	1
mto1	mitochondrial tRNA translation optimization 1(mto1)	MTO1	2.28471	1.19201	1
MTP	microsomal triglyceride transfer protein(mtp)	MTTP	4.494	2.168	1
MTR	5-methyltetrahydrofolate-homocysteine methyltransferase(mtr)	MTR	2.67876	1.42157	1
murca	muscle-related coiled-coil protein a(murca)	MURC	2.97362	1.57222	1
MUSK	muscle, skeletal, receptor tyrosine kinase(musk)	MUSK	8.05257	3.00945	1
MVK	mevalonate kinase(mvk)	MVK	3.18626	1.67186	1
MYF5	myogenic factor 5(myf5)	MYF5	8.39044	3.06875	1
myhz1.1	myosin, heavy polypeptide 1.1, skeletal muscle(myhz1.1)		6.66667	2.73697	1
myhz1.2	myosin, heavy polypeptide 1.2, skeletal muscle(myhz1.2)		4.24171	2.08465	1
myo1ca	myosin Ic, paralog a(myo1ca)		3.80361	1.92737	1
MYOC	myocilin(myoc)	MYOC	2.30347	1.20381	1
MYOG	myogenin(myog)	MYOG	4.0787	2.02811	1
naa15a	N(alpha)-acetyltransferase 15, NatA auxiliary subunit a(naa15a)	NAA15	2.11859	1.0831	1
NANP	N-acetylneuraminic acid phosphatase(nanp)	NANP	3.37675	1.75563	1
nap1l4a	nucleosome assembly protein 1-like 4a(nap1l4a)		2.70024	1.43309	1
NAT10	N-acetyltransferase 10(nat10)	NAT10	2.44108	1.28752	1
NDUFAF6	NADH dehydrogenase (ubiquinone) complex I, assembly factor 6(ndufaf6)	NDUFAF6	2.22317	1.15262	1
NDUFAF7	NADH dehydrogenase (ubiquinone) complex I, assembly factor 7(ndufaf7)	NDUFAF7	2.8603	1.51616	1
NELFA	negative elongation factor complex member A(nelfa)	NELFA	2.11235	1.07885	1
NFXL1	nuclear transcription factor, X-box binding-like 1(nfxl1)	NFXL1	2.46293	1.30038	1
NIPA1	non imprinted in Prader-Willi/Angelman syndrome 1(nipa1)	NIPA1	3.70669	1.89013	1
NMD3	NMD3 ribosome export adaptor(nmd3)	NMD3	2.22982	1.15693	1
NMT2	N-myristoyltransferase 2(nmt2)	NMT2	2.24753	1.16834	1
NOA1	nitric oxide associated 1(noa1)		3.44823	1.78585	1
NOC2L	NOC2-like nucleolar associated transcriptional repressor(noc2l)	NOC2L	2.40148	1.26392	1
NOC3L	NOC3-like DNA replication regulator(noc3l)	NOC3L	2.22038	1.15081	1
nog2	noggin 2(nog2)		4.12514	2.04444	1
NOL10	nucleolar protein 10(nol10)	NOL10	2.30028	1.20181	1
NOM1	nucleolar protein with MIF4G domain 1(nom1)	NOM1	3.13159	1.6469	1
nomo	nodal modulator(nomo)	NOMO3	3.63912	1.86359	1
NR2C2AP	nuclear receptor 2C2-associated protein(nr2c2ap)	NR2C2AP	2.1632	1.11317	1
nrd1a	nardilysin a (N-arginine dibasic convertase)(nrd1a)	NRDC	2.10147	1.0714	1
nrp1a	neuropilin 1a(nrp1a)	NRP1	2.06866	1.0487	1
nrp2b	neuropilin 2b(nrp2b)		2.09092	1.06414	1
NSUN5	NOP2/Sun domain family, member 5(nsun5)	NSUN5	2.86987	1.52098	1
NT5DC1	5'-nucleotidase domain containing 1(nt5dc1)	NT5DC1	3.29334	1.71955	1
NTD5	ntl-dependent gene 5(ntd5)		3.95991	1.98547	1
nthl1	nth-like DNA glycosylase 1(nthl1)	NTHL1	2.18371	1.12678	1
ntn1b	netrin 1b(ntn1b)		10.1471	3.343	1
NTPCR	nucleoside-triphosphatase, cancer-related(ntpcr)	NTPCR	2.11182	1.07849	1
NUFIP1	nuclear fragile X mental retardation protein interacting protein 1(nufip1)	NUFIP1	2.11774	1.08252	1
NUP155	nucleoporin 155(nup155)	NUP155	2.18291	1.12625	1
NUP205	nucleoporin 205(nup205)	NUP205	2.63381	1.39715	1
OCIAD2	OCIA domain containing 2(ociad2)	OCIAD2	2.01903	1.01366	1
OGFOD1	2-oxoglutarate and iron-dependent oxygenase domain containing 1(ogfod1)	OGFOD1	2.35435	1.23533	1
ORC3	origin recognition complex, subunit 3(orc3)	ORC3	2.60966	1.38386	1
OVOL1	ovo-like zinc finger 1(ovol1)	OVOL1	14.7168	3.8794	1
OXNAD1	oxidoreductase NAD-binding domain containing 1(oxnad1)	OXNAD1	2.16359	1.11343	1
PALLD	palladin, cytoskeletal associated protein(palld)	PALLD	2.3085	1.20696	1
pax7b	paired box 7b(pax7b)		3.14668	1.65383	1
pbxip1a	pre-B-cell leukemia homeobox interacting protein 1a(pbxip1a)		2.25739	1.17466	1
pcdh11	protocadherin 11(pcdh11)	PCDH11X	2.59131	1.37368	1
PCGF1	polycomb group ring finger 1(pcgf1)	PCGF1	3.21546	1.68503	1
pcmtl	l-isoaspartyl protein carboxyl methyltransferase, like(pcmtl)		2.24199	1.16478	1
PDCD11	programmed cell death 11(pdcd11)	PDCD11	2.48303	1.3121	1
PDE12	phosphodiesterase 12(pde12)	PDE12	2.63736	1.39909	1
PDF	peptide deformylase (mitochondrial)(pdf)	PDF	3.89927	1.9632	1
PDHX	pyruvate dehydrogenase complex, component X(pdhx)	PDHX	3.03502	1.60171	1
pdlim3b	PDZ and LIM domain 3b(pdlim3b)		4.46534	2.15877	1
PDLIM7	PDZ and LIM domain 7(pdlim7)	PDLIM7	2.29338	1.19747	1
PES	pescadillo(pes)	PES1	2.31553	1.21134	1
PGM2L1	phosphoglucomutase 2-like 1(pgm2l1)	PGM2L1	2.45319	1.29466	1
PIGR	polymeric immunoglobulin receptor(pigr)		2.39146	1.25789	1
PITRM1	pitrilysin metallopeptidase 1(pitrm1)	PITRM1	2.01373	1.00987	1
pkp3b	plakophilin 3b(pkp3b)	PKP3	2.43355	1.28306	1
PKP4	plakophilin 4(pkp4)	PKP4	2.10031	1.0706	1
PLCXD3	phosphatidylinositol-specific phospholipase C, X domain containing 3(plcxd3)	PLCXD3	35.7632	5.1604	1
PLOD2	procollagen-lysine, 2-oxoglutarate 5-dioxygenase 2(plod2)	PLOD2	2.57583	1.36504	1
plpp2b	phospholipid phosphatase 2b(plpp2b)		3.47496	1.797	1
PLTP	phospholipid transfer protein(pltp)	PLTP	2.3006	1.20201	1
PMPCA	peptidase (mitochondrial processing) alpha(pmpca)	PMPCA	2.06709	1.0476	1
POLG2	polymerase (DNA directed), gamma 2, accessory subunit(polg2)	POLG2	2.71388	1.44036	1
POLR1A	polymerase (RNA) I polypeptide A(polr1a)	POLR1A	2.72364	1.44554	1
POLR1B	polymerase (RNA) I polypeptide B(polr1b)	POLR1B	2.74618	1.45743	1
POLR3B	polymerase (RNA) III (DNA directed) polypeptide B(polr3b)	POLR3B	2.54314	1.34661	1
POLR3D	polymerase (RNA) III (DNA directed) polypeptide D(polr3d)	POLR3D	2.87964	1.52589	1
POLR3E	polymerase (RNA) III (DNA directed) polypeptide E(polr3e)	POLR3E	2.35026	1.23282	1
polr3gla	polymerase (RNA) III (DNA directed) polypeptide G like a(polr3gla)	POLR3GL	3.61173	1.85269	1
POMT1	protein-O-mannosyltransferase 1(pomt1)	POMT1	3.16342	1.66148	1
POP4	POP4 homolog, ribonuclease P/MRP subunit(pop4)	POP4	2.21192	1.1453	1
POP5	POP5 homolog, ribonuclease P/MRP subunit(pop5)	POP5	2.22991	1.15699	1
PPP1R21	protein phosphatase 1, regulatory subunit 21(ppp1r21)	PPP1R21	2.67462	1.41934	1
PRMT2	protein arginine methyltransferase 2(prmt2)	PRMT2	15.3569	3.94081	1
PRMT7	protein arginine methyltransferase 7(prmt7)	PRMT7	2.68628	1.42561	1
PRMT9	protein arginine methyltransferase 9(prmt9)	PRMT9	2.23059	1.15742	1
PRPF6	PRP6 pre-mRNA processing factor 6 homolog (S. cerevisiae)(prpf6)	PRPF6	2.41362	1.2712	1
PTCD3	pentatricopeptide repeat domain 3(ptcd3)	PTCD3	2.79063	1.48059	1
PTPN12	protein tyrosine phosphatase, non-receptor type 12(ptpn12)	PTPN12	3.14892	1.65486	1
PTRH1	peptidyl-tRNA hydrolase 1 homolog(ptrh1)	PTRH1	2.79508	1.48289	1
PUS1	pseudouridylate synthase 1(pus1)	PUS1	2.7778	1.47394	1
PUS3	pseudouridylate synthase 3(pus3)	PUS3	2.57226	1.36303	1
PUSL1	pseudouridylate synthase-like 1(pusl1)	PUSL1	2.35843	1.23783	1
pwp2h	PWP2 periodic tryptophan protein homolog (yeast)(pwp2h)		2.79596	1.48335	1
PXMP2	peroxisomal membrane protein 2(pxmp2)	PXMP2	2.45039	1.29301	1
QARS	glutaminyl-tRNA synthetase(qars)	QARS	2.83765	1.50469	1
QRSL1	glutaminyl-tRNA synthase (glutamine-hydrolyzing)-like 1(qrsl1)	QRSL1	2.85552	1.51375	1
RAB12	RAB12, member RAS oncogene family(rab12)	RAB12	2.14268	1.09941	1
RAD17	RAD17 checkpoint clamp loader component(rad17)	RAD17	2.05873	1.04176	1
ralaa	v-ral simian leukemia viral oncogene homolog Aa (ras related)(ralaa)	RALA	3.0487	1.6082	1
RARS2	arginyl-tRNA synthetase 2, mitochondrial (putative)(rars2)	RARS2	4.36436	2.12577	1
RASGRP4	RAS guanyl releasing protein 4(rasgrp4)	RASGRP1	2.35291	1.23445	1
rassf7a	Ras association (RalGDS/AF-6) domain family (N-terminal) member 7a(rassf7a)		2.10014	1.07049	1
RBM34	RNA binding motif protein 34(rbm34)	RBM34	2.49789	1.32071	1
REn	renin(ren)	REN	36.9853	5.20888	1
rhot1b	ras homolog family member T1(rhot1b)		2.04646	1.03313	1
rims2b	regulating synaptic membrane exocytosis 2b(rims2b)		9.98508	3.31977	1
RIOK1	RIO kinase 1 (yeast)(riok1)	RIOK1	2.08834	1.06236	1
RIOK2	RIO kinase 2 (yeast)(riok2)	RIOK2	2.18514	1.12773	1
RPAP1	RNA polymerase II associated protein 1(rpap1)	RPAP1	2.01509	1.01085	1
RPAP2	RNA polymerase II associated protein 2(rpap2)	RPAP2	2.04043	1.02887	1
RPAP3	RNA polymerase II associated protein 3(rpap3)	RPAP3	2.3084	1.2069	1
RPP25L	ribonuclease P/MRP 25 subunit-like(rpp25l)	RPP25L	2.95409	1.56272	1
RPUSD2	RNA pseudouridylate synthase domain containing 2(rpusd2)	RPUSD2	2.30757	1.20638	1
RRN3	RRN3 homolog, RNA polymerase I transcription factor(rrn3)	RRN3	2.49894	1.32132	1
RRNAD1	ribosomal RNA adenine dimethylase domain containing 1(rrnad1)		3.62892	1.85954	1
RRP12	ribosomal RNA processing 12 homolog(rrp12)	RRP12	2.68536	1.42512	1
RTCB	RNA 2',3'-cyclic phosphate and 5'-OH ligase(rtcb)	RTCB	2.5985	1.37768	1
RTN4IP1	reticulon 4 interacting protein 1(rtn4ip1)	RTN4IP1	2.23342	1.15925	1
rtn4rl2b	reticulon 4 receptor-like 2b(rtn4rl2b)		2.65675	1.40966	1
ryroxd1	pyridine nucleotide-disulphide oxidoreductase domain 1(ryroxd1)	PYROXD1	2.39059	1.25737	1
SAAL1	serum amyloid A-like 1(saal1)	SAAL1	2.27716	1.18723	1
SARS2	seryl-tRNA synthetase 2, mitochondrial(sars2)	SARS2	2.16123	1.11185	1
SAXO2	stabilizer of axonemal microtubules 2(saxo2)	SAXO2	5.93508	2.56927	1
scn4ba	sodium channel, voltage-gated, type IV, beta a(scn4ba)	SCN4B	5.46222	2.44949	1
SDAD1	SDA1 domain containing 1(sdad1)	SDAD1	2.76933	1.46954	1
SDF2	stromal cell-derived factor 2(sdf2)	SDF2	2.57573	1.36498	1
SEH1L	SEH1-like (S. cerevisiae)(seh1l)	SEH1L	2.05581	1.03971	1
SENP5	SUMO1/sentrin specific peptidase 5(senp5)		2.5964	1.37651	1
sept5a	septin 5a(sept5a)		3.00529	1.58751	1
serpinf2b	serpin peptidase inhibitor, clade F (alpha-2 antiplasmin, pigment epithelium derived factor), member 2b(serpinf2b)		16.965	4.08449	1
shha	sonic hedgehog a(shha)	SHH	4.26647	2.09304	1
si:ch1073-349o24.2	si:ch1073-349o24.2(si:ch1073-349o24.2)	CFAP65	16.1474	4.01323	1
si:ch1073-357b18.4	si:ch1073-357b18.4(si:ch1073-357b18.4)		2.52334	1.33534	1
si:ch211-149e23.3	si:ch211-149e23.3(si:ch211-149e23.3)		2.01341	1.00964	1
si:ch211-149e23.4	si:ch211-149e23.4(si:ch211-149e23.4)		29.6183	4.88842	1
si:ch211-167b20.8	si:ch211-167b20.8(si:ch211-167b20.8)		2.27311	1.18467	1
si:ch211-188c18.1	si:ch211-188c18.1(si:ch211-188c18.1)		32.4934	5.02207	1
si:ch211-195o20.7	si:ch211-195o20.7(si:ch211-195o20.7)		4.54	2.18269	1
si:ch211-214j8.12	si:ch211-214j8.12(si:ch211-214j8.12)		6.44679	2.68858	1
si:ch211-235i11.4	si:ch211-235i11.4(si:ch211-235i11.4)		2.22721	1.15524	1
si:ch211-261p9.4	si:ch211-261p9.4(si:ch211-261p9.4)	C3orf38	3.87322	1.95353	1
si:ch211-262i1.5	si:ch211-262i1.5(si:ch211-262i1.5)		2.35405	1.23515	1
si:ch211-264f5.2	si:ch211-264f5.2(si:ch211-264f5.2)		2.85906	1.51554	1
si:ch211-276a23.5	si:ch211-276a23.5(si:ch211-276a23.5)		2.05418	1.03856	1
si:ch211-286b5.9	si:ch211-286b5.9(si:ch211-286b5.9)		2.84456	1.50821	1
si:ch211-69l10.2	si:ch211-69l10.2(si:ch211-69l10.2)		2.90356	1.53783	1
si:ch211-80h18.1	si:ch211-80h18.1(si:ch211-80h18.1)		11.3043	3.4988	1
si:ch73-103b11.2	si:ch73-103b11.2(si:ch73-103b11.2)	MPRIP	2.08514	1.06014	1
si:ch73-144d13.4	si:ch73-144d13.4(si:ch73-144d13.4)		2.43742	1.28536	1
si:ch73-269m23.4	si:ch73-269m23.4(si:ch73-269m23.4)		3.94105	1.97858	1
si:ch73-359m17.5	si:ch73-359m17.5(si:ch73-359m17.5)		6.64326	2.73189	1
si:ch73-389k6.1	si:ch73-389k6.1(si:ch73-389k6.1)		2.52289	1.33507	1
si:ch73-390p7.2	si:ch73-390p7.2(si:ch73-390p7.2)		2.08847	1.06245	1
si:ch73-52e5.1	si:ch73-52e5.1(si:ch73-52e5.1)	THEM6	4.04948	2.01774	1
si:ch73-52e5.2	si:ch73-52e5.2(si:ch73-52e5.2)		17.5714	4.13516	1
si:dkey-15f17.8	si:dkey-15f17.8(si:dkey-15f17.8)	METTL18	3.20718	1.6813	1
si:dkey-175a17.3	si:dkey-175a17.3(si:dkey-175a17.3)	mate4	10.9708	3.4556	1
si:dkey-21e2.7	si:dkey-21e2.7(si:dkey-21e2.7)		27.0746	4.75887	1
si:dkey-22a1.3	si:dkey-22a1.3(si:dkey-22a1.3)	C3orf17	2.14328	1.09982	1
si:dkey-274m17.3	si:dkey-274m17.3(si:dkey-274m17.3)	C3orf14	2.8117	1.49144	1
si:dkey-34d22.1	si:dkey-34d22.1(si:dkey-34d22.1)	LOC100005691	3.32827	1.73477	1
si:dkey-57h18.1	si:dkey-57h18.1(si:dkey-57h18.1)	FAAP100	2.61516	1.3869	1
si:dkey-68o6.5	si:dkey-68o6.5(si:dkey-68o6.5)		2.16506	1.11441	1
si:dkey-76k16.5	si:dkey-76k16.5(si:dkey-76k16.5)		8.2492	3.04425	1
si:rp71-81e14.2	si:rp71-81e14.2(si:rp71-81e14.2)		4.81765	2.26833	1
SLA	Src-like-adaptor(sla)		2.84884	1.51037	1
SLC12A2	solute carrier family 12 (sodium/potassium/chloride transporter), member 2(slc12a2)	SLC12A2	2.62116	1.39021	1
slc25a15b	solute carrier family 25 (mitochondrial carrier; ornithine transporter) member 15b(slc25a15b)		2.3478	1.23131	1
SLC25A27	solute carrier family 25, member 27(slc25a27)	SLC25A27	6.68361	2.74063	1
SLC33A1	solute carrier family 33 (acetyl-CoA transporter), member 1(slc33a1)	SLC33A1	3.20368	1.67973	1
slc38a3a	solute carrier family 38, member 3a(slc38a3a)	LOC101884924	10.3325	3.36911	1
SLC39A5	solute carrier family 39 (zinc transporter), member 5(slc39a5)		10.2148	3.35259	1
slc4a4a	solute carrier family 4 (sodium bicarbonate cotransporter), member 4a(slc4a4a)	SLC4A4	6.28506	2.65193	1
SLC7A1	solute carrier family 7 (cationic amino acid transporter, y+ system), member 1(slc7a1)	SLC7A1	2.61742	1.38814	1
slc9a6a	solute carrier family 9, subfamily A (NHE6, cation proton antiporter 6), member 6a(slc9a6a)	SLC9A6	2.22486	1.15371	1
slco1d1	solute carrier organic anion transporter family, member 1D1(slco1d1)		3.91677	1.96967	1
SLIT2	slit homolog 2 (Drosophila)(slit2)	SLIT2	2.73816	1.45321	1
smarcd3a	SWI/SNF related, matrix associated, actin dependent regulator of chromatin, subfamily d, member 3a(smarcd3a)		2.28632	1.19302	1
smyd2a	SET and MYND domain containing 2a(smyd2a)	SMYD2	2.61805	1.38849	1
SMYD5	SMYD family member 5(smyd5)	SMYD5	3.21738	1.68589	1
snai1a	snail family zinc finger 1a(snai1a)		2.56999	1.36176	1
SNX30	sorting nexin family member 30(snx30)	SNX30	2.07718	1.05463	1
socs1a	suppressor of cytokine signaling 1a(socs1a)	SOCS1	2.32551	1.21755	1
sorbs2b	sorbin and SH3 domain containing 2b(sorbs2b)	SORBS2	2.6498	1.40588	1
sostdc1a	sclerostin domain containing 1a(sostdc1a)	SOSTDC1	19.1224	4.25719	1
SPATA5L1	spermatogenesis associated 5-like 1(spata5l1)	SPATA5L1	2.09262	1.06531	1
SRD5A1	steroid-5-alpha-reductase, alpha polypeptide 1 (3-oxo-5 alpha-steroid delta 4-dehydrogenase alpha 1)(srd5a1)	SRD5A1	7.18018	2.84402	1
SRPX2	sushi-repeat containing protein, X-linked 2(srpx2)	SRPX2	7.78607	2.96089	1
SRRD	SRR1 domain containing(srrd)	SRRD	3.11728	1.64029	1
sst1.2	somatostatin 1, tandem duplicate 2(sst1.2)		13.6908	3.77513	1
STAB2	stabilin 2(stab2)	STAB2	2.05219	1.03717	1
STAMBPL1	STAM binding protein-like 1(stambpl1)	STAMBPL1	3.47177	1.79567	1
STAR	steroidogenic acute regulatory protein(star)	STAR	14.3459	3.84257	1
STEAP4	STEAP family member 4(steap4)	STEAP4	4.89648	2.29175	1
STRA6	stimulated by retinoic acid 6(stra6)	STRA6	4.30864	2.10723	1
TARS	threonyl-tRNA synthetase(tars)	TARS	2.02333	1.01673	1
TBC1D19	TBC1 domain family, member 19(tbc1d19)	TBC1D19	2.70005	1.43299	1
TBL3	transducin (beta)-like 3(tbl3)	TBL3	2.29633	1.19933	1
TES	testis derived transcript (3 LIM domains)(tes)	TES	2.42412	1.27746	1
tgm2a	transglutaminase 2, C polypeptide A(tgm2a)		9.08421	3.18336	1
TGS1	trimethylguanosine synthase 1(tgs1)	TGS1	2.18819	1.12974	1
THNSL1	threonine synthase like 1(thnsl1)	THNSL1	17.7028	4.14591	1
THOC5	THO complex 5(thoc5)	THOC5	2.17643	1.12196	1
THUMPD3	THUMP domain containing 3(thumpd3)	THUMPD3	2.02912	1.02085	1
timm23a	translocase of inner mitochondrial membrane 23 homolog a (yeast)(timm23a)	TIMM23	2.35973	1.23862	1
TIMM50	translocase of inner mitochondrial membrane 50 homolog (S. cerevisiae)(timm50)	TIMM50	2.33778	1.22514	1
TIMM8A	translocase of inner mitochondrial membrane 8 homolog A (yeast)(timm8a)	TIMM8A	2.0721	1.05109	1
TMEM161A	transmembrane protein 161A(tmem161a)	TMEM161A	2.12007	1.08411	1
TMEM161B	transmembrane protein 161B(tmem161b)	TMEM161B	2.30491	1.20471	1
TMEM186	transmembrane protein 186(tmem186)	TMEM186	3.954	1.98331	1
tmem187	transmembrane protein 187(tmem187)	TMEM187	6.29307	2.65376	1
tmem222b	transmembrane protein 222b(tmem222b)		2.49994	1.3219	1
TMEM223	transmembrane protein 223(tmem223)	TMEM223	2.41839	1.27404	1
TMEM242	transmembrane protein 242(tmem242)	TMEM242	2.37914	1.25044	1
TMEM260	transmembrane protein 260(tmem260)	TMEM260	2.61307	1.38575	1
TNPO3	transportin 3(tnpo3)	TNPO3	2.25154	1.17091	1
TRAP1	TNF receptor-associated protein 1(trap1)		2.68231	1.42348	1
TRIM24	tripartite motif containing 24(trim24)		2.40232	1.26443	1
trim35-39	tripartite motif containing 35-39(trim35-39)		4.41666	2.14296	1
TRIT1	tRNA isopentenyltransferase 1(trit1)	TRIT1	2.08542	1.06034	1
TRMT13	tRNA methyltransferase 13 homolog (S. cerevisiae)(trmt13)	TRMT13	2.75783	1.46354	1
TRMT2A	tRNA methyltransferase 2 homolog A(trmt2a)	TRMT2A	2.33595	1.22401	1
TRMT5	TRM5 tRNA methyltransferase 5 homolog (S. cerevisiae)(trmt5)	TRMT5	2.18565	1.12806	1
TRMT6	tRNA methyltransferase 6 homolog (S. cerevisiae)(trmt6)	TRMT6	2.44266	1.28846	1
trmt61b	tRNA methyltransferase 61B(trmt61b)	TRMT61B	2.93731	1.5545	1
TSEN2	TSEN2 tRNA splicing endonuclease subunit(tsen2)	TSEN2	2.83395	1.50281	1
tshz3b	teashirt zinc finger homeobox 3b(tshz3b)	TSHZ3	2.20974	1.14388	1
TSTD2	thiosulfate sulfurtransferase like domain containing 2(tstd2)		2.96762	1.5693	1
TTC27	tetratricopeptide repeat domain 27(ttc27)	TTC27	3.25163	1.70116	1
TTC4	tetratricopeptide repeat domain 4(ttc4)	TTC4	3.67691	1.87849	1
TTC8	tetratricopeptide repeat domain 8(ttc8)	TTC8	5.80713	2.53782	1
TTLL12	tubulin tyrosine ligase-like family, member 12(ttll12)	TTLL12	2.30232	1.20309	1
ttyh2l	tweety homolog 2, like(ttyh2l)	TTYH2	6.29507	2.65422	1
TUBB6	tubulin, beta 6 class V(tubb6)		10.344	3.37072	1
TWIST2	twist2(twist2)	TWIST2	2.28257	1.19066	1
txlnba	taxilin beta a(txlnba)		2.49567	1.31942	1
UBLCP1	ubiquitin-like domain containing CTD phosphatase 1(ublcp1)	UBLCP1	3.15458	1.65745	1
UGGT2	UDP-glucose glycoprotein glucosyltransferase 2(uggt2)	UGGT2	2.45939	1.2983	1
ugt5c3	UDP glucuronosyltransferase 5 family, polypeptide C3(ugt5c3)		4.66616	2.22223	1
ugt5e1	UDP glucuronosyltransferase 5 family, polypeptide E1(ugt5e1)		3.57879	1.83947	1
VARS2	valyl-tRNA synthetase 2, mitochondrial (putative)(vars2)	VARS2	2.45555	1.29604	1
VMP1	vacuole membrane protein 1(vmp1)	VMP1	2.95305	1.56221	1
waif2	Wnt-activated inhibitory factor 2(waif2)	TPBGL	2.84747	1.50968	1
WARS2	tryptophanyl tRNA synthetase 2, mitochondrial(wars2)	WARS2	2.09526	1.06713	1
WDR3	WD repeat domain 3(wdr3)	WDR3	2.80821	1.48965	1
WDR36	WD repeat domain 36(wdr36)	WDR36	2.8653	1.51868	1
WDR54	WD repeat domain 54(wdr54)	WDR54	4.14564	2.05159	1
WDR73	WD repeat domain 73(wdr73)	WDR73	2.43994	1.28684	1
WDR75	WD repeat domain 75(wdr75)	WDR75	2.68554	1.42521	1
WDR89	WD repeat domain 89(wdr89)	WDR89	2.85122	1.51158	1
WFDC1	WAP four-disulfide core domain 1(wfdc1)		2.23739	1.16182	1
WIF1	wnt inhibitory factor 1(wif1)	WIF1	6.57486	2.71696	1
WRNIP1	Werner helicase interacting protein 1(wrnip1)	WRNIP1	2.37806	1.24978	1
wu:fb39e10	wu:fb39e10(wu:fb39e10)		2.22709	1.15516	1
wu:fc66h01	wu:fc66h01(wu:fc66h01)	TRABD2A	2.3903	1.25719	1
wu:fj16a03	wu:fj16a03(wu:fj16a03)		5.19072	2.37593	1
XPOT	exportin, tRNA (nuclear export receptor for tRNAs)(xpot)	XPOT	2.50866	1.32692	1
YARS	tyrosyl-tRNA synthetase(yars)	YARS	2.97861	1.57464	1
YRDC	yrdC N(6)-threonylcarbamoyltransferase domain containing(yrdc)	YRDC	2.53689	1.34306	1
ywhag1	3-monooxygenase/tryptophan 5-monooxygenase activation protein, gamma polypeptide 1(ywhag1)		7.50337	2.90754	1
ZC3H7A	zinc finger CCCH-type containing 7A(zc3h7a)	ZC3H7A	2.22493	1.15376	1
zgc:101716	zgc:101716(zgc:101716)	C8orf76	2.48709	1.31446	1
zgc:103499	zgc:103499(zgc:103499)	C12orf29	3.45313	1.7879	1
zgc:110183	zgc:110183(zgc:110183)		10.3157	3.36677	1
zgc:110699	zgc:110699(zgc:110699)		2.23724	1.16172	1
zgc:113142	zgc:113142(zgc:113142)		10.1098	3.33768	1
zgc:113227	zgc:113227(zgc:113227)		5.05863	2.33875	1
zgc:113232	zgc:113232(zgc:113232)		2.36247	1.24029	1
zgc:114181	zgc:114181(zgc:114181)		2.303	1.20352	1
zgc:153215	zgc:153215(zgc:153215)		2.11493	1.08061	1
zgc:158828	zgc:158828(zgc:158828)		2.39689	1.26116	1
zgc:193690	zgc:193690(zgc:193690)	DDX19A	10.5232	3.3955	1
zgc:65811	zgc:65811(zgc:65811)		2.92546	1.54867	1
zgc:66472	zgc:66472(zgc:66472)		2.00903	1.0065	1
zic2a	zic family member 2 (odd-paired homolog, Drosophila), a(zic2a)	ZIC2	2.76304	1.46626	1
ZNF385A	zinc finger protein 385A(znf385a)	ZNF385A	2.42496	1.27796	1
znf687a	zinc finger protein 687a(znf687a)		2.10105	1.07111	1

## Sheet: 48hKD DOWN Vs ATAC
z_e_o::To	z_e_o::Gene Name	mgi_database::human_gene	fold48	Log2FoldChange 48	deg48		Genes	Log2 FC
bnip4	BCL2/adenovirus E1B interacting protein 4(bnip4)		0.214875	-2.21843	4		48h KD DOWN Vs ATAC
scxa	scleraxis bHLH transcription factor a(scxa)	SCX	0.414589	-1.27025	4
si:ch211-260e23.9	si:ch211-260e23.9(si:ch211-260e23.9)		0.310743	-1.68621	4		429 common elements in "RNA KD Down" and "ATAC":
olfml2a	olfactomedin-like 2A(olfml2a)	OLFML2A	0.261225	-1.93664	4		Genes	Log2 FC
RAB40B	RAB40B, member RAS oncogene family(rab40b)	RAB40B	0.2852	-1.80996	4		BNIP4	-2.21843
sb:cb1058	sb:cb1058(sb:cb1058)		0.284637	-1.81281	4		SCXA	-1.27025
CREG1	cellular repressor of E1A-stimulated genes 1(creg1)	CREG1	0.24116	-2.05194	4		OLFML2A	-1.93664
IMMP2L	inner mitochondrial membrane peptidase subunit 2(immp2l)	IMMP2L	0.409766	-1.28713	4		RAB40B	-1.80996
RFESD	Rieske (Fe-S) domain containing(rfesd)		0.46506	-1.10451	4		IMMP2L	-1.28713
tmem14ca	transmembrane protein 14Ca(tmem14ca)	TMEM14C	0.317814	-1.65374	4		RFESD	-1.10451
TSPO	translocator protein(tspo)	TSPO	0.341258	-1.55106	4		TMEM14CA	-1.65374
zgc:110540	zgc:110540(zgc:110540)		0.498063	-1.0056	4		ZGC:110540	-1.0056
BLVRB	biliverdin reductase B(blvrb)	BLVRB	0.491035	-1.0261	4		BLVRB	-1.0261
cahz	carbonic anhydrase(cahz)		0.3415	-1.55004	4		CAHZ	-1.55004
CDKN3	cyclin-dependent kinase inhibitor 3(cdkn3)	CDKN3	0.458051	-1.12642	4		CDKN3	-1.12642
crfb4	cytokine receptor family member b4(crfb4)	IL10RB	0.357379	-1.48447	4		CRFB4	-1.48447
eomesa	eomesodermin homolog a(eomesa)	EOMES	0.26746	-1.90261	4		EOMESA	-1.90261
fermt3b	fermitin family member 3b(fermt3b)	FERMT3	0.464104	-1.10748	4		GATA2B	-1.51993
gata2b	GATA binding protein 2b(gata2b)		0.348702	-1.51993	4		HBZ	-1.61129
HBZ	hemoglobin zeta(hbz)		0.327306	-1.61129	4		HEBP2	-1.99595
HEBP2	heme binding protein 2(hebp2)	HEBP2	0.250704	-1.99595	4		ISCA2	-1.0323
ISCA2	iron-sulfur cluster assembly 2(isca2)	ISCA2	0.48893	-1.0323	4		MGC173646	-1.67201
LOC100334599	hemoglobin embryonic subunit alpha(LOC100334599)		0.287943	-1.79614	4		MIBP	-1.40141
MGC173646	hemoglobin subunit beta-like(MGC173646)		0.313815	-1.67201	4		PDIA2	-1.7779
mibp	muscle-specific beta 1 integrin binding protein(mibp)		0.378559	-1.40141	4		SERPINF1	-1.57654
PDIA2	protein disulfide isomerase family A, member 2(pdia2)		0.291608	-1.7779	4		SI:CH211-214P16.1	-2.84388
SERPINF1	serpin peptidase inhibitor, clade F (alpha-2 antiplasmin, pigment epithelium derived factor), member 1(serpinf1)	SERPINF1	0.335284	-1.57654	4		SI:CH211-5K11.12	-1.94618
si:ch211-214p16.1	si:ch211-214p16.1(si:ch211-214p16.1)		0.139286	-2.84388	4		THY1	-1.38099
si:ch211-5k11.12	si:ch211-5k11.12(si:ch211-5k11.12)		0.259502	-1.94618	4		TMEM256	-1.38421
si:ch211-67e16.2	si:ch211-67e16.2(si:ch211-67e16.2)		0.487325	-1.03705	4		UCP2	-1.65416
si:ch73-299h12.2	si:ch73-299h12.2(si:ch73-299h12.2)		0.233036	-2.10138	4		ZGC:163057	-1.15171
si:dkey-257i7.5	si:dkey-257i7.5(si:dkey-257i7.5)		0.213245	-2.22942	4		ZGC:66313	-2.11749
THY1	Thy-1 cell surface antigen(thy1)		0.383954	-1.38099	4		RPS9	-1.61304
TMEM256	transmembrane protein 256(tmem256)	TMEM256	0.383099	-1.38421	4		FTH1A	-1.73278
UCP2	uncoupling protein 2(ucp2)	UCP2	0.317723	-1.65416	4		NDRG2	-1.54597
zgc:163057	zgc:163057(zgc:163057)		0.450092	-1.15171	4		DFNA5B	-1.21843
zgc:66313	zgc:66313(zgc:66313)	AMY2A	0.230448	-2.11749	4		E2F8	-1.00976
RPL22L1	ribosomal protein L22-like 1(rpl22l1)		0.235841	-2.08411	4		EIF3HB	-1.3378
RPS9	ribosomal protein S9(rps9)	RPS9	0.32691	-1.61304	4		EPOR	-1.72396
si:ch211-113a14.18	si:ch211-113a14.18(si:ch211-113a14.18)		0.160181	-2.64223	4		JAK2A	-1.16599
ALDH1L1	aldehyde dehydrogenase 1 family, member L1(aldh1l1)	ALDH1L1	0.279838	-1.83733	4		SLC10A4	-1.6322
aqp3a	aquaporin 3a(aqp3a)	AQP3	0.461725	-1.11489	4		SLC20A1A	-1.05708
ASPM	abnormal spindle microtubule assembly(aspm)	ASPM	0.438207	-1.19031	4		ZAR1	-2.43597
CDH8	cadherin 8(cdh8)	CDH8	0.234298	-2.09358	4		ALAS2	-1.58681
fkbp10a	FK506 binding protein 10a(fkbp10a)		0.407403	-1.29547	4		ENPP5	-2.29954
fth1a	ferritin, heavy polypeptide 1a(fth1a)		0.300871	-1.73278	4		FIGN	-1.21387
LOC100334934	histone H2A(LOC100334934)		0.367057	-1.44592	4		HBAE3	-1.81713
NDRG2	NDRG family member 2(ndrg2)	NDRG2	0.342466	-1.54597	4		HBBE2	-1.7031
rap1gap2a	RAP1 GTPase activating protein 2a(rap1gap2a)		0.294425	-1.76403	4		IL2RGA	-1.51127
si:ch211-113a14.22	si:ch211-113a14.22(si:ch211-113a14.22)		0.247103	-2.01682	4		NT5C2L1	-1.3345
si:ch211-113a14.24	si:ch211-113a14.24(si:ch211-113a14.24)	si:ch211-113a14.18	0.211491	-2.24133	4		P2RY10	-2.33714
si:ch211-113a14.26	si:ch211-113a14.26(si:ch211-113a14.26)		0.296517	-1.75382	4		PARVB	-1.12899
si:ch73-368j24.13	si:ch73-368j24.13(si:ch73-368j24.13)	HIST2H2AB	0.345444	-1.53348	4		PGLYRP6	-2.32776
si:dkey-108k21.21	si:dkey-108k21.21(si:dkey-108k21.21)		0.351314	-1.50917	4		PIP5K1BB	-1.64482
tfr1a	transferrin receptor 1a(tfr1a)		0.437094	-1.19399	4		PNP5B	-1.38356
zgc:163061	zgc:163061(zgc:163061)		0.488606	-1.03326	4		PRDX2	-1.38029
ampd3b	adenosine monophosphate deaminase 3b(ampd3b)		0.461921	-1.11428	4		PRKAB1A	-1.30974
dfna5b	deafness, autosomal dominant 5 b(dfna5b)	DFNA5	0.42975	-1.21843	4		SLC25A39	-1.14122
E2F8	E2F transcription factor 8(e2f8)	E2F8	0.49663	-1.00976	4		SLC43A3A	-1.22138
eif3hb	eukaryotic translation initiation factor 3, subunit H, b(eif3hb)		0.395623	-1.3378	4		SLC4A1A	-1.12055
EPOR	erythropoietin receptor(epor)	EPOR	0.302717	-1.72396	4		SOX12	-1.93351
jak2a	Janus kinase 2a(jak2a)		0.445659	-1.16599	4		TMOD4	-1.56477
PARM1	prostate androgen-regulated mucin-like protein 1(parm1)		0.253405	-1.98048	4		TRIM2A	-2.24829
sgk2a	serum/glucocorticoid regulated kinase 2a(sgk2a)	SGK2	0.274194	-1.86673	4		ZGC:113340	-1.43478
si:dkey-25o16.2	si:dkey-25o16.2(si:dkey-25o16.2)		0.24213	-2.04614	4		BLF	-2.72334
SLC10A4	solute carrier family 10, member 4(slc10a4)		0.322597	-1.6322	4		COX6B1	-2.42469
SLC14A2	solute carrier family 14 (urea transporter), member 2(slc14a2)	SLC14A2	0.404627	-1.30534	4		GPR55A	-2.23994
slc20a1a	solute carrier family 20, member 1a(slc20a1a)		0.480604	-1.05708	4		RGS4	-2.46923
STXBP3	syntaxin binding protein 3(stxbp3)	STXBP3	0.453704	-1.14018	4		H1FX	-1.42228
ZAR1	zygote arrest 1(zar1)	ZAR1	0.184799	-2.43597	4		REL	-1.269
ADD2	adducin 2 (beta)(add2)	ADD2	0.478023	-1.06485	4		RLN3A	-1.38969
AFMID	arylformamidase(afmid)	AFMID	0.357002	-1.486	4		ABHD3	-1.79452
alas2	aminolevulinate, delta-, synthase 2(alas2)	ALAS2	0.332907	-1.58681	4		AK4	-1.52769
BCAS3	breast carcinoma amplified sequence 3(bcas3)	BCAS3	0.457993	-1.1266	4		ANKRD37	-1.85425
cabp2a	calcium binding protein 2a(cabp2a)	CABP2	0.29732	-1.74991	4		APELA	-1.86126
col8a1b	collagen, type VIII, alpha 1b(col8a1b)	COL8A1	0.168759	-2.56696	4		APLN	-1.1969
DECR1	2,4-dienoyl CoA reductase 1, mitochondrial(decr1)	DECR1	0.410985	-1.28284	4		ARL4AA	-1.23073
ENPP5	ectonucleotide pyrophosphatase/phosphodiesterase 5(enpp5)	ENPP5	0.203127	-2.29954	4		ARL6IP5B	-1.35268
FAM198A	family with sequence similarity 198, member A(fam198a)		0.47055	-1.08758	4		ARL8BA	-1.11821
FAM46C	family with sequence similarity 46, member C(fam46c)	FAM46C	0.481985	-1.05294	4		ATF7IP	-1.46065
FBXO32	F-box protein 32(fbxo32)	FBXO32	0.219397	-2.18838	4		BC2	-1.0319
FIGN	fidgetin(fign)	FIGN	0.43111	-1.21387	4		BIDA	-1.22243
hbae3	hemoglobin alpha embryonic-3(hbae3)		0.283785	-1.81713	4		BLOC1S6	-1.20147
hbbe2	hemoglobin beta embryonic-2(hbbe2)		0.307126	-1.7031	4		BMF2	-2.02725
il2rga	interleukin 2 receptor, gamma a(il2rga)	IL2RG	0.350803	-1.51127	4		C1QB	-2.95307
LOC101886098	Fc receptor-like protein 5(LOC101886098)	LOC100538164	0.498978	-1.00295	4		CAV2	-1.20847
LOC108190746	histone H3-like(LOC108190746)		0.435372	-1.19968	4		CCL25B	-4.1885
MXD4	MAX dimerization protein 4(mxd4)	MXD4	0.185537	-2.43022	4		CCNG2	-2.22314
MYBL1	v-myb avian myeloblastosis viral oncogene homolog-like 1(mybl1)	MYBL1	0.273715	-1.86926	4		CCR9A	-1.10214
npy8br	neuropeptide Y receptor Y8b(npy8br)		0.0285441	-5.13066	4		CD59	-1.10694
nt5c2l1	5'-nucleotidase, cytosolic II, like 1(nt5c2l1)		0.396528	-1.3345	4		CD83	-2.60632
p2ry10	purinergic receptor P2Y, G-protein coupled, 10(p2ry10)	P2RY10	0.197902	-2.33714	4		CENPW	-1.39909
PARVB	parvin, beta(parvb)	PARVB	0.457237	-1.12899	4		CHAC1	-1.46671
pglyrp6	peptidoglycan recognition protein 6(pglyrp6)		0.199193	-2.32776	4		CHMP4BA	-1.6298
phyhiplb	phytanoyl-CoA 2-hydroxylase interacting protein-like b(phyhiplb)	PHYHIPL	0.384288	-1.37974	4		CKBB	-1.59288
pip5k1bb	phosphatidylinositol-4-phosphate 5-kinase, type I, beta b(pip5k1bb)	PIP5K1B	0.319786	-1.64482	4		COPZ2	-1.11235
PLAC8L1	PLAC8-like 1(plac8l1)	PLAC8L1	0.320032	-1.64371	4		COX6A2	-1.31937
pnp5b	purine nucleoside phosphorylase 5b(pnp5b)	pnp5a	0.383271	-1.38356	4		COX8B	-2.4588
PRCP	prolylcarboxypeptidase (angiotensinase C)(prcp)	PRCP	0.489725	-1.02996	4		CST3	-1.0102
PRDX2	peroxiredoxin 2(prdx2)	PRDX2	0.384142	-1.38029	4		CX32.2	-1.20166
prkab1a	protein kinase, AMP-activated, beta 1 non-catalytic subunit, a(prkab1a)	PRKAB1	0.403394	-1.30974	4		CXCR4B	-2.01527
PTGS1	prostaglandin-endoperoxide synthase 1(ptgs1)	PTGS1	0.39563	-1.33778	4		CYB5R2	-1.53308
rhbdf1b	rhomboid 5 homolog 1b (Drosophila)(rhbdf1b)		0.325492	-1.61931	4		DIO1	-1.82644
selj	selenoprotein J(selj)		0.291735	-1.77727	4		DNAJC3A	-1.53587
si:ch1073-159d7.11	si:ch1073-159d7.11(si:ch1073-159d7.11)		0.445226	-1.16739	4		DNPH1	-1.1287
si:ch211-251b21.1	si:ch211-251b21.1(si:ch211-251b21.1)		0.232516	-2.1046	4		DRAM1	-1.3312
si:ch211-5k11.2	si:ch211-5k11.2(si:ch211-5k11.2)		0.140683	-2.82948	4		DUB	-1.23475
si:dkey-150i13.2	si:dkey-150i13.2(si:dkey-150i13.2)		0.448094	-1.15813	4		EIF4EBP3	-1.05102
si:dkey-246g23.2	si:dkey-246g23.2(si:dkey-246g23.2)		0.415381	-1.26749	4		ERO1B	-1.04135
si:dkeyp-14d3.1	si:dkeyp-14d3.1(si:dkeyp-14d3.1)		0.208	-2.26535	4		FAM212AB	-1.48981
SLC25A39	solute carrier family 25, member 39(slc25a39)	SLC25A39	0.453375	-1.14122	4		FAM214A	-1.37452
slc43a3a	solute carrier family 43, member 3a(slc43a3a)	SLC43A3	0.428872	-1.22138	4		FBXL3A	-1.04167
slc4a1a	solute carrier family 4 (anion exchanger), member 1a (Diego blood group)(slc4a1a)		0.459918	-1.12055	4		FBXO7	-1.09941
SLC9A1	solute carrier family 9, subfamily A (NHE1, cation proton antiporter 1), member 1(slc9a1)	SLC9A1	0.445151	-1.16763	4		FIS1	-1.11882
SOX12	SRY (sex determining region Y)-box 12(sox12)		0.261791	-1.93351	4		FTH1B	-1.50267
stoml3b	stomatin (EPB72)-like 3b(stoml3b)		0.323833	-1.62668	4		GABARAPA	-1.58433
TMOD4	tropomodulin 4 (muscle)(tmod4)	TMOD4	0.338031	-1.56477	4		GBP	-1.46154
trim2a	tripartite motif containing 2a(trim2a)	TRIM2	0.210473	-2.24829	4		GCNT4A	-1.55291
zgc:110372	zgc:110372(zgc:110372)	IGLON5	0.142034	-2.81569	4		GM2A	-1.09825
zgc:113340	zgc:113340(zgc:113340)		0.369902	-1.43478	4		GMDS	-1.15527
blf	bloody fingers(blf)		0.151423	-2.72334	4		GNG2	-1.27375
Cox6b1	cytochrome c oxidase subunit VIb polypeptide 1(cox6b1)	COX6B1	0.186249	-2.42469	4		GPR132B	-1.20758
gata1a	GATA binding protein 1a(gata1a)	GATA1	0.474177	-1.0765	4		GPR137BB	-1.94967
gpr55a	G protein-coupled receptor 55a(gpr55a)		0.211695	-2.23994	4		GPR183A	-1.95758
IKZF1	IKAROS family zinc finger 1 (Ikaros)(ikzf1)	IKZF1	0.433448	-1.20607	4		GPX1A	-1.13894
PMAIP1	phorbol-12-myristate-13-acetate-induced protein 1(pmaip1)		0.28245	-1.82393	4		GRN1	-1.53624
RGS4	regulator of G-protein signaling 4(rgs4)	RGS4	0.180588	-2.46923	4		GSTT1B	-1.41962
RRM2	ribonucleotide reductase regulatory subunit M2(rrm2)	RRM2	0.496983	-1.00873	4		H3F3D	-1.03457
si:ch211-63o20.7	si:ch211-63o20.7(si:ch211-63o20.7)		0.387649	-1.36718	4		HBP1	-2.05295
si:ch73-248e21.7	si:ch73-248e21.7(si:ch73-248e21.7)		0.461442	-1.11578	4		HMGB2A	-1.08701
SKA1	spindle and kinetochore associated complex subunit 1(ska1)	SKA1	0.421774	-1.24546	4		HMGN2	-1.39957
arhgef3l	Rho guanine nucleotide exchange factor (GEF) 3, like(arhgef3l)		0.45001	-1.15197	4		HSBP1A	-1.57386
csf3b	colony stimulating factor 3 (granulocyte) b(csf3b)		0.221214	-2.17649	4		HSPB1	-1.29556
H1FX	H1 histone family, member X(h1fx)		0.373121	-1.42228	4		ID1	-1.5549
LOC100535167	uncharacterized LOC100535167(LOC100535167)		0.19942	-2.32612	4		IFI30	-1.026
REL	v-rel avian reticuloendotheliosis viral oncogene homolog(rel)		0.414948	-1.269	4		INSIG1	-1.17132
rln3a	relaxin 3a(rln3a)		0.381647	-1.38969	4		IRF2	-1.40846
si:dkey-27i16.2	si:dkey-27i16.2(si:dkey-27i16.2)		0.324915	-1.62186	4		ITM2CB	-1.55648
ABHD3	abhydrolase domain containing 3(abhd3)	ABHD3	0.288267	-1.79452	4		KALRNB	-1.14354
ABHD4	abhydrolase domain containing 4(abhd4)	ABHD4	0.498093	-1.00551	4		KCTD13	-1.30782
ACBD7	acyl-CoA binding domain containing 7(acbd7)	ACBD7	0.280504	-1.83391	4		KLF11A	-3.52423
adcyap1r1b	adenylate cyclase activating polypeptide 1b (pituitary) receptor type I(adcyap1r1b)		0.219932	-2.18487	4		KLF11B	-1.51095
ADGRG1	adhesion G protein-coupled receptor G1(adgrg1)		0.271877	-1.87898	4		KLF17	-1.7427
AGAP2	ArfGAP with GTPase domain, ankyrin repeat and PH domain 2(agap2)	AGAP2	0.310278	-1.68837	4		LCP2A	-1.2899
AK4	adenylate kinase 4(ak4)	AK4	0.346832	-1.52769	4		LMO2	-1.79952
ANKRD37	ankyrin repeat domain 37(ankrd37)	ANKRD37	0.276577	-1.85425	4		LPAR5A	-1.85092
Apela	apelin receptor early endogenous ligand(apela)		0.275236	-1.86126	4		MAP1LC3B	-1.39484
apln	apelin(apln)		0.436212	-1.1969	4		MGST1.1	-1.08243
APOL1	apolipoprotein L, 1(apol1)		0.377162	-1.40674	4		MGST3B	-1.02483
arl4aa	ADP-ribosylation factor-like 4aa(arl4aa)		0.426101	-1.23073	4		MHC1ZBA	-1.71614
arl6ip5b	ADP-ribosylation factor-like 6 interacting protein 5b(arl6ip5b)		0.391564	-1.35268	4		MOGAT3B	-1.28243
arl8ba	ADP-ribosylation factor-like 8Ba(arl8ba)		0.460664	-1.11821	4		MPPED2A	-1.08636
ATF7IP	activating transcription factor 7 interacting protein(atf7ip)		0.36333	-1.46065	4		MST1	-2.02681
B2M	beta-2-microglobulin(b2m)	B2M	0.479381	-1.06076	4		NAB1A	-1.95837
bada	BCL2-associated agonist of cell death a(bada)		0.187416	-2.41569	4		NCALDB	-1.56804
BC2	putative breast adenocarcinoma marker(bc2)	CHMP2A	0.489066	-1.0319	4		NCF1	-1.00775
bida	BH3 interacting domain death agonist(bida)		0.42856	-1.22243	4		NCF4	-1.75736
BLOC1S6	biogenesis of lysosomal organelles complex-1, subunit 6, pallidin(bloc1s6)	BLOC1S6	0.434833	-1.20147	4		NPC2	-1.12644
bmf2	Bcl2 modifying factor 2(bmf2)		0.245323	-2.02725	4		NRROS	-1.0333
BTK	Bruton agammaglobulinemia tyrosine kinase(btk)	BTK	0.460129	-1.11989	4		NSRP1	-1.27483
C1QB	complement component 1, q subcomponent, B chain(c1qb)		0.129133	-2.95307	4		NUPR1	-1.49262
ca6	carbonic anhydrase VI(ca6)	CA6	0.340844	-1.55282	4		OIP5	-1.09258
CACYBP	calcyclin binding protein(cacybp)	CACYBP	0.475834	-1.07147	4		OSER1	-1.29079
CAV2	caveolin 2(cav2)	CAV2	0.432728	-1.20847	4		PDE7A	-1.07275
CBFA2T3	core-binding factor, runt domain, alpha subunit 2; translocated to, 3(cbfa2t3)	CBFA2T3	0.357892	-1.4824	4		PDK2B	-2.34564
ccl25b	chemokine (C-C motif) ligand 25b(ccl25b)		0.054845	-4.1885	4		PLEKHB2	-1.60604
ccl34b.1	chemokine (C-C motif) ligand 34b, duplicate 1(ccl34b.1)		0.163453	-2.61305	4		PON2	-1.07314
ccl35.1	chemokine (C-C motif) ligand 35, duplicate 1(ccl35.1)		0.28871	-1.79231	4		PON3.1	-1.48494
ccl38.1	chemokine (C-C motif) ligand 38, duplicate 1(ccl38.1)		0.353965	-1.49832	4		PSMA6L	-2.35359
ccl44	chemokine (C-C motif) ligand 44(ccl44)		0.418127	-1.25799	4		PSME1	-3.46125
CCNG2	cyclin G2(ccng2)	CCNG2	0.214174	-2.22314	4		PSME2	-2.5581
ccr9a	chemokine (C-C motif) receptor 9a(ccr9a)	CCR9	0.465826	-1.10214	4		PTMAA	-1.95605
CD28	CD28 molecule(cd28)		0.422422	-1.24324	4		RAD51AP1	-1.32959
CD59	CD59 molecule, complement regulatory protein(cd59)		0.464276	-1.10694	4		RASGRP3	-1.44556
CD83	CD83 molecule(cd83)		0.164217	-2.60632	4		RNF11A	-2.36806
CENPW	centromere protein W(cenpw)		0.379169	-1.39909	4		SC5D	-1.31277
CHAC1	ChaC, cation transport regulator homolog 1 (E. coli)(chac1)	CHAC1	0.361806	-1.46671	4		SDF2L1	-1.15869
chmp4ba	charged multivesicular body protein 4Ba(chmp4ba)	CHMP4B	0.323134	-1.6298	4		SEC61A1L	-1.09971
ckbb	creatine kinase, brain b(ckbb)		0.33151	-1.59288	4		SEC61B	-1.39533
CLEC19A	C-type lectin domain family 19, member A(clec19a)	CLEC19A	0.115834	-3.10986	4		SI:CH211-147A11.3	-2.1651
CMBL	carboxymethylenebutenolidase homolog (Pseudomonas)(cmbl)	CMBL	0.44579	-1.16556	4		SI:CH211-184M13.4	-3.29122
cmc4	C-x(9)-C motif containing 4 homolog (S. cerevisiae)(cmc4)		0.183618	-2.44522	4		SI:CH211-214P16.2	-2.56995
CMIP	c-Maf inducing protein(cmip)	CMIP	0.457096	-1.12943	4		SI:CH211-245H14.1	-1.83112
CMKLR1	chemokine-like receptor 1(cmklr1)		0.452917	-1.14268	4		SI:CH211-286B5.5	-1.24281
COPZ2	coatomer protein complex, subunit zeta 2(copz2)	COPZ2	0.46254	-1.11235	4		SI:DKEY-188I13.7	-2.13425
COX6A2	cytochrome c oxidase subunit VIa polypeptide 2(cox6a2)		0.400709	-1.31937	4		SI:DKEY-261J15.2	-1.31401
cox7a2b	cytochrome c oxidase subunit VIIa polypeptide 2b (liver)(cox7a2b)		0.461064	-1.11696	4		SI:DKEY-28B4.7	-1.31012
Cox8b	cytochrome c oxidase subunit 8b(cox8b)		0.181898	-2.4588	4		SLC25A43	-1.85701
CREBRF	creb3 regulatory factor(crebrf)	CREBRF	0.449858	-1.15246	4		SLC25A48	-2.21032
CST3	cystatin C (amyloid angiopathy and cerebral hemorrhage)(cst3)		0.496476	-1.0102	4		SNX10A	-1.37287
cx32.2	connexin 32.2(cx32.2)		0.434773	-1.20166	4		SPRYD7B	-1.09801
cxcr4b	chemokine (C-X-C motif), receptor 4b(cxcr4b)		0.247367	-2.01527	4		STK35L	-1.17891
CYB5R2	cytochrome b5 reductase 2(cyb5r2)	CYB5R2	0.345539	-1.53308	4		STMN1A	-1.77126
cyth4a	cytohesin 4a(cyth4a)	CYTH4	0.26958	-1.89122	4		TCN2	-1.9868
DIO1	deiodinase, iodothyronine, type I(dio1)	DIO1	0.281959	-1.82644	4		TMEFF2A	-1.73346
dlgap4b	discs, large (Drosophila) homolog-associated protein 4b(dlgap4b)	DLGAP4	0.41974	-1.25243	4		TOX2	-2.03736
dnajc3a	DnaJ (Hsp40) homolog, subfamily C, member 3a(dnajc3a)	DNAJC3	0.344872	-1.53587	4		TP53INP1	-1.65291
DNPH1	2'-deoxynucleoside 5'-phosphate N-hydrolase 1(dnph1)	DNPH1	0.457329	-1.1287	4		TP53INP2	-1.59885
DRAM1	DNA-damage regulated autophagy modulator 1(dram1)	DRAM1	0.397439	-1.3312	4		TPMT.1	-1.57146
dub	duboraya(dub)		0.424916	-1.23475	4		TPST2	-1.16035
EAF1	ELL associated factor 1(eaf1)	EAF1	0.427401	-1.22634	4		TSPAN4B	-1.0157
ECHDC2	enoyl CoA hydratase domain containing 2(echdc2)	ECHDC2	0.484581	-1.04519	4		TUSC2A	-1.53605
EIF4EBP3	eukaryotic translation initiation factor 4E binding protein 3(eif4ebp3)	EIF4EBP3	0.482627	-1.05102	4		VHL	-1.3334
EPSTI1	epithelial stromal interaction 1(epsti1)	EPSTI1	0.300021	-1.73687	4		YPEL3	-1.76641
ERO1B	endoplasmic reticulum oxidoreductase beta(ero1b)	ERO1B	0.485874	-1.04135	4		ZBTB20	-1.36395
fam212ab	family with sequence similarity 212, member Ab(fam212ab)		0.35606	-1.48981	4		ZGC:101000	-1.28373
FAM214A	family with sequence similarity 214, member A(fam214a)		0.38568	-1.37452	4		ZGC:103692	-1.36598
fbxl3a	F-box and leucine-rich repeat protein 3a(fbxl3a)	FBXL3	0.485764	-1.04167	4		ZGC:153018	-1.30707
FBXL6	F-box and leucine-rich repeat protein 6(fbxl6)		0.405719	-1.30145	4		ZGC:163030	-1.07675
FBXO7	F-box protein 7(fbxo7)	FBXO7	0.466707	-1.09941	4		ZGC:171686	-2.25933
FIS1	fission, mitochondrial 1(fis1)	FIS1	0.460471	-1.11882	4		ZGC:194246	-1.13667
fli1a	Fli-1 proto-oncogene, ETS transcription factor a(fli1a)	FLI1	0.498645	-1.00391	4		ZGC:194355	-1.58663
fth1b	ferritin, heavy polypeptide 1b(fth1b)	FTH1	0.352899	-1.50267	4		ZGC:194659	-2.72299
gabarapa	GABA(A) receptor-associated protein a(gabarapa)	GABARAP	0.333479	-1.58433	4		ZGC:92249	-1.63853
gabarapb	GABA(A) receptor-associated protein b(gabarapb)	GABARAPL1	0.422859	-1.24175	4		ZGC:92606	-2.31842
gata1b	GATA binding protein 1b(gata1b)		0.236347	-2.08102	4		CAPRIN1B	-1.29836
gbp	glycogen synthase kinase binding protein(gbp)		0.363106	-1.46154	4		ABCA1A	-1.21789
gbp1	guanylate binding protein 1(gbp1)	GBP1	0.459282	-1.12255	4		ADA	-1.49713
gcnt4a	glucosaminyl (N-acetyl) transferase 4, core 2, a(gcnt4a)	GCNT4	0.340823	-1.55291	4		AND3	-1.98806
GGH	gamma-glutamyl hydrolase (conjugase, folylpolygammaglutamyl hydrolase)(ggh)	GGH	0.478923	-1.06214	4		CAPN5A	-1.10731
GLCCI1	glucocorticoid induced 1(glcci1)	GLCCI1	0.421539	-1.24626	4		CCNI	-1.97743
GM2A	GM2 ganglioside activator(gm2a)	GM2A	0.467083	-1.09825	4		CERK	-1.36935
GMDS	GDP-mannose 4,6-dehydratase(gmds)	GMDS	0.448982	-1.15527	4		FAM78AB	-1.32822
GNG10	G protein subunit gamma 10(gng10)	GNG10	0.491439	-1.02492	4		HAS3	-1.91095
GNG2	guanine nucleotide binding protein (G protein), gamma 2(gng2)	GNG2	0.413582	-1.27375	4		HPDB	-1.93514
gpr132b	G protein-coupled receptor 132b(gpr132b)		0.432995	-1.20758	4		HS3ST3B1B	-1.05196
gpr137bb	G protein-coupled receptor 137bb(gpr137bb)		0.258876	-1.94967	4		IGF2R	-1.0017
GPR18	G protein-coupled receptor 18(gpr18)	GPR18	0.170878	-2.54896	4		KCNK6	-1.8507
gpr183a	G protein-coupled receptor 183a(gpr183a)	GPR183	0.257459	-1.95758	4		RPL13	-1.16392
gpx1a	glutathione peroxidase 1a(gpx1a)	GPX1	0.454093	-1.13894	4		SEMA3D	-1.07196
grn1	granulin 1(grn1)		0.344783	-1.53624	4		SI:CH211-235O23.1	-1.11534
gstt1b	glutathione S-transferase theta 1b(gstt1b)	gstt1a	0.373812	-1.41962	4		SI:DKEY-33I11.4	-2.56571
GSTZ1	glutathione S-transferase zeta 1(gstz1)	GSTZ1	0.359568	-1.47566	4		SI:DKEY-85K7.7	-2.04025
h3f3d	H3 histone, family 3D(h3f3d)		0.48816	-1.03457	4		SULF2B	-1.65405
HAVCR2	hepatitis A virus cellular receptor 2(havcr2)		0.405431	-1.30247	4		THBS3B	-1.01749
HBP1	HMG-box transcription factor 1(hbp1)	HBP1	0.240991	-2.05295	4		TPRA1	-1.01858
hic1l	hypermethylated in cancer 1 like(hic1l)		0.423251	-1.24041	4		ZGC:136930	-1.83612
hmgb2a	high mobility group box 2a(hmgb2a)	HMGB2	0.470736	-1.08701	4		ZNF576.2	-1.0257
HMGN2	high mobility group nucleosomal binding domain 2(hmgn2)		0.379042	-1.39957	4		FAXDC2	-1.62503
hmox1a	heme oxygenase 1a(hmox1a)	HMOX1	0.483266	-1.04911	4		MAF1	-1.44386
hsbp1a	heat shock factor binding protein 1a(hsbp1a)	HSBP1	0.335909	-1.57386	4		MDM4	-1.34483
HSPB1	heat shock protein, alpha-crystallin-related, 1(hspb1)	HSPB1	0.407378	-1.29556	4		PPOX	-1.27017
HVCN1	hydrogen voltage-gated channel 1(hvcn1)	HVCN1	0.479238	-1.06119	4		RNF10	-2.42607
ID1	inhibitor of DNA binding 1(id1)	ID1	0.340352	-1.5549	4		MKNK1	-1.54206
IFI30	interferon, gamma-inducible protein 30(ifi30)		0.491068	-1.026	4		RAB6BB	-1.72609
INSIG1	insulin induced gene 1(insig1)	INSIG1	0.444016	-1.17132	4		RNF103	-1.37522
IRAK3	interleukin-1 receptor-associated kinase 3(irak3)	IRAK3	0.461471	-1.11569	4		SEPP1A	-1.68546
IRF2	interferon regulatory factor 2(irf2)	IRF2	0.376714	-1.40846	4		ABCA5	-1.12848
IRF7	interferon regulatory factor 7(irf7)	IRF7	0.344702	-1.53658	4		ABI3BPB	-1.47571
itm2cb	integral membrane protein 2Cb(itm2cb)		0.33998	-1.55648	4		ACSL4A	-1.05207
kalrnb	kalirin, RhoGEF kinase b(kalrnb)		0.452646	-1.14354	4		ADRA2A	-1.45254
kazald2	Kazal-type serine peptidase inhibitor domain 2(kazald2)		0.149594	-2.74088	4		ALDH3A2B	-1.18933
kctd13	potassium channel tetramerization domain containing 13(kctd13)	KCTD13	0.403931	-1.30782	4		ALDH9A1A.1	-2.07879
klf11a	Kruppel-like factor 11a(klf11a)	KLF11	0.0869161	-3.52423	4		ALDOB	-1.24888
klf11b	Kruppel-like factor 11b(klf11b)		0.35088	-1.51095	4		ANKRD12	-1.75311
KLF17	Kruppel-like factor 17(klf17)		0.29881	-1.7427	4		ANKRD16	-1.37763
KLF3	Kruppel-like factor 3 (basic)(klf3)		0.459422	-1.12211	4		ANKRD1B	-1.25717
KXD1	KxDL motif containing 1(kxd1)	KXD1	0.36314	-1.4614	4		ANKRD29	-4.83429
lcp2a	lymphocyte cytosolic protein 2a(lcp2a)	LCP2	0.408979	-1.2899	4		ANO1	-1.48049
LMO2	LIM domain only 2 (rhombotin-like 1)(lmo2)	LMO2	0.287271	-1.79952	4		ANOS1A	-2.30803
LOC100150882	uncharacterized LOC100150882(LOC100150882)		0.181405	-2.46271	4		APAF1	-1.01959
LOC100332608	C2 calcium-dependent domain-containing protein 4C-like(LOC100332608)	C2CD4C	0.233308	-2.09969	4		AQP10B	-1.81901
LOC100334443	zinc finger protein 36, C3H1 type-like 1(LOC100334443)		0.385287	-1.376	4		ARL15A	-2.28891
LOC100536600	midnolin-B-like(LOC100536600)		0.299961	-1.73715	4		ARRDC2	-1.19224
LOC101883087	zinc finger protein 239-like(LOC101883087)		0.376386	-1.40972	4		B3GNT2B	-1.01201
LOC101883469	transmembrane and immunoglobulin domain-containing protein 1-like(LOC101883469)		0.160593	-2.63852	4		B3GNT3	-1.28546
LOC101883506	uncharacterized protein PB18E9.04c-like(LOC101883506)		0.22002	-2.18429	4		BCL11AA	-1.19567
LOC101884755	trans-2-enoyl-CoA reductase, mitochondrial-like(LOC101884755)		0.403252	-1.31025	4		BNIP3LB	-1.81153
LOC101885164	death-associated protein-like 1-B(LOC101885164)	dap1b	0.329287	-1.60258	4		BRF1B	-1.23383
LOC103910140	CD59 glycoprotein-like(LOC103910140)		0.285415	-1.80887	4		BROX	-1.06573
LOC560440	malignant fibrous histiocytoma-amplified sequence 1-like(LOC560440)		0.21543	-2.21471	4		C1QTNF1	-2.60859
LOC563780	uncharacterized LOC563780(LOC563780)		0.397597	-1.33062	4		CALR3A	-1.13417
LOC565124	intelectin-like(LOC565124)		0.474587	-1.07526	4		CALR3B	-1.2508
lpar5a	lysophosphatidic acid receptor 5a(lpar5a)		0.277215	-1.85092	4		CASP9	-1.44928
lygl1	lysozyme g-like 1(lygl1)	LYG2	0.340972	-1.55227	4		CCDC3B	-1.88964
MAP1LC3A	microtubule-associated protein 1 light chain 3 alpha(map1lc3a)	MAP1LC3A	0.319585	-1.64573	4		CCL38A.5	-3.14804
MAP1LC3B	microtubule-associated protein 1 light chain 3 beta(map1lc3b)	MAP1LC3B	0.380286	-1.39484	4		CD40	-1.48409
MFAP5	microfibrillar associated protein 5(mfap5)		0.292938	-1.77134	4		CDADC1	-1.5539
[truncated: 664 more rows]

## Sheet: IPA ATAC+RNAseq UP DOWN HLX KD
Ingenuity Canonical Pathways	-log(p-value)	Ratio	z-score	Molecules	© 2000-2017 QIAGEN. All rights reserved.
[truncated: 225 more rows]

[truncated: 6 more sheets: 48h OE UP Vs ATAC, 48h OE DOWN Vs ATAC, IPA ATAC+ RNAseq UP DOWN HLX OE, Sub-nucleosomal analysis, GREAT WT ATAC peaks, GREAT KO ATAC peaks]
