# Supplementary material for: A metabolic interplay coordinated by HLX regulates myeloid differentiation and AML through partly overlapping pathways
Source: Nat Commun. 2018 Aug 6;9:3090. doi: 10.1038/s41467-018-05311-4 (PMC6078963; doi:10.1038/s41467-018-05311-4)
Supplement: Supplementary file 6 — Supplementary Data 3 [file 41467_2018_5311_MOESM6_ESM.xlsx]

## Sheet: Legend
Supplementary Data 3. TCGA patients samples analysis
Sheet 1. Genes from RNA-seq of AML patients whose expression correlates or anticorrelates with HLX expression (Pearson Correlation Coefficient above 0.4, expression cut-off of 50 RSEM). Sheet 2-3-4. GO analysis of HLX correlated genes (2), anti-correlated genes (3) and IPA of both correlated and anti-correlated genes (4).

## Sheet: listcorrel
cat2	correlation	average				CORREL40	correlation	average		Anticorrel40	correlation	average
HLX	1	441.3				FLNA	0.40432	31079.6		CDK6	-0.453497	19297.5
TREX1	0.675137	364.013				MYH9	0.434759	23424.6		CANX	-0.444778	13548.5
PPP1R12C	0.673351	1125.19				ENO1	0.518896	21131.7		ITGA4	-0.475698	10321.1
HMHA1	0.667291	4916.49				CFL1	0.563558	13361.5		MATR3	-0.485255	7682.51
EFHD2	0.658397	3293.4				PFN1	0.568292	13132.3		LARP1	-0.430564	7675.9
SIRT6	0.656023	195.708				PKM2	0.503397	12621.5		TOP2B	-0.474505	7362.56
UNC93B1	0.645683	1197.89				GNAI2	0.44877	12530.8		XPO1	-0.400493	7245.41
ARHGAP4	0.633927	4601.23				ALDOA	0.551664	12370.8		BPTF	-0.469762	6747.07
MAP3K11	0.63196	2644.19				ITGB2	0.471127	11748.4		RBMX	-0.442027	6477.48
SHKBP1	0.628564	2387.16				ADRBK1	0.501744	11564.1		ANKHD1	-0.413692	6041.42
LYPLA2	0.628228	679.117				CTSD	0.434872	11365.1		LOC647979	-0.430178	5901.44
FAM108A1	0.627528	513.519				RPL28	0.426359	9226.96		AKAP9	-0.526957	5854.68
GPX1	0.626287	5554.55				CORO1A	0.582416	9106.29		PHIP	-0.439038	5688.57
EPN1	0.624396	1335.88				ZYX	0.534629	8370.58		NFAT5	-0.480869	5538.5
POLR2E	0.624338	1290.87				SH3BGRL3	0.552286	7541.81		PCM1	-0.449259	5511.43
MAP7D1	0.623924	1819.16				RAC2	0.504803	7218.31		SFRS2IP	-0.403974	5487.34
C19orf28	0.621987	1247.28				PLXNB2	0.575386	6928.09		SYNCRIP	-0.441567	5276.89
TSPO	0.620098	1321.35				C10orf54	0.455461	6875.87		ATRX	-0.417019	5169.8
SIPA1	0.619504	3123.18				OAZ1	0.534039	6791.44		PDS5A	-0.410343	5108.57
SSBP4	0.617161	629.684				PLCB2	0.485318	6777.29		ANKRD17	-0.425455	5054.18
MTCH1	0.61627	1389.91				STAT6	0.468542	6404.15		TM7SF3	-0.43884	5013.56
PDLIM2	0.616053	691.489				FMNL1	0.494467	6249.38		DDX6	-0.407669	4824.58
FAM89B	0.612607	663.604				KCNAB2	0.524068	6225.69		PUM2	-0.539676	4784.18
BCKDK	0.612333	916.889				PCBP1	0.4447	6090.17		KDM5B	-0.419858	4614.71
FBXW5	0.611796	1400.33				ITGAL	0.445317	6081.09		SMARCC1	-0.453658	4521.12
WAS	0.611734	2236.73				ZFP36	0.595404	5985.49		PRPF4B	-0.452278	4418.33
RNF126	0.609709	554.88				ARF1	0.491953	5936.96		PIKFYVE	-0.436411	4410
RNPEPL1	0.608573	2443.22				MYO1F	0.471157	5908.15		SETD5	-0.475605	4331.98
KCTD17	0.607033	79.4042				ARHGEF1	0.594341	5670.32		UGGT1	-0.433099	4323.22
TRABD	0.604762	1650.72				JUNB	0.539674	5617.98		N4BP2L2	-0.415768	4243.99
PPP4C	0.599302	1147.46				GPX1	0.626287	5554.55		CHD9	-0.495695	4162.63
CORO7	0.599127	2043.3				PTK2B	0.533603	5517.41		CLINT1	-0.465445	4079.18
CSK	0.598763	2807.15				CYBA	0.461738	5398.54		GOLGB1	-0.500502	4068.59
NUDT22	0.598683	245.401				CALM3	0.409695	5225.9		HECTD1	-0.406024	4049.14
ZFP36	0.595404	5985.49				ARHGDIA	0.528215	5063.49		SR140	-0.442479	4002.92
ARHGEF1	0.594341	5670.32				PTPN6	0.561151	5042.95		H2AFV	-0.411081	3997.42
PPP1R9B	0.593052	3347.93				HMHA1	0.667291	4916.49		MGA	-0.530454	3974.49
OTUB1	0.590827	1527.3				CAPNS1	0.45684	4881.82		ARPP19	-0.426073	3961.05
RNF166	0.590111	812.395				TGFB1	0.57075	4854.93		MED13	-0.419184	3947.11
SPI1	0.589951	3198.25				CD37	0.569079	4783.06		LARS	-0.457813	3946.41
DENND4B	0.589101	4301.69				WDR1	0.566551	4646.5		ZMYM2	-0.44555	3939.78
TSEN34	0.58404	342.009				AP2M1	0.46836	4640.53		UBXN4	-0.42034	3833
GRK6	0.583416	1819.7				MYO1G	0.400938	4603.08		PPP1R12A	-0.447877	3702.51
CORO1A	0.582416	9106.29				ARHGAP4	0.633927	4601.23		SLC25A36	-0.405956	3658.88
POLD4	0.580641	628.105				TMC8	0.427239	4597.67		ARFGEF1	-0.428067	3624.23
RABGGTA	0.579082	502.801				ARHGAP30	0.422977	4517.65		GSPT1	-0.407947	3530.84
PEX16	0.57712	254.455				MEF2D	0.475894	4484.43		THOC2	-0.480285	3517.98
STX10	0.575909	318.123				NXF1	0.441654	4483.4		GLS	-0.407468	3515.86
PLXNB2	0.575386	6928.09				NCOR2	0.536636	4482.29		FRYL	-0.487198	3515.61
LYPLA2P1	0.575373	36.5691				FOSL2	0.477683	4461.45		ZNF638	-0.476921	3513.09
ADAM15	0.574555	2036.5				DENND4B	0.589101	4301.69		ITPR2	-0.4112	3450.47
TCIRG1	0.573611	3589.88				SH3BP2	0.49174	4276.78		YLPM1	-0.448133	3414.17
RENBP	0.573312	230.946				BAT3	0.456076	4082.32		GPBP1L1	-0.431619	3409.59
REEP4	0.573297	619.965				CAPZB	0.505047	4058.65		JARID2	-0.452558	3392.57
RGS14	0.571123	985.138				PIK3CD	0.426548	4034.95		PBRM1	-0.489272	3384.18
TGFB1	0.57075	4854.93				ARAP1	0.473452	4029.4		ST13	-0.411856	3382.35
TNIP2	0.570549	395.889				ARPC1B	0.461819	4022.76		ZC3H13	-0.436608	3367.15
FBXL15	0.570373	150.704				INPPL1	0.553742	3940.47		TRIM33	-0.493599	3215.64
PLEKHM2	0.569826	1845.87				SELPLG	0.427523	3826.05		C3orf63	-0.440031	3148.83
SH3BP1	0.569352	2154.93				FERMT3	0.549473	3784.07		SOS1	-0.448585	3128.87
CD37	0.569079	4783.06				CLCN7	0.475708	3720.52		TPP2	-0.457461	2964.58
SBNO2	0.568882	1480.3				C22orf9	0.403965	3719.98		BDP1	-0.511867	2913.74
PFN1	0.568292	13132.3				FAU	0.402357	3644.81		CCAR1	-0.419026	2901.82
USF1	0.567659	1022.54				FLII	0.45308	3624.94		ATP2C1	-0.478716	2901.63
UBXN11	0.567319	1139.13				SREBF2	0.408703	3611.96		RBM26	-0.480364	2886.46
OGFR	0.567179	1227.7				PKN1	0.524194	3594.94		CDK12	-0.47879	2871.74
WDR1	0.566551	4646.5				TCIRG1	0.573611	3589.88		AFF4	-0.418854	2857.61
ANXA11	0.56549	2839.39				CAPN1	0.456972	3461.33		TRPM7	-0.474279	2803.51
ABHD8	0.565183	226.292				RHOG	0.539412	3420.35		IREB2	-0.400277	2792.22
TYK2	0.565074	3251.27				TNFAIP2	0.448591	3409.09		RIF1	-0.444062	2773.33
CFL1	0.563558	13361.5				FGR	0.418495	3408.31		MIB1	-0.540921	2770.87
MTMR14	0.563332	1218.96				SERF2	0.445652	3362		MST4	-0.439391	2769.65
ATP6V0C	0.561723	2879.48				CNPY3	0.509368	3355.47		LOC651250	-0.515545	2766.64
PTPN6	0.561151	5042.95				RPS15	0.403315	3351.49		PDCD4	-0.416804	2765.97
FAM98C	0.560152	97.9318				PPP1R9B	0.593052	3347.93		SENP6	-0.403391	2707.65
RUSC2	0.559184	892.78				FKBP8	0.440528	3298.61		ZNF587	-0.407445	2701.43
EML3	0.559078	1312.7				EFHD2	0.658397	3293.4		ZMYM4	-0.509149	2701.41
HGS	0.556946	1947.44				LSP1	0.490639	3290.72		LMAN1	-0.462106	2656.76
SCYL1	0.556712	976.775				MOBKL2A	0.400122	3289.24		SMEK2	-0.496477	2563.96
GPSM3	0.555842	2137.76				KIAA1949	0.529099	3282.5		CAND1	-0.446979	2560.6
CCDC88B	0.555499	2299.77				PFKL	0.433507	3272.1		ZKSCAN1	-0.406465	2544.87
STRN4	0.554128	1776.81				TYK2	0.565074	3251.27		MED1	-0.432408	2534.23
INPPL1	0.553742	3940.47				CCND3	0.519367	3220.45		NUDT21	-0.404072	2529.22
ZNF511	0.55343	317.212				SPI1	0.589951	3198.25		GALNT1	-0.537309	2523.98
TFE3	0.553042	1309.48				SIPA1	0.619504	3123.18		FNDC3A	-0.418489	2504.34
SH3BGRL3	0.552286	7541.81				MGRN1	0.485432	3113.97		DDX46	-0.407254	2503.29
RPUSD1	0.552259	477.826				EHBP1L1	0.524969	3087.01		SIN3A	-0.42577	2502.23
ALDOA	0.551664	12370.8				ELF4	0.407149	3059.08		RBM12	-0.488318	2500.25
PQLC1	0.551391	752.698				PRKCD	0.470847	3055.47		G3BP1	-0.445443	2499.66
ARHGAP27	0.551305	2098.67				TMEM173	0.469076	3045.41		CHD6	-0.44156	2491.14
B3GNT8	0.5512	257.262				GLT25D1	0.424904	3012.01		EPM2AIP1	-0.452753	2457.18
ITPK1	0.550496	1366.48				RPS6KA1	0.519046	2981.36		TCERG1	-0.406967	2454.32
MED15	0.54994	2726.4				SLC38A10	0.443428	2972.28		ARID4B	-0.406441	2438.06
FERMT3	0.549473	3784.07				AP3D1	0.430914	2966.88		RFX7	-0.477918	2413.24
USF2	0.546401	1734.85				PPP2R1A	0.421925	2928.82		MLLT10	-0.406541	2399.95
LMF2	0.543349	1186.04				MGAT1	0.470172	2927.85		UBN2	-0.504541	2375.04
CCDC124	0.5428	301.046				MKL1	0.53748	2882.45		ZNF146	-0.429324	2304.59
ZNF524	0.542597	156.219				PPP1CA	0.469085	2881.82		ANKRD27	-0.431168	2300.36
IDH3G	0.541321	848.388				ATP6V0C	0.561723	2879.48		FXR1	-0.453371	2292.35
GUK1	0.541176	794.325				AKT1	0.453202	2865.7		TXNRD1	-0.400193	2287.93
PRELID1	0.540616	944.018				U2AF2	0.439848	2861.28		TNRC6A	-0.461641	2275.07
FAM116B	0.540049	282.213				ANXA11	0.56549	2839.39		SMAD4	-0.474409	2271.31
BCL3	0.539813	633.468				TNK2	0.4304	2830.17		KIAA2026	-0.499366	2269.72
JUNB	0.539674	5617.98				PNPLA2	0.452471	2807.52		GIGYF2	-0.414824	2266.5
RHOG	0.539412	3420.35				ARRB2	0.531353	2807.45		XPOT	-0.4066	2263.64
TOR2A	0.538857	478.849				CSK	0.598763	2807.15		ZNF33A	-0.431503	2242.58
LEMD2	0.538599	710.752				GSTP1	0.483204	2789.44		ZNF518A	-0.410764	2236.74
MINK1	0.538106	1261.2				CTSZ	0.416773	2786.13		CEP192	-0.420114	2236.61
AURKAIP1	0.537955	320.842				LGALS1	0.478021	2772.7		REV3L	-0.493205	2234.35
MKL1	0.53748	2882.45				TYROBP	0.415672	2768.95		VMA21	-0.400461	2225.8
HSF1	0.536732	1376.82				C19orf6	0.523624	2759.05		CLASP1	-0.408079	2222.41
NCOR2	0.536636	4482.29				SCAMP2	0.521748	2738.82		GPBP1	-0.458979	2212.37
PSMB10	0.535905	791.393				MED15	0.54994	2726.4		MTR	-0.428061	2211.18
MAPK3	0.535462	894.578				FES	0.414518	2676.65		SMAD2	-0.423311	2184.73
NDOR1	0.535315	1073.45				CIC	0.478043	2650.51		GOLGA4	-0.401773	2179
ZYX	0.534629	8370.58				MAP3K11	0.63196	2644.19		CREB1	-0.459784	2171.1
OAZ1	0.534039	6791.44				CDC37	0.525936	2612.48		ELF2	-0.404891	2134.98
PUSL1	0.533685	111.585				RAB1B	0.518488	2576.8		SMC5	-0.501165	2131.23
PTK2B	0.533603	5517.41				MKNK2	0.412934	2573.41		ZNF445	-0.42381	2126.32
GPR35	0.533137	166.654				LIMD2	0.517877	2544.27		FAM13B	-0.515505	2087.5
SELO	0.532755	544.581				TTYH3	0.422047	2520.2		RBM16	-0.45485	2067.35
ZNF296	0.532706	100.908				CTBP1	0.429724	2498.35		ZNF24	-0.407018	2064.45
NDUFS7	0.532649	494.474				MICAL1	0.480466	2496.41		C9orf5	-0.536656	2056.53
NAT15	0.532635	1182.67				PRAM1	0.44772	2494.91		USO1	-0.508103	2048.9
CYB5R3	0.5325	2414.24				MBD6	0.531603	2474.48		TRIM24	-0.445419	2024.07
GRINA	0.532263	2269.57				RNPEPL1	0.608573	2443.22		PIK3CB	-0.402013	1952.73
RBM42	0.532251	655.657				CYB5R3	0.5325	2414.24		SUZ12	-0.41427	1926.51
KCNQ1	0.531982	255.414				SIRPA	0.404226	2397.93		HCG18	-0.421945	1912.01
TICAM1	0.531973	515.527				SHKBP1	0.628564	2387.16		SLC30A7	-0.409469	1906.72
MBD6	0.531603	2474.48				SUPT5H	0.431011	2381		OPA1	-0.413272	1891.77
DGAT1	0.531464	942.526				CTDSP1	0.514652	2374.05		PHF17	-0.525887	1889.83
ARRB2	0.531353	2807.45				GDI1	0.483218	2345.25		PTCD3	-0.413059	1886.89
NME3	0.531194	214.072				GMIP	0.516807	2340.78		TTC37	-0.476277	1864.74
ZNF513	0.530883	310.232				MTA2	0.459558	2336.43		MBTD1	-0.464156	1843.12
ADCK5	0.530132	115.865				C1orf38	0.474537	2320.68		TLK1	-0.480935	1832.67
FBXW4	0.529891	469.475				GNB2	0.491441	2319.15		RABEP1	-0.503241	1829.48
SFXN3	0.529405	1245.66				CYTH4	0.497645	2317.94		DDX18	-0.424681	1797.97
KIAA1949	0.529099	3282.5				C17orf62	0.447387	2314.25		TNKS	-0.419218	1792.87
ARHGDIA	0.528215	5063.49				CCDC88B	0.555499	2299.77		NFYA	-0.412167	1791.99
DEF6	0.528151	1417.85				GAK	0.450478	2291.98		CEP57	-0.407207	1779.06
SRF	0.526709	1360.07				RAB5C	0.50129	2291.75		RYBP	-0.455732	1778.5
POR	0.526267	531.517				GRINA	0.532263	2269.57		SKIV2L2	-0.462725	1777.68
MTX1	0.526232	408.568				TNIP1	0.409552	2262.5		IBTK	-0.500002	1760.71
CAMTA2	0.526006	1668.49				SOLH	0.417519	2239.23		USP33	-0.400565	1754.04
CDC37	0.525936	2612.48				WAS	0.611734	2236.73		CDK19	-0.501695	1753.42
C14orf80	0.525469	115.514				ATP13A1	0.474644	2227.5		FYTTD1	-0.497466	1741.11
DNTTIP1	0.525008	434.866				AP2A1	0.465219	2222.61		TSN	-0.498641	1737.02
EHBP1L1	0.524969	3087.01				STXBP2	0.479242	2210.41		GCC2	-0.502596	1720.62
PPDPF	0.524937	896.45				WASH7P	0.406889	2206.84		ZBTB1	-0.403375	1717.11
SORBS3	0.524931	521.114				ARPC4	0.439856	2192.81		ZNF562	-0.541225	1676.08
IFFO1	0.524833	860.991				AUP1	0.51335	2156.21		EXOC5	-0.515834	1674.83
PKN1	0.524194	3594.94				SH3BP1	0.569352	2154.93		CNOT6	-0.447861	1665.17
KCNAB2	0.524068	6225.69				KIAA0913	0.484726	2153.66		UBA6	-0.50603	1665.07
C1orf122	0.523624	138.827				HPS1	0.481409	2145.71		RAB3GAP2	-0.431657	1659.76
C19orf6	0.523624	2759.05				GPSM3	0.555842	2137.76		NAA15	-0.401719	1648.22
ATP5D	0.523448	630.9				ARHGAP27	0.551305	2098.67		MAGT1	-0.425262	1647.13
TCEB2	0.522959	673.997				PCNXL3	0.446325	2090.63		C19orf2	-0.465611	1641.89
TBC1D22A	0.522764	491.871				DBNL	0.471935	2088.99		CKAP2	-0.402181	1628.06
HPCAL1	0.522127	1128.03				ARHGAP9	0.507475	2084.46		SS18	-0.459919	1621.54
CAPN10	0.522024	386.969				SLC9A3R1	0.507003	2073.67		SBNO1	-0.423016	1620.4
SCAMP2	0.521748	2738.82				C9orf86	0.406957	2054.43		C1orf9	-0.411374	1619.13
TFEB	0.521422	421.071				CORO7	0.599127	2043.3		EIF3J	-0.429037	1613.46
RPS6KA4	0.521252	1545.53				ADAM15	0.574555	2036.5		THUMPD1	-0.416339	1606.9
CLTB	0.520709	449.66				PSMB4	0.432021	2032.78		THADA	-0.452187	1596.54
C6orf1	0.520584	135.628				PI4KB	0.429762	2012.29		RAD50	-0.470002	1596.32
C9orf142	0.520495	212.549				LRP10	0.440288	1992.98		CTDSPL2	-0.446158	1593.32
LOC606724	0.520098	269.044				RALY	0.445665	1977.52		CSNK1G1	-0.455347	1582.72
TWF2	0.519782	1208.58				NCF4	0.452865	1965.53		ZNF148	-0.468352	1576.49
CCND3	0.519367	3220.45				HGS	0.556946	1947.44		TTC19	-0.40363	1574.17
RPS6KA1	0.519046	2981.36				IRAK1	0.462592	1911.4		SCYL2	-0.417839	1569.04
ENO1	0.518896	21131.7				G6PD	0.507936	1881.72		NCBP2	-0.447443	1565.18
RAB1B	0.518488	2576.8				KLF2	0.455658	1880.66		PRRC1	-0.511304	1558.3
BCKDHA	0.518478	1032.52				PTPN23	0.405073	1864.36		FAM20B	-0.405907	1553.61
LIMD2	0.517877	2544.27				ATP6V0B	0.401437	1853.09		NOL8	-0.414212	1544.83
CRTC2	0.517854	1317.66				RPL18A	0.402234	1852.45		ABL2	-0.409416	1543.79
ZNF385A	0.517646	1159.3				PLEKHM2	0.569826	1845.87		PMPCB	-0.401119	1538.62
SGSH	0.517456	468.95				NAGA	0.401903	1834.06		SMARCAD1	-0.504979	1528.56
HDAC10	0.516894	1477.04				GRK6	0.583416	1819.7		R3HDM1	-0.458151	1521.9
CHMP1A	0.516887	1009.41				MAP7D1	0.623924	1819.16		NARG2	-0.487735	1518.18
GMIP	0.516807	2340.78				PHC2	0.425874	1809.1		MPHOSPH9	-0.454319	1515.52
ZNF580	0.51653	423.68				SDF4	0.408861	1790.39		UFM1	-0.423852	1514.52
ACAP3	0.516463	1714.8				IRF5	0.45055	1777.37		ZNF192	-0.407382	1511.17
CENPB	0.515881	956.333				STRN4	0.554128	1776.81		RBM27	-0.453733	1493.36
GPX4	0.515702	1154.84				FGD3	0.415989	1752.42		C14orf135	-0.450689	1472.68
C7orf43	0.515515	499.873				FAM65A	0.452868	1737.97		TOMM70A	-0.440374	1471.07
ZNF414	0.514676	269.611				USF2	0.546401	1734.85		SECISBP2L	-0.495284	1445.6
CTDSP1	0.514652	2374.05				MFNG	0.451846	1732.53		GOPC	-0.471671	1445.48
CITED4	0.514293	365.731				TMC6	0.412894	1731.2		USP14	-0.401158	1431.96
SHARPIN	0.514173	639.445				CYTH1	0.454631	1730.92		SFRS12IP1	-0.401508	1428.73
PIM3	0.513449	697.445				CSNK1G2	0.448594	1727.53		CASP8AP2	-0.421779	1425
AUP1	0.51335	2156.21				E2F4	0.467367	1724.93		DCAF10	-0.460721	1419.01
MIIP	0.513181	445.735				VAV1	0.444651	1716.42		STX17	-0.402969	1409.6
ASPSCR1	0.513056	301.206				HDAC5	0.413934	1716.32		MYO9A	-0.538311	1401.54
C2orf24	0.512974	1218.45				UQCRC1	0.468376	1716.26		DLG1	-0.518755	1396.96
UNC119	0.512599	407.15				ACAP3	0.516463	1714.8		SLC39A8	-0.428391	1393.55
LTBR	0.512524	1194.46				IMPDH1	0.451947	1713.35		ZADH2	-0.408913	1382.36
ZDHHC18	0.512521	697.77				PNPLA6	0.422104	1706.14		REST	-0.466505	1375.83
ADAT3	0.512249	67.4768				LTB4R	0.41018	1685.61		ZNF280D	-0.416016	1366.28
FLOT1	0.511866	981.955				RELA	0.451128	1683.04		RNMT	-0.434718	1345.49
C1orf86	0.511491	227.931				CAMTA2	0.526006	1668.49		ZNF451	-0.413925	1344.17
SH3GLB2	0.510934	594.615				FCGRT	0.428912	1667.57		CP110	-0.42379	1338.14
EME2	0.51024	77.678				MARK2	0.473856	1664.17		UBR1	-0.453296	1336.54
CSRP1	0.509539	1446.86				ACTR1A	0.431082	1659.56		SENP5	-0.467519	1334.26
CNPY3	0.509368	3355.47				NADK	0.417073	1659.14		ANKIB1	-0.462346	1328.02
ZNF467	0.509342	533.386				TBC1D10B	0.497822	1653.21		WDR36	-0.420517	1317.84
ESRRA	0.509204	446.71				CHKB-CPT1B	0.407013	1652.89		NIPAL3	-0.408184	1311.16
C16orf13	0.508946	389.005				TRABD	0.604762	1650.72		ZNF22	-0.409854	1276.5
NPEPL1	0.508827	1012.56				MAF1	0.448807	1650.33		ARMC8	-0.424802	1264.11
CEBPB	0.508468	821.226				AP1M1	0.401075	1637.99		C5orf42	-0.451849	1262.11
TAF10	0.508402	767.703				ATP6V0D1	0.494241	1633.4		MAN1A2	-0.408208	1257.8
FIBP	0.508134	738.217				PARP10	0.411332	1627.49		NUP133	-0.443393	1246.92
TOLLIP	0.508072	876.305				RAD23A	0.474706	1626.92		REV1	-0.431254	1243.83
G6PD	0.507936	1881.72				GAA	0.435933	1618.16		ZNF700	-0.412705	1240.27
IKBKG	0.507644	446.18				ADAM8	0.429182	1613.83		ZNF131	-0.429806	1236.77
ARHGAP9	0.507475	2084.46				MLF2	0.403849	1607.93		BMS1	-0.43197	1230.86
SLC25A22	0.50724	443.318				ATXN7L3	0.455897	1596.88		UTP14C	-0.522226	1230.82
SLC9A3R1	0.507003	2073.67				COPE	0.460785	1588.78		LARP4	-0.433479	1211.46
CCDC153	0.50687	4.01615				DPP7	0.492673	1588.74		BAG5	-0.430475	1202.62
SIRT7	0.506859	354.926				RASGRP4	0.437634	1585.59		RPRD1A	-0.424777	1200.35
C20orf27	0.50666	953.329				TUBGCP2	0.500376	1583.68		C5orf24	-0.447232	1199.97
MOB2	0.505887	269.507				ARRDC1	0.491272	1581.11		ZNF770	-0.482061	1195.44
CAPZB	0.505047	4058.65				TMEM109	0.436382	1574.5		KRIT1	-0.53388	1191.48
KIFC2	0.505008	473.429				PTPN1	0.418423	1570.09		MSH2	-0.416533	1187.45
RAC2	0.504803	7218.31				SF3A2	0.469494	1562.09		PHF6	-0.413812	1171.87
CEBPD	0.504473	975.551				SRM	0.4303	1559.98		GABPA	-0.404643	1167.09
SPRYD3	0.504306	469.011				RPS6KA4	0.521252	1545.53		TRIP11	-0.470304	1161.13
C19orf24	0.503866	253.148				ZBTB7B	0.482197	1538.76		EPT1	-0.416865	1159.9
RHOT2	0.503484	1370.28				OTUB1	0.590827	1527.3		ZHX1	-0.449068	1156.5
PKM2	0.503397	12621.5				RNPEP	0.435116	1527.09		CENPJ	-0.426477	1154.79
GPS2	0.503371	909.606				TRIM8	0.498648	1514.06		HAUS6	-0.468422	1152.41
RARG	0.503125	182.563				ARAF	0.497783	1513.9		LOC729082	-0.423227	1151.9
KIAA2013	0.502851	1338.14				CPSF3L	0.429646	1511.86		SMAD5	-0.401316	1144.5
RASSF7	0.502631	228.295				MAP2K3	0.438393	1506.87		FASTKD2	-0.453371	1141.31
ADRBK1	0.501744	11564.1				GSK3A	0.48144	1499.08		CDC5L	-0.41623	1138.47
RAB5C	0.50129	2291.75				SBNO2	0.568882	1480.3		MRPL19	-0.403042	1137.44
RGS19	0.501146	1432.1				WBP2	0.434914	1478.77		DHX40	-0.445609	1136.47
RBCK1	0.501061	1461.91				HDAC10	0.516894	1477.04		ZC3H14	-0.414878	1133.88
COX8A	0.50104	884.016				MVP	0.483086	1465.11		DPP8	-0.429988	1128.2
CLN3	0.500949	791.297				RBCK1	0.501061	1461.91		GTF3C3	-0.477933	1118.1
FAM173A	0.500775	79.1322				TAF1C	0.432917	1453.3		NUP107	-0.433841	1112.88
SIGIRR	0.500411	962.965				CSRP1	0.509539	1446.86		GOSR1	-0.453554	1108.49
TUBGCP2	0.500376	1583.68				ARL6IP4	0.405104	1436.79		LYRM7	-0.505949	1098.02
GPS1	0.500056	1168.69				RER1	0.413428	1434.75		AGGF1	-0.449073	1096.31
AGTRAP	0.499998	889.397				RGS19	0.501146	1432.1		ZNF84	-0.413755	1093.99
DVL1	0.49932	518.378				C19orf22	0.47635	1421.62		DDX52	-0.416432	1088.98
SLC22A18	0.499248	140.097				DEF6	0.528151	1417.85		ZNF37A	-0.446463	1081.97
TRIM8	0.498648	1514.06				LOC100132287	0.408141	1415.39		TMEM106B	-0.403411	1081.43
B3GAT3	0.498592	430.858				PIK3R5	0.418309	1407.39		TOPORS	-0.499085	1071.32
SLC26A11	0.498452	72.2429				FBXW5	0.611796	1400.33		SLC30A9	-0.405865	1066.21
TBC1D10B	0.497822	1653.21				PLEKHO1	0.479588	1393.45		SLMAP	-0.413448	1059.72
ARAF	0.497783	1513.9				PPP2R4	0.450731	1390.39		DHX36	-0.486002	1059.58
CYTH4	0.497645	2317.94				MTCH1	0.61627	1389.91		SCAMP1	-0.405715	1058.26
DEDD	0.497618	682.432				RELT	0.482929	1389.34		NUP43	-0.452948	1054.38
HAUS7	0.496684	201.621				HSF1	0.536732	1376.82		SLC26A2	-0.428712	1050.42
C9orf89	0.49653	447.363				RAB11B	0.457614	1375.48		HLTF	-0.46458	1045.99
SSNA1	0.496443	375.565				RHOT2	0.503484	1370.28		PIK3C3	-0.440233	1045.16
NDUFS8	0.495877	476.48				ITPK1	0.550496	1366.48		GUF1	-0.434628	1033.9
DUS1L	0.49565	1047.98				SRF	0.526709	1360.07		APPBP2	-0.443558	1032.79
TRADD	0.495542	236.247				OTUD5	0.457439	1345.54		USP37	-0.401264	1006.52
BAK1	0.495429	568.63				SGSM3	0.401906	1340.09		CEP290	-0.556901	999.319
MCRS1	0.495124	772.614				KIAA2013	0.502851	1338.14		EPC2	-0.405603	995.612
COPS7A	0.495113	744.516				EPN1	0.624396	1335.88		DPY19L3	-0.420192	992.718
FMNL1	0.494467	6249.38				SLC12A9	0.476541	1332.98		RABGAP1L	-0.406341	992.686
C7orf27	0.494376	1113.02				SDHA	0.423159	1332.01		STAU2	-0.407061	987.162
ATP6V0D1	0.494241	1633.4				TSPO	0.620098	1321.35		DCAF6	-0.467198	986.608
MYL5	0.494106	144.548				PIP5K1C	0.485214	1320.39		PREPL	-0.434053	983.349
DGCR14	0.49397	309.432				CRTC2	0.517854	1317.66		DNAJC16	-0.464923	974.666
CHMP4B	0.493801	1199.06				PSMD8	0.416263	1315.86		KRR1	-0.487951	967.265
CYHR1	0.493255	463.058				EML3	0.559078	1312.7		SPAST	-0.406193	956.767
DPP7	0.492673	1588.74				TFE3	0.553042	1309.48		CENPC1	-0.473035	955.361
AGPAT2	0.492619	740.272				PACS2	0.443013	1304.17		ATP9B	-0.434958	944.949
PDLIM7	0.492494	730.665				GGA1	0.421006	1302.38		CEP63	-0.474417	944.495
ARF1	0.491953	5936.96				ITGB7	0.441029	1293.03		ZNF431	-0.46538	940.927
STUB1	0.491818	652.919				POLR2E	0.624338	1290.87		ATAD1	-0.40022	935.123
SH3BP2	0.49174	4276.78				RNF31	0.417053	1288.89		ALDH5A1	-0.403443	928.462
F8A1	0.491727	306.063				LZTR1	0.49102	1286.49		FBXO28	-0.420353	920.21
PGLS	0.491694	884.584				NDUFV1	0.46088	1271.1		ANGEL2	-0.420525	918.317
MAP3K14	0.491559	552.863				ASCC2	0.443122	1269.19		PRKRA	-0.409464	905.484
GNB2	0.491441	2319.15				MINK1	0.538106	1261.2		EXOC6	-0.474281	904.023
ARRDC1	0.491272	1581.11				MBD3	0.412744	1255.13		DCAF17	-0.477005	897.717
LZTR1	0.49102	1286.49				REXO1	0.435762	1251.67		RCN2	-0.449839	890.964
C19orf60	0.490922	446.748				C19orf28	0.621987	1247.28		RPS6KB1	-0.447979	883.628
LSP1	0.490639	3290.72				SFXN3	0.529405	1245.66		WRN	-0.428649	882.526
TRAPPC5	0.490209	491.578				OGFR	0.567179	1227.7		SLC25A46	-0.476821	882.462
CDIPT	0.489729	986.04				RHBDF2	0.482325	1227.57		KIAA1143	-0.406405	881.321
WDR18	0.489411	412.032				TMEM8A	0.421505	1225.1		MUDENG	-0.451419	867.8
GLTSCR1	0.489265	498.664				MTMR14	0.563332	1218.96		FAM179B	-0.440998	866.907
INO80E	0.489157	413.213				C2orf24	0.512974	1218.45		C12orf11	-0.451946	864.006
RANBP3	0.488297	1100.08				MID1IP1	0.453988	1218.41		CDC23	-0.466041	860.305
TAZ	0.487494	694.655				ZNF335	0.402466	1214.27		METTL8	-0.40835	858.121
PYCARD	0.487484	827.31				DDX39	0.414529	1210.13		ARMCX3	-0.408707	853.309
PCSK7	0.487447	1015.21				TWF2	0.519782	1208.58		ZNF43	-0.417438	852.918
DEDD2	0.487438	583.358				CHMP4B	0.493801	1199.06		TRAPPC6B	-0.455461	840.014
UBTD1	0.48711	108.999				UNC93B1	0.645683	1197.89		CASD1	-0.41136	837.283
TMEM175	0.486699	649.101				CYC1	0.430934	1195.63		RALGPS2	-0.400262	834.597
CCDC85B	0.486555	311.615				LTBR	0.512524	1194.46		NCRNA00182	-0.408599	827.813
VPS28	0.486542	885.691				C19orf50	0.469518	1189.28		KIAA0586	-0.436371	825.274
AP2S1	0.486428	551.726				VPS4A	0.475862	1186.29		KTELC1	-0.448089	824.17
ABHD12	0.48593	510.897				LMF2	0.543349	1186.04		ZMYM1	-0.407737	817.211
ASGR2	0.485864	103.402				NAT15	0.532635	1182.67		KIAA0754	-0.414932	816.703
NR1H2	0.485842	1030.14				PSMD13	0.410976	1179.05		CNOT10	-0.409021	816.039
PLEKHJ1	0.48572	356.85				IRF3	0.479739	1171.26		PRKCI	-0.442083	814.659
MGRN1	0.485432	3113.97				TRAF3IP3	0.400659	1168.93		RAD17	-0.570042	807.236
PLCB2	0.485318	6777.29				GPS1	0.500056	1168.69		VKORC1L1	-0.484605	805.534
PIP5K1C	0.485214	1320.39				CIDEB	0.40051	1167.96		MFAP3	-0.400519	804.077
KIAA0913	0.484726	2153.66				HECTD3	0.470193	1164.44		GXYLT1	-0.427849	800.786
TBCB	0.484509	525.694				RILPL2	0.445619	1162.23		THOC1	-0.417841	798.855
ELL	0.484498	606.42				TMUB2	0.430118	1161.61		AGL	-0.451618	797.696
NFKB2	0.484157	567.723				ZNF385A	0.517646	1159.3		CEP120	-0.412775	797.266
GIYD2	0.484093	633.322				GPX4	0.515702	1154.84		CCNC	-0.435825	796.242
PPPDE2	0.484067	183.969				RIC8A	0.418225	1154.25		PMS1	-0.407764	792.063
ZNF787	0.483752	465.878				ZDHHC8	0.402882	1152.79		ZNF439	-0.456615	791.812
SLC26A6	0.483688	405.646				RARA	0.424532	1152.76		SMARCAL1	-0.405285	790.727
TMEM55B	0.483564	509.903				MNT	0.479279	1150.61		MTPAP	-0.41886	789.902
GDI1	0.483218	2345.25				ZNF598	0.400651	1149.8		KLHDC10	-0.415505	783.956
GSTP1	0.483204	2789.44				SCAF1	0.45557	1147.64		CCDC52	-0.44788	781.864
MVP	0.483086	1465.11				PPP4C	0.599302	1147.46		C5orf33	-0.518447	778.572
FAM96B	0.482977	296.591				PISD	0.44969	1143.8		FKTN	-0.417804	770.283
RELT	0.482929	1389.34				UBXN11	0.567319	1139.13		PIGN	-0.442789	768.789
GLI4	0.482683	148.318				PCIF1	0.424937	1138.9		MRPL42	-0.417791	764.829
COMTD1	0.482402	55.7482				SART1	0.462204	1136.93		ZNF708	-0.44036	764.629
RHBDF2	0.482325	1227.57				HPCAL1	0.522127	1128.03		HDHD2	-0.414736	761.635
BLOC1S1	0.482238	619.776				COBRA1	0.423151	1127.44		TYW3	-0.425953	760.401
ZBTB7B	0.482197	1538.76				PLOD1	0.42577	1127.2		ARMC1	-0.413417	755.514
HCST	0.481654	869.521				PPP1R12C	0.673351	1125.19		DBT	-0.506201	746.383
GSK3A	0.48144	1499.08				C7orf27	0.494376	1113.02		ZNF12	-0.419783	741.53
HPS1	0.481409	2145.71				LZTS2	0.426568	1108.97		GOLPH3L	-0.478407	740.169
H2AFJ	0.480919	275.593				MAP4K1	0.459342	1105.51		ZNF493	-0.435219	740.004
C4orf48	0.480662	23.9767				RANBP3	0.488297	1100.08		UBA5	-0.445071	737.18
RIN1	0.480557	182.103				MIF	0.420459	1092.06		ZNF271	-0.486375	733.099
MICAL1	0.480466	2496.41				C17orf56	0.432712	1085.85		INTS2	-0.438	729.988
DCAF15	0.479848	749.224				ARRDC2	0.447306	1079.67		ORC2L	-0.474249	727.285
IRF3	0.479739	1171.26				NDOR1	0.535315	1073.45		MED21	-0.564111	727.092
PLEKHO1	0.479588	1393.45				ATP13A2	0.425135	1064.5		EHBP1	-0.466072	723.839
MNT	0.479279	1150.61				DUS1L	0.49565	1047.98		MRPL30	-0.432355	723.838
STXBP2	0.479242	2210.41				NCKAP5L	0.466024	1043.52		ZNF605	-0.425634	720.085
SIRT2	0.47914	794.253				HLA-H	0.439996	1040.59		RBM28	-0.428164	718.353
WASH5P	0.478564	245.414				LST1	0.47342	1035.93		CRNKL1	-0.446051	716.385
MRPL28	0.478536	458.623				BCKDHA	0.518478	1032.52		ARL1	-0.441583	709.658
KCTD13	0.478488	274.595				NR1H2	0.485842	1030.14		ASNSD1	-0.515212	705.678
TRIM11	0.478249	581.573				SFRS16	0.477959	1029.61		MTIF2	-0.415059	699.553
CIC	0.478043	2650.51				BST2	0.413072	1026.96		RBAK	-0.465443	695.93
LGALS1	0.478021	2772.7				TNFSF13	0.459954	1026.31		C1orf25	-0.400135	683.831
SFRS16	0.477959	1029.61				COASY	0.438927	1022.8		DCUN1D1	-0.436962	680.534
TMEM91	0.477788	358.489				USF1	0.567659	1022.54		MPHOSPH10	-0.448989	678.403
FOSL2	0.477683	4461.45				PCSK7	0.487447	1015.21		SRBD1	-0.406646	677.489
POLR2L	0.477129	378.674				NPEPL1	0.508827	1012.56		ZNF320	-0.433515	673.658
GEMIN7	0.47685	276.575				CHMP1A	0.516887	1009.41		C2orf60	-0.472973	670.229
CISD3	0.476604	162.149				ACTR1B	0.476579	996.432		LYSMD3	-0.486282	664.953
ACTR1B	0.476579	996.432				SLC16A3	0.414258	994.867		MIER3	-0.450705	661.035
SLC12A9	0.476541	1332.98				ITPRIP	0.446373	991.472		TYW1	-0.504457	653.213
C19orf22	0.47635	1421.62				CDIPT	0.489729	986.04		ZMYM5	-0.413383	646.155
SCAND1	0.476256	375.464				RGS14	0.571123	985.138		C11orf54	-0.42644	644.651
C21orf70	0.476003	85.0444				XAB2	0.430534	982.801		CNOT4	-0.432885	641.909
NDUFB7	0.4759	279.415				FLOT1	0.511866	981.955		C20orf177	-0.401992	641.131
MEF2D	0.475894	4484.43				STK11	0.440671	980.667		SLC35F5	-0.454887	637.555
VPS4A	0.475862	1186.29				LRDD	0.450271	977.999		C3orf23	-0.425266	636.51
CLCN7	0.475708	3720.52				SCYL1	0.556712	976.775		RUNDC2C	-0.45972	636.189
LOC728392	0.474962	172.958				HMG20B	0.45046	976.583		CCDC76	-0.452031	634.12
C11orf83	0.474824	83.0301				CEBPD	0.504473	975.551		ATG12	-0.410657	630.583
RAD23A	0.474706	1626.92				SPNS1	0.474174	965.989		LARP1B	-0.455654	630.408
ATP13A1	0.474644	2227.5				SIGIRR	0.500411	962.965		ESF1	-0.422227	625.321
C1orf38	0.474537	2320.68				C9orf167	0.43879	960.284		C1orf27	-0.481545	617.267
SPNS1	0.474174	965.989				URM1	0.42222	959.207		CDKN2AIP	-0.424546	616.83
MARK2	0.473856	1664.17				RAB35	0.444703	956.906		FAM172A	-0.457825	614.669
LPPR2	0.473851	618.633				CENPB	0.515881	956.333		FBXO22	-0.429139	612.315
ARAP1	0.473452	4029.4				FAM100B	0.405565	955.138		POT1	-0.453217	607.697
LST1	0.47342	1035.93				ENTPD6	0.429524	954.727		PIBF1	-0.481662	607.125
GLTPD1	0.473291	267.967				C20orf27	0.50666	953.329		SEPSECS	-0.418201	605.23
PRR7	0.473188	83.9053				SLC9A1	0.42671	951.469		KLHL28	-0.487437	596.896
FAM110A	0.473152	293.494				NAPRT1	0.46751	946.065		MDM1	-0.431735	596.788
NOC4L	0.473112	297.527				PRELID1	0.540616	944.018		TAF9B	-0.420184	595.842
UQCR11	0.472932	492.553				DGAT1	0.531464	942.526		ZBTB24	-0.404844	588.113
GALK1	0.472629	247.965				ARL8A	0.401225	938.172		ZNF498	-0.415298	588.009
BRMS1	0.472311	385.222				SIGMAR1	0.420546	936.174		PCBD2	-0.459472	586.604
DBNL	0.471935	2088.99				SPSB3	0.469821	920.263		ESCO1	-0.524062	580.586
MEF2B	0.471423	51.3166				BCKDK	0.612333	916.889		SP4	-0.414237	580.551
MYO1F	0.471157	5908.15				ACAA1	0.43678	910.925		GMCL1	-0.511844	580.065
ITGB2	0.471127	11748.4				GPS2	0.503371	909.606		ACOT13	-0.464163	577.621
PRKCD	0.470847	3055.47				DNAJB12	0.4151	897.2		EFTUD1	-0.413556	574.699
RAB3A	0.470492	31.2654				PPDPF	0.524937	896.45		ZNF559	-0.454556	569.31
HECTD3	0.470193	1164.44				KIAA0415	0.403299	895		ZNF480	-0.422554	568.369
MGAT1	0.470172	2927.85				MAPK3	0.535462	894.578		PPP4R2	-0.436872	566.837
ABCD1	0.469891	623.212				RUSC2	0.559184	892.78		ANKMY2	-0.411459	566.59
SPSB3	0.469821	920.263				AGTRAP	0.499998	889.397		ZNF510	-0.411703	564.387
PWWP2B	0.469748	373.954				VPS28	0.486542	885.691		NAPEPLD	-0.428155	559.62
ALDH16A1	0.469727	577.079				PGLS	0.491694	884.584		BLZF1	-0.538517	558.275
JOSD2	0.469709	71.2711				COX8A	0.50104	884.016		C10orf4	-0.487249	549.345
C19orf50	0.469518	1189.28				SH3TC1	0.438662	878.348		ACADSB	-0.457484	549.265
SF3A2	0.469494	1562.09				TOLLIP	0.508072	876.305		ZNF611	-0.43176	548.243
SH3D20	0.469412	84.1127				HCST	0.481654	869.521		PLA2G12A	-0.401096	547.179
RHOBTB2	0.46937	525.401				SP2	0.410262	866.129		ZNF248	-0.426425	541.447
C19orf20	0.469152	98.1594				SLC27A1	0.447513	865.697		PEX1	-0.482886	539.648
PPP1CA	0.469085	2881.82				DUSP7	0.419662	862.54		RRP15	-0.439025	539.521
TMEM173	0.469076	3045.41				IFFO1	0.524833	860.991		ZNF440	-0.42796	533.808
MIER2	0.468887	353.101				STARD3	0.428194	860.273		MPP5	-0.434038	527.533
MFSD2A	0.46883	128.714				IDH3G	0.541321	848.388		RPAP2	-0.434104	525.795
SSSCA1	0.468736	138.984				MYST1	0.411662	842.333		LZTFL1	-0.43987	525.186
STAT6	0.468542	6404.15				AAMP	0.456681	829.333		KIAA1919	-0.432504	523.644
BATF	0.468499	151.067				PYCARD	0.487484	827.31		TRNT1	-0.477874	517.691
UQCRC1	0.468376	1716.26				GPR108	0.451066	824.835		SPDYE8P	-0.448491	517.17
AP2M1	0.46836	4640.53				CEBPB	0.508468	821.226		COG6	-0.474722	517.095
F12	0.468251	41.9006				XRCC3	0.430109	820.666		RINT1	-0.424588	510.696
C16orf42	0.46812	313.763				D2HGDH	0.444139	815.097		FAM73A	-0.454964	506.317
BAD	0.467624	188.245				RNF166	0.590111	812.395		KLHL20	-0.42399	501.664
NAPRT1	0.46751	946.065				DHX16	0.445773	810.809		TADA1	-0.455117	500.944
E2F4	0.467367	1724.93				DHX34	0.404022	808.498		CCDC66	-0.469329	500.107
FAM58A	0.467217	114.436				CRTC1	0.403703	805.815		PUS7L	-0.423718	495.067
CCDC22	0.466669	479.82				SH3GL1	0.442748	805.544		RUFY2	-0.422957	491.877
NCKAP5L	0.466024	1043.52				STK11IP	0.450941	804.347		SUV39H2	-0.490728	491.362
PLSCR3	0.465524	479.712				SPATA20	0.425267	803.659		PARG	-0.414673	487.169
AP2A1	0.465219	2222.61				GUK1	0.541176	794.325		PDCL	-0.41225	486.678
KLF16	0.465196	759.664				SIRT2	0.47914	794.253		KIAA1704	-0.436891	484.998
YDJC	0.465184	373.18				SLC25A28	0.415917	793.217		ZNF791	-0.449363	484.303
DOK2	0.464266	624.274				ERCC1	0.445195	792.498		NAA30	-0.427358	480.058
MRPL53	0.463809	189.935				PSMB10	0.535905	791.393		ZNF680	-0.405507	478.464
WASH2P	0.46362	278.859				PRDX5	0.456822	791.344		ZNF197	-0.464214	475.075
AIP	0.463455	747.691				CLN3	0.500949	791.297		CRIPT	-0.420684	472.33
MPV17L2	0.4633	135.296				C19orf66	0.410303	786.116		C9orf82	-0.423645	471.905
NELF	0.463009	579.727				TRMT2A	0.459066	783.936		ZNF765	-0.473437	462.246
TMEM222	0.462687	391.565				TBC1D10C	0.411663	776.505		CEP97	-0.449901	461.108
TOMM40L	0.462644	420.324				NRM	0.430344	773.367		RIOK2	-0.470699	460.95
IRAK1	0.462592	1911.4				MCRS1	0.495124	772.614		CASP6	-0.446651	458.742
C14orf4	0.462578	591.497				TAF10	0.508402	767.703		MYNN	-0.446044	457.748
RFNG	0.462487	478.772				KLF16	0.465196	759.664		ERGIC2	-0.416302	455.931
SH2B2	0.462243	91.239				BRF1	0.4493	754.067		ZNF253	-0.410163	453.321
SART1	0.462204	1136.93				PQLC1	0.551391	752.698		FANCM	-0.424694	452.387
ZFPL1	0.462048	370.593				TNFSF12-TNFSF13	0.433031	752.027		ZNF45	-0.408618	442.595
ARPC1B	0.461819	4022.76				AAAS	0.4146	751.205		ZNF720	-0.423321	440.374
CYBA	0.461738	5398.54				VPS16	0.422946	750.17		ZNF273	-0.426671	440.36
THAP11	0.461587	607.973				DCAF15	0.479848	749.224		ZFP14	-0.409556	436.099
TRIM3	0.461534	112.766				JMJD8	0.414636	748.126		KIAA1586	-0.476671	433.079
ALKBH6	0.460891	154.39				AIP	0.463455	747.691		MBTPS2	-0.400023	427.925
NDUFV1	0.46088	1271.1				COPS7A	0.495113	744.516		ZNF468	-0.417683	427.798
COPE	0.460785	1588.78				AGPAT2	0.492619	740.272		ZNF322A	-0.400433	427.689
TIMM17B	0.460641	305.417				PARVB	0.400427	739.64		ZNF430	-0.4028	427.292
PEX14	0.460448	284.993				FIBP	0.508134	738.217		ZNF136	-0.432145	420.96
MFSD7	0.460042	73.2106				CHMP2A	0.416138	734.542		AP1AR	-0.423045	420.638
TNFSF13	0.459954	1026.31				SLC25A11	0.406291	731.542		ZNF227	-0.448174	417.3
MVD	0.459742	219.026				PDLIM7	0.492494	730.665		ZNF92	-0.430721	415.606
MTA2	0.459558	2336.43				PLCB3	0.406203	723.326		SPATA5	-0.438051	412.357
MAP4K1	0.459342	1105.51				TCTA	0.426882	721.933		GTPBP10	-0.479142	411.373
FAM128B	0.459319	507.869				TOM1	0.445188	712.598		ALG6	-0.411592	405.999
PRICKLE3	0.459186	200.686				LEMD2	0.538599	710.752		MUTED	-0.458111	405.011
TRMT2A	0.459066	783.936				ZDHHC18	0.512521	697.77		HELQ	-0.463855	404.473
ADAP1	0.458721	657.375				TMEM189	0.431754	697.497		BCKDHB	-0.477	403.433
CLPP	0.45827	363.213				PIM3	0.513449	697.445		RAD18	-0.410702	401.056
NAA10	0.457731	473.199				MRPL4	0.421514	695.906		ZNF187	-0.405404	399.125
RAB11B	0.457614	1375.48				TAZ	0.487494	694.655		ITGB3BP	-0.457395	394.894
OTUD5	0.457439	1345.54				PDLIM2	0.616053	691.489		ZNF182	-0.442795	393.032
MAP3K10	0.457405	174.784				PSTPIP1	0.413503	685.275		RIC8B	-0.412932	392.821
PNKP	0.45739	538.532				DEDD	0.497618	682.432		SLC30A6	-0.474665	385.162
MRPL23	0.457229	362.953				LYPLA2	0.628228	679.117		PLK1S1	-0.457554	384.968
CAPN1	0.456972	3461.33				LSM4	0.407182	678.164		ETAA1	-0.491419	381.001
ELOF1	0.456881	301.668				DNAJC4	0.433473	676.148		ZNF184	-0.442901	379.983
CAPNS1	0.45684	4881.82				TCEB2	0.522959	673.997		TTC33	-0.415482	376.657
PRDX5	0.456822	791.344				KAT5	0.414418	672.902		ZNF138	-0.519063	375.162
AAMP	0.456681	829.333				FAM89B	0.612607	663.604		ZNF549	-0.410173	372.587
ACD	0.456415	469.748				RING1	0.429458	662.125		SLC35A3	-0.464951	372.51
BAT3	0.456076	4082.32				RDBP	0.446153	658.291		RBM41	-0.417067	371.057
C9orf69	0.455945	640.131				ADAP1	0.458721	657.375		ZNF429	-0.427302	368.698
ATXN7L3	0.455897	1596.88				RBM42	0.532251	655.657		ZNF268	-0.401349	365.94
KLF2	0.455658	1880.66				STUB1	0.491818	652.919		CCDC41	-0.472561	362.206
SCAF1	0.45557	1147.64				TMEM175	0.486699	649.101		SASS6	-0.404358	359.925
C11orf35	0.455542	28.0463				UBE2M	0.416338	644.048		SPDYE3	-0.439502	358.124
C10orf54	0.455461	6875.87				MRPL38	0.452888	640.88		ZNF566	-0.43753	356.67
CARKD	0.45534	409.975				C9orf69	0.455945	640.131		C7orf64	-0.417259	347.97
ZFYVE19	0.455025	307.989				SHARPIN	0.514173	639.445		AKD1	-0.510826	345.8
SCNM1	0.454802	403.045				FCHSD1	0.441594	633.509		C18orf19	-0.424492	340.021
PGP	0.454637	451.975				BCL3	0.539813	633.468		KIAA1009	-0.473967	338.999
CYTH1	0.454631	1730.92				GIYD2	0.484093	633.322		METT5D1	-0.434897	338.595
LSM10	0.454572	288.361				ATP5D	0.523448	630.9		METTL14	-0.473666	336.686
C1orf127	0.454548	23.3549				SSBP4	0.617161	629.684		C17orf57	-0.42462	333.585
CHCHD10	0.454519	168.146				POLD4	0.580641	628.105		TDRD3	-0.444313	333.287
CDC34	0.454379	353.734				DPEP2	0.411746	626.604		PHAX	-0.484612	332.395
PQLC2	0.454339	310.332				DOK2	0.464266	624.274		THAP5	-0.407509	329.896
THAP7	0.454328	151.634				ABCD1	0.469891	623.212		TARSL2	-0.468033	325.825
MID1IP1	0.453988	1218.41				MPG	0.426218	622.94		GPAM	-0.446109	323.598
CRIP3	0.453956	8.69239				REEP4	0.573297	619.965		IFT74	-0.482922	321.588
C6orf136	0.453332	190.021				BLOC1S1	0.482238	619.776		HIBCH	-0.409889	321.11
AKT1	0.453202	2865.7				LPPR2	0.473851	618.633		GOLGA6L10	-0.425209	320.491
FLII	0.45308	3624.94				SDR39U1	0.430332	614.858		ZCCHC10	-0.407869	319.277
MRPL38	0.452888	640.88				THAP11	0.461587	607.973		MTFR1	-0.433129	318.634
FAM65A	0.452868	1737.97				ELL	0.484498	606.42		ZNF85	-0.427899	314.671
NCF4	0.452865	1965.53				GNPTG	0.42682	604.739		SCRN3	-0.442308	312.213
PNPLA2	0.452471	2807.52				CRIP1	0.449737	596.263		METTL2A	-0.464455	311.613
ZNF668	0.452356	223.497				INPP5K	0.405213	595.667		ZNF234	-0.416493	306.819
CCDC12	0.452175	304.387				PMF1	0.436899	594.738		METTL2B	-0.407342	304.271
IMPDH1	0.451947	1713.35				SH3GLB2	0.510934	594.615		UTP15	-0.481611	302.075
MFNG	0.451846	1732.53				LPAR2	0.403035	592.257		TMTC3	-0.407387	296.787
NINJ1	0.451772	548.593				C14orf4	0.462578	591.497		C6orf182	-0.440085	296.075
LOC729991	0.45124	209.343				CALHM2	0.420977	590.881		METTL4	-0.418439	291.073
C19orf53	0.451143	414.108				RPS6KB2	0.44561	590.401		SRFBP1	-0.437039	281.688
RELA	0.451128	1683.04				GHDC	0.425728	589.141		FAM35B	-0.421756	276.381
GPR108	0.451066	824.835				DGKQ	0.407686	588.234		ERCC8	-0.462042	273.676
LCAT	0.450979	115.657				DEDD2	0.487438	583.358		ZNF649	-0.407091	272.638
CCL3	0.450946	91.6852				TRIM11	0.478249	581.573		APOOL	-0.437382	272.112
STK11IP	0.450941	804.347				C2CD2L	0.427298	580.251		C17orf42	-0.460998	266.171
PPP2R4	0.450731	1390.39				NELF	0.463009	579.727		ZNF546	-0.407493	263.452
IRF5	0.45055	1777.37				PEPD	0.420639	579.258		ZNF567	-0.442665	263.217
FAM50A	0.450488	424.363				ALDH16A1	0.469727	577.079		MCM3APAS	-0.432391	254.778
GAK	0.450478	2291.98				MRPS34	0.449655	571.843		RPL23AP53	-0.429916	254.632
HMG20B	0.45046	976.583				CC2D1A	0.425037	571.011		ZNF813	-0.430705	248.54
PLK3	0.450406	364.374				BAK1	0.495429	568.63		ZKSCAN2	-0.429293	248.207
TMEM160	0.450397	102.891				C9orf16	0.420992	568.454		L2HGDH	-0.437758	245.181
ZC3H12A	0.450391	447.073				NFKB2	0.484157	567.723		OSGEPL1	-0.513897	239.392
HCFC1R1	0.450347	191.931				TMEM205	0.434775	567.124		ZRANB3	-0.505354	231.461
LRDD	0.450271	977.999				EIF4EBP1	0.439127	566.729		ZNF433	-0.405548	230.88
ACADS	0.450212	251.396				YIF1B	0.428048	566.294		ZFP1	-0.433328	230.593
CRIP1	0.449737	596.263				AKT1S1	0.440091	565.658		ZCCHC4	-0.427733	221.354
PISD	0.44969	1143.8				CCDC130	0.422584	565.082		ZNF660	-0.463508	220.641
MRPS34	0.449655	571.843				RNF7	0.41128	564.572		ZNF569	-0.41996	215.934
PMM1	0.449652	87.2211				TMEM129	0.439937	558.166		C6orf170	-0.420931	210.093
BRF1	0.4493	754.067				TBL3	0.402281	556.422		LIAS	-0.408425	204.104
SNAPC2	0.449093	173.769				RNF126	0.609709	554.88		CEP76	-0.430814	198.045
CTU2	0.449001	116.154				MAP3K14	0.491559	552.863		ZSCAN21	-0.411348	197.219
MYPOP	0.448932	193.274				AP2S1	0.486428	551.726		TUBD1	-0.470159	188.387
MAF1	0.448807	1650.33				NDUFAF3	0.408383	551.393		NUBPL	-0.409267	185.882
GNAI2	0.44877	12530.8				NDUFB10	0.40634	550.188		ZNF799	-0.437244	178.458
CSNK1G2	0.448594	1727.53				NINJ1	0.451772	548.593		THAP9	-0.509833	174.508
TNFAIP2	0.448591	3409.09				CECR5	0.420699	547.904		ADAL	-0.40724	172.808
PRAM1	0.44772	2494.91				SELO	0.532755	544.581		C6orf162	-0.462319	166.6
GPR137	0.447601	231.714				PNKP	0.45739	538.532		ZNF35	-0.48748	165.742
SLC27A1	0.447513	865.697				TP53I13	0.434666	536.637		NUDT13	-0.42765	163.425
C17orf62	0.447387	2314.25				ABCF3	0.412183	536.592		POLR3G	-0.43981	162.121
ARRDC2	0.447306	1079.67				UBE2J2	0.445	535.892		ZNF69	-0.436507	155.224
AGAP3	0.447118	491.866				ZNF467	0.509342	533.386		ZNF527	-0.431291	143.117
APBA3	0.446896	237.315				POR	0.526267	531.517		RPGRIP1L	-0.415241	141.652
E4F1	0.446389	410.906				TBCB	0.484509	525.694		ZNF443	-0.442033	138.982
ITPRIP	0.446373	991.472				RHOBTB2	0.46937	525.401		ANKAR	-0.426242	138.112
PCNXL3	0.446325	2090.63				C19orf54	0.425377	522.291		ZNF624	-0.419425	137.406
RDBP	0.446153	658.291				MLST8	0.443467	521.445		CCDC138	-0.419447	136.113
DHX16	0.445773	810.809				SORBS3	0.524931	521.114		ARSK	-0.474196	132.927
FBXL8	0.44577	92.4218				DVL1	0.49932	518.378		RPS15AP10	-0.406004	117.338
RAB24	0.445721	497.527				FTSJ1	0.440455	517.403		GKAP1	-0.413365	116.137
RALY	0.445665	1977.52				TICAM1	0.531973	515.527		IRAK1BP1	-0.432376	114.4
SERF2	0.445652	3362				FAM108A1	0.627528	513.519		FAM35B2	-0.445176	99.0426
RILPL2	0.445619	1162.23				ABHD12	0.48593	510.897		ZNF491	-0.420329	98.3222
RPS6KB2	0.44561	590.401				TMEM55B	0.483564	509.903		LACE1	-0.435915	75.3361
ITGAL	0.445317	6081.09				FAM128B	0.459319	507.869		PHOSPHO2	-0.429885	74.9636
ERCC1	0.445195	792.498				RABGGTA	0.579082	502.801		ZNF630	-0.420904	72.0661
TOM1	0.445188	712.598				C7orf43	0.515515	499.873		KCNIP4	-0.430799	57.2665
UBE2J2	0.445	535.892				GLTSCR1	0.489265	498.664
TMUB1	0.444847	402.823				RAB24	0.445721	497.527
RAB35	0.444703	956.906				NDUFS7	0.532649	494.474
PCBP1	0.4447	6090.17				NDUFA11	0.408972	494.395
VAV1	0.444651	1716.42				UQCR11	0.472932	492.553
LOC729991-MEF2B	0.444561	80.6717				TBC1D22A	0.522764	491.871
D2HGDH	0.444139	815.097				AGAP3	0.447118	491.866
MRPL41	0.443539	174.717				TRAPPC5	0.490209	491.578
MLST8	0.443467	521.445				FAM189B	0.40703	484.389
SLC38A10	0.443428	2972.28				ZDHHC12	0.439145	480.84
PTGES2	0.443393	473.582				CCDC22	0.466669	479.82
C17orf90	0.443375	293.392				PLSCR3	0.465524	479.712
ST6GALNAC4	0.443152	310.827				DHRS4	0.414398	479.033
ASCC2	0.443122	1269.19				TOR2A	0.538857	478.849
PACS2	0.443013	1304.17				RFNG	0.462487	478.772
SH3GL1	0.442748	805.544				LOC100288778	0.423501	478.271
BLOC1S3	0.442671	263.386				RPUSD1	0.552259	477.826
UCK1	0.442632	371.797				NDUFS8	0.495877	476.48
NXF1	0.441654	4483.4				EMD	0.426733	475.311
FCHSD1	0.441594	633.509				PTGES2	0.443393	473.582
ITGB7	0.441029	1293.03				KIFC2	0.505008	473.429
KLHL17	0.440944	164.947				NAA10	0.457731	473.199
C7orf47	0.440905	172.047				RABAC1	0.411418	470.2
PANK4	0.440818	273.222				ACD	0.456415	469.748
STK11	0.440671	980.667				FBXW4	0.529891	469.475
TMEM39B	0.440654	456.687				SPRYD3	0.504306	469.011
FKBP8	0.440528	3298.61				SGSH	0.517456	468.95
FTSJ1	0.440455	517.403				DPM2	0.419528	466.019
LRP10	0.440288	1992.98				ZNF787	0.483752	465.878
AKT1S1	0.440091	565.658				GMPPA	0.403609	465.264
HLA-H	0.439996	1040.59				CYHR1	0.493255	463.058
TMEM129	0.439937	558.166				TPRA1	0.414335	458.707
MAP3K6	0.439904	275.774				MRPL28	0.478536	458.623
GPN2	0.439868	302.081				TMEM39B	0.440654	456.687
ARPC4	0.439856	2192.81				PGP	0.454637	451.975
U2AF2	0.439848	2861.28				CLTB	0.520709	449.66
SPHK1	0.439475	75.9464				C9orf89	0.49653	447.363
ZDHHC12	0.439145	480.84				ZC3H12A	0.450391	447.073
EIF4EBP1	0.439127	566.729				NMRAL1	0.43665	446.797
COASY	0.438927	1022.8				C19orf60	0.490922	446.748
SPHK2	0.43892	307.2				ESRRA	0.509204	446.71
C9orf167	0.43879	960.284				IKBKG	0.507644	446.18
SH3TC1	0.438662	878.348				MIIP	0.513181	445.735
MAP2K3	0.438393	1506.87				ETFB	0.430771	445.217
NFKBID	0.438041	355.152				SLC25A22	0.50724	443.318
C20orf135	0.437931	169.463				HLX	1	441.3
THOC6	0.437813	417.884				ACOT8	0.411602	441.02
RASGRP4	0.437634	1585.59				DNTTIP1	0.525008	434.866
SERTAD3	0.437615	188.137				MCOLN1	0.414273	432.201
OCEL1	0.437589	108.863				RAB4B	0.421	431.796
PMF1	0.436899	594.738				B3GAT3	0.498592	430.858
ACAA1	0.43678	910.925				FAM50A	0.450488	424.363
NMRAL1	0.43665	446.797				ZNF580	0.51653	423.68
TMEM109	0.436382	1574.5				TMEM115	0.427772	422.292
NUBP2	0.436264	350.428				TFEB	0.521422	421.071
GAA	0.435933	1618.16				SLC10A3	0.411581	420.885
REXO1	0.435762	1251.67				TOMM40L	0.462644	420.324
RNPEP	0.435116	1527.09				THOC6	0.437813	417.884
TMEM120A	0.435013	188.391				SEPW1	0.41615	414.872
WBP2	0.434914	1478.77				C19orf53	0.451143	414.108
CTSD	0.434872	11365.1				INO80E	0.489157	413.213
TMEM205	0.434775	567.124				WDR18	0.489411	412.032
MYH9	0.434759	23424.6				STK16	0.409089	411.391
TP53I13	0.434666	536.637				E4F1	0.446389	410.906
DPM3	0.434122	87.6267				CARKD	0.45534	409.975
MGC70857	0.433599	296.942				DCXR	0.421067	408.664
PFKL	0.433507	3272.1				MTX1	0.526232	408.568
DNAJC4	0.433473	676.148				UNC119	0.512599	407.15
FRS3	0.433241	155.446				SLC26A6	0.483688	405.646
TNFSF12-TNFSF13	0.433031	752.027				SCNM1	0.454802	403.045
TAF1C	0.432917	1453.3				TMUB1	0.444847	402.823
C17orf56	0.432712	1085.85				TNIP2	0.570549	395.889
PSMB4	0.432021	2032.78				C16orf7	0.426124	392.238
TMEM189	0.431754	697.497				TMEM222	0.462687	391.565
C6orf226	0.431227	27.0461				WASH3P	0.429425	390.764
BCL7C	0.431221	270.981				C16orf13	0.508946	389.005
ACTR1A	0.431082	1659.56				FRAT1	0.403686	388.578
SUPT5H	0.431011	2381				CAPN10	0.522024	386.969
CYC1	0.430934	1195.63				BRMS1	0.472311	385.222
AP3D1	0.430914	2966.88				POLR2L	0.477129	378.674
ETFB	0.430771	445.217				HS1BP3	0.401599	378.201
XAB2	0.430534	982.801				SMPD1	0.406421	378.174
TNK2	0.4304	2830.17				FBXL12	0.410703	376.686
NRM	0.430344	773.367				ANO8	0.413181	376.5
SDR39U1	0.430332	614.858				SSNA1	0.496443	375.565
SRM	0.4303	1559.98				SCAND1	0.476256	375.464
TMUB2	0.430118	1161.61				PWWP2B	0.469748	373.954
XRCC3	0.430109	820.666				YDJC	0.465184	373.18
PI4KB	0.429762	2012.29				UCK1	0.442632	371.797
CTBP1	0.429724	2498.35				ZFPL1	0.462048	370.593
CPSF3L	0.429646	1511.86				CITED4	0.514293	365.731
ZBTB45	0.429556	280.891				PLK3	0.450406	364.374
ENTPD6	0.429524	954.727				TREX1	0.675137	364.013
RING1	0.429458	662.125				CLPP	0.45827	363.213
WASH3P	0.429425	390.764				MRPL23	0.457229	362.953
ADAM8	0.429182	1613.83				VPS37C	0.410971	361.024
FCGRT	0.428912	1667.57				TMEM91	0.477788	358.489
APOA1	0.428483	4.38236				PLEKHJ1	0.48572	356.85
STARD3	0.428194	860.273				NFKBID	0.438041	355.152
YIF1B	0.428048	566.294				SIRT7	0.506859	354.926
TMEM115	0.427772	422.292				CDC34	0.454379	353.734
HRAS	0.42755	153.877				MIER2	0.468887	353.101
SELPLG	0.427523	3826.05				NUBP2	0.436264	350.428
C2CD2L	0.427298	580.251				IL1RN	0.409118	349.56
TMC8	0.427239	4597.67				CYB561D2	0.42538	345.297
TCTA	0.426882	721.933				C9orf25	0.403687	342.083
GNPTG	0.42682	604.739				TSEN34	0.58404	342.009
EMD	0.426733	475.311				SCO2	0.411686	324.835
SLC9A1	0.42671	951.469				C19orf38	0.413553	323.516
LZTS2	0.426568	1108.97				C17orf37	0.421216	323.333
PIK3CD	0.426548	4034.95				AURKAIP1	0.537955	320.842
RPL28	0.426359	9226.96				RPS19BP1	0.406787	320.318
MPG	0.426218	622.94				STX10	0.575909	318.123
C16orf7	0.426124	392.238				ZNF511	0.55343	317.212
PHC2	0.425874	1809.1				C16orf42	0.46812	313.763
PLOD1	0.42577	1127.2				PPARD	0.416854	311.722
GHDC	0.425728	589.141				CCDC85B	0.486555	311.615
DUS2L	0.425578	262.754				ST6GALNAC4	0.443152	310.827
CYB561D2	0.42538	345.297				PQLC2	0.454339	310.332
C19orf54	0.425377	522.291				ZNF513	0.530883	310.232
SPATA20	0.425267	803.659				DGCR14	0.49397	309.432
ATP13A2	0.425135	1064.5				ZFYVE19	0.455025	307.989
CC2D1A	0.425037	571.011				SPHK2	0.43892	307.2
PCIF1	0.424937	1138.9				F8A1	0.491727	306.063
GLT25D1	0.424904	3012.01				TIMM17B	0.460641	305.417
TMEM189-UBE2V1	0.424842	92.6286				CCDC12	0.452175	304.387
RARA	0.424532	1152.76				GPN2	0.439868	302.081
LOC100288778	0.423501	478.271				ELOF1	0.456881	301.668
SDHA	0.423159	1332.01				ASPSCR1	0.513056	301.206
COBRA1	0.423151	1127.44				CCDC124	0.5428	301.046
ARHGAP30	0.422977	4517.65				NOC4L	0.473112	297.527
VPS16	0.422946	750.17				MGC70857	0.433599	296.942
CCDC130	0.422584	565.082				FAM96B	0.482977	296.591
NOXA1	0.422508	46.3089				FAM110A	0.473152	293.494
URM1	0.42222	959.207				C17orf90	0.443375	293.392
PNPLA6	0.422104	1706.14				TSSC4	0.402247	291.798
TTYH3	0.422047	2520.2				NFKBIB	0.406986	289.534
C10orf10	0.421939	212.449				LSM10	0.454572	288.361
PPP2R1A	0.421925	2928.82				PEX14	0.460448	284.993
REM2	0.421565	19.3142				LOC349114	0.406107	284.703
MRPL4	0.421514	695.906				FAM116B	0.540049	282.213
TMEM8A	0.421505	1225.1				ZBTB45	0.429556	280.891
C17orf37	0.421216	323.333				NDUFB7	0.4759	279.415
NUDT14	0.421126	86.62				WASH2P	0.46362	278.859
DCXR	0.421067	408.664				C12orf44	0.400597	278.427
GGA1	0.421006	1302.38				GEMIN7	0.47685	276.575
RAB4B	0.421	431.796				MAP3K6	0.439904	275.774
C9orf16	0.420992	568.454				H2AFJ	0.480919	275.593
CALHM2	0.420977	590.881				KCTD13	0.478488	274.595
CECR5	0.420699	547.904				PANK4	0.440818	273.222
PEPD	0.420639	579.258				BCL7C	0.431221	270.981
SIGMAR1	0.420546	936.174				ZNF414	0.514676	269.611
MIF	0.420459	1092.06				MOB2	0.505887	269.507
C19orf36	0.419804	30.1173				LOC606724	0.520098	269.044
DUSP7	0.419662	862.54				GLTPD1	0.473291	267.967
DPM2	0.419528	466.019				TREM1	0.416495	265.07
ODF3B	0.419392	85.8968				BLOC1S3	0.442671	263.386
C16orf86	0.419175	81.4024				DUS2L	0.425578	262.754
ZMAT5	0.41889	184.392				CCDC159	0.402014	261.879
FGR	0.418495	3408.31				B3GNT8	0.5512	257.262
PTPN1	0.418423	1570.09				KCNQ1	0.531982	255.414
PIK3R5	0.418309	1407.39				PEX16	0.57712	254.455
RIC8A	0.418225	1154.25				C19orf24	0.503866	253.148
FAM109A	0.418203	162.531				ACADS	0.450212	251.396
ANKRD9	0.418122	100.339				GALK1	0.472629	247.965
PDZD7	0.417726	31.8989				WASH5P	0.478564	245.414
PLEKHN1	0.417613	10.0563				NUDT22	0.598683	245.401
SOLH	0.417519	2239.23				ZBTB47	0.40506	240.63
RCN3	0.417401	99.0731				NDUFS6	0.400747	240.47
NADK	0.417073	1659.14				APBA3	0.446896	237.315
RNF31	0.417053	1288.89				ZNF341	0.412377	237.051
PPARD	0.416854	311.722				TRADD	0.495542	236.247
CTSZ	0.416773	2786.13				GPR137	0.447601	231.714
TREM1	0.416495	265.07				RENBP	0.573312	230.946
UBE2M	0.416338	644.048				RASSF7	0.502631	228.295
PSMD8	0.416263	1315.86				C1orf86	0.511491	227.931
RELB	0.416242	221.717				MRPS12	0.404487	227.573
SEPW1	0.41615	414.872				ABHD8	0.565183	226.292
CHMP2A	0.416138	734.542				ZNF668	0.452356	223.497
FGD3	0.415989	1752.42				RELB	0.416242	221.717
SLC25A28	0.415917	793.217				MVD	0.459742	219.026
TYROBP	0.415672	2768.95				NME3	0.531194	214.072
DNAJB12	0.4151	897.2				C9orf142	0.520495	212.549
JMJD8	0.414636	748.126				C10orf10	0.421939	212.449
AAAS	0.4146	751.205				LOC729991	0.45124	209.343
DDX39	0.414529	1210.13				STRA13	0.413972	209.259
FES	0.414518	2676.65				HAUS7	0.496684	201.621
KAT5	0.414418	672.902				PRICKLE3	0.459186	200.686
DHRS4	0.414398	479.033				SIRT6	0.656023	195.708
TPRA1	0.414335	458.707				MYPOP	0.448932	193.274
MCOLN1	0.414273	432.201				HCFC1R1	0.450347	191.931
SLC16A3	0.414258	994.867				C6orf136	0.453332	190.021
STRA13	0.413972	209.259				MRPL53	0.463809	189.935
HDAC5	0.413934	1716.32				TMEM120A	0.435013	188.391
C19orf38	0.413553	323.516				BAD	0.467624	188.245
PSTPIP1	0.413503	685.275				SERTAD3	0.437615	188.137
RER1	0.413428	1434.75				ZMAT5	0.41889	184.392
ANO8	0.413181	376.5				TMEM180	0.406433	184.139
BST2	0.413072	1026.96				PPPDE2	0.484067	183.969
MKNK2	0.412934	2573.41				RARG	0.503125	182.563
TMC6	0.412894	1731.2				RIN1	0.480557	182.103
HIST1H4J	0.41284	9.43367				MAP3K10	0.457405	174.784
MBD3	0.412744	1255.13				MRPL41	0.443539	174.717
TNNI2	0.412486	40.4851				SNAPC2	0.449093	173.769
ZNF341	0.412377	237.051				LOC728392	0.474962	172.958
ABCF3	0.412183	536.592				C7orf47	0.440905	172.047
AK1	0.411889	115.189				MRPL55	0.40022	169.753
DPEP2	0.411746	626.604				C20orf135	0.437931	169.463
SCO2	0.411686	324.835				CHCHD10	0.454519	168.146
TBC1D10C	0.411663	776.505				GPR35	0.533137	166.654
MYST1	0.411662	842.333				KLHL17	0.440944	164.947
ACOT8	0.411602	441.02				NFKBIL1	0.404792	163.14
SLC10A3	0.411581	420.885				FAM109A	0.418203	162.531
RABAC1	0.411418	470.2				CISD3	0.476604	162.149
PARP10	0.411332	1627.49				ADORA2A	0.406661	157.484
RNF7	0.41128	564.572				ZNF524	0.542597	156.219
PSMD13	0.410976	1179.05				FRS3	0.433241	155.446
VPS37C	0.410971	361.024				ALKBH6	0.460891	154.39
FBXL12	0.410703	376.686				HRAS	0.42755	153.877
SPATA2L	0.410531	142.682				THAP7	0.454328	151.634
C19orf66	0.410303	786.116				BATF	0.468499	151.067
SP2	0.410262	866.129				FBXL15	0.570373	150.704
LTB4R	0.41018	1685.61				GLI4	0.482683	148.318
CALM3	0.409695	5225.9				MYL5	0.494106	144.548
TNIP1	0.409552	2262.5				SPATA2L	0.410531	142.682
IL1RN	0.409118	349.56				SLC22A18	0.499248	140.097
STK16	0.409089	411.391				SSSCA1	0.468736	138.984
NDUFA11	0.408972	494.395				C1orf122	0.523624	138.827
PRSS36	0.408938	46.8315				C6orf1	0.520584	135.628
SDF4	0.408861	1790.39				MPV17L2	0.4633	135.296
C15orf37	0.408753	70.6935				CHKB	0.408518	132.67
SREBF2	0.408703	3611.96				MFSD2A	0.46883	128.714
CHKB	0.408518	132.67				GALE	0.406155	123.791
NDUFAF3	0.408383	551.393				METTL11A	0.402385	123.102
LOC100132287	0.408141	1415.39				CTU2	0.449001	116.154
DGKQ	0.407686	588.234				ADCK5	0.530132	115.865
ROM1	0.407617	22.1081				LCAT	0.450979	115.657
LSM4	0.407182	678.164				C14orf80	0.525469	115.514
ELF4	0.407149	3059.08				AK1	0.411889	115.189
FAM189B	0.40703	484.389				FAM58A	0.467217	114.436
CHKB-CPT1B	0.407013	1652.89				TRIM3	0.461534	112.766
NFKBIB	0.406986	289.534				PUSL1	0.533685	111.585
C9orf86	0.406957	2054.43				UBTD1	0.48711	108.999
WASH7P	0.406889	2206.84				OCEL1	0.437589	108.863
RPS19BP1	0.406787	320.318				ASGR2	0.485864	103.402
HDAC11	0.406733	67.1332				TMEM160	0.450397	102.891
ADORA2A	0.406661	157.484				ENDOG	0.406	102.279
TMEM180	0.406433	184.139				NACC2	0.405685	101.424
SMPD1	0.406421	378.174				ZNF296	0.532706	100.908
NDUFB10	0.40634	550.188				ANKRD9	0.418122	100.339
SLC25A11	0.406291	731.542				RCN3	0.417401	99.0731
PLCB3	0.406203	723.326				LIN37	0.401899	98.4751
GALE	0.406155	123.791				C19orf20	0.469152	98.1594
LOC349114	0.406107	284.703				FAM98C	0.560152	97.9318
ENDOG	0.406	102.279				RTN2	0.405208	94.5177
NACC2	0.405685	101.424				TMEM189-UBE2V1	0.424842	92.6286
FAM100B	0.405565	955.138				FBXL8	0.44577	92.4218
INPP5K	0.405213	595.667				CCL3	0.450946	91.6852
RTN2	0.405208	94.5177				SH2B2	0.462243	91.239
ARL6IP4	0.405104	1436.79				DPM3	0.434122	87.6267
PTPN23	0.405073	1864.36				PMM1	0.449652	87.2211
ZBTB47	0.40506	240.63				NUDT14	0.421126	86.62
C10orf91	0.404919	14.3616				ODF3B	0.419392	85.8968
NFKBIL1	0.404792	163.14				C21orf70	0.476003	85.0444
MRPS12	0.404487	227.573				SH3D20	0.469412	84.1127
FLNA	0.40432	31079.6				PRR7	0.473188	83.9053
FAM158A	0.404266	40.7017				C11orf83	0.474824	83.0301
SIRPA	0.404226	2397.93				C16orf86	0.419175	81.4024
DHX34	0.404022	808.498				LOC729991-MEF2B	0.444561	80.6717
C22orf9	0.403965	3719.98				KCTD17	0.607033	79.4042
MLF2	0.403849	1607.93				FAM173A	0.500775	79.1322
CRTC1	0.403703	805.815				EME2	0.51024	77.678
C9orf25	0.403687	342.083				SPHK1	0.439475	75.9464
FRAT1	0.403686	388.578				MFSD7	0.460042	73.2106
GMPPA	0.403609	465.264				SLC26A11	0.498452	72.2429
RPS15	0.403315	3351.49				JOSD2	0.469709	71.2711
KIAA0415	0.403299	895				C15orf37	0.408753	70.6935
LPAR2	0.403035	592.257				ADAT3	0.512249	67.4768
DNLZ	0.402896	60.0154				HDAC11	0.406733	67.1332
ZDHHC8	0.402882	1152.79				DNLZ	0.402896	60.0154
SYCE1L	0.402733	1.46369				COMTD1	0.482402	55.7482
ZNF335	0.402466	1214.27				MEF2B	0.471423	51.3166
METTL11A	0.402385	123.102
FAU	0.402357	3644.81
TBL3	0.402281	556.422
TSSC4	0.402247	291.798
RPL18A	0.402234	1852.45
CCDC159	0.402014	261.879
SGSM3	0.401906	1340.09
NAGA	0.401903	1834.06
LIN37	0.401899	98.4751
HS1BP3	0.401599	378.201
ATP6V0B	0.401437	1853.09
ARL8A	0.401225	938.172
AP1M1	0.401075	1637.99
MYO1G	0.400938	4603.08
NRN1L	0.400937	5.41547
NDUFS6	0.400747	240.47
TRAF3IP3	0.400659	1168.93
ZNF598	0.400651	1149.8
C12orf44	0.400597	278.427
CIDEB	0.40051	1167.96
PARVB	0.400427	739.64
MRPL55	0.40022	169.753
MOBKL2A	0.400122	3289.24
CAP1	0.399948	8262.12
SMPD2	0.399881	191.465
ANAPC11	0.399872	372.667
WNT6	0.399861	11.2953
CFP	0.399515	1829.29
MAD2L2	0.399467	402.222
C21orf67	0.399456	45.5979
ZNF213	0.39911	455.265
GPR172A	0.39892	548.753
PGAM4	0.398581	59.0799
CORO1B	0.398541	963.647
FBRS	0.398524	2093.53
SLC39A1	0.398412	887.157
CDK11A	0.398347	805.617
IER5L	0.398198	76.0264
JUND	0.398071	4791.19
DHRS4L2	0.397702	176.36
GPAA1	0.397553	1381.7
2016-03-02	0.397452	350.024
C7orf50	0.397442	181.102
SGTA	0.397369	1036.31
CDK16	0.397113	1246.69
OVCA2	0.397112	250.031
LIMK1	0.396455	780.924
ATAD3A	0.396104	529.619
BRI3	0.396042	501.68
DNAJB2	0.396032	310.275
NLRP1	0.395678	2927.88
CCDC9	0.395672	213.391
TAX1BP3	0.395405	331.403
EIF6	0.395212	982.593
YPEL3	0.39506	1070.69
RGL2	0.39495	1926.78
C17orf70	0.394477	1165.95
ILVBL	0.3944	391.247
RPS9	0.394333	9633.21
POLR2I	0.394275	162.549
SF3B2	0.394274	3171.06
SEMA4A	0.394243	1640.16
DDTL	0.394208	256.263
SCXB	0.394132	8.20803
BAT5	0.393827	693.298
RHOF	0.393756	612.949
TPI1	0.393625	3971.28
NUDT16L1	0.393623	320.653
ATG2A	0.39348	1027.34
SLC35C1	0.393368	508.791
HM13	0.393176	2546.25
ARHGEF10L	0.392979	301.407
APOB48R	0.392815	1633.9
ARSA	0.392783	671.942
GABARAP	0.39278	4091.84
CLPTM1	0.392685	1758.64
SASH3	0.392682	3050.18
ZNF384	0.392663	1969.33
UNC13D	0.392437	3837.78
CCDC157	0.392294	31.531
PLA2G15	0.39218	592.713
TTC15	0.392057	710.131
UBC	0.391992	17112.1
RDH5	0.391974	37.9861
U2AF1L4	0.391815	212.61
PRSS53	0.391753	56.6234
FAM125A	0.391422	275.832
PREX1	0.391309	4881.63
TBC1D10A	0.391148	224.46
SREBF1	0.39111	1117.86
SLC15A3	0.390953	293.182
ZNF593	0.390737	110.966
NAGPA	0.390381	419.924
ACOT7	0.390349	320.629
CHST7	0.390198	52.91
C1orf66	0.390143	270.807
HCLS1	0.389973	3637.51
NLRP3	0.389959	1250.6
TEX264	0.389958	552.133
HMOX2	0.389957	419.322
WWP2	0.389945	1493
CA5BP	0.389596	699.06
FLAD1	0.389581	675.048
FAM128A	0.389481	301.85
HTRA3	0.389433	467.597
EPS8L1	0.389362	35.3938
GGTLC2	0.389225	23.4316
MIB2	0.389125	540.952
C19orf25	0.389062	259.464
INO80B	0.389054	225.405
XKR8	0.38897	264.901
SNN	0.38895	654.002
HSD17B10	0.388925	459.337
ATAD3B	0.388784	554.015
GRB2	0.388748	3945.06
ATXN2L	0.388736	6499.62
ICAM3	0.388495	2320.56
MUTYH	0.388493	225.012
TMEM93	0.388416	136.456
NCLN	0.388303	1951.21
SCAMP3	0.388172	959.533
RFX1	0.388162	539.64
MAP1S	0.387914	1099.65
SMG5	0.387874	2898.51
ROBLD3	0.387726	295.47
C19orf39	0.387675	72.6163
TKT	0.387669	8486.09
C9orf114	0.38744	457.632
RFXANK	0.387204	499.712
PRR24	0.387159	69.9893
GIPC1	0.387072	162.083
HIGD2A	0.386755	657.175
PICK1	0.386734	310.312
ATP6V1F	0.386272	795.145
EMP3	0.386104	2093.09
ZNF687	0.385858	1455.02
C19orf29	0.38578	521.377
PXN	0.385682	2195.85
RANGAP1	0.385509	1749.59
BAX	0.385437	594.049
MTP18	0.385424	127.06
STX5	0.385231	841.087
SLC12A4	0.38519	853.063
ATP6AP1	0.385122	3066.98
C12orf62	0.384807	216.695
ZBTB17	0.384775	639.134
FBXL6	0.384774	489.882
MCM5	0.384684	3540.04
TXNRD2	0.38467	393.092
NFKBIE	0.384667	301.456
CRY2	0.384605	553.194
SNHG9	0.384415	9.57397
GNB1	0.384307	7384.7
PRCC	0.384263	960.937
SLC4A2	0.384161	1423
BLCAP	0.383969	836.605
PSMB3	0.383754	992.305
PIN1	0.383737	479.36
CBR1	0.383722	317.952
MUC12	0.383622	2.29414
CAPS	0.383506	168.932
UPP1	0.383401	225.996
RCE1	0.383252	276.517
PSMD9	0.383195	464.793
CLN8	0.38296	780.573
ABCA7	0.382805	2095.54
YIPF3	0.382733	1358.52
AP1G2	0.382726	3661.88
CIDECP	0.382687	92.4998
LRCH4	0.382487	3211.79
MED25	0.382483	1107.24
C17orf59	0.382361	183.208
HIST1H3H	0.382228	25.8646
DNASE1L1	0.381814	584.012
CHFR	0.381608	988.293
CCDC107	0.38148	118.665
ECH1	0.381478	1812
UPF1	0.381248	1891.67
ERF	0.381189	854.633
DDT	0.381161	312.371
CDK11B	0.38116	756.471
ATP6V0E2	0.380973	178.712
ANAPC2	0.380766	973.145
VIPR1	0.380492	154.682
BBC3	0.380321	60.6625
RASSF4	0.38022	1561.7
ST6GALNAC6	0.380189	556.533
CD300C	0.379841	318.402
RASGRP2	0.379536	4490.6
APEX2	0.379433	533.17
MUS81	0.379083	686.836
ACO2	0.379042	1648.45
LOC152217	0.379004	231.873
FAM3A	0.378781	343.058
FZR1	0.378711	906.234
MFSD5	0.378697	409.645
C7orf59	0.37853	598.425
LOC388955	0.378459	172.424
LONP1	0.378363	909.972
HINT2	0.378188	138.326
TRMT1	0.378078	1002.17
BMF	0.378067	925.768
NBEAL2	0.377954	8867.68
TYMP	0.377886	1152.17
PLEC	0.377688	8582.61
CBX6	0.377672	916.928
ARID3A	0.377581	655.99
LGALS9	0.377548	3357.88
IDH3B	0.377479	1039.65
FPGS	0.377454	1122.88
GTPBP2	0.377337	1469.05
UBXN1	0.377335	1106.47
NPRL2	0.377331	364.461
CARD14	0.377319	21.2146
MBOAT7	0.377002	3351.36
TXNDC11	0.376933	1215.49
H1FX	0.376909	2243.37
RNF167	0.376619	1723.46
SAC3D1	0.37657	128.646
C1orf159	0.376366	166.285
OAF	0.376364	614.245
C11orf59	0.376347	1951.04
RUSC1	0.37629	544.709
PRICKLE4	0.376247	117.479
TJAP1	0.376213	827.263
CREB3	0.376177	284.926
PRPF31	0.376084	737.61
RNPS1	0.375997	2257.3
DULLARD	0.375921	2160.7
FRMD8	0.375811	922.534
METRNL	0.375664	269.311
TRIM26	0.375355	861.117
C11orf51	0.37526	301.177
HOXB2	0.374853	286.536
SLC22A18AS	0.374841	7.2716
TRMT61A	0.37456	243.756
TACC3	0.374533	2533.84
ZNF579	0.374364	155.52
NFKBIL2	0.374116	900.649
COX6A1	0.37402	629.03
DAZAP1	0.373674	1797.06
BTBD2	0.373663	2010.43
PARVG	0.373648	6001.17
CCDC137	0.373601	355.329
MYO9B	0.373576	6502.88
SLC16A13	0.373537	77.9823
EHD4	0.373431	477.045
ITGAX	0.373396	3028.74
HDGFRP2	0.373381	581.449
PLBD2	0.37335	735.75
KCNMB1	0.372906	132.046
TRAF7	0.372688	1959.59
RAB34	0.372623	671.349
TAF6L	0.372586	264.823
LY6E	0.37257	2201.4
ZNF444	0.372548	246.016
NOL12	0.372184	364.404
FASTK	0.371937	822.993
PUF60	0.371877	1447.33
CARD9	0.371861	644.234
SLC16A5	0.371825	505.876
CACNB1	0.371505	242.538
SH3BP5L	0.371269	687.745
C11orf68	0.371258	619.684
ARHGAP1	0.37106	3298.12
TLE4	0.371008	1706.76
COL9A2	0.370994	365.681
HSF4	0.370896	67.6578
SAPS2	0.370872	1452.62
UCP2	0.370733	4788.43
THAP3	0.370724	114.079
ZGLP1	0.370632	33.4407
RRP12	0.370442	1406.88
BAP1	0.370407	1756.54
CXXC1	0.370272	1096.46
TSTA3	0.370102	542.064
RIN3	0.370093	3722.87
TMEM219	0.370061	882.638
HSPBP1	0.370033	357.377
CARM1	0.369953	875.37
CRAT	0.36951	581.871
ZNF592	0.369361	2686
C19orf47	0.369323	288.313
C19orf70	0.369172	205.595
EIF3G	0.369025	1852.26
RPP21	0.368975	70.2217
CDK10	0.368847	880.589
SAT2	0.368743	195.073
C1orf35	0.368631	167.066
MMP17	0.368598	164.868
TAGLN2	0.368534	10153
FKRP	0.368476	312.853
TFPT	0.368454	151.589
LOC440957	0.368453	34.1281
HMGA1	0.368342	4306.68
CD300LF	0.368197	842.143
ARF5	0.368032	1035.71
AES	0.367895	4088.27
DRAP1	0.367724	615.056
OSBPL7	0.367346	784.553
FBXO41	0.367208	1823.66
COX4NB	0.367158	330.239
SCAMP4	0.367151	970.853
TUFM	0.367099	2194.56
FBXL19	0.367081	858.928
AP2A2	0.367016	1470.51
MXD3	0.366952	299.111
EXOC3	0.366909	1291.1
ANKRD13D	0.366891	2850.38
SF3B4	0.366616	1761.07
S100A6	0.366488	1632.25
SLC43A2	0.366447	708.06
RPP25	0.366378	82.0164
ARHGAP17	0.366366	2451.79
ZGPAT	0.366328	516.754
DHX37	0.366231	751.435
MAFK	0.366216	952.559
MED22	0.366171	808.523
GSDMD	0.366166	1160.03
RABEP2	0.365984	412.605
SLC25A1	0.365686	718.399
WHSC2	0.365666	511.246
OPRL1	0.365634	286.261
DGCR6L	0.365499	295.771
SLC25A44	0.365469	985.644
MGAT4B	0.365455	1715.03
CD151	0.365431	909.3
NTHL1	0.365169	140.414
AKIRIN2	0.36514	1007.66
NAPSB	0.365078	409.68
PCGF1	0.364946	151.825
DNAJB5	0.364916	29.1433
CARS	0.364724	649.473
C9orf23	0.364569	169.225
NACC1	0.364261	1277.1
CUEDC2	0.364162	560.713
GRN	0.364008	11698.8
SAMD1	0.363733	465.504
RASAL3	0.363572	1444.4
INF2	0.363402	1952.14
ATF6B	0.363397	3265.74
C1orf144	0.363327	2901.1
RAD9A	0.36328	350.656
TNS3	0.363077	2403.85
PRPF19	0.362998	1745.77
?	0.362915	21.2057
PLEKHM1P	0.362882	1352.12
LOC150776	0.362804	598.538
TNFAIP8L2	0.362796	523.597
SYNGR2	0.362695	1499.36
DBP	0.362596	260.828
CPSF1	0.362535	3229.35
AIFM3	0.362514	134.759
MRPL14	0.362389	192.213
STX4	0.362335	621.051
RHPN1	0.362215	684.808
SLC25A25	0.362156	304.153
EDC4	0.362086	2404.11
CD2BP2	0.362039	847.545
PITPNM1	0.361978	1588.77
ASGR1	0.36197	32.5382
KLF4	0.361853	1427.79
C8orf30A	0.361691	489.271
CDC25B	0.36166	1016.67
VASP	0.361492	2103.35
SNAPC4	0.361328	639.054
RBM38	0.361205	1003.85
FAM195A	0.361198	176.67
CDKN2D	0.361187	388.205
RPLP2	0.361147	7350.94
NUBP1	0.361086	327.621
RNF113A	0.361017	311.389
CDK5	0.360908	207.022
CD97	0.360888	6206.11
RNH1	0.360826	2040.77
KLC2	0.360715	209.329
C11orf66	0.360681	33.1512
FBXO44	0.360638	213.772
SLC2A6	0.360636	254.331
VILL	0.360511	414.162
NUDT8	0.360221	61.2424
RNF181	0.360181	463.69
HNRNPUL1	0.36006	6422.63
RAB2A	0.360047	650.497
ILK	0.35992	1628.4
TMEM11	0.359729	349.535
ATG4D	0.359647	347.719
MAN2C1	0.359567	1807.28
KLHL36	0.359538	344.242
CTRL	0.359418	57.4216
ARPC2	0.359267	7402.06
SLC27A4	0.359189	415.634
NCF1B	0.359156	485.507
RNF19B	0.359036	600.871
IDUA	0.358992	522.073
CENPT	0.358969	1163.58
SHISA5	0.358934	2138.39
TOR3A	0.358871	736.569
DRG2	0.35887	553.375
ELMO3	0.358844	60.0792
C20orf201	0.35881	12.3538
LOC100302650	0.358685	73.2475
TGM1	0.358456	27.4127
POLRMT	0.358439	890.802
IQSEC2	0.358394	353.364
NCF1	0.358385	1144.25
COTL1	0.358277	4839.04
TYSND1	0.358002	300.108
RECQL4	0.357957	617.719
APH1A	0.357939	2170.92
TBC1D2	0.357885	758.15
CD1D	0.357831	459.501
LRRC47	0.357731	844.123
SCRIB	0.357712	1315.56
BCL7B	0.357634	793.248
ABR	0.357453	2628.13
SH2B3	0.357322	3206.76
CAPN3	0.357277	481.699
CCS	0.357131	317.699
SLCO3A1	0.357059	899.534
TRIOBP	0.357046	2072.1
FXYD6	0.357017	239.966
ABHD11	0.356788	98.7135
MED16	0.356659	1146.95
CHTF18	0.356621	678.286
FHL3	0.356387	971.319
CNOT3	0.356328	1606.03
DDA1	0.356303	583.843
OXA1L	0.356237	2904.81
PREB	0.356059	807.004
LY6G5B	0.355928	354.71
COX4I1	0.355887	2691.55
IL12RB1	0.355715	275.171
MRPL43	0.355097	457.94
PSMD3	0.355018	1563.34
TINF2	0.354346	1058.51
C19orf62	0.354257	945.131
TOMM6	0.354032	1121.25
UCKL1	0.353925	689.777
CXorf40A	0.353908	245.599
SCARNA12	0.353885	20.166
QTRT1	0.353861	355.713
DNPEP	0.353628	919.817
VARS	0.353555	1755.6
IER5	0.353395	579.147
FLYWCH1	0.35335	875.162
GLIPR2	0.353194	1394.13
NEK6	0.353177	1070.28
PEF1	0.353148	880.581
MAP3K3	0.352997	1808.71
PLEKHM1	0.352558	1893.29
TMEM80	0.352441	296.042
ALG12	0.351936	453.575
RNF187	0.351773	1187.22
IFI27L2	0.35146	79.5538
CD68	0.351454	4534
MEA1	0.351365	458.703
POLDIP3	0.351252	2321.97
VPS11	0.35119	1319.17
VPS18	0.351036	760.491
GPR132	0.350831	441.657
GCHFR	0.35079	56.8351
THAP4	0.350686	634.531
PSMF1	0.350681	2284.64
GMFG	0.350672	1775.57
AKNA	0.350517	6294.85
MYADM	0.350468	8437.02
WDR8	0.350458	577.419
BCAP31	0.350371	1711.64
RIPK3	0.350222	398.092
B4GALT1	0.350194	2115.8
GYS1	0.350178	1630.58
TECPR1	0.349741	439.36
MAP2K7	0.349651	877.5
DPP3	0.349625	836.058
DDX49	0.34941	618.034
DENND1A	0.349382	1515.37
CEACAM21	0.349272	92.4172
NPLOC4	0.349264	3086.13
SNF8	0.349178	405.409
ADCK4	0.349116	541.725
BCL9L	0.349066	1498.16
TMEM141	0.348957	160.094
2016-09-09	0.348883	4190.79
CUEDC1	0.348612	62.4753
NDUFS2	0.348584	1291.01
MRPS5	0.34838	774.084
LRFN1	0.348348	254.11
DUS3L	0.348245	454.504
MRI1	0.348212	840.7
CSNK2B	0.348206	2070.88
LOC100129034	0.347647	2476.48
PPIL2	0.347619	1632.06
CYBASC3	0.347581	1242.58
IFI30	0.347481	3077.48
ARFGAP1	0.347055	1187.01
TRIP6	0.347038	194.475
WBP1	0.346958	1065.71
TESK1	0.346952	494.395
DNAJC5	0.346944	2131.11
PTBP1	0.346516	5448.18
EGLN2	0.346504	907.849
RHBDD3	0.346484	164.886
NDUFS3	0.346195	858.691
CDC42SE1	0.345895	3514.43
FAM113A	0.345764	896.437
FAM156A	0.345531	911.043
BRD9	0.345455	708.171
FAM160A2	0.345416	1513.65
SRA1	0.345217	472.477
STK25	0.345204	1530.1
KRT8	0.344997	187.138
HIST2H2AA3	0.344959	834.497
PI4K2A	0.344934	302.689
SRGAP2	0.344874	1662.9
MON1B	0.344869	1260.04
C6orf81	0.344528	13.304
TMEM179B	0.344491	753.798
COX5B	0.344234	875.563
IER2	0.344012	3662.9
ACTN4	0.343907	8581.14
HLA-C	0.343689	10781.5
C8orf55	0.343676	309.682
DUSP23	0.343653	196.127
NDUFB8	0.343418	597.843
CIB1	0.343391	732.948
SNX15	0.343371	409.317
HSPB1	0.343121	700.95
ZNF628	0.343014	310.785
PHRF1	0.342765	1413.12
DDX54	0.34253	1261.07
C17orf60	0.342495	89.1809
BAI1	0.342469	229.383
DDRGK1	0.34246	401.507
PKMYT1	0.342453	347.92
RNF215	0.342432	87.7896
LOC388242	0.342078	7.49551
DCST2	0.341851	7.09732
TMEM86B	0.341466	377.935
RPL8	0.341421	9255.1
PDDC1	0.34138	1067.22
NECAB2	0.341185	0.666929
SNX8	0.341113	178.744
LY86	0.341093	567.601
MESDC1	0.341081	435.516
TCF15	0.341033	4.78674
CCDC88C	0.340974	2959.54
C19orf43	0.34097	1551.72
PTPRE	0.340925	2953.02
ARPC5L	0.340588	509.895
TELO2	0.34057	842.393
ENO3	0.340467	96.3343
GAPDH	0.340313	58646
DAK	0.340278	553.372
MS4A6A	0.340183	2190.14
NAIF1	0.340034	198.714
PCP2	0.339975	15.7953
NRGN	0.339975	753.736
MED29	0.339746	894.112
IFITM3	0.33956	1133.27
ZDHHC7	0.339445	1490.9
H2AFX	0.339367	913.204
NCAPH2	0.339232	547.817
UAP1L1	0.339209	556.012
SLC39A4	0.339099	215.784
HIST2H2AB	0.339071	3.17078
DENND1C	0.339058	1293.2
NADSYN1	0.338976	2203.23
AMDHD2	0.338888	104.986
IMP4	0.338649	405.157
SNRPA	0.338618	1452.8
SUN2	0.338509	5937
SNAI1	0.33837	98.2971
DOT1L	0.338181	2905.17
FUK	0.337879	239.449
KIAA0895L	0.337863	565.314
PSMB6	0.337787	594.658
CCL3L1	0.337774	40.8934
MAN2B1	0.337651	5487.64
TAPBP	0.337613	6334.89
MAPK7	0.337478	322.517
HIST1H2BK	0.337418	990.218
EML2	0.337418	413.539
JTB	0.337394	1516.53
PNOC	0.337258	24.6035
CALY	0.337063	0.234729
C11orf24	0.336965	390.728
SLC39A13	0.33685	512.924
C12orf10	0.336775	403.052
FLYWCH2	0.336723	108.545
NKX2-3	0.33659	135.439
GGT1	0.336351	297.074
NDUFA7	0.336314	213.285
NEU1	0.336061	582.69
CSTB	0.336002	655.695
SLC3A2	0.33599	1449.18
NPPA	0.335954	12.0217
C9orf37	0.335869	148.331
PLD3	0.335797	3071.64
CNIH2	0.335752	15.9893
LILRB4	0.335586	645.769
LENG9	0.335578	71.0285
TMEM79	0.335538	145.081
NT5C	0.335311	263.492
KCTD5	0.335041	461.705
SAPS1	0.334912	5684.59
SUV420H2	0.334856	293.134
SAP30BP	0.334779	823.241
NUDC	0.334729	967.363
LRRC45	0.334705	262.397
ZFP36L2	0.334671	15367.9
HPS6	0.334522	307.726
TECR	0.334504	986.749
YIF1A	0.334495	357.931
ZNF746	0.334266	789.054
IFFO2	0.334239	578.826
OSCAR	0.334199	828.382
CDK2AP2	0.334197	700.782
C16orf48	0.334178	141.122
MPV17	0.333983	854.35
UBA1	0.333924	6787.37
TRAP1	0.333565	974.865
IL17RA	0.333449	2469.59
SSH3	0.333436	731.055
RELL2	0.333417	123.531
NCF1C	0.333411	369.176
SNX17	0.333131	1929.12
STK40	0.333061	1754.26
SLC25A6	0.333031	8300.61
GTPBP3	0.332902	295.673
KLF13	0.33273	4370.24
PUS1	0.332723	448.1
FCHO1	0.332652	694.985
HIST1H1C	0.332636	258.865
P2RX1	0.332607	2989.57
DPP9	0.332599	1592.92
APBB3	0.332289	681.037
GBA2	0.332184	1425.63
C6orf129	0.33207	101.603
LRSAM1	0.331861	595.805
LFNG	0.331699	534.211
DDX19B	0.331411	560.611
TNFRSF6B	0.331276	57.33
DRD4	0.331023	22.4332
SIN3B	0.330928	1381.41
ECSIT	0.330761	405.078
PPM1M	0.330713	646.978
TNFRSF10B	0.330627	1599.39
MAP2K2	0.330602	1512.2
TUBG2	0.330495	95.7607
RAPGEF1	0.330477	2921.97
GSTK1	0.330374	2478.22
CTU1	0.330221	110.524
TRIM41	0.330137	1076.12
HAAO	0.330036	187.985
CSAD	0.32991	543.667
HVCN1	0.329861	716.403
DAPK3	0.329668	411.564
PSMA7	0.329649	1512.92
ALG3	0.329613	866.518
SH2D3C	0.32949	1381.43
TTC7A	0.329435	2977.41
USP3	0.329319	1141.08
NKG7	0.329206	1159.61
ROGDI	0.32914	640.567
ELOVL1	0.329092	1165.52
MAPK13	0.329	113.656
STK10	0.328649	3967.85
EXOSC4	0.328508	150.4
ANO9	0.328315	113.674
RBM10	0.328262	1344.93
NIT1	0.32822	449.988
IFITM2	0.328218	2773.77
MIDN	0.328142	2128.55
SSU72	0.328129	1708.41
PTP4A3	0.328065	334.496
ADCK1	0.327969	204.072
ENGASE	0.327951	1345.51
FAM132A	0.327868	1.18321
SGCA	0.327779	1.08062
BCL6	0.327725	1300.9
TRPM2	0.327692	1354.56
PARP3	0.327652	204.657
FHOD1	0.327578	1419.22
TSPAN32	0.327559	1689.37
DCTN3	0.327391	486.175
ULK3	0.327316	1181.54
MYO7A	0.327243	166.053
SPTBN5	0.326941	24.751
HIST1H3D	0.326924	54.9295
TMEM150B	0.326887	100.913
PNKD	0.326812	2314.05
PPP1R14B	0.32671	614.208
ACSS2	0.326674	846.477
CES8	0.326572	50.8795
GET4	0.326208	458.233
ACTB	0.326204	93050.1
C19orf63	0.326157	1281.79
NAPA	0.325434	1702.82
TRIM62	0.325421	270.892
SNRPB	0.325319	1846.68
NUP210	0.325292	9939.89
HLA-B	0.325148	20717
LRRC25	0.325095	889.599
CHCHD5	0.325018	168.475
RAG1AP1	0.324994	431.856
NOSIP	0.324969	441.039
ZNF688	0.324762	156.911
C16orf57	0.324695	1162.36
CCDC106	0.324671	192.514
MOGS	0.324658	1514.58
TMEM208	0.324632	172.172
GFER	0.324334	206.447
IER3	0.323973	130.782
C6orf47	0.323801	355.276
MON1A	0.323774	170.262
PSMD4	0.323614	1279.1
TAOK2	0.323545	1347.97
KIF21B	0.323397	1534.55
GBA	0.323343	1059.03
TSR2	0.323322	245.691
SF3B5	0.323187	706.483
NDUFA3	0.323148	200.944
FTL	0.323002	20985.8
BOP1	0.322605	311.936
GNMT	0.322599	32.9985
STX11	0.322593	981.557
SNHG11	0.322489	104.156
SMPD4	0.32244	1720.44
C15orf39	0.32241	3265.3
FAM73B	0.32223	819.503
WDR13	0.322026	780.593
LOC389458	0.322014	1.22207
PSMB8	0.322006	1457.83
FAM129B	0.321888	667.572
CLK2	0.32188	1137.66
PHF1	0.321803	825.11
APOA1BP	0.321647	552.864
TALDO1	0.321556	4313.41
WDR83	0.32152	122.168
TMEM104	0.321469	997.965
RRP9	0.321411	211.445
VASH1	0.32113	509.202
LPCAT1	0.321119	1293.15
LHPP	0.32043	244.791
PACSIN2	0.320342	943.768
APRT	0.320303	794.004
XPO6	0.32027	3056.14
GPR162	0.320189	316.725
VAC14	0.320003	1364.51
CAPN2	0.31991	2461.09
MAZ	0.319846	6632.51
KIAA1967	0.319773	2030.65
MAST2	0.319391	826.004
UBA52	0.319354	6250.28
DDX41	0.319311	1427.79
SH2B1	0.319309	1301.91
LRRC14	0.319139	829.631
RRP7A	0.318779	529.126
SLC24A6	0.318682	969.431
ASPHD2	0.318632	117.163
WDR54	0.318621	139.847
TMCO4	0.318554	354.038
SRXN1	0.318549	419.917
KLHL26	0.318331	174.335
USP21	0.318323	500.488
MOSPD3	0.318177	195.577
S100A5	0.318057	1.59627
RRAS	0.318015	197.139
HDAC7	0.318014	2297.18
TNFRSF1A	0.317865	2876.63
PRKACA	0.317861	1072.56
HIST2H2AC	0.317837	15.792
CD300A	0.317823	776.477
HK3	0.317789	1309.35
CNFN	0.317711	4.73203
PRKD2	0.317653	1214.34
DGCR2	0.317622	1639.92
SLC43A3	0.317556	2717.02
CARS2	0.317472	862.068
MAFG	0.317443	2852.51
YY1AP1	0.317312	2866.13
C5orf62	0.317192	1858.12
NPDC1	0.317107	766.857
ZFAND2A	0.317096	148.811
WDR91	0.317077	617.209
NFATC1	0.316711	696.943
LRRC41	0.316536	1779.01
CYP2D7P1	0.31639	39.3756
PSD4	0.316357	3183.69
ITPA	0.31593	385.47
RNASE6	0.315728	1009.8
MED26	0.315657	313.011
SNAI3	0.315584	152.469
PTMS	0.315544	371.64
ZMYND19	0.315452	204.237
SEC24C	0.315436	2925.75
REC8	0.31538	461.296
RAB40C	0.315197	635.961
TMEM8B	0.31518	109.509
MRPL34	0.315113	308.739
RPS16	0.31502	8418.52
DCI	0.314991	266.953
EDF1	0.314931	1033.27
BGLAP	0.31475	32.4696
ARFGAP2	0.31475	1934.3
MEI1	0.314638	168.747
NUDT18	0.314594	206.602
PAF1	0.314557	640.654
MAP4K2	0.314501	1209.14
PLCD1	0.314501	131.882
TNFRSF1B	0.314482	3167.86
SCNN1A	0.314196	20.4343
SRC	0.314088	418.6
DLST	0.31404	1921.44
MVK	0.314014	99.5454
RALGDS	0.313927	2471.92
TRAPPC1	0.313905	1183.73
SLC9A8	0.313858	1152.08
THTPA	0.313848	359.716
TSSC1	0.313688	402.862
FAM78A	0.313579	2548.99
GBAP1	0.313369	312.589
DOM3Z	0.313173	420.874
FLJ45445	0.313086	106.351
HEBP2	0.313078	629.248
C20orf24	0.312815	1624.91
FGD2	0.312777	1178.43
PER1	0.312271	3234.19
NANS	0.312247	598.403
FAM160B2	0.312244	1320.25
MRPL21	0.312241	249.868
RRAD	0.312145	3.83795
NFKBIA	0.312137	2282.57
RPL41	0.312066	9060.33
ALDH3B1	0.312049	1641.25
SRRT	0.311949	1837.33
PGAM1	0.311937	2634.93
PQBP1	0.311605	666.586
MED11	0.311524	107.144
SLC19A1	0.311293	588.182
ATP5I	0.311101	285.251
ADCK2	0.311007	368.207
ZNF672	0.31097	832.215
PFKP	0.31095	1840.42
JDP2	0.310783	471.641
SOCS3	0.310744	1174.25
LAPTM5	0.310644	21896.7
SYK	0.310602	5476.19
ANKRD24	0.310583	24.4767
NEU4	0.310578	43.7068
DUSP8	0.310361	24.3435
SLC1A5	0.310312	1688.67
HAGHL	0.310308	145.008
MAST3	0.310182	1384.81
FXYD5	0.310154	4496.53
IL4R	0.310101	1162.55
C6orf108	0.309695	149.174
TMEM121	0.309547	57.5761
CST3	0.309482	4849.46
MRPL2	0.309348	223.297
FAAH	0.309123	324.402
FOXH1	0.308727	6.99027
MAP1LC3A	0.308679	40.8188
SLC25A35	0.308539	263.986
SGK1	0.308366	548.022
PPP1R16A	0.308088	273.456
KIAA0892	0.307993	2727.18
MAEA	0.307858	934.404
FKBP1A	0.307772	3731.68
HIST2H2BE	0.307755	1763.6
HLA-E	0.307647	7927.56
DHX30	0.307626	1641.49
SLC11A1	0.307028	1358.27
CYP21A2	0.306968	5.59828
RNF122	0.30676	244.381
TSC22D3	0.306572	7720.92
IL23A	0.306528	19.6059
MARK4	0.306464	747.837
NAGLU	0.306441	407.8
ARHGAP33	0.306436	1021.66
NOS3	0.306388	20.1154
GPR124	0.306325	1130.82
PIK3IP1	0.306267	780.879
HIST1H2AG	0.306216	16.942
TOMM40	0.306161	778.362
SMARCD2	0.306149	2164.5
SURF1	0.306071	336.626
DUSP6	0.306	4204.38
C22orf13	0.305833	2123.44
AGER	0.305721	244.881
POLR2J	0.305664	494.17
NAT9	0.305437	419.088
KIAA1539	0.305341	816.926
ACADVL	0.305256	4680.05
S100A4	0.304855	2978.93
PSMC4	0.304807	807.953
TMEM127	0.304759	2241.12
ATG9B	0.304596	28.3869
B3GALT4	0.304529	95.4552
SDHB	0.304465	879.122
COMMD4	0.304386	412.503
G6PC3	0.304313	946.938
DLG4	0.304228	852.428
CABIN1	0.304172	3447.7
SSPO	0.304158	114.772
UQCR10	0.304135	534.826
UCN	0.303992	20.3318
ARFIP2	0.303846	696.301
PAQR4	0.303818	518.794
PARD6A	0.303763	33.7672
C2orf81	0.303648	27.0357
DNM2	0.303496	4451.67
PTRH1	0.303452	31.7772
METT11D1	0.30344	712.147
RPS26	0.303383	302.021
RAB3D	0.303294	2396.49
NLRP12	0.303204	499.386
SLC25A39	0.303125	1522.68
HEATR7A	0.303034	1752.08
TIGD5	0.302948	179.18
ZSWIM2	0.3027	0.17922
PAQR6	0.302675	158.157
SYVN1	0.302643	1808.26
CTSB	0.302435	7207.64
SYMPK	0.30218	3372.35
?	0.301959	833.085
FKBP15	0.301823	1956.08
IMPA2	0.30178	818.48
CLTA	0.301756	1351.93
VPS25	0.301508	621.268
FOLR3	0.301461	27.4103
NSUN5	0.301436	458.26
FBXO6	0.301263	191.097
NPFF	0.301221	27.5216
WHAMM	0.301095	514.014
FBRSL1	0.30094	1815.8
HOXB5	0.300862	158.45
RINL	0.300763	263.546
MXD4	0.300581	1498.95
FAM53B	0.300577	1808.81
CXorf21	0.300512	1194.62
ADHFE1	0.300455	283.778
POLG	0.300268	1613.47
TRPT1	0.300259	137.779
TREM2	0.300187	17.6366
CDA	0.300094	304.184
RAF1	0.299875	2475.67
S1PR4	0.29979	935.578
HIST3H3	0.299689	3.70316
TMEM147	0.299689	473.03
NUAK2	0.299616	161.495
UBE2MP1	0.299516	100.509
PLD2	0.299501	159.774
DCTN1	0.299483	2818.94
NLRX1	0.299403	666.006
PRR12	0.299298	1647.32
HIST1H3A	0.299207	5.52405
OSGIN1	0.299081	15.4335
FAM100A	0.299004	667.446
C19orf71	0.298972	29.5631
LDLR	0.298853	896.323
HCK	0.298727	1824.45
PYCR2	0.298719	1354.1
SQSTM1	0.298694	2717.89
PPP1R13L	0.298664	113.801
POLE4	0.298582	220.948
UBE2Q1	0.298191	1360.55
EPHB2	0.298077	51.8586
LRRC50	0.298002	2.62583
C9orf129	0.297893	83.1155
PELI3	0.29783	107.885
TAF6	0.297741	797.081
SLC12A8	0.297716	9.29605
KIAA0247	0.297657	1885.66
FRAT2	0.297519	688.01
S100A9	0.297381	9031.28
ZBTB48	0.297317	717.934
ITPKB	0.297059	1541.06
NAGK	0.297037	1655.98
IKBKE	0.296872	933.412
SYTL1	0.296816	1816.02
HIST1H2AE	0.296749	67.1651
CATSPER1	0.29671	26.2207
ZDHHC16	0.296668	438.933
KCNK7	0.296607	29.5827
NUP62	0.29647	1830.1
ZDHHC1	0.29636	39.9664
TAPBPL	0.296356	633.455
GPR133	0.296343	39.7926
WDR34	0.296244	427.466
NRXN2	0.296129	1276.24
ODF3L1	0.295891	4.05354
ANXA6	0.29585	2622.14
C11orf2	0.295814	2044.16
ASB2	0.295757	42.6662
CROCC	0.295547	388.38
HLA-DMA	0.295524	2722.42
CLDND2	0.295518	21.496
HES4	0.29551	12.035
VWA1	0.295498	82.9005
LMNB2	0.295285	1640.13
CCDC61	0.295235	102.444
PTPN18	0.295167	2862.12
AVPI1	0.29505	44.2333
FURIN	0.294937	2937.89
SIRPB1	0.294901	1401.97
TPD52L2	0.294812	1711.66
DEF8	0.294651	761.515
IL6R	0.294624	2558.9
VKORC1	0.294524	639.866
ACTG1	0.294489	48036.9
IFI35	0.294487	285.302
SBF1	0.294444	3552.06
GADD45GIP1	0.294432	299.904
PPP1R7	0.294425	663.442
LENG1	0.294303	82.6234
CHMP6	0.294148	437.195
MACROD1	0.294137	66.5853
TP53I11	0.294061	894.244
ACBD4	0.294005	202.623
SLED1	0.294003	49.2961
LILRA2	0.293964	1235.3
EEF1D	0.293906	3589.19
C19orf56	0.293863	982.748
PPP5C	0.293623	868.606
TSPAN4	0.293594	326.596
CDC42EP3	0.293442	1458.72
C17orf72	0.29343	138.178
ATP10A	0.293421	521.41
ARID3B	0.293367	517.621
NCF2	0.293323	2351.63
SIAH2	0.293254	1178.51
SLC35E4	0.292969	44.9157
MLL4	0.292882	2415.12
SLC2A9	0.292881	214.563
KIF1C	0.292807	413.051
NPRL3	0.29278	991.312
TAGAP	0.292645	1430.24
ANKRD58	0.292576	79.1655
ATP5J2	0.292265	619.686
DOHH	0.292252	164.343
MRPL36	0.292175	101.674
USP19	0.292101	1622.22
CSNK1D	0.292092	2490.16
RILP	0.291943	173.995
LPCAT3	0.291942	1320.11
ZFYVE27	0.291939	670.513
SETD1B	0.291833	2421.32
FLOT2	0.29178	3125.67
SLC29A3	0.291661	347.73
ECE2	0.291516	89.881
DGKD	0.29149	2868.9
GLTP	0.291336	533.236
TXN2	0.291271	1041.72
HDDC3	0.29108	178.723
LMNA	0.290963	2145.78
PAOX	0.290907	50.4079
C1orf212	0.290543	544.913
EPHB3	0.290537	81.8316
FLJ10357	0.290469	1552.85
PPP2R5B	0.290183	215.54
IGSF8	0.289877	438.881
MUL1	0.28975	397.546
CMTM3	0.289575	1384.67
TBC1D17	0.28955	601.56
FLVCR2	0.289425	210.163
HLA-F	0.289424	752.769
KIAA0664	0.289331	1731.7
SNX11	0.289006	524.214
E2F2	0.289	588.7
FTH1	0.288886	10618.7
CLEC10A	0.288866	152.632
LOC389634	0.288845	16.5007
NDUFB11	0.288709	698.688
LAG3	0.288701	69.0684
PEX10	0.288696	201.613
ARF3	0.288677	5302.25
LILRB3	0.288654	751.41
HIP1	0.288565	1769.85
MAD1L1	0.288431	413.805
WIZ	0.28839	1239.57
MLX	0.288359	1062.69
MAP3K12	0.288358	398.74
ATG4B	0.28829	1216.96
KCP	0.288285	6.88608
GSTTP1	0.288275	0.00618555
OR8U1	0.288275	0.00309249
PNLIPRP1	0.288275	0.00309249
SERPINF2	0.288061	57.0572
GIMAP1	0.288017	198.656
ARMC7	0.287916	336.008
PRR14	0.287901	1009.43
ARMC6	0.287784	718.605
CHST2	0.287662	454.719
SEMA4B	0.287518	582.487
PITPNA	0.287506	1368.68
LDLRAP1	0.287501	590.306
RPL13	0.28745	13232.8
NCDN	0.287394	654.445
BIN3	0.287392	364.345
CAPN12	0.287198	47.0617
EGR4	0.287177	1.18396
TSC2	0.287172	2420.01
CPNE9	0.287117	3.93356
VPS26B	0.287044	1651.42
CD300LB	0.287006	362.753
RNASET2	0.286921	2285.19
SLC5A5	0.286839	20.6198
LRPAP1	0.2867	1674.46
SERTAD1	0.286672	94.5788
CD180	0.286619	1586.46
TMEM63B	0.286453	334.846
TRMU	0.286316	275.011
CXorf40B	0.286287	255.291
INCA1	0.286285	15.2727
SNAPIN	0.286282	341.221
C8orf73	0.286229	718.182
WDFY4	0.286206	3751.02
ABCC10	0.286129	749.73
SDHAF1	0.286048	125.458
MED8	0.285788	346.73
ATOH8	0.285782	10.7993
SRPR	0.285748	3757.91
NDUFA13	0.285711	932.854
ZC3H18	0.285597	1081.18
HLA-A	0.285341	11765.2
ARHGEF19	0.285292	156.065
FAM20C	0.285282	252.898
NR1D1	0.285134	183.773
RHBDD2	0.285067	595.514
MRPL12	0.285031	437.438
SLC6A6	0.28486	2401.04
TMEM204	0.284716	56.4921
ROMO1	0.284614	208.498
AANAT	0.284589	6.46402
NOC2L	0.284492	1374.54
BCAS4	0.284462	382.097
ZNF575	0.28433	60.4932
PHPT1	0.284101	414.456
ARSI	0.284068	0.707568
ABT1	0.283859	436.86
SFRS4	0.283687	1911.08
ZNF710	0.283667	639.711
UBAP1	0.283569	1355.92
NPAS4	0.28356	0.6476
AZI1	0.283555	267.986
LY6G5C	0.283487	57.6343
MRPS18A	0.283242	288.317
PEA15	0.282924	1045.57
ALDH2	0.28275	642.488
TCEA2	0.282728	166.958
PDXK	0.282696	1593.09
AMPD2	0.282643	2249.94
AP1S1	0.282636	215.327
MICALL1	0.282464	863.414
PPM1F	0.282098	3569.79
SKIV2L	0.28204	1120.67
C20orf43	0.281928	1402.07
FOS	0.281839	23719.2
THOP1	0.281757	680.28
PLP2	0.281633	3069.17
YKT6	0.281597	882.87
FUT7	0.28157	341.322
DEAF1	0.281527	770.484
BEGAIN	0.281511	45.7647
WDR45	0.28148	824.155
UNC45A	0.281312	1157.34
C12orf52	0.281117	247.045
HDAC3	0.281074	838.89
RPL18	0.280933	7050.74
TIMM22	0.280892	258.972
POLR2G	0.280776	715.369
HEXDC	0.280581	597.318
AKR7A2	0.280517	702.695
[truncated: 17,941 more rows]

## Sheet: correl40_avexp50
Category	Term	Count	%	PValue	Genes	List Total	Pop Hits	Pop Total	Fold Enrichment	Bonferroni	Benjamini	FDR		Category	Term	Count	%	PValue	Genes	List Total	Pop Hits	Pop Total	Fold Enrichment	Bonferroni	Benjamini	FDR
GOTERM_BP_FAT	GO:0016310~phosphorylation	64	7.83354	2.07883e-06	ATP5D, BCKDK, UQCRC1, TOLLIP, RPS6KB2, LPAR2, FES, TGFB1, NDUFS7, AKT1, NDUFS6, MAP3K6, UQCR11, HSF1, NDUFS8, ATP6V0D1, CSK, IRAK1, DBNL, CTBP1, NDUFB10, CSNK1G2, TAZ, PIK3CD, MINK1, PKN1, PIM3, PI4KB, PRKCD, GAK, MARK2, TYK2, PNKP, SCYL1, CFL1, MAPK3, MAP3K10, MAP3K14, MAP3K11, STK16, NDUFB7, FGR, MVD, GNAI2, STK11, MKNK2, MAP4K1, ADRBK1, ATP6V0B, ATP6V0C, GALK1, PTK2B, C16ORF7, TCIRG1, MAP2K3, …	583	800	13528	1.85633	0.00549168	0.00549168	0.00369134		BIOCARTA	h_mapkPathway:MAPKinase Signaling Pathway	15	1.83599	0.000802329	HRAS, MAP2K3, MKNK2, MAP4K1, RPS6KB2, TGFB1, TRADD, MAP3K6, RPS6KA4, RPS6KA1, ARAF, MAPK3, MAP3K10, MAP3K14, MAP3K11	101	80	1437	2.6677	0.141444	0.141444	0.992626
GOTERM_BP_FAT	GO:0007242~intracellular signaling cascade	89	10.8935	2.60072e-06	HRAS, RAB5C, TOLLIP, RAB1B, RPS6KB2, LPAR2, ARHGAP4, AKT1, MAP3K6, HMHA1, PLCB3, LTB4R, TICAM1, RAB24, RARA, CSK, TNIP2, PLCB2, DEDD2, RHOG, AGAP3, C9ORF86, ZFP36, PPP2R1A, DBNL, IRAK1, ARHGEF1, RARG, PIK3CD, RAB4B, MINK1, PKN1, PI4KB, PRKCD, FLNA, MARK2, TYK2, DOK2, GNB2, SGSM3, CFL1, MAPK3, MAP3K10, ARL8A, TREM1, MAP3K11, FKBP8, GNAI2, ADORA2A, NFKBIB, SIPA1, MKNK2, MAP4K1, NR1H2, RAC2, GMIP, P…	583	1256	13528	1.64424	0.00686564	0.00343873	0.00461804		BIOCARTA	h_igf1rPathway:Multiple antiapoptotic pathways from IGF-1R signaling lead to BAD phosphorylation	5	0.611995	0.0316767	AKT1, HRAS, RPS6KA1, MAPK3, BAD	101	18	1437	3.95215	0.997793	0.953018	32.9726
GOTERM_BP_FAT	GO:0006793~phosphorus metabolic process	72	8.81273	6.94635e-06	ATP5D, BCKDK, UQCRC1, TOLLIP, PTPN23, RPS6KB2, LPAR2, FES, TGFB1, NDUFS7, AKT1, NDUFS6, MAP3K6, UQCR11, HSF1, NDUFS8, ATP6V0D1, CSK, PPP2R1A, DBNL, IRAK1, CTBP1, NDUFB10, INPPL1, CSNK1G2, PIK3CD, TAZ, MINK1, PKN1, PIM3, PI4KB, PRKCD, GAK, MARK2, TYK2, PNKP, MTMR14, PPP1CA, SCYL1, CFL1, MAPK3, MAP3K10, MAP3K14, MAP3K11, STK16, NDUFB7, FGR, MVD, GNAI2, STK11, MKNK2, MAP4K1, ADRBK1, ATP6V0B, ATP6V0C…	583	973	13528	1.71706	0.0182327	0.00611488	0.012334
GOTERM_BP_FAT	GO:0006796~phosphate metabolic process	72	8.81273	6.94635e-06	ATP5D, BCKDK, UQCRC1, TOLLIP, PTPN23, RPS6KB2, LPAR2, FES, TGFB1, NDUFS7, AKT1, NDUFS6, MAP3K6, UQCR11, HSF1, NDUFS8, ATP6V0D1, CSK, PPP2R1A, DBNL, IRAK1, CTBP1, NDUFB10, INPPL1, CSNK1G2, PIK3CD, TAZ, MINK1, PKN1, PIM3, PI4KB, PRKCD, GAK, MARK2, TYK2, PNKP, MTMR14, PPP1CA, SCYL1, CFL1, MAPK3, MAP3K10, MAP3K14, MAP3K11, STK16, NDUFB7, FGR, MVD, GNAI2, STK11, MKNK2, MAP4K1, ADRBK1, ATP6V0B, ATP6V0C…	583	973	13528	1.71706	0.0182327	0.00611488	0.012334		KEGG_PATHWAY	hsa05221:Acute myeloid leukemia	14	1.71359	3.56211e-06	PPARD, HRAS, RELA, PIK3CD, SPI1, RPS6KB2, BAD, AKT1, EIF4EBP1, ARAF, IKBKG, MAPK3, PIK3R5, RARA	254	58	5085	4.83234	0.000512813	0.000512813	0.00422361
GOTERM_BP_FAT	GO:0016192~vesicle-mediated transport	49	5.99755	8.5794e-06	HRAS, NPEPL1, CLTB, PDLIM7, AP2S1, ASGR2, ACTR1A, SH3D20, ZFPL1, VPS4A, AGAP3, DBNL, CLN3, SCAMP2, RAB4B, ARHGAP27, STXBP2, PI4KB, WAS, FLNA, CHMP1A, SCYL1, ARRB2, LRP10, TRAPPC5, TOM1, RIN1, EPN1, COPE, SH3GL1, AP1M1, CCL3, CYTH1, ADORA2A, RER1, BLOC1S3, BLOC1S1, AP3D1, SDF4, STX10, AP2M1, MYO1F, VAV1, CORO1A, ARF1, AP2A1, RAB35, HGS, GGA1	583	576	13528	1.97396	0.0224706	0.00566562	0.0152335		KEGG_PATHWAY	hsa04062:Chemokine signaling pathway	24	2.93758	4.30023e-05	HRAS, CCL3, GNAI2, FGR, NFKBIB, RELA, PIK3CD, ADRBK1, VAV1, PRKCD, WAS, AKT1, PLCB3, GNB2, ARRB2, RAC2, GSK3A, PTK2B, IKBKG, MAPK3, GRK6, PIK3R5, CSK, PLCB2	254	187	5085	2.56937	0.00617334	0.00309145	0.0509772
GOTERM_BP_FAT	GO:0006091~generation of precursor metabolites and energy	32	3.91677	1.36873e-05	ATP5D, ALDOA, PPARD, UQCRC1, NDUFB7, CYC1, ATP6V0B, CYB561D2, NDUFS7, AKT1, ATP6V0C, NDUFS6, IDH3G, UQCR11, NDUFS8, C16ORF7, ATP6V0D1, ETFB, ENO1, TCIRG1, NDUFB10, PFKL, TAZ, COX8A, NDUFA11, SDHA, CYBA, PPP1CA, PKM2, NDUFV1, GAA, ACAA1	583	313	13528	2.37231	0.0356085	0.00722536	0.024302		KEGG_PATHWAY	hsa04666:Fc gamma R-mediated phagocytosis	15	1.83599	0.000216785	SPHK2, PIK3CD, SPHK1, RPS6KB2, PIP5K1C, ARPC4, VAV1, WAS, PRKCD, AKT1, ARPC1B, RAC2, MAPK3, CFL1, PIK3R5	254	95	5085	3.161	0.0307381	0.0103528	0.256746
GOTERM_BP_FAT	GO:0010627~regulation of protein kinase cascade	27	3.30477	2.73131e-05	PPARD, TMEM189-UBE2V1, MAP4K1, LPAR2, TGFB1, AKT1, GPX1, MAP3K6, SORBS3, PTK2B, TICAM1, CC2D1A, PPP2R1A, DBNL, LTBR, BST2, C9ORF89, LGALS1, RELA, PKN1, TMEM189, FLNA, NFKBIL1, TRADD, GPS2, MAP3K10, HGS, MAP3K11	583	249	13528	2.51611	0.0697979	0.0119865	0.0484893		KEGG_PATHWAY	hsa04144:Endocytosis	22	2.69278	0.000272546	CHMP2A, HRAS, CLTB, RAB5C, CHMP4B, AP2S1, PIP5K1C, VPS37C, ADRBK1, ACAP3, SH3GLB2, ARRB2, AP2A1, RAB11B, GRK6, VPS4A, HGS, VPS28, EPN1, ARAP1, AP2M1, SH3GL1	254	184	5085	2.39366	0.0384916	0.00976502	0.322688
GOTERM_BP_FAT	GO:0006119~oxidative phosphorylation	15	1.83599	7.38707e-05	ATP5D, TCIRG1, NDUFB10, UQCRC1, NDUFB7, TAZ, ATP6V0B, ATP6V0C, NDUFS7, NDUFS6, UQCR11, NDUFV1, NDUFS8, C16ORF7, ATP6V0D1	583	98	13528	3.55165	0.177734	0.0275687	0.131092		KEGG_PATHWAY	hsa05016:Huntington's disease	21	2.57038	0.000543094	ATP5D, POLR2E, CLTB, NDUFB10, UQCRC1, POLR2L, NDUFB7, AP2S1, COX8A, CYC1, SDHA, NDUFS7, NDUFS6, GPX1, PLCB3, UQCR11, AP2A1, NDUFV1, NDUFS8, PLCB2, AP2M1	254	180	5085	2.33563	0.0752453	0.0155236	0.642066
GOTERM_BP_FAT	GO:0046907~intracellular transport	49	5.99755	0.000228557	ATP5D, GNPTG, AP1M1, NPEPL1, TSPO, CLTB, CHKB, AP2S1, ABCD1, TIMM17B, MTX1, RER1, CDC37, TGFB1, AIP, STARD3, AKT1, BAK1, ACD, BLOC1S3, BLOC1S1, PEX16, RANBP3, VPS4A, BCL3, PEX14, AP3D1, VPS16, STX10, AGAP3, AP2M1, SCAMP2, NXF1, MYH9, WAS, FLNA, DDX39, AAAS, SCYL1, ARF1, AP2A1, RAB35, RPS15, THOC6, HGS, TOM1, RHOT2, GGA1, COPE	583	657	13528	1.7306	0.454208	0.072896	0.405076		KEGG_PATHWAY	hsa00190:Oxidative phosphorylation	17	2.08078	0.000641779	ATP5D, TCIRG1, NDUFB10, UQCRC1, NDUFB7, COX8A, CYC1, ATP6V0B, NDUFA11, SDHA, ATP6V0C, NDUFS7, NDUFS6, UQCR11, NDUFV1, NDUFS8, ATP6V0D1	254	130	5085	2.61796	0.0883014	0.0152896	0.75833
GOTERM_BP_FAT	GO:0043087~regulation of GTPase activity	16	1.95838	0.000254516	GDI1, TBC1D10C, TBC1D10B, GMIP, ACAP3, PTK2B, SGSM3, SH3D20, ARHGAP27, MLST8, VAV1, TBC1D22A, FGD3, ARAP1, AGAP3, ADAP1	583	123	13528	3.01842	0.490487	0.0721843	0.450986		KEGG_PATHWAY	hsa04810:Regulation of actin cytoskeleton	23	2.81518	0.000900672	ITGAL, HRAS, ARHGEF1, MYL5, PIK3CD, PIP5K1C, ITGB2, ARPC4, MYH9, VAV1, WAS, PFN1, ARPC1B, PPP1CA, RAC2, ITGB7, ARAF, MAPK3, CFL1, PIK3R5, CSK, FGD3, SLC9A1	254	215	5085	2.14164	0.12169	0.0183657	1.06275
GOTERM_BP_FAT	GO:0046578~regulation of Ras protein signal transduction	22	2.69278	0.000286246	HRAS, ARHGEF1, TBC1D10C, TBC1D10B, CYTH1, CYTH4, ARHGAP27, LPAR2, VAV1, TBC1D22A, ADAP1, ACAP3, GMIP, RASGRP4, SGSM3, PTK2B, SH3D20, SH2B2, MLST8, AGAP3, ARAP1, FGD3	583	210	13528	2.43091	0.531573	0.0730331	0.507075		KEGG_PATHWAY	hsa04070:Phosphatidylinositol signaling system	12	1.46879	0.000953691	PLCB3, CDIPT, DGKQ, INPP5K, INPPL1, PIK3CD, CALM3, PIP5K1C, PIK3R5, PI4KB, ITPK1, PLCB2	254	74	5085	3.24644	0.128376	0.017028	1.12498
GOTERM_BP_FAT	GO:0022900~electron transport chain	15	1.83599	0.000376729	NDUFB10, UQCRC1, NDUFB7, TAZ, CYC1, NDUFA11, SDHA, NDUFS7, CYB561D2, NDUFS6, CYBA, UQCR11, NDUFV1, NDUFS8, ETFB	583	114	13528	3.05317	0.631437	0.0867451	0.666856		KEGG_PATHWAY	hsa04722:Neurotrophin signaling pathway	16	1.95838	0.0011311	IRAK1, HRAS, RELA, NFKBIB, PIK3CD, BAD, PRKCD, AKT1, RPS6KA4, RPS6KA1, MAPK3, CALM3, SH2B2, PIK3R5, CSK, ARHGDIA	254	124	5085	2.58319	0.150384	0.0179449	1.33297
GOTERM_BP_FAT	GO:0010605~negative regulation of macromolecule metabolic process	52	6.36475	0.000468924	PPARD, CCDC85B, DEDD, SPI1, MAF1, TGFB1, BAK1, EIF4EBP1, SUPT5H, KCNQ1, MYST1, PSMD8, DEDD2, PPP2R1A, CLN3, CTBP1, RARG, RELA, MTA2, HDAC10, MBD3, PRKCD, FLNA, SIGIRR, COBRA1, CHMP1A, G6PD, MAP3K10, PSMB10, THAP7, SBNO2, NR1H2, PSMB4, SORBS3, ACD, BCL3, PEX14, ERCC1, ENO1, NACC2, SIRT6, SIRT7, MYPOP, KAT5, SIRT2, GPS2, HDAC5, PSMD13, GSK3A, PPP2R4, VPS28, NCOR2	583	734	13528	1.64389	0.71133	0.0983593	0.829412		KEGG_PATHWAY	hsa04142:Lysosome	15	1.83599	0.00182789	SGSH, TCIRG1, CLN3, AP1M1, CTSZ, CLTB, ATP6V0B, ATP6V0C, NAGA, GAA, SMPD1, AP3D1, CTSD, ATP6V0D1, GGA1	254	117	5085	2.56663	0.231609	0.0260017	2.146
GOTERM_BP_FAT	GO:0032318~regulation of Ras GTPase activity	14	1.71359	0.000508217	TBC1D10C, TBC1D10B, GMIP, ACAP3, PTK2B, SGSM3, SH3D20, ARHGAP27, MLST8, TBC1D22A, FGD3, ARAP1, AGAP3, ADAP1	583	104	13528	3.12363	0.739879	0.0984009	0.898617		KEGG_PATHWAY	hsa04910:Insulin signaling pathway	16	1.95838	0.00266902	HRAS, PIK3CD, FLOT1, MKNK2, RPS6KB2, BAD, AKT1, PPP1CA, EIF4EBP1, INPP5K, ARAF, MAPK3, CALM3, SH2B2, PIK3R5, PTPN1	254	135	5085	2.3727	0.319449	0.0343817	3.11928
GOTERM_BP_FAT	GO:0007243~protein kinase cascade	31	3.79437	0.000665048	GNAI2, NFKBIB, MKNK2, RPS6KB2, MAP4K1, LPAR2, AKT1, MAP3K6, PTK2B, TICAM1, BCL3, TNIP2, ZFP36, GPS1, PPP2R1A, DBNL, IRAK1, DGKQ, MAP2K3, MINK1, PKN1, MARK2, GPS2, TYK2, RPS6KA4, RPS6KA1, IKBKG, MAP3K10, IRF3, MAP3K11, SLC9A1	583	370	13528	1.94413	0.82835	0.118278	1.17438		KEGG_PATHWAY	hsa05010:Alzheimer's disease	18	2.20318	0.00280649	ATP5D, NDUFB10, UQCRC1, NDUFB7, COX8A, CYC1, BAD, CAPN1, SDHA, NDUFS7, NDUFS6, PLCB3, UQCR11, NDUFV1, NDUFS8, MAPK3, CALM3, PLCB2	254	163	5085	2.21076	0.332825	0.0331629	3.2775
GOTERM_BP_FAT	GO:0007264~small GTPase mediated signal transduction	27	3.30477	0.000717738	HRAS, RAB5C, RAB1B, ARHGAP4, RAC2, RASGRP4, RHOBTB2, RAB11B, RAB24, RHOG, AGAP3, ARHGDIA, C9ORF86, GDI1, DBNL, ARHGEF1, RAB4B, RGS19, DOK2, ARF1, SGSM3, RAB35, CFL1, MAPK3, RHOT2, ARL8A, TNK2	583	305	13528	2.05413	0.850726	0.119088	1.26686		KEGG_PATHWAY	hsa04662:B cell receptor signaling pathway	11	1.34639	0.00368944	AKT1, PTPN6, HRAS, RAC2, RELA, NFKBIB, MAPK3, PIK3CD, IKBKG, PIK3R5, VAV1	254	75	5085	2.93622	0.412725	0.0401164	4.28811
GOTERM_BP_FAT	GO:0032319~regulation of Rho GTPase activity	7	0.856793	0.00103504	GMIP, PTK2B, SH3D20, ARHGAP27, MLST8, FGD3, ARAP1	583	28	13528	5.80103	0.935639	0.15756	1.82209		KEGG_PATHWAY	hsa05220:Chronic myeloid leukemia	11	1.34639	0.00368944	AKT1, HRAS, CTBP1, RELA, ARAF, MAPK3, PIK3CD, IKBKG, PIK3R5, BAD, TGFB1	254	75	5085	2.93622	0.412725	0.0401164	4.28811
GOTERM_BP_FAT	GO:0051056~regulation of small GTPase mediated signal transduction	23	2.81518	0.00132448	HRAS, ARHGEF1, TBC1D10C, TBC1D10B, CYTH1, SIPA1, CYTH4, ARHGAP27, LPAR2, VAV1, TBC1D22A, ADAP1, ACAP3, GMIP, RASGRP4, SGSM3, PTK2B, SH3D20, SH2B2, MLST8, AGAP3, ARAP1, FGD3	583	252	13528	2.11784	0.970129	0.186591	2.32598		KEGG_PATHWAY	hsa04150:mTOR signaling pathway	9	1.10159	0.0037632	AKT1, EIF4EBP1, RPS6KA1, STK11, MAPK3, PIK3CD, RPS6KB2, PIK3R5, MLST8	254	52	5085	3.46495	0.418953	0.0380379	4.3721
GOTERM_BP_FAT	GO:0051336~regulation of hydrolase activity	28	3.42717	0.00144944	GDI1, TBC1D10C, TBC1D10B, ADORA2A, ARHGAP27, LPAR2, BAD, VAV1, TBC1D22A, ADAP1, NR1H2, BAK1, GPX1, ACAP3, GMIP, LTB4R, SGSM3, RASGRP4, PTK2B, SH3D20, MTCH1, PYCARD, PPP2R4, MLST8, PLCB2, FGD3, AGAP3, ARAP1	583	337	13528	1.92794	0.978557	0.192219	2.54277		KEGG_PATHWAY	hsa04620:Toll-like receptor signaling pathway	13	1.59119	0.00404913	IRAK1, CCL3, TOLLIP, MAP2K3, RELA, PIK3CD, AKT1, IRF5, IKBKG, MAPK3, TICAM1, PIK3R5, IRF3	254	101	5085	2.57679	0.442481	0.0382017	4.69702
GOTERM_BP_FAT	GO:0001775~cell activation	25	3.05998	0.00147408	ITGAL, SBNO2, BST2, ELF4, ADORA2A, TOLLIP, RELB, MYO1F, MINK1, STXBP2, NFKB2, MYH9, VAV1, WAS, PRKCD, NFKBIL1, TGFB1, HDAC5, BAK1, CCND3, BLOC1S3, TICAM1, BCL3, IMPDH1, ERCC1	583	287	13528	2.02126	0.979914	0.185898	2.58547		KEGG_PATHWAY	hsa00562:Inositol phosphate metabolism	9	1.10159	0.00477564	PLCB3, CDIPT, INPP5K, INPPL1, PIK3CD, PIP5K1C, PI4KB, ITPK1, PLCB2	254	54	5085	3.33661	0.498092	0.0421688	5.51808
GOTERM_BP_FAT	GO:0022904~respiratory electron transport chain	10	1.22399	0.00157796	SDHA, NDUFS7, NDUFS6, UQCRC1, UQCR11, NDUFB10, NDUFB7, NDUFV1, TAZ, NDUFS8	583	64	13528	3.62564	0.984752	0.18874	2.76528		KEGG_PATHWAY	hsa05212:Pancreatic cancer	10	1.22399	0.00882516	AKT1, RAC2, RELA, ARAF, MAPK3, PIK3CD, IKBKG, PIK3R5, BAD, TGFB1	254	72	5085	2.78051	0.720978	0.0723364	9.97717
GOTERM_BP_FAT	GO:0006476~protein amino acid deacetylation	6	0.734394	0.00207373	HDAC5, HDAC10, SIRT6, SIRT7, HDAC11, SIRT2	583	22	13528	6.3284	0.995909	0.23038	3.61907		KEGG_PATHWAY	hsa04210:Apoptosis	11	1.34639	0.0105657	AKT1, IRAK1, RELA, ENDOG, PIK3CD, IKBKG, PIK3R5, BAD, MAP3K14, CAPN1, TRADD	254	87	5085	2.53122	0.783367	0.0814649	11.8338
GOTERM_BP_FAT	GO:0043507~positive regulation of JUN kinase activity	7	0.856793	0.00215154	MAP3K6, DBNL, PTK2B, MAP3K10, PKN1, MAP4K1, MAP3K11	583	32	13528	5.0759	0.996673	0.228442	3.75242		KEGG_PATHWAY	hsa04650:Natural killer cell mediated cytotoxicity	14	1.71359	0.0143864	PTPN6, ITGAL, HRAS, PIK3CD, ITGB2, VAV1, HCST, RAC2, PTK2B, ARAF, MAPK3, PIK3R5, TYROBP, SH3BP2	254	133	5085	2.10734	0.875902	0.104009	15.7871
GOTERM_BP_FAT	GO:0042773~ATP synthesis coupled electron transport	9	1.10159	0.00256515	NDUFS7, NDUFS6, UQCRC1, UQCR11, NDUFB10, NDUFB7, NDUFV1, TAZ, NDUFS8	583	56	13528	3.72923	0.99889	0.256077	4.45838		KEGG_PATHWAY	hsa04010:MAPK signaling pathway	22	2.69278	0.0236927	HRAS, RELA, MAP2K3, RELB, MKNK2, MAP4K1, NFKB2, SRF, TGFB1, FLNA, AKT1, MAP3K6, RPS6KA4, RPS6KA1, ARRB2, RAC2, RASGRP4, MAPK3, IKBKG, MAP3K14, DUSP7, MAP3K11	254	267	5085	1.64956	0.968343	0.15856	24.7468
GOTERM_BP_FAT	GO:0042775~mitochondrial ATP synthesis coupled electron transport	9	1.10159	0.00256515	NDUFS7, NDUFS6, UQCRC1, UQCR11, NDUFB10, NDUFB7, NDUFV1, TAZ, NDUFS8	583	56	13528	3.72923	0.99889	0.256077	4.45838		KEGG_PATHWAY	hsa05012:Parkinson's disease	13	1.59119	0.0246547	SDHA, ATP5D, NDUFS7, NDUFS6, UQCRC1, UQCR11, NDUFB10, NDUFB7, NDUFV1, CYC1, NDUFS8, COX8A, UBE2J2	254	128	5085	2.03325	0.972533	0.15733	25.6214
GOTERM_BP_FAT	GO:0006644~phospholipid metabolic process	18	2.20318	0.00346916	CLN3, CDIPT, SPHK2, CHKB, PIK3CD, TAZ, PIP5K1C, PISD, PI4KB, PNPLA6, PLCB3, LCAT, GPX4, SMPD1, DPM2, DPM3, PLCB2, AGPAT2	583	190	13528	2.19828	0.9999	0.318579	5.98441		KEGG_PATHWAY	hsa04370:VEGF signaling pathway	9	1.10159	0.0317113	AKT1, HRAS, RAC2, SPHK2, MAPK3, PIK3CD, SPHK1, PIK3R5, BAD	254	75	5085	2.40236	0.990346	0.190167	31.7574
GOTERM_BP_FAT	GO:0043065~positive regulation of apoptosis	32	3.91677	0.00353926	ADORA2A, DEDD, TNFSF13, TGFB1, SART1, ARHGAP4, AKT1, GPX1, BAK1, MTCH1, TICAM1, PYCARD, BCL3, FGD3, DEDD2, PPP2R1A, RARG, CEBPB, CIDEB, BAD, VAV1, NFKBIL1, TRADD, RNF7, CAPN10, NME3, ENDOG, IKBKG, MAP3K10, SMPD1, TNFSF12-TNFSF13, SCAND1, MAP3K11	583	430	13528	1.72682	0.999917	0.313181	6.10177		KEGG_PATHWAY	hsa05215:Prostate cancer	10	1.22399	0.0318065	AKT1, HRAS, RELA, ARAF, MAPK3, PIK3CD, IKBKG, PIK3R5, BAD, GSTP1	254	89	5085	2.2494	0.990482	0.183209	31.8369
GOTERM_BP_FAT	GO:0007254~JNK cascade	9	1.10159	0.00357839	GPS1, MAP3K6, DBNL, MAP3K10, MINK1, PKN1, MAP4K1, GPS2, MAP3K11	583	59	13528	3.53961	0.999925	0.305967	6.16723		KEGG_PATHWAY	hsa04670:Leukocyte transendothelial migration	12	1.46879	0.0318972	CYBA, ITGAL, MYL5, RAC2, GNAI2, PTK2B, NCF4, SIPA1, PIK3CD, PIK3R5, ITGB2, VAV1	254	118	5085	2.0359	0.990609	0.176755	31.9125
GOTERM_BP_FAT	GO:0045184~establishment of protein localization	50	6.11995	0.00372373	GNPTG, CHMP2A, NPEPL1, TSPO, AP1M1, CLTB, RAB5C, CHMP4B, AP2S1, MTX1, TIMM17B, RAB1B, VPS37C, CDC37, TGFB1, AIP, AKT1, ACD, TRIM3, BLOC1S3, PEX16, RAB11B, APBA3, RANBP3, RAB24, PEX14, AP3D1, BCL3, VPS4A, VPS16, STX10, AGAP3, AP2M1, GDI1, SCAMP2, RAB4B, STXBP2, MYH9, FLNA, CHMP1A, ARF1, AP2A1, RAB35, TOMM40L, HGS, TOM1, GGA1, VPS28, COPE, MVP	583	769	13528	1.50872	0.999949	0.306512	6.40996		KEGG_PATHWAY	hsa04664:Fc epsilon RI signaling pathway	9	1.10159	0.0388398	AKT1, HRAS, RAC2, MAP2K3, MAPK3, PIK3CD, PIK3R5, VAV1, PRKCD	254	78	5085	2.30996	0.996669	0.204017	37.482
GOTERM_BP_FAT	GO:0048585~negative regulation of response to stimulus	12	1.46879	0.00374962	ZFP36, STAT6, AKT1, CLN3, GPX1, ADORA2A, GSK3A, RELA, PTPN1, PRKCD, TGFB1, GPS2	583	100	13528	2.78449	0.999952	0.299112	6.45315		KEGG_PATHWAY	hsa04660:T cell receptor signaling pathway	11	1.34639	0.0413457	AKT1, PTPN6, HRAS, RELA, NFKBIB, MAPK3, PIK3CD, IKBKG, PIK3R5, MAP3K14, VAV1	254	108	5085	2.03904	0.997713	0.208528	39.3876
GOTERM_BP_FAT	GO:0043068~positive regulation of programmed cell death	32	3.91677	0.00389775	ADORA2A, DEDD, TNFSF13, TGFB1, SART1, ARHGAP4, AKT1, GPX1, BAK1, MTCH1, TICAM1, PYCARD, BCL3, FGD3, DEDD2, PPP2R1A, RARG, CEBPB, CIDEB, BAD, VAV1, NFKBIL1, TRADD, RNF7, CAPN10, NME3, ENDOG, IKBKG, MAP3K10, SMPD1, TNFSF12-TNFSF13, SCAND1, MAP3K11	583	433	13528	1.71485	0.999968	0.300042	6.69983		KEGG_PATHWAY	hsa05213:Endometrial cancer	7	0.856793	0.0427898	AKT1, HRAS, ARAF, MAPK3, PIK3CD, PIK3R5, BAD	254	52	5085	2.69496	0.998159	0.208036	40.4615
GOTERM_BP_FAT	GO:0002263~cell activation during immune response	7	0.856793	0.00399867	ITGAL, SBNO2, RELB, TICAM1, STXBP2, BCL3, MYO1F	583	36	13528	4.51191	0.999975	0.297978	6.86754
GOTERM_BP_FAT	GO:0002366~leukocyte activation during immune response	7	0.856793	0.00399867	ITGAL, SBNO2, RELB, TICAM1, STXBP2, BCL3, MYO1F	583	36	13528	4.51191	0.999975	0.297978	6.86754		PANTHER_PATHWAY	P00031:Inflammation mediated by chemokine and cytokine signaling pathway	38	4.65116	4.44818e-06	ITGAL, CCL3, HRAS, GNAI2, FGR, CYTH1, NFKBIB, CYTH4, ARPC4, ADRBK1, ITGB2, NFKB2, AKT1, STAT6, PLCB3, RAC2, PTK2B, ACTR1A, ITGB7, ACTR1B, BCL3, PLCB2, INPPL1, RELA, RELB, PIK3CD, RGS19, MYH9, VAV1, PRKCD, JUNB, RGS14, TYK2, ARPC1B, ARRB2, ARAF, MAPK3, GRK6	166	304	2857	2.15136	0.000395811	0.000395811	0.00482853
GOTERM_BP_FAT	GO:0045321~leukocyte activation	21	2.57038	0.00404856	ITGAL, SBNO2, BST2, ELF4, TOLLIP, RELB, MINK1, MYO1F, STXBP2, MYH9, VAV1, WAS, PRKCD, TGFB1, HDAC5, BAK1, CCND3, TICAM1, BCL3, IMPDH1, ERCC1	583	242	13528	2.01358	0.999978	0.292953	6.95034		PANTHER_PATHWAY	P00047:PDGF signaling pathway	23	2.81518	0.000524966	HRAS, ELF4, PIK3CD, MKNK2, PKN1, RPS6KB2, ARHGAP27, SRF, VAV1, PRKCD, USF2, AKT1, ARHGAP4, STAT6, RPS6KA4, RPS6KA1, ACAP3, GSK3A, ARAF, MAPK3, RAB11B, PIK3R5, ARHGAP9	166	181	2857	2.18701	0.045659	0.0230962	0.568394
GOTERM_BP_FAT	GO:0016044~membrane organization	29	3.54957	0.00413459	HRAS, AP1M1, PDLIM7, ADORA2A, AP2S1, BAK1, ASGR2, BLOC1S3, SH3D20, MTCH1, BLOC1S1, EMD, CLN3, DBNL, TAZ, ARHGAP27, PI4KB, VAV1, CORO1A, ARRB2, ARF1, LRP10, AP2A1, PLSCR3, TOM1, RIN1, COPE, EPN1, SH3GL1	583	381	13528	1.76619	0.999983	0.290345	7.09297		PANTHER_PATHWAY	P05918:p38 MAPK pathway	10	1.22399	0.00365795	MEF2D, MEF2B, EIF4EBP1, RPS6KA4, LOC729991-MEF2B, RAC2, MAP2K3, MKNK2, MAP3K10, SRF, MAP3K11	166	55	2857	3.12924	0.278307	0.103017	3.90001
GOTERM_BP_FAT	GO:0030036~actin cytoskeleton organization	20	2.44798	0.00416943	ALDOA, FMNL1, HRAS, PDLIM7, ARPC4, MYH9, CAPZB, WAS, FLNA, PFN1, PPP1R9B, CORO1A, CAPN10, RAC2, INPP5K, PTK2B, CFL1, SH2B2, ARAP1, FGD3	583	226	13528	2.05346	0.999984	0.284942	7.15067		PANTHER_PATHWAY	P00029:Huntington disease	19	2.32558	0.00473089	CAPNS1, CLTB, CYC1, WAS, CAPN1, AKT1, ARPC1B, CAPN10, ARF1, RAC2, AP2A1, ACTR1A, ACTR1B, MAP3K10, RAB11B, ARL8A, NCOR2, RHOG, MAP3K11	166	162	2857	2.01856	0.344298	0.100136	5.01746
GOTERM_BP_FAT	GO:0010942~positive regulation of cell death	32	3.91677	0.00418361	ADORA2A, DEDD, TNFSF13, TGFB1, SART1, ARHGAP4, AKT1, GPX1, BAK1, MTCH1, TICAM1, PYCARD, BCL3, FGD3, DEDD2, PPP2R1A, RARG, CEBPB, CIDEB, BAD, VAV1, NFKBIL1, TRADD, RNF7, CAPN10, NME3, ENDOG, IKBKG, MAP3K10, SMPD1, TNFSF12-TNFSF13, SCAND1, MAP3K11	583	435	13528	1.70697	0.999985	0.278654	7.17413		PANTHER_PATHWAY	P00010:B cell activation	12	1.46879	0.0087023	PTPN6, HRAS, RAC2, NFKBIB, ARAF, MAPK3, PIK3CD, CALM3, NFKB2, VAV1, PRKCD, NFKBIL1	166	85	2857	2.42977	0.540628	0.14408	9.05175
GOTERM_BP_FAT	GO:0031399~regulation of protein modification process	24	2.93758	0.00438966	PSMB10, PPP2R1A, DBNL, PKN1, MAP4K1, ITGB2, PRKCD, STUB1, TGFB1, PPP1R9B, BAK1, PSMB4, MAP3K6, PSMD13, G6PD, CCND3, PTK2B, MAP3K10, PPP2R4, MLST8, TNK2, VPS28, PSMD8, MAP3K11	583	295	13528	1.88779	0.999991	0.283205	7.51461		PANTHER_PATHWAY	P00054:Toll receptor signaling pathway	10	1.22399	0.0101334	IRAK1, TMEM189-UBE2V1, RELA, NFKBIB, MAP2K3, RELB, TICAM1, MAPK3, IRF3, NFKB2, TMEM189	166	64	2857	2.68919	0.596055	0.140221	10.467
GOTERM_BP_FAT	GO:0009205~purine ribonucleoside triphosphate metabolic process	13	1.59119	0.0044896	ATP5D, ATP6V0C, TCIRG1, ALDOA, ATP13A1, NME3, AK1, NADK, C16ORF7, ATP6V0D1, ATP13A2, ATP6V0B, TGFB1	583	117	13528	2.57824	0.999993	0.281869	7.67932		PANTHER_PATHWAY	P00053:T cell activation	13	1.59119	0.0415315	AKT1, HRAS, RAC2, NFKBIB, ARAF, PIK3CD, MAPK3, CALM3, NFKB2, CSK, VAV1, PRKCD, WAS	166	120	2857	1.86451	0.977069	0.416857	36.9011
GOTERM_BP_FAT	GO:0007257~activation of JUN kinase activity	6	0.734394	0.00449465	MAP3K6, DBNL, MAP3K10, PKN1, MAP4K1, MAP3K11	583	26	13528	5.3548	0.999993	0.275677	7.68765
GOTERM_BP_FAT	GO:0044093~positive regulation of molecular function	40	4.89596	0.004533	PSMB10, TMEM189-UBE2V1, GNAI2, ADORA2A, MAP4K1, LPAR2, TGFB1, NR1H2, AKT1, PSMB4, BAK1, MAP3K6, ACD, LTB4R, PTK2B, RASGRP4, SH3D20, MTCH1, TICAM1, PYCARD, PLCB2, PSMD8, DBNL, IRAK1, DGKQ, SPHK2, RELA, MAP2K3, SPHK1, PKN1, ARHGAP27, TMEM189, HDAC5, PSMD13, CCND3, IKBKG, MAP3K10, CALM3, PPP2R4, ARAP1, MAP3K11	583	586	13528	1.5839	0.999994	0.271463	7.75078		REACTOME_PATHWAY	REACT_11061:Signalling by NGF	20	2.44798	0.0010123	IRAK1, PPP2R1A, HRAS, ARHGEF1, ADORA2A, RELA, RPS6KB2, ADRBK1, BAD, PRKCD, AKT1, AKT1S1, RPS6KA1, AP2A1, GSK3A, MAPK3, CALM3, MLST8, ARHGDIA, DUSP7	171	176	3398	2.25811	0.0541818	0.0541818	0.991244
GOTERM_BP_FAT	GO:0043506~regulation of JUN kinase activity	7	0.856793	0.00460261	MAP3K6, DBNL, PTK2B, MAP3K10, PKN1, MAP4K1, MAP3K11	583	37	13528	4.38997	0.999995	0.269002	7.86524		REACTOME_PATHWAY	REACT_1505:Integration of energy metabolism	23	2.81518	0.00107648	ATP5D, ALDOA, PPP2R1A, UQCRC1, NDUFB10, NDUFB7, PFKL, STK11, CHKB, CYC1, COX8A, NDUFA11, SDHA, NDUFS7, NDUFS6, UQCR11, IDH3G, GNB2, NDUFV1, PKM2, NDUFS8, ETFB, ENO1	171	219	3398	2.08694	0.0575177	0.0291847	1.05378
GOTERM_BP_FAT	GO:0045934~negative regulation of nucleobase, nucleoside, nucleotide and nucleic acid metabolic process	36	4.40636	0.00471368	THAP7, PPARD, SBNO2, CCDC85B, DEDD, SPI1, MAF1, TGFB1, NR1H2, SORBS3, ACD, PEX14, BCL3, SUPT5H, MYST1, DEDD2, ERCC1, ENO1, CTBP1, RARG, NACC2, MTA2, HDAC10, SIRT6, SIRT7, MBD3, MYPOP, KAT5, SIRT2, GPS2, COBRA1, HDAC5, CHMP1A, GSK3A, MAP3K10, NCOR2	583	512	13528	1.63154	0.999996	0.268678	8.04764		REACTOME_PATHWAY	REACT_6143:Pausing and recovery of Tat-mediated HIV-1 elongation	7	0.856793	0.00312365	POLR2E, POLR2L, ELL, TCEB2, RDBP, SUPT5H, COBRA1	171	30	3398	4.63665	0.15808	0.0557427	3.03032
GOTERM_BP_FAT	GO:0009199~ribonucleoside triphosphate metabolic process	13	1.59119	0.00480853	ATP5D, ATP6V0C, TCIRG1, ALDOA, ATP13A1, NME3, AK1, NADK, C16ORF7, ATP6V0D1, ATP13A2, ATP6V0B, TGFB1	583	118	13528	2.55639	0.999997	0.267599	8.20312		REACTOME_PATHWAY	REACT_6344:Tat-mediated HIV-1 elongation arrest and recovery	7	0.856793	0.00312365	POLR2E, POLR2L, ELL, TCEB2, RDBP, SUPT5H, COBRA1	171	30	3398	4.63665	0.15808	0.0557427	3.03032
GOTERM_BP_FAT	GO:0015031~protein transport	49	5.99755	0.00498252	GNPTG, CHMP2A, AP1M1, NPEPL1, TSPO, CLTB, RAB5C, CHMP4B, AP2S1, TIMM17B, MTX1, RAB1B, VPS37C, CDC37, TGFB1, AIP, AKT1, ACD, TRIM3, BLOC1S3, PEX16, RAB11B, APBA3, RANBP3, VPS4A, RAB24, BCL3, PEX14, AP3D1, VPS16, STX10, AGAP3, AP2M1, GDI1, SCAMP2, RAB4B, STXBP2, MYH9, CHMP1A, ARF1, AP2A1, RAB35, TOMM40L, HGS, TOM1, VPS28, GGA1, COPE, MVP	583	762	13528	1.49213	0.999998	0.27024	8.48768		REACTOME_PATHWAY	REACT_6244:Pausing and recovery of HIV-1 elongation	7	0.856793	0.00371569	POLR2E, POLR2L, ELL, TCEB2, RDBP, SUPT5H, COBRA1	171	31	3398	4.48708	0.185144	0.0498979	3.59527
GOTERM_BP_FAT	GO:0016481~negative regulation of transcription	33	4.03917	0.00501467	THAP7, PPARD, SBNO2, CCDC85B, DEDD, SPI1, MAF1, TGFB1, NR1H2, SORBS3, PEX14, BCL3, SUPT5H, MYST1, DEDD2, ENO1, CTBP1, RARG, NACC2, MTA2, HDAC10, SIRT6, SIRT7, MBD3, MYPOP, KAT5, SIRT2, GPS2, COBRA1, HDAC5, CHMP1A, MAP3K10, NCOR2	583	459	13528	1.66827	0.999998	0.266336	8.54017		REACTOME_PATHWAY	REACT_6259:HIV-1 elongation arrest and recovery	7	0.856793	0.00371569	POLR2E, POLR2L, ELL, TCEB2, RDBP, SUPT5H, COBRA1	171	31	3398	4.48708	0.185144	0.0498979	3.59527
GOTERM_BP_FAT	GO:0002694~regulation of leukocyte activation	16	1.95838	0.00534078	LST1, ADORA2A, STXBP2, TNFSF13, BAD, TGFB1, SART1, MIF, STAT6, CORO1A, BLOC1S3, PRAM1, HLX, TICAM1, AP3D1, RARA, TNFSF12-TNFSF13	583	166	13528	2.23654	0.999999	0.275593	9.07102		REACTOME_PATHWAY	REACT_1892:Elongation arrest and recovery	7	0.856793	0.00371569	POLR2E, POLR2L, ELL, TCEB2, RDBP, SUPT5H, COBRA1	171	31	3398	4.48708	0.185144	0.0498979	3.59527
GOTERM_BP_FAT	GO:0031098~stress-activated protein kinase signaling pathway	9	1.10159	0.0053813	GPS1, MAP3K6, DBNL, MAP3K10, MINK1, PKN1, MAP4K1, GPS2, MAP3K11	583	63	13528	3.31487	0.999999	0.272131	9.13677		REACTOME_PATHWAY	REACT_769:Pausing and recovery of elongation	7	0.856793	0.00371569	POLR2E, POLR2L, ELL, TCEB2, RDBP, SUPT5H, COBRA1	171	31	3398	4.48708	0.185144	0.0498979	3.59527
GOTERM_BP_FAT	GO:0045990~regulation of transcription by carbon catabolites	3	0.367197	0.00538504	CHMP1A, USF1, USF2	583	3	13528	23.2041	0.999999	0.267247	9.14284		REACTOME_PATHWAY	REACT_604:Hemostasis	22	2.69278	0.00586654	ALDOA, ITGAL, PTPN6, HRAS, ARHGEF1, ITGB2, SIRPA, FLNA, TGFB1, SLC16A3, PFN1, PLCB3, DOK2, GNB2, CFL1, CALM3, WDR1, PTPN1, TREM1, CSK, PLCB2, SELPLG	171	235	3398	1.8603	0.276467	0.062672	5.62295
GOTERM_BP_FAT	GO:0046015~regulation of transcription by glucose	3	0.367197	0.00538504	CHMP1A, USF1, USF2	583	3	13528	23.2041	0.999999	0.267247	9.14284		REACTOME_PATHWAY	REACT_11044:Signaling by Rho GTPases	14	1.71359	0.00765837	GDI1, VAV1, ARHGAP4, ARHGAP30, HMHA1, GMIP, RAC2, RHOBTB2, RHOT2, ARHGDIA, ARAP1, FGD3, RHOG, ARHGAP9	171	123	3398	2.26178	0.344811	0.0680461	7.28282
GOTERM_BP_FAT	GO:0046034~ATP metabolic process	12	1.46879	0.00544401	ATP5D, ATP6V0C, TCIRG1, ALDOA, ATP13A1, AK1, NADK, C16ORF7, ATP6V0D1, ATP13A2, ATP6V0B, TGFB1	583	105	13528	2.6519	0.999999	0.264844	9.23844		REACTOME_PATHWAY	REACT_6185:HIV Infection	18	2.20318	0.00939071	PSMB10, AP1M1, POLR2E, POLR2L, ELL, AP2S1, COBRA1, TAF10, PSMB4, AAAS, PSMD13, ARF1, AP2A1, RDBP, TCEB2, SUPT5H, PSMD8, AP2M1	171	184	3398	1.94394	0.404843	0.0714516	8.86259
GOTERM_BP_FAT	GO:0019637~organophosphate metabolic process	18	2.20318	0.0058123	CLN3, CDIPT, SPHK2, CHKB, PIK3CD, TAZ, PIP5K1C, PISD, PI4KB, PNPLA6, PLCB3, LCAT, GPX4, SMPD1, DPM2, DPM3, PLCB2, AGPAT2	583	200	13528	2.08837	1	0.275086	9.83341		REACTOME_PATHWAY	REACT_474:Metabolism of carbohydrates	11	1.34639	0.0177615	SLC16A3, ALDOA, GALK1, SLC25A11, PGLS, G6PD, PFKL, PKM2, CALM3, GALE, ENO1	171	94	3398	2.32537	0.626808	0.11592	16.1608
GOTERM_BP_FAT	GO:0051172~negative regulation of nitrogen compound metabolic process	36	4.40636	0.00581459	THAP7, PPARD, SBNO2, CCDC85B, DEDD, SPI1, MAF1, TGFB1, NR1H2, SORBS3, ACD, PEX14, BCL3, SUPT5H, MYST1, DEDD2, ERCC1, ENO1, CTBP1, RARG, NACC2, MTA2, HDAC10, SIRT6, SIRT7, MBD3, MYPOP, KAT5, SIRT2, GPS2, COBRA1, HDAC5, CHMP1A, GSK3A, MAP3K10, NCOR2	583	519	13528	1.60953	1	0.270402	9.83709		REACTOME_PATHWAY	REACT_15380:Diabetes pathways	23	2.81518	0.024749	ATP5D, ALDOA, UQCRC1, NDUFB10, GNAI2, NDUFB7, PFKL, CYC1, COX8A, NDUFA11, SDHA, NDUFS7, NDUFS6, PLCB3, UQCR11, IDH3G, GNB2, PKM2, NDUFV1, NDUFS8, PLCB2, ETFB, ENO1	171	285	3398	1.60365	0.747999	0.141996	21.8461
GOTERM_BP_FAT	GO:0051101~regulation of DNA binding	13	1.59119	0.00587513	IRAK1, TMEM189-UBE2V1, RELA, TMEM189, FLNA, TGFB1, SIGIRR, HDAC5, ACD, TICAM1, PYCARD, CALM3, PEX14, BCL3	583	121	13528	2.493	1	0.268152	9.93454		REACTOME_PATHWAY	REACT_1788:Transcription	13	1.59119	0.0291068	TAF1C, TAF10, POLR2E, BRF1, POLR2L, SNAPC2, ELL, U2AF2, MAPK3, TCEB2, RDBP, SUPT5H, COBRA1	171	131	3398	1.97197	0.803017	0.149953	25.214
GOTERM_BP_FAT	GO:0006917~induction of apoptosis	25	3.05998	0.00598077	PPP2R1A, CEBPB, ADORA2A, DEDD, CIDEB, TNFSF13, BAD, VAV1, NFKBIL1, SART1, TGFB1, TRADD, ARHGAP4, GPX1, BAK1, NME3, RNF7, IKBKG, TICAM1, MAP3K10, PYCARD, BCL3, TNFSF12-TNFSF13, SCAND1, DEDD2, FGD3	583	320	13528	1.81282	1	0.267712	10.1043
GOTERM_BP_FAT	GO:0012502~induction of programmed cell death	25	3.05998	0.00620128	PPP2R1A, CEBPB, ADORA2A, DEDD, CIDEB, TNFSF13, BAD, VAV1, NFKBIL1, SART1, TGFB1, TRADD, ARHGAP4, GPX1, BAK1, NME3, RNF7, IKBKG, TICAM1, MAP3K10, PYCARD, BCL3, TNFSF12-TNFSF13, SCAND1, DEDD2, FGD3	583	321	13528	1.80717	1	0.27159	10.4578
GOTERM_BP_FAT	GO:0006635~fatty acid beta-oxidation	6	0.734394	0.00625693	PPARD, ACOT8, ACADS, CHKB, ABCD1, ACAA1	583	28	13528	4.97231	1	0.26927	10.5468
GOTERM_BP_FAT	GO:0002260~lymphocyte homeostasis	6	0.734394	0.00625693	AKT1, BAK1, CORO1A, IKBKG, SH2B2, TGFB1	583	28	13528	4.97231	1	0.26927	10.5468
GOTERM_BP_FAT	GO:0051098~regulation of binding	15	1.83599	0.00626668	IRAK1, TMEM189-UBE2V1, RELA, TMEM189, PRKCD, FLNA, TGFB1, SIGIRR, HDAC5, BAK1, ACD, TICAM1, PYCARD, CALM3, PEX14, BCL3	583	153	13528	2.27491	1	0.265366	10.5624
GOTERM_BP_FAT	GO:0009144~purine nucleoside triphosphate metabolic process	13	1.59119	0.0062696	ATP5D, ATP6V0C, TCIRG1, ALDOA, ATP13A1, NME3, AK1, NADK, C16ORF7, ATP6V0D1, ATP13A2, ATP6V0B, TGFB1	583	122	13528	2.47257	1	0.26134	10.567
GOTERM_BP_FAT	GO:0006342~chromatin silencing	5	0.611995	0.00640775	HDAC5, SIRT6, SIRT7, MBD3, SIRT2	583	18	13528	6.44559	1	0.262202	10.7876
GOTERM_BP_FAT	GO:0046328~regulation of JNK cascade	9	1.10159	0.00650869	AKT1, MAP3K6, DBNL, PTK2B, MAP3K10, PKN1, MAP4K1, GPS2, MAP3K11	583	65	13528	3.21288	1	0.261749	10.9484
GOTERM_BP_FAT	GO:0009150~purine ribonucleotide metabolic process	14	1.71359	0.00651938	ALDOA, TCIRG1, ATP5D, AK1, NADK, ATP13A2, TGFB1, ATP6V0B, ATP6V0C, NME3, ATP13A1, C16ORF7, ATP6V0D1, IMPDH1	583	138	13528	2.35404	1	0.258241	10.9654
GOTERM_BP_FAT	GO:0006163~purine nucleotide metabolic process	17	2.08078	0.00655172	ATP5D, ALDOA, TCIRG1, ADORA2A, AK1, NADK, ATP13A2, ATP6V0B, TGFB1, ATP6V0C, MPG, ATP13A1, NME3, C16ORF7, ATP6V0D1, GUK1, IMPDH1	583	186	13528	2.12081	1	0.255564	11.0168
GOTERM_BP_FAT	GO:0010551~regulation of specific transcription from RNA polymerase II promoter	11	1.34639	0.00707328	NR1H2, HDAC5, DGKQ, TFE3, TFEB, KAT5, SRF, USF1, USF2, NCOR2, GPS2	583	94	13528	2.71538	1	0.269039	11.8427
GOTERM_BP_FAT	GO:0008219~cell death	46	5.63035	0.00729436	PACS2, FKBP8, PPARD, HRAS, TSPO, FOSL2, MRPL41, ADORA2A, DEDD, LRDD, ITGB2, TNFSF13, TGFB1, AKT1, ARHGAP4, GPX1, BAK1, TMEM173, PTK2B, SHARPIN, TICAM1, MTCH1, PYCARD, ZC3H12A, BCL7C, DEDD2, FGD3, PTPN6, CLN3, LTBR, LGALS1, CIDEB, TREX1, BAD, VAV1, NFKBIL1, PNPLA6, TRADD, MEF2D, NDOR1, NME3, ENDOG, PKM2, CTSD, RHOT2, TNFSF12-TNFSF13, MAP3K11	583	719	13528	1.48455	1	0.272345	12.1906
GOTERM_BP_FAT	GO:0032981~mitochondrial respiratory chain complex I assembly	4	0.489596	0.007578	NDUFS7, TAZ, NDUFS8, NDUFAF3	583	10	13528	9.28165	1	0.277479	12.6351
GOTERM_BP_FAT	GO:0010257~NADH dehydrogenase complex assembly	4	0.489596	0.007578	NDUFS7, TAZ, NDUFS8, NDUFAF3	583	10	13528	9.28165	1	0.277479	12.6351
GOTERM_BP_FAT	GO:0001932~regulation of protein amino acid phosphorylation	16	1.95838	0.00775711	DBNL, PPP2R1A, PKN1, MAP4K1, ITGB2, PRKCD, TGFB1, PPP1R9B, BAK1, MAP3K6, CCND3, PTK2B, MAP3K10, MLST8, TNK2, MAP3K11	583	173	13528	2.14605	1	0.279233	12.9146
GOTERM_BP_FAT	GO:0051347~positive regulation of transferase activity	20	2.44798	0.00782997	DBNL, IRAK1, DGKQ, GNAI2, SPHK2, ADORA2A, MAP2K3, SPHK1, PKN1, MAP4K1, LPAR2, TGFB1, AKT1, MAP3K6, ACD, CCND3, PTK2B, IKBKG, MAP3K10, MAP3K11	583	240	13528	1.93368	1	0.277735	13.0281
GOTERM_BP_FAT	GO:0045860~positive regulation of protein kinase activity	19	2.32558	0.00785935	DBNL, IRAK1, DGKQ, GNAI2, SPHK2, ADORA2A, MAP2K3, SPHK1, PKN1, MAP4K1, LPAR2, TGFB1, AKT1, MAP3K6, CCND3, PTK2B, IKBKG, MAP3K10, MAP3K11	583	223	13528	1.97703	1	0.274986	13.0738
GOTERM_BP_FAT	GO:0016265~death	46	5.63035	0.00787622	PACS2, FKBP8, PPARD, HRAS, TSPO, FOSL2, MRPL41, ADORA2A, DEDD, LRDD, ITGB2, TNFSF13, TGFB1, AKT1, ARHGAP4, GPX1, BAK1, TMEM173, PTK2B, SHARPIN, TICAM1, MTCH1, PYCARD, ZC3H12A, BCL7C, DEDD2, FGD3, PTPN6, CLN3, LTBR, LGALS1, CIDEB, TREX1, BAD, VAV1, NFKBIL1, PNPLA6, TRADD, MEF2D, NDOR1, NME3, ENDOG, PKM2, CTSD, RHOT2, TNFSF12-TNFSF13, MAP3K11	583	724	13528	1.47429	1	0.271942	13.1001
GOTERM_BP_FAT	GO:0030029~actin filament-based process	20	2.44798	0.00822142	ALDOA, FMNL1, HRAS, PDLIM7, ARPC4, MYH9, CAPZB, WAS, FLNA, PFN1, PPP1R9B, CORO1A, CAPN10, RAC2, INPP5K, PTK2B, CFL1, SH2B2, ARAP1, FGD3	583	241	13528	1.92565	1	0.278481	13.6354
GOTERM_BP_FAT	GO:0006468~protein amino acid phosphorylation	43	5.26316	0.0082492	STK16, BCKDK, GNAI2, FGR, STK11, MKNK2, RPS6KB2, MAP4K1, ADRBK1, LPAR2, FES, TGFB1, AKT1, MAP3K6, HSF1, PTK2B, CSK, IRAK1, DBNL, CTBP1, CSNK1G2, MAP2K3, PIK3CD, PKN1, MINK1, PIM3, PRKCD, MARK2, GAK, TYK2, PLK3, RPS6KA4, SCYL1, RPS6KA1, GSK3A, ARAF, MAPK3, CFL1, MAP3K10, GRK6, TNK2, MAP3K14, MAP3K11	583	667	13528	1.49592	1	0.2758	13.6784
GOTERM_BP_FAT	GO:0042981~regulation of apoptosis	50	6.11995	0.0085266	HRAS, DEDD, PRDX5, TNFSF13, SART1, TGFB1, AKT1, ARHGAP4, GPX1, BAK1, PGP, TICAM1, MKL1, DEDD2, IRAK1, PPP2R1A, CLN3, RARG, RELA, PIM3, NME3, CAPN10, CFL1, MAP3K10, MNT, TNFSF12-TNFSF13, GSTP1, MAP3K11, ADORA2A, MIF, AKT1S1, MTCH1, PYCARD, BCL3, ARHGDIA, ERCC1, FGD3, CEBPB, SPHK2, LGALS1, SPHK1, CIDEB, BAD, VAV1, NFKBIL1, TRADD, RNF7, ENDOG, IKBKG, SMPD1, SCAND1	583	804	13528	1.44304	1	0.280178	14.1061
GOTERM_BP_FAT	GO:0050865~regulation of cell activation	16	1.95838	0.00858778	LST1, ADORA2A, STXBP2, TNFSF13, BAD, TGFB1, SART1, MIF, STAT6, CORO1A, BLOC1S3, PRAM1, HLX, TICAM1, AP3D1, RARA, TNFSF12-TNFSF13	583	175	13528	2.12152	1	0.278476	14.2002
GOTERM_BP_FAT	GO:0051251~positive regulation of lymphocyte activation	11	1.34639	0.00877936	STAT6, CORO1A, BLOC1S3, HLX, TICAM1, AP3D1, RARA, TNFSF13, TNFSF12-TNFSF13, BAD, TGFB1, SART1	583	97	13528	2.63139	1	0.280359	14.4941
GOTERM_BP_FAT	GO:0045333~cellular respiration	11	1.34639	0.00877936	SDHA, NDUFS7, NDUFS6, IDH3G, UQCRC1, UQCR11, NDUFB10, NDUFB7, NDUFV1, TAZ, NDUFS8	583	97	13528	2.63139	1	0.280359	14.4941
GOTERM_BP_FAT	GO:0019318~hexose metabolic process	17	2.08078	0.0087937	ALDOA, PPARD, PFKL, BAD, USF1, PMM1, AKT1, GALK1, PPP1CA, PGLS, RENBP, G6PD, PKM2, GAA, GALE, DCXR, ENO1	583	192	13528	2.05453	1	0.277448	14.5161
GOTERM_BP_FAT	GO:0015980~energy derivation by oxidation of organic compounds	14	1.71359	0.00921565	SDHA, NDUFS7, AKT1, NDUFS6, PPP1CA, UQCRC1, IDH3G, UQCR11, NDUFB10, NDUFB7, NDUFV1, TAZ, NDUFS8, GAA	583	144	13528	2.25596	1	0.285352	15.16
GOTERM_BP_FAT	GO:0070302~regulation of stress-activated protein kinase signaling pathway	9	1.10159	0.0092895	AKT1, MAP3K6, DBNL, PTK2B, MAP3K10, PKN1, MAP4K1, GPS2, MAP3K11	583	69	13528	3.02662	1	0.284013	15.2722
GOTERM_BP_FAT	GO:0030258~lipid modification	9	1.10159	0.0092895	PPARD, ACOT8, ACADS, CHKB, LCAT, ABCD1, PIK3CD, PI4KB, ACAA1	583	69	13528	3.02662	1	0.284013	15.2722
GOTERM_BP_FAT	GO:0009206~purine ribonucleoside triphosphate biosynthetic process	11	1.34639	0.00941298	ATP5D, ATP6V0C, TCIRG1, ALDOA, ATP13A1, NME3, C16ORF7, ATP6V0D1, ATP13A2, ATP6V0B, TGFB1	583	98	13528	2.60454	1	0.283976	15.4595
GOTERM_BP_FAT	GO:0043067~regulation of programmed cell death	50	6.11995	0.0100346	HRAS, DEDD, PRDX5, TNFSF13, SART1, TGFB1, AKT1, ARHGAP4, GPX1, BAK1, PGP, TICAM1, MKL1, DEDD2, IRAK1, PPP2R1A, CLN3, RARG, RELA, PIM3, NME3, CAPN10, CFL1, MAP3K10, MNT, TNFSF12-TNFSF13, GSTP1, MAP3K11, ADORA2A, MIF, AKT1S1, MTCH1, PYCARD, BCL3, ARHGDIA, ERCC1, FGD3, CEBPB, SPHK2, LGALS1, SPHK1, CIDEB, BAD, VAV1, NFKBIL1, TRADD, RNF7, ENDOG, IKBKG, SMPD1, SCAND1	583	812	13528	1.42882	1	0.296386	16.3966
GOTERM_BP_FAT	GO:0009201~ribonucleoside triphosphate biosynthetic process	11	1.34639	0.010081	ATP5D, ATP6V0C, TCIRG1, ALDOA, ATP13A1, NME3, C16ORF7, ATP6V0D1, ATP13A2, ATP6V0B, TGFB1	583	99	13528	2.57824	1	0.294304	16.4661
GOTERM_BP_FAT	GO:0009145~purine nucleoside triphosphate biosynthetic process	11	1.34639	0.010081	ATP5D, ATP6V0C, TCIRG1, ALDOA, ATP13A1, NME3, C16ORF7, ATP6V0D1, ATP13A2, ATP6V0B, TGFB1	583	99	13528	2.57824	1	0.294304	16.4661
GOTERM_BP_FAT	GO:0032489~regulation of Cdc42 protein signal transduction	4	0.489596	0.0100904	SH3D20, ARHGAP27, FGD3, ARAP1	583	11	13528	8.43786	1	0.291372	16.4802
GOTERM_BP_FAT	GO:0043534~blood vessel endothelial cell migration	4	0.489596	0.0100904	GPX1, PTK2B, MYH9, SRF	583	11	13528	8.43786	1	0.291372	16.4802
GOTERM_BP_FAT	GO:0043088~regulation of Cdc42 GTPase activity	4	0.489596	0.0100904	SH3D20, ARHGAP27, FGD3, ARAP1	583	11	13528	8.43786	1	0.291372	16.4802
GOTERM_BP_FAT	GO:0043388~positive regulation of DNA binding	9	1.10159	0.0101053	HDAC5, IRAK1, ACD, TMEM189-UBE2V1, RELA, TICAM1, PYCARD, CALM3, TMEM189, TGFB1	583	70	13528	2.98339	1	0.288635	16.5025
GOTERM_BP_FAT	GO:0043085~positive regulation of catalytic activity	35	4.28397	0.0101534	PSMB10, GNAI2, ADORA2A, MAP4K1, LPAR2, TGFB1, NR1H2, AKT1, PSMB4, BAK1, MAP3K6, ACD, PTK2B, RASGRP4, LTB4R, SH3D20, MTCH1, PYCARD, PLCB2, PSMD8, DBNL, IRAK1, DGKQ, SPHK2, MAP2K3, SPHK1, PKN1, ARHGAP27, PSMD13, CCND3, IKBKG, MAP3K10, PPP2R4, ARAP1, MAP3K11	583	520	13528	1.56182	1	0.28675	16.5746
GOTERM_BP_FAT	GO:0046486~glycerolipid metabolic process	15	1.83599	0.0101831	CDIPT, CHKB, PIK3CD, TAZ, PIP5K1C, PNPLA2, PI4KB, PNPLA6, NR1H2, GPX1, DGAT1, LCAT, DPM2, DPM3, AGPAT2	583	162	13528	2.14853	1	0.284471	16.6191
GOTERM_BP_FAT	GO:0051338~regulation of transferase activity	27	3.30477	0.010299	GNAI2, ADORA2A, MAP4K1, LPAR2, CDC37, TGFB1, AKT1, MAP3K6, AKT1S1, ACD, PTK2B, GPS1, IRAK1, DBNL, PPP2R1A, DGKQ, SPHK2, MAP2K3, SPHK1, PKN1, DVL1, GPS2, CCND3, GSK3A, IKBKG, MAP3K10, MAP3K11	583	372	13528	1.68417	1	0.284256	16.7922
GOTERM_BP_FAT	GO:0009141~nucleoside triphosphate metabolic process	13	1.59119	0.0108384	ATP5D, ATP6V0C, TCIRG1, ALDOA, ATP13A1, NME3, AK1, NADK, C16ORF7, ATP6V0D1, ATP13A2, ATP6V0B, TGFB1	583	131	13528	2.3027	1	0.293761	17.5938
GOTERM_BP_FAT	GO:0009259~ribonucleotide metabolic process	14	1.71359	0.0108567	ALDOA, TCIRG1, ATP5D, AK1, NADK, ATP13A2, TGFB1, ATP6V0B, ATP6V0C, NME3, ATP13A1, C16ORF7, ATP6V0D1, IMPDH1	583	147	13528	2.20992	1	0.291245	17.6209
GOTERM_BP_FAT	GO:0010941~regulation of cell death	50	6.11995	0.0108874	HRAS, DEDD, PRDX5, TNFSF13, SART1, TGFB1, AKT1, ARHGAP4, GPX1, BAK1, PGP, TICAM1, MKL1, DEDD2, IRAK1, PPP2R1A, CLN3, RARG, RELA, PIM3, NME3, CAPN10, CFL1, MAP3K10, MNT, TNFSF12-TNFSF13, GSTP1, MAP3K11, ADORA2A, MIF, AKT1S1, MTCH1, PYCARD, BCL3, ARHGDIA, ERCC1, FGD3, CEBPB, SPHK2, LGALS1, SPHK1, CIDEB, BAD, VAV1, NFKBIL1, TRADD, RNF7, ENDOG, IKBKG, SMPD1, SCAND1	583	815	13528	1.42357	1	0.289056	17.6662
GOTERM_BP_FAT	GO:0010629~negative regulation of gene expression	34	4.16157	0.0109047	THAP7, PPARD, SBNO2, CCDC85B, DEDD, SPI1, MAF1, TGFB1, NR1H2, SORBS3, PEX14, BCL3, SUPT5H, KCNQ1, MYST1, DEDD2, ENO1, CTBP1, RARG, NACC2, MTA2, HDAC10, SIRT6, SIRT7, MBD3, MYPOP, KAT5, SIRT2, GPS2, COBRA1, HDAC5, CHMP1A, MAP3K10, NCOR2	583	504	13528	1.56536	1	0.286616	17.6919
GOTERM_BP_FAT	GO:0042325~regulation of phosphorylation	32	3.91677	0.0109215	GNAI2, ADORA2A, MAP4K1, LPAR2, ITGB2, TGFB1, CDC37, AKT1, BAK1, MAP3K6, AKT1S1, PTK2B, MLST8, GPS1, PPP2R1A, DBNL, IRAK1, DGKQ, SPHK2, MAP2K3, SPHK1, PKN1, PRKCD, SIRT2, GPS2, DVL1, PPP1R9B, CCND3, IKBKG, MAP3K10, TNK2, MAP3K11	583	466	13528	1.59342	1	0.284212	17.7167
GOTERM_BP_FAT	GO:0051174~regulation of phosphorus metabolic process	33	4.03917	0.0109945	GNAI2, ADORA2A, MAP4K1, LPAR2, ITGB2, TGFB1, CDC37, AKT1, BAK1, MAP3K6, AKT1S1, PTK2B, MLST8, GPS1, PPP2R1A, DBNL, IRAK1, DGKQ, SPHK2, MAP2K3, SPHK1, PKN1, PRKCD, SIRT2, GPS2, DVL1, PPP1R9B, CCND3, IKBKG, MAP3K10, PPP2R4, TNK2, MAP3K11	583	485	13528	1.57884	1	0.283081	17.8245
GOTERM_BP_FAT	GO:0019220~regulation of phosphate metabolic process	33	4.03917	0.0109945	GNAI2, ADORA2A, MAP4K1, LPAR2, ITGB2, TGFB1, CDC37, AKT1, BAK1, MAP3K6, AKT1S1, PTK2B, MLST8, GPS1, PPP2R1A, DBNL, IRAK1, DGKQ, SPHK2, MAP2K3, SPHK1, PKN1, PRKCD, SIRT2, GPS2, DVL1, PPP1R9B, CCND3, IKBKG, MAP3K10, PPP2R4, TNK2, MAP3K11	583	485	13528	1.57884	1	0.283081	17.8245
GOTERM_BP_FAT	GO:0033674~positive regulation of kinase activity	19	2.32558	0.01112	DBNL, IRAK1, DGKQ, GNAI2, SPHK2, ADORA2A, MAP2K3, SPHK1, PKN1, MAP4K1, LPAR2, TGFB1, AKT1, MAP3K6, CCND3, PTK2B, IKBKG, MAP3K10, MAP3K11	583	231	13528	1.90856	1	0.283107	18.0093
GOTERM_BP_FAT	GO:0008380~RNA splicing	22	2.69278	0.0113063	SCAF1, RALY, PPP2R1A, POLR2E, POLR2L, ZMAT5, U2AF2, SF3A2, XAB2, DGCR14, SART1, PPP1R9B, DDX39, SFRS16, PCBP1, LSM4, DHX16, LSM10, SCNM1, ARL6IP4, GEMIN7, TSEN34	583	284	13528	1.7975	1	0.284431	18.2832
GOTERM_BP_FAT	GO:0045814~negative regulation of gene expression, epigenetic	5	0.611995	0.0113177	HDAC5, SIRT6, SIRT7, MBD3, SIRT2	583	21	13528	5.52479	1	0.282035	18.2999
GOTERM_BP_FAT	GO:0007015~actin filament organization	9	1.10159	0.0118946	ALDOA, PPP1R9B, CORO1A, PTK2B, CFL1, ARPC4, WAS, FLNA, ARAP1	583	72	13528	2.90051	1	0.291453	19.1424
GOTERM_BP_FAT	GO:0009152~purine ribonucleotide biosynthetic process	12	1.46879	0.0119804	ATP5D, ATP6V0C, TCIRG1, ALDOA, ATP13A1, NME3, C16ORF7, ATP6V0D1, IMPDH1, ATP13A2, ATP6V0B, TGFB1	583	117	13528	2.37991	1	0.290581	19.267
GOTERM_BP_FAT	GO:0009142~nucleoside triphosphate biosynthetic process	11	1.34639	0.0123025	ATP5D, ATP6V0C, TCIRG1, ALDOA, ATP13A1, NME3, C16ORF7, ATP6V0D1, ATP13A2, ATP6V0B, TGFB1	583	102	13528	2.5024	1	0.294498	19.7331
GOTERM_BP_FAT	GO:0010558~negative regulation of macromolecule biosynthetic process	36	4.40636	0.012443	THAP7, PPARD, SBNO2, CCDC85B, DEDD, SPI1, MAF1, TGFB1, NR1H2, EIF4EBP1, SORBS3, ACD, PEX14, BCL3, SUPT5H, MYST1, DEDD2, ENO1, CTBP1, RARG, NACC2, MTA2, HDAC10, SIRT6, SIRT7, MBD3, MYPOP, KAT5, SIRT2, SIGIRR, GPS2, COBRA1, HDAC5, CHMP1A, MAP3K10, NCOR2	583	547	13528	1.52714	1	0.294705	19.9355
GOTERM_BP_FAT	GO:0008104~protein localization	53	6.48715	0.012565	GNPTG, TSPO, NPEPL1, CLTB, CHMP4B, RAB5C, AP2S1, TIMM17B, RAB1B, VPS37C, TGFB1, AIP, AKT1, TRIM3, RANBP3, VPS4A, RAB24, VPS16, AGAP3, SCAMP2, RAB4B, STXBP2, MYH9, FLNA, CHMP1A, TOM1, COPE, MVP, CHMP2A, AP1M1, NFKBIB, MTX1, CDC37, ACD, BLOC1S3, PEX16, APBA3, RAB11B, BCL3, AP3D1, PEX14, STX10, AP2M1, GDI1, NFKBIL1, DVL1, ARF1, AP2A1, RAB35, TOMM40L, HGS, VPS28, GGA1	583	882	13528	1.39435	1	0.294545	20.1111
GOTERM_BP_FAT	GO:0032583~regulation of gene-specific transcription	13	1.59119	0.0128279	DGKQ, TFE3, SPI1, TFEB, KAT5, USF1, SRF, USF2, GPS2, NR1H2, HDAC5, PEX14, NCOR2	583	134	13528	2.25115	1	0.297133	20.4879
GOTERM_BP_FAT	GO:0033108~mitochondrial respiratory chain complex assembly	4	0.489596	0.0130295	NDUFS7, TAZ, NDUFS8, NDUFAF3	583	12	13528	7.73471	1	0.298483	20.7757
GOTERM_BP_FAT	GO:0010740~positive regulation of protein kinase cascade	15	1.83599	0.0130687	PPARD, LTBR, TMEM189-UBE2V1, BST2, RELA, LGALS1, LPAR2, TMEM189, FLNA, TGFB1, NFKBIL1, TRADD, GPX1, SORBS3, TICAM1, CC2D1A	583	167	13528	2.0842	1	0.296714	20.8316
GOTERM_BP_FAT	GO:0080135~regulation of cellular response to stress	11	1.34639	0.0131193	AKT1, CLN3, MAP3K6, DBNL, TMEM189-UBE2V1, PTK2B, MAP3K10, PKN1, MAP4K1, TMEM189, GPS2, MAP3K11	583	103	13528	2.47811	1	0.295193	20.9037
GOTERM_BP_FAT	GO:0043542~endothelial cell migration	5	0.611995	0.0133719	GPX1, PTK2B, TNFSF13, TNFSF12-TNFSF13, MYH9, SRF	583	22	13528	5.27366	1	0.297479	21.2623
GOTERM_BP_FAT	GO:0032535~regulation of cellular component size	21	2.57038	0.0134921	PPP2R1A, RARG, E2F4, CCDC85B, SIPA1, SPHK1, CAPZB, TGFB1, AKT1, PPP1R9B, ARPC1B, CORO1A, AKT1S1, RASGRP4, PTK2B, CFL1, SERTAD3, MLST8, ODF3B, SLC9A1, ENO1	583	271	13528	1.7981	1	0.29727	21.4325
GOTERM_BP_FAT	GO:0006754~ATP biosynthetic process	10	1.22399	0.0141734	ATP5D, ATP6V0C, TCIRG1, ALDOA, ATP13A1, C16ORF7, ATP6V0D1, ATP13A2, ATP6V0B, TGFB1	583	89	13528	2.6072	1	0.307278	22.3905
GOTERM_BP_FAT	GO:0010324~membrane invagination	18	2.20318	0.014304	DBNL, CLN3, HRAS, PDLIM7, ADORA2A, ARHGAP27, PI4KB, VAV1, ASGR2, CORO1A, ARRB2, LRP10, AP2A1, SH3D20, TOM1, RIN1, EPN1, SH3GL1	583	220	13528	1.89852	1	0.307171	22.5729
GOTERM_BP_FAT	GO:0009991~response to extracellular stimulus	18	2.20318	0.014304	BCKDHA, CLN3, RARG, GNAI2, ACADS, RELA, PMF1, C12ORF44, SLC10A3, USF1, USF2, TGFB1, AKT1, PPP1R9B, CHMP1A, RASGRP4, CTSD, RARA	583	220	13528	1.89852	1	0.307171	22.5729
GOTERM_BP_FAT	GO:0006897~endocytosis	18	2.20318	0.014304	DBNL, CLN3, HRAS, PDLIM7, ADORA2A, ARHGAP27, PI4KB, VAV1, ASGR2, CORO1A, ARRB2, LRP10, AP2A1, SH3D20, TOM1, RIN1, EPN1, SH3GL1	583	220	13528	1.89852	1	0.307171	22.5729
GOTERM_BP_FAT	GO:0045859~regulation of protein kinase activity	25	3.05998	0.0143263	GPS1, PPP2R1A, DBNL, IRAK1, DGKQ, GNAI2, SPHK2, ADORA2A, MAP2K3, SPHK1, PKN1, MAP4K1, LPAR2, TGFB1, CDC37, GPS2, DVL1, AKT1, MAP3K6, AKT1S1, CCND3, PTK2B, IKBKG, MAP3K10, MAP3K11	583	345	13528	1.68146	1	0.305141	22.604
GOTERM_BP_FAT	GO:0006955~immune response	43	5.26316	0.0146323	PSMB10, ITGAL, CCL3, SBNO2, LST1, TOLLIP, GPSM3, TFE3, TFEB, TNFSF13, FCGRT, NFKB2, TGFB1, MIF, TMEM173, LTB4R, TICAM1, BCL3, ERCC1, HLA-H, DBNL, CEBPB, BST2, INPPL1, RELA, NCF4, RELB, IL1RN, CNPY3, MYO1F, STXBP2, VAV1, PRKCD, WAS, SIGIRR, CYBA, PRELID1, CORO1A, SP2, OTUB1, IKBKG, ANXA11, TREM1, TNFSF12-TNFSF13	583	690	13528	1.44605	1	0.308139	23.0295
GOTERM_BP_FAT	GO:0003015~heart process	5	0.611995	0.0156486	GPX1, MAP2K3, TAZ, GAA, ADRBK1	583	23	13528	5.04437	1	0.323266	24.4271
GOTERM_BP_FAT	GO:0060047~heart contraction	5	0.611995	0.0156486	GPX1, MAP2K3, TAZ, GAA, ADRBK1	583	23	13528	5.04437	1	0.323266	24.4271
GOTERM_BP_FAT	GO:0002696~positive regulation of leukocyte activation	11	1.34639	0.0158149	STAT6, CORO1A, BLOC1S3, HLX, TICAM1, AP3D1, RARA, TNFSF13, TNFSF12-TNFSF13, BAD, TGFB1, SART1	583	106	13528	2.40797	1	0.323622	24.6534
GOTERM_BP_FAT	GO:0044242~cellular lipid catabolic process	9	1.10159	0.0161562	PLCB3, PPARD, ACOT8, ACADS, CHKB, ABCD1, SPHK1, SMPD1, ACAA1	583	76	13528	2.74786	1	0.32689	25.1161
GOTERM_BP_FAT	GO:0043122~regulation of I-kappaB kinase/NF-kappaB cascade	11	1.34639	0.0167988	LTBR, TMEM189-UBE2V1, BST2, C9ORF89, RELA, LGALS1, TICAM1, CC2D1A, TMEM189, FLNA, NFKBIL1, TRADD	583	107	13528	2.38547	1	0.335009	25.9799
GOTERM_BP_FAT	GO:0014896~muscle hypertrophy	3	0.367197	0.016944	HDAC5, CYBA, CAMTA2	583	5	13528	13.9225	1	0.334908	26.1737
GOTERM_BP_FAT	GO:0043089~positive regulation of Cdc42 GTPase activity	3	0.367197	0.016944	SH3D20, ARHGAP27, ARAP1	583	5	13528	13.9225	1	0.334908	26.1737
GOTERM_BP_FAT	GO:0010604~positive regulation of macromolecule metabolic process	51	6.24235	0.0170683	HRAS, AURKAIP1, ELF4, SPI1, TNFSF13, CITED4, TGFB1, AKT1, TICAM1, SERTAD3, MLST8, MKL1, SUPT5H, MYST1, PSMD8, IRAK1, BRF1, RARG, RELA, MTA2, JUNB, CCND3, SGSM3, TNFSF12-TNFSF13, PSMB10, CAMTA2, CRTC1, TFE3, TFEB, SRF, STUB1, NR1H2, STAT6, PSMB4, PTK2B, BCL3, ZBTB7B, BCKDHA, ESRRA, CEBPB, MAP2K3, SIRT7, KAT5, USF1, ATXN7L3, USF2, SREBF2, HDAC5, PSMD13, PPP2R4, TNK2, KLF2	583	857	13528	1.38088	1	0.334476	26.3393
GOTERM_BP_FAT	GO:0055114~oxidation reduction	40	4.89596	0.0174846	CYB5R3, D2HGDH, UQCRC1, KCNAB2, NDUFB7, CYC1, PRDX5, CYB561D2, NDUFS7, NDUFS6, GPX1, UQCR11, IDH3G, PLOD1, NMRAL1, GPX4, NDUFS8, MICAL1, DUS1L, IMPDH1, ETFB, SCO2, BCKDHA, CTBP1, NDUFB10, ACADS, NCF4, TAZ, SIRT7, ALDH16A1, POR, NDUFA11, SDHA, CYBA, NDOR1, G6PD, DHRS4, NDUFV1, DUS2L, DCXR	583	639	13528	1.45253	1	0.338674	26.8914
GOTERM_BP_FAT	GO:0031327~negative regulation of cellular biosynthetic process	36	4.40636	0.0178276	THAP7, PPARD, SBNO2, CCDC85B, DEDD, SPI1, MAF1, TGFB1, NR1H2, EIF4EBP1, SORBS3, ACD, PEX14, BCL3, SUPT5H, MYST1, DEDD2, ENO1, CTBP1, RARG, NACC2, MTA2, HDAC10, SIRT6, SIRT7, MBD3, MYPOP, KAT5, SIRT2, SIGIRR, GPS2, COBRA1, HDAC5, CHMP1A, MAP3K10, NCOR2	583	561	13528	1.48903	1	0.341634	27.3432
GOTERM_BP_FAT	GO:0009260~ribonucleotide biosynthetic process	12	1.46879	0.0178874	ATP5D, ATP6V0C, TCIRG1, ALDOA, ATP13A1, NME3, C16ORF7, ATP6V0D1, IMPDH1, ATP13A2, ATP6V0B, TGFB1	583	124	13528	2.24556	1	0.340163	27.4217
GOTERM_BP_FAT	GO:0001776~leukocyte homeostasis	6	0.734394	0.0181205	AKT1, BAK1, CORO1A, IKBKG, SH2B2, TGFB1	583	36	13528	3.86735	1	0.341374	27.727
GOTERM_BP_FAT	GO:0009062~fatty acid catabolic process	6	0.734394	0.0181205	PPARD, ACOT8, ACADS, CHKB, ABCD1, ACAA1	583	36	13528	3.86735	1	0.341374	27.727
GOTERM_BP_FAT	GO:0043405~regulation of MAP kinase activity	13	1.59119	0.0185497	GPS1, DBNL, PPP2R1A, MAP2K3, PKN1, MAP4K1, LPAR2, TGFB1, GPS2, MAP3K6, PTK2B, MAP3K10, MAP3K11	583	141	13528	2.13939	1	0.345529	28.2859
GOTERM_BP_FAT	GO:0051099~positive regulation of binding	9	1.10159	0.0186573	HDAC5, IRAK1, ACD, TMEM189-UBE2V1, RELA, TICAM1, PYCARD, CALM3, TMEM189, TGFB1	583	78	13528	2.6774	1	0.344788	28.4254
GOTERM_BP_FAT	GO:0043408~regulation of MAPKKK cascade	11	1.34639	0.0189015	AKT1, MAP3K6, DBNL, SORBS3, PTK2B, MAP3K10, PKN1, MAP4K1, LPAR2, GPS2, MAP3K11	583	109	13528	2.3417	1	0.346089	28.7411
GOTERM_BP_FAT	GO:0051173~positive regulation of nitrogen compound metabolic process	40	4.89596	0.0195395	CAMTA2, HRAS, ELF4, ADORA2A, CRTC1, TFE3, TFEB, SPI1, TNFSF13, SRF, CITED4, TGFB1, STAT6, NR1H2, AKT1, TICAM1, SERTAD3, BCL3, SUPT5H, MKL1, MYST1, BCKDHA, ZBTB7B, IRAK1, ESRRA, RARG, CEBPB, BRF1, RELA, MAP2K3, MTA2, SIRT7, KAT5, USF1, JUNB, ATXN7L3, USF2, SREBF2, HDAC5, TNFSF12-TNFSF13, KLF2	583	644	13528	1.44125	1	0.353126	29.5594
GOTERM_BP_FAT	GO:0007568~aging	11	1.34639	0.0200225	HRAS, RELA, GPX4, TPRA1, MNT, ADRBK1, SRF, PRKCD, ERCC1, TGFB1, SREBF2	583	110	13528	2.32041	1	0.357758	30.173
GOTERM_BP_FAT	GO:0032321~positive regulation of Rho GTPase activity	4	0.489596	0.0202241	PTK2B, SH3D20, ARHGAP27, ARAP1	583	14	13528	6.62975	1	0.358297	30.4277
GOTERM_BP_FAT	GO:0043549~regulation of kinase activity	25	3.05998	0.0208338	GPS1, PPP2R1A, DBNL, IRAK1, DGKQ, GNAI2, SPHK2, ADORA2A, MAP2K3, SPHK1, PKN1, MAP4K1, LPAR2, TGFB1, CDC37, GPS2, DVL1, AKT1, MAP3K6, AKT1S1, CCND3, PTK2B, IKBKG, MAP3K10, MAP3K11	583	357	13528	1.62494	1	0.364554	31.1925
GOTERM_BP_FAT	GO:0050867~positive regulation of cell activation	11	1.34639	0.0211913	STAT6, CORO1A, BLOC1S3, HLX, TICAM1, AP3D1, RARA, TNFSF13, TNFSF12-TNFSF13, BAD, TGFB1, SART1	583	111	13528	2.29951	1	0.367182	31.6372
GOTERM_BP_FAT	GO:0012501~programmed cell death	38	4.65116	0.0228184	PACS2, FKBP8, TSPO, HRAS, PPARD, MRPL41, ADORA2A, DEDD, LRDD, ITGB2, TNFSF13, ARHGAP4, AKT1, GPX1, BAK1, TMEM173, PTK2B, SHARPIN, MTCH1, TICAM1, PYCARD, ZC3H12A, BCL7C, DEDD2, FGD3, PTPN6, LTBR, LGALS1, CIDEB, BAD, VAV1, NFKBIL1, TRADD, MEF2D, NME3, PKM2, ENDOG, RHOT2, TNFSF12-TNFSF13	583	611	13528	1.44314	1	0.386865	33.6273
GOTERM_BP_FAT	GO:0032268~regulation of cellular protein metabolic process	31	3.79437	0.0228185	PSMB10, AURKAIP1, MKNK2, MAP4K1, ITGB2, STUB1, TGFB1, NR1H2, AKT1, PSMB4, BAK1, MAP3K6, EIF4EBP1, PTK2B, BCL3, MLST8, PSMD8, CLN3, PPP2R1A, DBNL, PKN1, PRKCD, PPP1R9B, PSMD13, G6PD, CCND3, MAP3K10, PPP2R4, TNK2, VPS28, MAP3K11	583	474	13528	1.51757	1	0.384482	33.6275
GOTERM_BP_FAT	GO:0031667~response to nutrient levels	16	1.95838	0.0231541	BCKDHA, CLN3, RARG, GNAI2, ACADS, RELA, PMF1, C12ORF44, SLC10A3, USF1, USF2, TGFB1, AKT1, CHMP1A, CTSD, RARA	583	197	13528	1.8846	1	0.386536	34.031
GOTERM_BP_FAT	GO:0043123~positive regulation of I-kappaB kinase/NF-kappaB cascade	10	1.22399	0.0236314	LTBR, TMEM189-UBE2V1, BST2, RELA, LGALS1, TICAM1, CC2D1A, TMEM189, FLNA, NFKBIL1, TRADD	583	97	13528	2.39218	1	0.390386	34.6011
GOTERM_BP_FAT	GO:0009890~negative regulation of biosynthetic process	36	4.40636	0.023827	THAP7, PPARD, SBNO2, CCDC85B, DEDD, SPI1, MAF1, TGFB1, NR1H2, EIF4EBP1, SORBS3, ACD, PEX14, BCL3, SUPT5H, MYST1, DEDD2, ENO1, CTBP1, RARG, NACC2, MTA2, HDAC10, SIRT6, SIRT7, MBD3, MYPOP, KAT5, SIRT2, SIGIRR, GPS2, COBRA1, HDAC5, CHMP1A, MAP3K10, NCOR2	583	573	13528	1.45785	1	0.390555	34.8333
GOTERM_BP_FAT	GO:0046627~negative regulation of insulin receptor signaling pathway	4	0.489596	0.0244884	GSK3A, RELA, PTPN1, PRKCD	583	15	13528	6.18776	1	0.396621	35.6129
GOTERM_BP_FAT	GO:0033540~fatty acid beta-oxidation using acyl-CoA oxidase	3	0.367197	0.0246973	ACOT8, ABCD1, ACAA1	583	6	13528	11.6021	1	0.396907	35.8574
GOTERM_BP_FAT	GO:0034440~lipid oxidation	6	0.734394	0.0249248	PPARD, ACOT8, ACADS, CHKB, ABCD1, ACAA1	583	39	13528	3.56986	1	0.39742	36.1225
GOTERM_BP_FAT	GO:0019395~fatty acid oxidation	6	0.734394	0.0249248	PPARD, ACOT8, ACADS, CHKB, ABCD1, ACAA1	583	39	13528	3.56986	1	0.39742	36.1225
GOTERM_BP_FAT	GO:0046649~lymphocyte activation	16	1.95838	0.0250754	ITGAL, BST2, ELF4, RELB, MINK1, MYH9, WAS, PRKCD, VAV1, TGFB1, HDAC5, BAK1, CCND3, BCL3, IMPDH1, ERCC1	583	199	13528	1.86566	1	0.396979	36.2975
GOTERM_BP_FAT	GO:0006164~purine nucleotide biosynthetic process	13	1.59119	0.0259972	ATP5D, ATP6V0C, TCIRG1, ALDOA, ATP13A1, NME3, ADORA2A, C16ORF7, ATP6V0D1, IMPDH1, ATP13A2, ATP6V0B, TGFB1	583	148	13528	2.0382	1	0.405912	37.3586
GOTERM_BP_FAT	GO:0051249~regulation of lymphocyte activation	13	1.59119	0.0259972	STAT6, CORO1A, LST1, ADORA2A, BLOC1S3, HLX, TICAM1, AP3D1, RARA, TNFSF13, TNFSF12-TNFSF13, BAD, SART1, TGFB1	583	148	13528	2.0382	1	0.405912	37.3586
GOTERM_BP_FAT	GO:0032869~cellular response to insulin stimulus	8	0.979192	0.0264468	HDAC5, AKT1, EIF4EBP1, CAPN10, GSK3A, SH2B2, PTPN1, USF1	583	68	13528	2.7299	1	0.408995	37.87
GOTERM_BP_FAT	GO:0035023~regulation of Rho protein signal transduction	10	1.22399	0.026568	ARHGEF1, GMIP, PTK2B, SH3D20, ARHGAP27, LPAR2, MLST8, VAV1, FGD3, ARAP1	583	99	13528	2.34385	1	0.408142	38.0073
GOTERM_BP_FAT	GO:0046496~nicotinamide nucleotide metabolic process	6	0.734394	0.0275116	PGLS, IDH3G, G6PD, NADK, DCXR, NAPRT1	583	40	13528	3.48062	1	0.41691	39.0658
GOTERM_BP_FAT	GO:0006769~nicotinamide metabolic process	6	0.734394	0.0275116	PGLS, IDH3G, G6PD, NADK, DCXR, NAPRT1	583	40	13528	3.48062	1	0.41691	39.0658
GOTERM_BP_FAT	GO:0015985~energy coupled proton transport, down electrochemical gradient	6	0.734394	0.0275116	ATP5D, ATP6V0C, TCIRG1, C16ORF7, ATP6V0D1, ATP6V0B	583	40	13528	3.48062	1	0.41691	39.0658
GOTERM_BP_FAT	GO:0015986~ATP synthesis coupled proton transport	6	0.734394	0.0275116	ATP5D, ATP6V0C, TCIRG1, C16ORF7, ATP6V0D1, ATP6V0B	583	40	13528	3.48062	1	0.41691	39.0658
GOTERM_BP_FAT	GO:0008360~regulation of cell shape	7	0.856793	0.0277534	ALDOA, CORO1A, LST1, ITGB2, MYH9, FGD3, ARAP1	583	54	13528	3.00794	1	0.417413	39.3342
GOTERM_BP_FAT	GO:0019320~hexose catabolic process	8	0.979192	0.0283839	ALDOA, PGLS, G6PD, PFKL, PKM2, GALE, BAD, ENO1	583	69	13528	2.69033	1	0.42233	40.029
GOTERM_BP_FAT	GO:0006839~mitochondrial transport	8	0.979192	0.0283839	ATP5D, STARD3, BAK1, TSPO, CHKB, MTX1, TIMM17B, AIP	583	69	13528	2.69033	1	0.42233	40.029
GOTERM_BP_FAT	GO:0006915~apoptosis	37	4.52876	0.0285583	PACS2, FKBP8, TSPO, HRAS, PPARD, MRPL41, ADORA2A, DEDD, LRDD, ITGB2, TNFSF13, ARHGAP4, AKT1, GPX1, BAK1, TMEM173, PTK2B, SHARPIN, MTCH1, TICAM1, PYCARD, ZC3H12A, BCL7C, DEDD2, FGD3, PTPN6, LTBR, LGALS1, CIDEB, BAD, VAV1, NFKBIL1, TRADD, MEF2D, NME3, ENDOG, RHOT2, TNFSF12-TNFSF13	583	602	13528	1.42617	1	0.422028	40.2198
GOTERM_BP_FAT	GO:0031532~actin cytoskeleton reorganization	4	0.489596	0.0291979	CAPN10, MYH9, FLNA, ARAP1	583	16	13528	5.80103	1	0.426912	40.915
GOTERM_BP_FAT	GO:0001959~regulation of cytokine-mediated signaling pathway	4	0.489596	0.0291979	IRAK1, CDC37, AGPAT2, SIGIRR	583	16	13528	5.80103	1	0.426912	40.915
GOTERM_BP_FAT	GO:0044275~cellular carbohydrate catabolic process	9	1.10159	0.0295844	ALDOA, PGLS, G6PD, PFKL, PKM2, GAA, GALE, BAD, ENO1	583	85	13528	2.45691	1	0.428918	41.3312
GOTERM_BP_FAT	GO:0045935~positive regulation of nucleobase, nucleoside, nucleotide and nucleic acid metabolic process	38	4.65116	0.0297679	CAMTA2, HRAS, ELF4, ADORA2A, CRTC1, TFE3, TFEB, SPI1, TNFSF13, SRF, CITED4, TGFB1, NR1H2, STAT6, SERTAD3, BCL3, SUPT5H, MKL1, MYST1, BCKDHA, ZBTB7B, IRAK1, ESRRA, RARG, CEBPB, BRF1, RELA, MAP2K3, MTA2, SIRT7, KAT5, USF1, JUNB, ATXN7L3, USF2, SREBF2, HDAC5, TNFSF12-TNFSF13, KLF2	583	624	13528	1.41307	1	0.428682	41.528
GOTERM_BP_FAT	GO:0009967~positive regulation of signal transduction	21	2.57038	0.030171	HRAS, FKBP8, PPARD, LTBR, TMEM189-UBE2V1, BST2, LGALS1, RELA, LPAR2, TMEM189, NFKBIL1, FLNA, TGFB1, TRADD, DVL1, GPX1, SORBS3, RASGRP4, TICAM1, CC2D1A, MLST8, AGPAT2	583	295	13528	1.65182	1	0.430824	41.9578
GOTERM_BP_FAT	GO:0009820~alkaloid metabolic process	6	0.734394	0.0302629	PGLS, IDH3G, G6PD, NADK, DCXR, NAPRT1	583	41	13528	3.39572	1	0.429596	42.0554
GOTERM_BP_FAT	GO:0051092~positive regulation of NF-kappaB transcription factor activity	6	0.734394	0.0302629	IRAK1, TMEM189-UBE2V1, RELA, TICAM1, PYCARD, TMEM189, TGFB1	583	41	13528	3.39572	1	0.429596	42.0554
GOTERM_BP_FAT	GO:0045941~positive regulation of transcription	35	4.28397	0.0303603	CAMTA2, ELF4, CRTC1, TFE3, TFEB, SPI1, SRF, CITED4, TGFB1, NR1H2, STAT6, SERTAD3, BCL3, SUPT5H, MKL1, MYST1, BCKDHA, ZBTB7B, IRAK1, ESRRA, RARG, BRF1, CEBPB, RELA, MAP2K3, MTA2, SIRT7, KAT5, USF1, JUNB, ATXN7L3, USF2, SREBF2, HDAC5, KLF2	583	564	13528	1.43997	1	0.428441	42.1586
GOTERM_BP_FAT	GO:0005996~monosaccharide metabolic process	17	2.08078	0.0307725	ALDOA, PPARD, PFKL, BAD, USF1, PMM1, AKT1, GALK1, PPP1CA, PGLS, RENBP, G6PD, PKM2, GAA, GALE, DCXR, ENO1	583	222	13528	1.77689	1	0.430641	42.5937
GOTERM_BP_FAT	GO:0006650~glycerophospholipid metabolic process	11	1.34639	0.0307992	CDIPT, CHKB, LCAT, TAZ, PIK3CD, DPM2, PIP5K1C, DPM3, PI4KB, AGPAT2, PNPLA6	583	118	13528	2.1631	1	0.428752	42.6218
GOTERM_BP_FAT	GO:0051248~negative regulation of protein metabolic process	15	1.83599	0.0312879	PSMB10, CLN3, PPP2R1A, RELA, PRKCD, FLNA, TGFB1, BAK1, PSMB4, EIF4EBP1, PSMD13, G6PD, PPP2R4, VPS28, PSMD8	583	187	13528	1.86129	1	0.43172	43.1334
GOTERM_BP_FAT	GO:0043406~positive regulation of MAP kinase activity	10	1.22399	0.0314422	MAP3K6, DBNL, PTK2B, MAP2K3, MAP3K10, PKN1, MAP4K1, LPAR2, TGFB1, MAP3K11	583	102	13528	2.27491	1	0.431177	43.294
GOTERM_BP_FAT	GO:0008654~phospholipid biosynthetic process	10	1.22399	0.0314422	CDIPT, SPHK2, CHKB, LCAT, TAZ, DPM2, PISD, DPM3, PI4KB, AGPAT2	583	102	13528	2.27491	1	0.431177	43.294
GOTERM_BP_FAT	GO:0006396~RNA processing	34	4.16157	0.0316752	RALY, SCAF1, CPSF3L, POLR2E, ZMAT5, POLR2L, PUSL1, U2AF2, DGCR14, XAB2, SART1, SFRS16, ADAT3, PCBP1, CTU2, DHX16, LSM4, SCNM1, ARL6IP4, FTSJ1, DUS1L, GEMIN7, DEDD2, TSEN34, ZFP36, PPP2R1A, TBL3, SF3A2, URM1, PPP1R9B, DDX39, RPS15, LSM10, DUS2L	583	547	13528	1.4423	1	0.431452	43.5357
GOTERM_BP_FAT	GO:0044092~negative regulation of molecular function	23	2.81518	0.0318804	PSMB10, GPS1, CLN3, PPP2R1A, IRAK1, GNAI2, ADORA2A, PRKCD, FLNA, SIGIRR, DVL1, GPS2, AKT1, PSMB4, GPX1, PSMD13, AKT1S1, GMIP, GSK3A, CALM3, PEX14, PPP2R4, PSMD8	583	334	13528	1.59789	1	0.43144	43.7478
GOTERM_BP_FAT	GO:0031400~negative regulation of protein modification process	11	1.34639	0.0323873	PSMB10, BAK1, PSMB4, PPP2R1A, G6PD, PSMD13, PPP2R4, VPS28, PRKCD, PSMD8, TGFB1	583	119	13528	2.14492	1	0.434489	44.2685
GOTERM_BP_FAT	GO:0016458~gene silencing	7	0.856793	0.0324932	HDAC5, CHMP1A, SIRT6, SIRT7, MBD3, KCNQ1, SIRT2	583	56	13528	2.90051	1	0.43346	44.3767
GOTERM_BP_FAT	GO:0006006~glucose metabolic process	13	1.59119	0.0325143	ALDOA, PPARD, PFKL, BAD, USF1, AKT1, PPP1CA, PGLS, G6PD, PKM2, GAA, DCXR, ENO1	583	153	13528	1.97159	1	0.431591	44.3983
GOTERM_BP_FAT	GO:0046365~monosaccharide catabolic process	8	0.979192	0.0325413	ALDOA, PGLS, G6PD, PFKL, PKM2, GALE, BAD, ENO1	583	71	13528	2.61455	1	0.429799	44.4259
GOTERM_BP_FAT	GO:0032386~regulation of intracellular transport	8	0.979192	0.0325413	CAPN10, AAAS, NFKBIB, CALM3, BCL3, FLNA, NFKBIL1, TGFB1	583	71	13528	2.61455	1	0.429799	44.4259
GOTERM_BP_FAT	GO:0034613~cellular protein localization	27	3.30477	0.0325498	GNPTG, TSPO, NPEPL1, AP1M1, CLTB, AP2S1, MTX1, TIMM17B, TGFB1, CDC37, AIP, AKT1, ACD, PEX16, AP3D1, PEX14, BCL3, VPS16, STX10, AGAP3, AP2M1, FLNA, DVL1, AP2A1, TOM1, HGS, GGA1	583	411	13528	1.52436	1	0.42784	44.4345
GOTERM_BP_FAT	GO:0008361~regulation of cell size	16	1.95838	0.0327437	PPP2R1A, RARG, E2F4, CCDC85B, SIPA1, SPHK1, TGFB1, AKT1, PPP1R9B, AKT1S1, RASGRP4, PTK2B, SERTAD3, ODF3B, SLC9A1, ENO1	583	206	13528	1.80226	1	0.427742	44.632
GOTERM_BP_FAT	GO:0006120~mitochondrial electron transport, NADH to ubiquinone	6	0.734394	0.0331812	NDUFS7, NDUFS6, NDUFB10, NDUFB7, NDUFV1, NDUFS8	583	42	13528	3.31487	1	0.430041	45.075
GOTERM_BP_FAT	GO:0019362~pyridine nucleotide metabolic process	6	0.734394	0.0331812	PGLS, IDH3G, G6PD, NADK, DCXR, NAPRT1	583	42	13528	3.31487	1	0.430041	45.075
GOTERM_BP_FAT	GO:0051090~regulation of transcription factor activity	10	1.22399	0.0331965	HDAC5, IRAK1, TMEM189-UBE2V1, RELA, TICAM1, PYCARD, PEX14, TMEM189, FLNA, TGFB1, SIGIRR	583	103	13528	2.25283	1	0.428184	45.0904
GOTERM_BP_FAT	GO:0006886~intracellular protein transport	25	3.05998	0.03364	GNPTG, AP1M1, NPEPL1, TSPO, CLTB, AP2S1, TIMM17B, MTX1, CDC37, TGFB1, AIP, AKT1, ACD, PEX16, AP3D1, BCL3, PEX14, VPS16, STX10, AGAP3, AP2M1, AP2A1, HGS, TOM1, GGA1	583	374	13528	1.55108	1	0.430511	45.5359
GOTERM_BP_FAT	GO:0032320~positive regulation of Ras GTPase activity	4	0.489596	0.0343496	PTK2B, SH3D20, ARHGAP27, ARAP1	583	17	13528	5.45979	1	0.435352	46.2418
GOTERM_BP_FAT	GO:0016575~histone deacetylation	4	0.489596	0.0343496	HDAC5, HDAC10, HDAC11, SIRT2	583	17	13528	5.45979	1	0.435352	46.2418
GOTERM_BP_FAT	GO:0010552~positive regulation of specific transcription from RNA polymerase II promoter	7	0.856793	0.0350484	NR1H2, HDAC5, TFE3, TFEB, SRF, USF1, USF2	583	57	13528	2.84963	1	0.439996	46.9284
GOTERM_BP_FAT	GO:0070727~cellular macromolecule localization	27	3.30477	0.0350981	GNPTG, TSPO, NPEPL1, AP1M1, CLTB, AP2S1, MTX1, TIMM17B, TGFB1, CDC37, AIP, AKT1, ACD, PEX16, AP3D1, PEX14, BCL3, VPS16, STX10, AGAP3, AP2M1, FLNA, DVL1, AP2A1, TOM1, HGS, GGA1	583	414	13528	1.51331	1	0.43848	46.9769
GOTERM_BP_FAT	GO:0007005~mitochondrion organization	12	1.46879	0.0358051	AKT1, NDUFS7, BAK1, GPX1, TSPO, SHARPIN, TAZ, MTX1, NDUFS8, TIMM17B, NDUFAF3, AIP	583	138	13528	2.01775	1	0.443104	47.6626
GOTERM_BP_FAT	GO:0010557~positive regulation of macromolecule biosynthetic process	39	4.77356	0.0362643	CAMTA2, HRAS, ELF4, CRTC1, TFE3, TFEB, SPI1, SRF, CITED4, TGFB1, NR1H2, AKT1, STAT6, PTK2B, TICAM1, SERTAD3, BCL3, SUPT5H, MKL1, MYST1, BCKDHA, ZBTB7B, IRAK1, ESRRA, RARG, CEBPB, BRF1, RELA, MAP2K3, MTA2, SIRT7, KAT5, USF1, JUNB, ATXN7L3, USF2, SREBF2, HDAC5, KLF2	583	654	13528	1.38373	1	0.44537	48.1035
GOTERM_BP_FAT	GO:0007265~Ras protein signal transduction	10	1.22399	0.0369057	ARHGAP4, DBNL, HRAS, DOK2, ARHGEF1, SGSM3, MAPK3, CFL1, RHOG, ARHGDIA	583	105	13528	2.20992	1	0.449256	48.7134
GOTERM_BP_FAT	GO:0007010~cytoskeleton organization	28	3.42717	0.0372195	ALDOA, CCL3, HRAS, PDLIM7, SIPA1, ARPC4, CAPZB, ARHGAP4, PFN1, C19ORF20, INPP5K, RAC2, PTK2B, MICAL1, SH2B2, PPP4C, FGD3, FMNL1, MYH9, WAS, TUBGCP2, FLNA, PPP1R9B, CORO1A, CAPN10, CFL1, HAUS7, ARAP1	583	436	13528	1.49017	1	0.45013	49.0093
GOTERM_BP_FAT	GO:0006007~glucose catabolic process	7	0.856793	0.0377296	ALDOA, PGLS, G6PD, PFKL, PKM2, BAD, ENO1	583	58	13528	2.8005	1	0.452745	49.4869
GOTERM_BP_FAT	GO:0016197~endosome transport	7	0.856793	0.0377296	AP2A1, RAB35, VPS4A, HGS, TOM1, WAS, FLNA	583	58	13528	2.8005	1	0.452745	49.4869
GOTERM_BP_FAT	GO:0032012~regulation of ARF protein signal transduction	6	0.734394	0.0395271	ACAP3, CYTH1, CYTH4, ARAP1, AGAP3, ADAP1	583	44	13528	3.1642	1	0.466571	51.1365
GOTERM_BP_FAT	GO:0031669~cellular response to nutrient levels	6	0.734394	0.0395271	CLN3, CHMP1A, CTSD, USF1, C12ORF44, USF2	583	44	13528	3.1642	1	0.466571	51.1365
GOTERM_BP_FAT	GO:0002275~myeloid cell activation during immune response	4	0.489596	0.039938	SBNO2, TICAM1, STXBP2, MYO1F	583	18	13528	5.15647	1	0.468144	51.5063
GOTERM_BP_FAT	GO:0008610~lipid biosynthetic process	22	2.69278	0.0399452	CYB5R3, GLT25D1, CDIPT, PTGES2, SPHK2, MVD, CHKB, RNPEPL1, TAZ, PISD, PI4KB, SIGMAR1, MIF, STARD3, DGAT1, G6PD, LCAT, SMPD1, DPM2, DPM3, AGPAT2, RNPEP	583	323	13528	1.58047	1	0.466249	51.5127
GOTERM_BP_FAT	GO:0009411~response to UV	7	0.856793	0.0405382	AKT1, GPX1, RELA, BCL3, USF1, SDF4, ERCC1	583	59	13528	2.75303	1	0.469354	52.0419
GOTERM_BP_FAT	GO:0051129~negative regulation of cellular component organization	12	1.46879	0.0426679	NR1H2, CORO1A, EIF4EBP1, ARHGEF1, ACD, AURKAIP1, MID1IP1, CAPZB, ERCC1, ARAP1, ARHGDIA, TGFB1	583	142	13528	1.96091	1	0.485133	53.8974
GOTERM_BP_FAT	GO:0010628~positive regulation of gene expression	35	4.28397	0.0431023	CAMTA2, ELF4, CRTC1, TFE3, TFEB, SPI1, SRF, CITED4, TGFB1, NR1H2, STAT6, SERTAD3, BCL3, SUPT5H, MKL1, MYST1, BCKDHA, ZBTB7B, IRAK1, ESRRA, RARG, BRF1, CEBPB, RELA, MAP2K3, MTA2, SIRT7, KAT5, USF1, JUNB, ATXN7L3, USF2, SREBF2, HDAC5, KLF2	583	581	13528	1.39784	1	0.486715	54.2674
GOTERM_BP_FAT	GO:0051091~positive regulation of transcription factor activity	7	0.856793	0.0434757	HDAC5, IRAK1, TMEM189-UBE2V1, RELA, TICAM1, PYCARD, TMEM189, TGFB1	583	60	13528	2.70715	1	0.487784	54.5833
GOTERM_BP_FAT	GO:0050690~regulation of defense response to virus by virus	3	0.367197	0.0435458	AP2A1, AP2S1, AP2M1	583	8	13528	8.70154	1	0.486408	54.6423
GOTERM_BP_FAT	GO:0031670~cellular response to nutrient	3	0.367197	0.0435458	CHMP1A, USF1, USF2	583	8	13528	8.70154	1	0.486408	54.6423
GOTERM_BP_FAT	GO:0031328~positive regulation of cellular biosynthetic process	40	4.89596	0.0447413	CAMTA2, HRAS, ELF4, ADORA2A, CRTC1, TFE3, TFEB, SPI1, SRF, CITED4, TGFB1, NR1H2, AKT1, STAT6, PTK2B, TICAM1, SERTAD3, BCL3, SUPT5H, MKL1, MYST1, BCKDHA, ZBTB7B, IRAK1, ESRRA, RARG, CEBPB, BRF1, RELA, MAP2K3, MTA2, SIRT7, KAT5, USF1, JUNB, ATXN7L3, USF2, SREBF2, HDAC5, KLF2	583	685	13528	1.35498	1	0.493988	55.6386
GOTERM_BP_FAT	GO:0046626~regulation of insulin receptor signaling pathway	4	0.489596	0.0459555	GSK3A, RELA, PTPN1, PRKCD	583	19	13528	4.88508	1	0.50153	56.6293
GOTERM_BP_FAT	GO:0060048~cardiac muscle contraction	4	0.489596	0.0459555	MAP2K3, TAZ, GAA, ADRBK1	583	19	13528	4.88508	1	0.50153	56.6293
GOTERM_BP_FAT	GO:0002274~myeloid leukocyte activation	6	0.734394	0.0465626	SBNO2, RELB, TICAM1, STXBP2, MYO1F, TGFB1	583	46	13528	3.02662	1	0.504264	57.1167
GOTERM_BP_FAT	GO:0010647~positive regulation of cell communication	22	2.69278	0.0468314	HRAS, FKBP8, PPARD, LTBR, TMEM189-UBE2V1, BST2, ADORA2A, LGALS1, RELA, LPAR2, TMEM189, NFKBIL1, FLNA, TGFB1, TRADD, DVL1, GPX1, SORBS3, RASGRP4, TICAM1, CC2D1A, MLST8, AGPAT2	583	329	13528	1.55164	1	0.504388	57.3309
GOTERM_BP_FAT	GO:0045582~positive regulation of T cell differentiation	5	0.611995	0.0469943	HLX, AP3D1, RARA, BAD, SART1	583	32	13528	3.62564	1	0.50371	57.4603
GOTERM_BP_FAT	GO:0043623~cellular protein complex assembly	13	1.59119	0.0470532	AP2S1, TAZ, ARPC4, WAS, FLNA, TGFB1, NDUFAF3, DVL1, NDUFS7, CYBA, PTK2B, NDUFS8, SCO2	583	162	13528	1.86206	1	0.502251	57.5069
GOTERM_MF_FAT	GO:0042802~identical protein binding	51	6.24235	2.54581e-05	TGFB1, AKT1, RABAC1, BAK1, TRIM8, PLOD1, SHARPIN, PHC2, IRAK1, DBNL, PFKL, RELA, MYH9, WAS, FLNA, RENBP, DOK2, G6PD, MAP3K10, MAP3K11, ALDOA, MVD, ABCD1, SRF, STUB1, RILPL2, BLOC1S3, ITGB7, PYCARD, GALE, SDF4, THAP11, ARHGDIA, ZBTB7B, SSSCA1, CEBPB, LGALS1, TREX1, MYPOP, USF1, USF2, DVL1, TRADD, MPG, CORO1A, KCTD17, IRF3, PPP2R4, KCTD13, SCAND1, SSNA1	556	640	12983	1.86076	0.0192873	0.0192873	0.0388416
GOTERM_MF_FAT	GO:0005096~GTPase activator activity	24	2.93758	6.86384e-05	GDI1, ARHGEF1, TBC1D10C, TBC1D10B, SIPA1, GPSM3, ARHGAP27, TBC1D22A, RGS14, ADAP1, RIC8A, ARHGAP4, ARHGAP30, HMHA1, ACAP3, GMIP, SGSM3, SH3D20, RIN1, SH3BP1, AGAP3, ARHGDIA, ARAP1, ARHGAP9	556	220	12983	2.54735	0.0511553	0.0259134	0.10469
GOTERM_MF_FAT	GO:0030695~GTPase regulator activity	35	4.28397	0.000126547	CYTH1, SIPA1, GPSM3, CYTH4, MAP4K1, ADAP1, ARHGAP4, HMHA1, GMIP, RASGRP4, SH3D20, FGD3, ARHGDIA, AGAP3, ARHGAP9, GPS1, GDI1, TBC1D10C, ARHGEF1, TBC1D10B, ARHGAP27, MINK1, VAV1, WAS, TBC1D22A, RGS14, GPS2, RIC8A, ARHGAP30, ACAP3, SGSM3, RIN1, TNK2, SH3BP1, ARAP1	556	404	12983	2.02296	0.0922756	0.0317563	0.192934
GOTERM_MF_FAT	GO:0019899~enzyme binding	42	5.14076	0.000128327	MEF2B, CAMTA2, SLC22A18, U2AF2, ITGB2, STUB1, AKT1, PFN1, ACD, PTK2B, RANBP3, PSTPIP1, VPS4A, RBCK1, SUPT5H, FGD3, FMNL1, IRAK1, DGKQ, SPHK2, PFKL, RELA, STRN4, HDAC10, BAD, USF1, PRKCD, SIRT2, FLNA, DVL1, TRADD, PPP1R9B, TAF10, CORO1A, LOC729991-MEF2B, RPS6KA4, CCND3, SP2, GSK3A, SGSM3, PPP2R4, HAUS7, MAP3K11	556	523	12983	1.8752	0.0935111	0.0242454	0.195646
GOTERM_MF_FAT	GO:0008134~transcription factor binding	41	5.01836	0.000177771	CAMTA2, PPARD, E2F4, CRTC1, NFKBIB, NFKB2, SRF, CITED4, AIP, NR1H2, SORBS3, PEX14, BCL3, RARA, E4F1, MKL1, MYST1, ENO1, CTBP1, RARG, RELA, RELB, RING1, PMF1, HDAC11, KAT5, USF1, JUNB, ATXN7L3, SIRT2, USF2, FLNA, GPS2, HDAC5, TAF10, MAP3K10, MNT, IRF3, SCAND1, NCOR2, SLC9A1	556	513	12983	1.86624	0.127163	0.0268348	0.270932
GOTERM_MF_FAT	GO:0060589~nucleoside-triphosphatase regulator activity	35	4.28397	0.000194709	CYTH1, SIPA1, GPSM3, CYTH4, MAP4K1, ADAP1, ARHGAP4, HMHA1, GMIP, RASGRP4, SH3D20, FGD3, ARHGDIA, AGAP3, ARHGAP9, GPS1, GDI1, TBC1D10C, ARHGEF1, TBC1D10B, ARHGAP27, MINK1, VAV1, WAS, TBC1D22A, RGS14, GPS2, RIC8A, ARHGAP30, ACAP3, SGSM3, RIN1, TNK2, SH3BP1, ARAP1	556	413	12983	1.97887	0.138402	0.0245221	0.29671
GOTERM_MF_FAT	GO:0019904~protein domain specific binding	30	3.67197	0.000201763	CHMP2A, SCAF1, THAP7, E2F4, FAM189B, LPAR2, STUB1, GPX1, SH3D20, PYCARD, VPS4A, MICAL1, ERCC1, ESRRA, CTBP1, C9ORF89, INPPL1, STRN4, ARHGAP27, SLC9A3R1, SIRPA, TRADD, CYBA, CHMP1A, PLSCR3, CALM3, HGS, SH3BP1, ADAM15, SH3BP2	556	331	12983	2.11638	0.14304	0.0218106	0.307443
GOTERM_MF_FAT	GO:0004407~histone deacetylase activity	6	0.734394	0.000294578	HDAC5, MTA2, HDAC10, SIRT6, HDAC11, SIRT2	556	15	12983	9.34029	0.201791	0.02778	0.448577
GOTERM_MF_FAT	GO:0033558~protein deacetylase activity	6	0.734394	0.000294578	HDAC5, MTA2, HDAC10, SIRT6, HDAC11, SIRT2	556	15	12983	9.34029	0.201791	0.02778	0.448577
GOTERM_MF_FAT	GO:0000166~nucleotide binding	126	15.4223	0.000750557	KIFC2, RALY, XRCC3, HRAS, U2AF2, TRMT2A, RAB1B, RPS6KB2, MAP3K6, IDH3G, LTB4R, DHX34, RAB24, VPS4A, ITPK1, TWF2, CSNK1G2, PIK3CD, PIM3, UBE2J2, MYH9, C9ORF167, POR, MARK2, PNKP, DDX39, RENBP, NME3, SCYL1, CLPP, MAPK3, RDBP, ARL8A, STK16, GPN2, COASY, MVD, FGR, GNAI2, STK11, CHKB, MAP4K1, ADRBK1, CDC34, ATP6V0B, RAC2, GMPPA, RHOBTB2, SPHK2, MAP2K3, AK1, SPHK1, MYO1G, MYO1F, TREX1, NXF1, ATP13A2, A…	556	2245	12983	1.31055	0.436953	0.0618274	1.13923
GOTERM_MF_FAT	GO:0019213~deacetylase activity	6	0.734394	0.000755465	HDAC5, MTA2, HDAC10, SIRT6, HDAC11, SIRT2	556	18	12983	7.78357	0.439065	0.0561754	1.14664
GOTERM_MF_FAT	GO:0046983~protein dimerization activity	40	4.89596	0.00100267	ITGAL, FOSL2, MVD, ADORA2A, HPS1, SRF, STUB1, TGFB1, BATF, BAK1, PLOD1, TRIM8, PYCARD, GALE, SUPT5H, ZBTB7B, PPP2R1A, IRAK1, CAPNS1, CEBPB, CEBPD, NCF4, LGALS1, RING1, TREX1, MYH9, MYPOP, USF1, JUNB, USF2, FLNA, CYBA, CORO1A, RENBP, G6PD, IKBKG, MAP3K10, IRF3, PPP2R4, MAP3K11	556	542	12983	1.7233	0.535795	0.0673882	1.51917
GOTERM_MF_FAT	GO:0008047~enzyme activator activity	28	3.42717	0.00119277	SIPA1, GPSM3, ADAP1, ARHGAP4, HMHA1, GMIP, SH3D20, PYCARD, ARHGDIA, AGAP3, ARHGAP9, GDI1, DBNL, TBC1D10C, ARHGEF1, TBC1D10B, ARHGAP27, PRKCD, RGS14, TBC1D22A, RIC8A, ARHGAP30, ACAP3, SGSM3, RIN1, PPP2R4, SH3BP1, ARAP1	556	335	12983	1.9517	0.598689	0.0732624	1.80475
GOTERM_MF_FAT	GO:0017076~purine nucleotide binding	109	13.3415	0.00126593	KIFC2, HRAS, XRCC3, RAB1B, RPS6KB2, MAP3K6, IDH3G, DHX34, RAB24, VPS4A, ITPK1, TWF2, CSNK1G2, PIK3CD, PIM3, UBE2J2, MYH9, C9ORF167, MARK2, PNKP, DDX39, RENBP, NME3, SCYL1, CLPP, MAPK3, ARL8A, STK16, GPN2, COASY, MVD, FGR, GNAI2, STK11, CHKB, MAP4K1, ADRBK1, CDC34, ATP6V0B, RAC2, GMPPA, RHOBTB2, SPHK2, MAP2K3, AK1, SPHK1, MYO1G, TREX1, MYO1F, ATP13A2, ATP13A1, PLK3, ARF1, GRK6, RHOT2, TNK2, CLCN7,…	556	1918	12983	1.32702	0.620556	0.0718317	1.91444
GOTERM_MF_FAT	GO:0016563~transcription activator activity	32	3.91677	0.00151094	PPARD, PTGES2, TMEM189-UBE2V1, ELF4, NFKBIB, CRTC1, NFKB2, CITED4, TGFB1, AIP, NR1H2, SERTAD3, RBCK1, RARA, E4F1, MKL1, IRAK1, BRF1, CEBPB, MTA2, RING1, PMF1, TMEM189, KAT5, USF1, JUNB, USF2, ATXN7L3, TAF10, MEF2D, MNT, KLF2, SCAND1	556	410	12983	1.8225	0.685492	0.0793034	2.281
GOTERM_MF_FAT	GO:0005083~small GTPase regulator activity	24	2.93758	0.00158727	GDI1, ARHGEF1, TBC1D10C, TBC1D10B, CYTH1, SIPA1, CYTH4, MINK1, MAP4K1, ARHGAP27, VAV1, WAS, TBC1D22A, ADAP1, ARHGAP4, ACAP3, GMIP, RASGRP4, SGSM3, SH3D20, FGD3, AGAP3, ARHGDIA, ARAP1	556	274	12983	2.04532	0.703356	0.0778201	2.39492
GOTERM_MF_FAT	GO:0030554~adenyl nucleotide binding	91	11.1383	0.00229493	KIFC2, ATP5D, BCKDK, XRCC3, D2HGDH, ABCF3, PIP5K1C, RPS6KB2, FES, AKT1, MAP3K6, IDH3G, NUBP2, ACTR1A, ACTR1B, DHX34, VPS4A, CSK, ITPK1, DUS1L, IRAK1, TWF2, PFKL, ACADS, CSNK1G2, PIK3CD, MINK1, PKN1, PIM3, UBE2J2, PI4KB, MYH9, C9ORF167, PRKCD, GAK, MARK2, TYK2, PANK4, TOR2A, PNKP, DDX39, RENBP, NME3, SCYL1, PKM2, UBE2M, CLPP, MAPK3, MAP3K10, MAP3K14, DUS2L, MAP3K11, STK16, COASY, FGR, MVD, STK11, …	556	1577	12983	1.34744	0.827549	0.104034	3.4453
GOTERM_MF_FAT	GO:0003779~actin binding	26	3.18237	0.00347609	ALDOA, FMNL1, KIAA1949, DBNL, TWF2, INPPL1, MYO1G, MYO1F, ARPC4, MYH9, CAPZB, FLNA, LSP1, PPP1R9B, ARPC1B, PFN1, CORO1A, KLHL17, CFL1, PSTPIP1, FLII, VPS16, WDR1, MKL1, EMD, PARVB	556	326	12983	1.86233	0.93032	0.145037	5.17498
GOTERM_MF_FAT	GO:0001883~purine nucleoside binding	91	11.1383	0.00356119	KIFC2, ATP5D, BCKDK, XRCC3, D2HGDH, ABCF3, PIP5K1C, RPS6KB2, FES, AKT1, MAP3K6, IDH3G, NUBP2, ACTR1A, ACTR1B, DHX34, VPS4A, CSK, ITPK1, DUS1L, IRAK1, TWF2, PFKL, ACADS, CSNK1G2, PIK3CD, MINK1, PKN1, PIM3, UBE2J2, PI4KB, MYH9, C9ORF167, PRKCD, GAK, MARK2, TYK2, PANK4, TOR2A, PNKP, DDX39, RENBP, NME3, SCYL1, PKM2, UBE2M, CLPP, MAPK3, MAP3K10, MAP3K14, DUS2L, MAP3K11, STK16, COASY, FGR, MVD, STK11, …	556	1601	12983	1.32724	0.934727	0.140686	5.29847
GOTERM_MF_FAT	GO:0032553~ribonucleotide binding	102	12.4847	0.00392227	KIFC2, HRAS, XRCC3, RAB1B, RPS6KB2, MAP3K6, IDH3G, DHX34, VPS4A, RAB24, ITPK1, TWF2, CSNK1G2, PIK3CD, PIM3, UBE2J2, MYH9, C9ORF167, MARK2, PNKP, DDX39, RENBP, NME3, SCYL1, CLPP, MAPK3, ARL8A, STK16, GPN2, COASY, MVD, FGR, GNAI2, STK11, CHKB, MAP4K1, ADRBK1, CDC34, ATP6V0B, RAC2, GMPPA, RHOBTB2, SPHK2, MAP2K3, AK1, SPHK1, MYO1G, MYO1F, ATP13A2, ATP13A1, PLK3, ARF1, GRK6, RHOT2, TNK2, CLCN7, GUK1, …	556	1836	12983	1.29726	0.950532	0.14635	5.8208
GOTERM_MF_FAT	GO:0032555~purine ribonucleotide binding	102	12.4847	0.00392227	KIFC2, HRAS, XRCC3, RAB1B, RPS6KB2, MAP3K6, IDH3G, DHX34, VPS4A, RAB24, ITPK1, TWF2, CSNK1G2, PIK3CD, PIM3, UBE2J2, MYH9, C9ORF167, MARK2, PNKP, DDX39, RENBP, NME3, SCYL1, CLPP, MAPK3, ARL8A, STK16, GPN2, COASY, MVD, FGR, GNAI2, STK11, CHKB, MAP4K1, ADRBK1, CDC34, ATP6V0B, RAC2, GMPPA, RHOBTB2, SPHK2, MAP2K3, AK1, SPHK1, MYO1G, MYO1F, ATP13A2, ATP13A1, PLK3, ARF1, GRK6, RHOT2, TNK2, CLCN7, GUK1, …	556	1836	12983	1.29726	0.950532	0.14635	5.8208
GOTERM_MF_FAT	GO:0019900~kinase binding	17	2.08078	0.00426414	IRAK1, DGKQ, PFKL, RELA, ITGB2, BAD, USF1, FLNA, TRADD, DVL1, CORO1A, RPS6KA4, CCND3, GSK3A, PTK2B, RBCK1, MAP3K11	556	179	12983	2.21767	0.961957	0.150793	6.31284
GOTERM_MF_FAT	GO:0001882~nucleoside binding	91	11.1383	0.0043528	KIFC2, ATP5D, BCKDK, XRCC3, D2HGDH, ABCF3, PIP5K1C, RPS6KB2, FES, AKT1, MAP3K6, IDH3G, NUBP2, ACTR1A, ACTR1B, DHX34, VPS4A, CSK, ITPK1, DUS1L, IRAK1, TWF2, PFKL, ACADS, CSNK1G2, PIK3CD, MINK1, PKN1, PIM3, UBE2J2, PI4KB, MYH9, C9ORF167, PRKCD, GAK, MARK2, TYK2, PANK4, TOR2A, PNKP, DDX39, RENBP, NME3, SCYL1, PKM2, UBE2M, CLPP, MAPK3, MAP3K10, MAP3K14, DUS2L, MAP3K11, STK16, COASY, FGR, MVD, STK11, …	556	1612	12983	1.31819	0.964462	0.146929	6.44006
GOTERM_MF_FAT	GO:0005524~ATP binding	84	10.2815	0.00528772	KIFC2, ATP5D, BCKDK, XRCC3, ABCF3, PIP5K1C, RPS6KB2, FES, AKT1, MAP3K6, IDH3G, NUBP2, ACTR1A, ACTR1B, DHX34, VPS4A, CSK, ITPK1, IRAK1, TWF2, PFKL, CSNK1G2, PIK3CD, MINK1, PKN1, PIM3, UBE2J2, PI4KB, MYH9, C9ORF167, PRKCD, GAK, MARK2, TYK2, PANK4, TOR2A, PNKP, DDX39, RENBP, NME3, SCYL1, PKM2, UBE2M, CLPP, MAPK3, MAP3K10, MAP3K14, MAP3K11, STK16, COASY, FGR, MVD, STK11, CHKB, ABCD1, MKNK2, MAP4K1, A…	556	1477	12983	1.328	0.982679	0.16836	7.77174
GOTERM_MF_FAT	GO:0070491~transcription repressor binding	4	0.489596	0.00537997	HDAC5, RELA, KAT5, NCOR2	556	9	12983	10.3781	0.983865	0.16425	7.90217
GOTERM_MF_FAT	GO:0004674~protein serine/threonine kinase activity	31	3.79437	0.0057286	STK16, BCKDK, STK11, MKNK2, RPS6KB2, MAP4K1, ADRBK1, AKT1, MAP3K6, PPP4C, ADCK5, IRAK1, CSNK1G2, MAP2K3, MINK1, PKN1, PIM3, PRKCD, MARK2, GAK, RPS6KA4, PLK3, RPS6KA1, CCND3, GSK3A, ARAF, MAPK3, MAP3K10, GRK6, MAP3K14, MAP3K11	556	430	12983	1.68342	0.987661	0.167335	8.39356
GOTERM_MF_FAT	GO:0004672~protein kinase activity	40	4.89596	0.00691804	STK16, BCKDK, POLR2E, FGR, POLR2L, STK11, MKNK2, RPS6KB2, MAP4K1, ADRBK1, FES, AKT1, MAP3K6, PTK2B, PPP4C, CSK, ADCK5, IRAK1, CSNK1G2, MAP2K3, PKN1, MINK1, PIM3, PRKCD, MARK2, GAK, TYK2, PLK3, RPS6KA4, SCYL1, RPS6KA1, CCND3, GSK3A, ARAF, MAPK3, MAP3K10, GRK6, TNK2, MAP3K14, MAP3K11	556	606	12983	1.5413	0.995062	0.191381	10.0517
GOTERM_MF_FAT	GO:0032559~adenyl ribonucleotide binding	84	10.2815	0.00749347	KIFC2, ATP5D, BCKDK, XRCC3, ABCF3, PIP5K1C, RPS6KB2, FES, AKT1, MAP3K6, IDH3G, NUBP2, ACTR1A, ACTR1B, DHX34, VPS4A, CSK, ITPK1, IRAK1, TWF2, PFKL, CSNK1G2, PIK3CD, MINK1, PKN1, PIM3, UBE2J2, PI4KB, MYH9, C9ORF167, PRKCD, GAK, MARK2, TYK2, PANK4, TOR2A, PNKP, DDX39, RENBP, NME3, SCYL1, PKM2, UBE2M, CLPP, MAPK3, MAP3K10, MAP3K14, MAP3K11, STK16, COASY, FGR, MVD, STK11, CHKB, ABCD1, MKNK2, MAP4K1, A…	556	1497	12983	1.31026	0.99683	0.198533	10.8437
GOTERM_MF_FAT	GO:0017124~SH3 domain binding	11	1.34639	0.00782653	CYBA, GPX1, INPPL1, PLSCR3, SH3D20, ARHGAP27, MICAL1, SH3BP1, SIRPA, ADAM15, SH3BP2	556	96	12983	2.6756	0.997548	0.199584	11.2992
GOTERM_MF_FAT	GO:0019992~diacylglycerol binding	9	1.10159	0.00820947	HMHA1, CDIPT, DGKQ, DGAT1, GMIP, RASGRP4, ARAF, VAV1, PRKCD	556	68	12983	3.09054	0.998175	0.20166	11.8202
GOTERM_MF_FAT	GO:0042803~protein homodimerization activity	25	3.05998	0.00908522	MVD, STUB1, SRF, TGFB1, TRIM8, PLOD1, PYCARD, GALE, ZBTB7B, IRAK1, CEBPB, LGALS1, TREX1, MYH9, MYPOP, USF1, FLNA, USF2, RENBP, CORO1A, G6PD, MAP3K10, PPP2R4, IRF3, MAP3K11	556	334	12983	1.74781	0.999072	0.213967	13.0009
GOTERM_MF_FAT	GO:0042826~histone deacetylase binding	6	0.734394	0.00947793	MEF2B, CAMTA2, LOC729991-MEF2B, SP2, HDAC10, USF1, SIRT2	556	31	12983	4.51949	0.999314	0.215603	13.5255
GOTERM_MF_FAT	GO:0005099~Ras GTPase activator activity	10	1.22399	0.0156019	ARHGAP4, TBC1D10C, TBC1D10B, GMIP, SGSM3, SIPA1, SH3D20, ARHGAP27, ARAP1, TBC1D22A	556	91	12983	2.56601	0.999994	0.321622	21.334
GOTERM_MF_FAT	GO:0017048~Rho GTPase binding	6	0.734394	0.0219474	FMNL1, PFN1, VPS4A, FLNA, MAP3K11, DVL1	556	38	12983	3.68696	1	0.411703	28.7263
GOTERM_MF_FAT	GO:0050662~coenzyme binding	15	1.83599	0.0233691	CTBP1, D2HGDH, ACADS, SIRT6, SIRT7, SIRT2, POR, SDHA, NDOR1, G6PD, IDH3G, NDUFV1, GALE, DUS1L, DUS2L	556	181	12983	1.93514	1	0.421992	30.291
GOTERM_MF_FAT	GO:0019901~protein kinase binding	13	1.59119	0.0237361	IRAK1, RPS6KA4, CCND3, GSK3A, PTK2B, RELA, RBCK1, ITGB2, BAD, USF1, FLNA, DVL1, MAP3K11	556	147	12983	2.06503	1	0.417545	30.6897
GOTERM_MF_FAT	GO:0030528~transcription regulator activity	81	9.91432	0.0248135	TAF1C, MEF2B, SOLH, PPARD, FOSL2, PTGES2, E2F4, TMEM189-UBE2V1, ELF4, SPI1, NFKB2, MAF1, CITED4, TGFB1, AIP, BATF, HSF1, HLX, SERTAD3, RBCK1, RARA, E4F1, SUPT5H, MKL1, SSBP4, IRAK1, CTBP1, BRF1, RARG, SNAPC2, MTA2, RELA, RELB, RING1, HDAC10, HMG20B, TMEM189, JUNB, TAF10, MED15, MAP3K10, MNT, THAP7, CAMTA2, SBNO2, ELL, NFKBIB, CRTC1, TFE3, TFEB, SRF, STAT6, NR1H2, NMRAL1, BCL3, PEX14, ENO1, ZBTB7B…	556	1512	12983	1.25093	1	0.422586	31.8478
GOTERM_MF_FAT	GO:0016651~oxidoreductase activity, acting on NADH or NADPH	9	1.10159	0.0252286	CYB5R3, NDUFS7, NDUFS6, CYBA, NDUFB10, NDUFB7, NDUFV1, NDUFS8, POR	556	83	12983	2.53201	1	0.41899	32.2891
GOTERM_MF_FAT	GO:0008092~cytoskeletal protein binding	32	3.91677	0.0265346	ALDOA, ADORA2A, ARPC4, CAPZB, PFN1, SORBS3, PSTPIP1, VPS16, MKL1, EMD, FMNL1, DBNL, KIAA1949, TWF2, INPPL1, MYO1G, MYO1F, MYH9, FLNA, CAPN1, LSP1, PPP1R9B, ARPC1B, CORO1A, CAPN10, KLHL17, CFL1, CALM3, FLII, ARL8A, WDR1, PARVB	556	504	12983	1.48259	1	0.42652	33.6604
GOTERM_MF_FAT	GO:0031267~small GTPase binding	10	1.22399	0.0286974	FMNL1, PFN1, SPHK2, SGSM3, RANBP3, VPS4A, FGD3, FLNA, MAP3K11, DVL1	556	101	12983	2.31195	1	0.443549	35.8742
GOTERM_MF_FAT	GO:0004198~calcium-dependent cysteine-type endopeptidase activity	4	0.489596	0.0287165	SOLH, CAPN10, CAPNS1, CAPN1	556	16	12983	5.83768	1	0.43534	35.8934
GOTERM_MF_FAT	GO:0004715~non-membrane spanning protein tyrosine kinase activity	6	0.734394	0.0295401	TYK2, FGR, PTK2B, TNK2, FES, CSK	556	41	12983	3.41718	1	0.436432	36.7179
GOTERM_MF_FAT	GO:0008289~lipid binding	29	3.54957	0.0300148	TSPO, PPARD, CDIPT, LPAR2, AKT1, STARD3, HMHA1, GMIP, RASGRP4, RARA, GLTPD1, PLCB2, AP2M1, ESRRA, DGKQ, ACADS, INPPL1, NCF4, HS1BP3, VAV1, PRKCD, DGAT1, RAB35, PRAM1, ARAF, ANXA11, ARAP1, EPN1, SH3GL1	556	450	12983	1.50482	1	0.433688	37.1887
GOTERM_MF_FAT	GO:0001727~lipid kinase activity	5	0.611995	0.0336142	SPHK2, PIK3CD, SPHK1, PIP5K1C, PI4KB	556	29	12983	4.02599	1	0.463552	40.6528
GOTERM_MF_FAT	GO:0008137~NADH dehydrogenase (ubiquinone) activity	6	0.734394	0.0354182	NDUFS7, NDUFS6, NDUFB10, NDUFB7, NDUFV1, NDUFS8	556	43	12983	3.25824	1	0.473521	42.3211
GOTERM_MF_FAT	GO:0050136~NADH dehydrogenase (quinone) activity	6	0.734394	0.0354182	NDUFS7, NDUFS6, NDUFB10, NDUFB7, NDUFV1, NDUFS8	556	43	12983	3.25824	1	0.473521	42.3211
GOTERM_MF_FAT	GO:0003954~NADH dehydrogenase activity	6	0.734394	0.0354182	NDUFS7, NDUFS6, NDUFB10, NDUFB7, NDUFV1, NDUFS8	556	43	12983	3.25824	1	0.473521	42.3211
GOTERM_MF_FAT	GO:0016811~hydrolase activity, acting on carbon-nitrogen (but not peptide) bonds, in linear amides	7	0.856793	0.0367323	HDAC5, MTA2, HDAC10, SIRT6, SIRT7, HDAC11, SIRT2	556	58	12983	2.81819	1	0.478301	43.5086
GOTERM_MF_FAT	GO:0004177~aminopeptidase activity	5	0.611995	0.0375191	NPEPL1, PEPD, RNPEPL1, DPP7, RNPEP	556	30	12983	3.89179	1	0.478005	44.2086
GOTERM_MF_FAT	GO:0005100~Rho GTPase activator activity	5	0.611995	0.0375191	ARHGAP4, GMIP, SH3D20, ARHGAP27, ARAP1	556	30	12983	3.89179	1	0.478005	44.2086
GOTERM_MF_FAT	GO:0015078~hydrogen ion transmembrane transporter activity	9	1.10159	0.0384062	ATP5D, ATP6V0C, TCIRG1, UQCRC1, UQCR11, COX8A, ATP6V0D1, ATP6V0B, SLC9A1	556	90	12983	2.33507	1	0.478633	44.9882
GOTERM_MF_FAT	GO:0003712~transcription cofactor activity	24	2.93758	0.0387344	NFKBIB, CRTC1, RELB, RING1, PMF1, NFKB2, KAT5, CITED4, JUNB, ATXN7L3, AIP, GPS2, HDAC5, TAF10, MAP3K10, MNT, PEX14, IRF3, RARA, E4F1, MKL1, SCAND1, NCOR2, ENO1	556	363	12983	1.54385	1	0.474286	45.274
GOTERM_MF_FAT	GO:0008022~protein C-terminus binding	12	1.46879	0.0392914	HRAS, CORO1A, CTBP1, TRIM3, PEX16, VPS4A, MID1IP1, SLC9A3R1, CSK, PRKCD, ERCC1, SREBF2	556	141	12983	1.9873	1	0.472096	45.7559
GOTERM_MF_FAT	GO:0017016~Ras GTPase binding	9	1.10159	0.0406042	FMNL1, PFN1, SPHK2, SGSM3, RANBP3, VPS4A, FLNA, MAP3K11, DVL1	556	91	12983	2.30941	1	0.476465	46.8761
GOTERM_MF_FAT	GO:0003713~transcription coactivator activity	16	1.95838	0.0414401	CRTC1, NFKBIB, RING1, NFKB2, PMF1, KAT5, CITED4, ATXN7L3, JUNB, AIP, TAF10, MNT, RARA, E4F1, MKL1, SCAND1	556	214	12983	1.74585	1	0.476671	47.578
GOTERM_MF_FAT	GO:0051020~GTPase binding	10	1.22399	0.0436338	FMNL1, PFN1, SPHK2, SGSM3, RANBP3, VPS4A, FGD3, FLNA, MAP3K11, DVL1	556	109	12983	2.14227	1	0.48789	49.3792
GOTERM_MF_FAT	GO:0004709~MAP kinase kinase kinase activity	4	0.489596	0.0452253	MAP3K6, MAP3K10, MAP3K14, MAP3K11	556	19	12983	4.91594	1	0.493813	50.6495
GOTERM_MF_FAT	GO:0008430~selenium binding	5	0.611995	0.046077	C17ORF37, SEPW1, GPX1, SELO, GPX4	556	32	12983	3.64855	1	0.493831	51.317
GOTERM_MF_FAT	GO:0051287~NAD or NADH binding	6	0.734394	0.0492043	CTBP1, IDH3G, NDUFV1, SIRT6, SIRT7, SIRT2	556	47	12983	2.98094	1	0.510707	53.6963

## Sheet: negative40_aveexp50
Category	Term	Count	%	PValue	Genes	List Total	Pop Hits	Pop Total	Fold Enrichment	Bonferroni	Benjamini	FDR		Category	Term	Count	%	PValue	Genes	List Total	Pop Hits	Pop Total	Fold Enrichment	Bonferroni	Benjamini	FDR
GOTERM_BP_FAT	GO:0006350~transcription	141	26.0628	1.68628e-24	ITGB3BP, ZNF630, ZNF451, NAA15, REST, MED21, ZNF253, CNOT6, CNOT4, ESF1, ZNF184, EPC2, ZNF182, SIN3A, CASP8AP2, ZNF187, ZNF248, MIER3, ZNF443, ZNF445, CCAR1, ZNF43, ZNF45, ZNF440, GABPA, ZHX1, MTPAP, ZNF649, ZNF813, ZNF791, MED13, ZNF37A, SUZ12, ZNF234, ZNF192, ZNF439, TRIM33, ZNF197, ZNF433, MGA, ZNF431, ZNF587, MYNN, IRAK1BP1, ZNF430, ZNF611, GPBP1L1, ZNF131, TAF9B, ZNF510, TADA1, ZNF227, TCERG…	386	2101	13528	2.35201	2.34224e-21	2.34224e-21	2.77575e-21		BIOCARTA	h_ctcfPathway:CTCF: First Multivalent Nuclear Factor	4	0.739372	0.00737017	PIK3CB, SMAD5, SMAD4, RPS6KB1	31	20	1437	9.27097	0.546848	0.546848	7.97887
GOTERM_BP_FAT	GO:0045449~regulation of transcription	151	27.9113	3.92477e-20	ITGB3BP, ZNF630, ZNF451, NAA15, REST, MED21, ZNF253, CNOT6, CNOT4, ESF1, ZNF184, EPC2, ZNF182, SIN3A, CASP8AP2, ZNF187, ZNF248, MIER3, ZNF443, ZNF445, CCAR1, ZNF43, ZNF45, PCBD2, ZNF440, GABPA, ZHX1, ZNF649, ZNF813, ZNF791, MED13, ZNF37A, SUZ12, ZNF234, ZNF192, ZNF439, TRIM33, ZNF197, SMARCAL1, ZNF433, MGA, ZNF431, ZNF587, MYNN, IRAK1BP1, ZNF430, ZNF611, GPBP1L1, ZNF131, TAF9B, ZNF510, TADA1, ZNF…	386	2601	13528	2.03462	5.4515e-17	2.72575e-17	6.46049e-17
GOTERM_BP_FAT	GO:0006355~regulation of transcription, DNA-dependent	107	19.7782	1.78678e-14	ZNF630, NAA15, REST, ZNF253, MED21, ZNF184, ZNF182, SIN3A, ZNF187, ZNF248, ZNF443, ZNF445, ZNF43, ZNF45, PCBD2, ZNF440, GABPA, ZHX1, ZNF791, ZNF649, ZNF813, MED13, ZNF37A, ZNF192, ZNF234, SUZ12, ZNF439, ZNF197, SMARCAL1, ZNF433, MGA, ZNF431, ZNF587, ZNF611, ZNF430, TAF9B, ZNF131, ZNF510, ZNF227, ZNF429, ZNF799, ZNF69, ZNF527, ZNF624, RFX7, SMAD5, SMAD4, RYBP, SMAD2, ZNF320, ZNF498, SMARCC1, ZNF85…	386	1773	13528	2.11505	2.48278e-11	8.27594e-12	2.94209e-11		KEGG_PATHWAY	hsa03040:Spliceosome	9	1.66359	0.000476994	NCBP2, TCERG1, DDX46, CRNKL1, SR140, CDC5L, THOC2, RBMX, THOC1	76	126	5085	4.77914	0.0511285	0.0511285	0.537598
GOTERM_BP_FAT	GO:0051252~regulation of RNA metabolic process	108	19.963	3.06331e-14	ZNF630, NAA15, SYNCRIP, REST, ZNF253, MED21, ZNF184, ZNF182, SIN3A, ZNF187, ZNF248, ZNF443, ZNF445, ZNF43, ZNF45, PCBD2, ZNF440, GABPA, ZHX1, ZNF791, ZNF649, ZNF813, MED13, ZNF37A, SUZ12, ZNF192, ZNF234, ZNF439, ZNF197, SMARCAL1, ZNF433, MGA, ZNF431, ZNF587, ZNF611, ZNF430, TAF9B, ZNF131, ZNF510, ZNF227, ZNF429, ZNF799, ZNF69, ZNF527, ZNF624, RFX7, SMAD5, SMAD4, RYBP, SMAD2, ZNF320, ZNF498, SMARC…	386	1813	13528	2.08772	4.2562e-11	1.06405e-11	5.04374e-11		KEGG_PATHWAY	hsa03018:RNA degradation	6	1.10906	0.00140575	CNOT10, TTC37, SKIV2L2, CNOT6, CNOT4, DDX6	76	57	5085	7.04294	0.143363	0.0744531	1.5768
GOTERM_BP_FAT	GO:0006396~RNA processing	37	6.83919	2.49545e-06	NCBP2, PPP4R2, PRPF4B, RNMT, CRNKL1, SR140, TYW3, UTP15, SYNCRIP, SKIV2L2, INTS2, ZNF638, PUS7L, WDR36, DDX46, AGGF1, TYW1, NUDT21, PRKRA, SFRS2IP, RBM28, CCAR1, KRR1, C1ORF25, MTPAP, MPHOSPH10, SMAD2, CDC5L, RBMX, CCDC76, TRNT1, PHAX, SFRS12IP1, THOC2, RBM16, UTP14C, THOC1	386	547	13528	2.37061	0.00346018	0.000692996	0.00410763		KEGG_PATHWAY	hsa00280:Valine, leucine and isoleucine degradation	4	0.739372	0.0264882	DBT, ACADSB, BCKDHB, HIBCH	76	44	5085	6.08254	0.947817	0.62631	26.1627
GOTERM_BP_FAT	GO:0006405~RNA export from nucleus	7	1.2939	0.00098879	XPOT, NCBP2, NUP133, PHAX, NUP107, THOC2, THOC1	386	41	13528	5.98357	0.746935	0.204686	1.61525		KEGG_PATHWAY	hsa05210:Colorectal cancer	5	0.924214	0.034718	PIK3CB, MSH2, SOS1, SMAD4, SMAD2	76	84	5085	3.98261	0.97949	0.621565	32.9159
GOTERM_BP_FAT	GO:0008380~RNA splicing	19	3.51201	0.00130599	NCBP2, PPP4R2, PRPF4B, CRNKL1, MPHOSPH10, SYNCRIP, SKIV2L2, ZNF638, CDC5L, RBMX, PHAX, SFRS12IP1, DDX46, NUDT21, SFRS2IP, THOC2, RBM28, CCAR1, THOC1	386	284	13528	2.34467	0.837196	0.22842	2.1282
GOTERM_BP_FAT	GO:0051168~nuclear export	8	1.47874	0.00150901	XPOT, NCBP2, NUP133, PHAX, XPO1, NUP107, THOC2, THOC1	386	60	13528	4.67288	0.877249	0.230642	2.45518		PANTHER_PATHWAY	P00047:PDGF signaling pathway	10	1.84843	0.000968787	TCERG1, ELF2, PIK3CB, SOS1, PIK3C3, GABPA, PRKCI, AKAP9, RPS6KB1, ITPR2	43	181	2857	3.67082	0.0537492	0.0537492	0.956146
GOTERM_BP_FAT	GO:0050657~nucleic acid transport	10	1.84843	0.00175467	XPOT, NCBP2, NUP133, PHAX, XPO1, TNKS, NUP107, THOC2, NUP43, THOC1	386	97	13528	3.61305	0.912785	0.237415	2.84948		PANTHER_PATHWAY	P00057:Wnt signaling pathway	11	2.03327	0.0190558	SMARCAD1, CSNK1G1, SMARCC1, SMARCAL1, SMAD5, SMAD4, PRKCI, SMAD2, ZRANB3, HLTF, ITPR2	43	332	2857	2.20139	0.666015	0.422086	17.3626
GOTERM_BP_FAT	GO:0051236~establishment of RNA localization	10	1.84843	0.00175467	XPOT, NCBP2, NUP133, PHAX, XPO1, TNKS, NUP107, THOC2, NUP43, THOC1	386	97	13528	3.61305	0.912785	0.237415	2.84948		PANTHER_PATHWAY	P00053:T cell activation	6	1.10906	0.0294964	PIK3CB, SOS1, PIK3C3, PRKCI, AKAP9, ITPR2	43	120	2857	3.32209	0.818516	0.433831	25.6787
GOTERM_BP_FAT	GO:0050658~RNA transport	10	1.84843	0.00175467	XPOT, NCBP2, NUP133, PHAX, XPO1, TNKS, NUP107, THOC2, NUP43, THOC1	386	97	13528	3.61305	0.912785	0.237415	2.84948		PANTHER_PATHWAY	P00010:B cell activation	5	0.924214	0.0345937	PIK3CB, SOS1, PRKCI, AKAP9, ITPR2	43	85	2857	3.90834	0.865575	0.394492	29.4586
GOTERM_BP_FAT	GO:0046907~intracellular transport	33	6.09982	0.00214509	NCBP2, XPO1, RAB3GAP2, MUTED, LMAN1, MUDENG, PEX1, CEP57, STX17, GOPC, PIKFYVE, TLK1, APPBP2, EXOC5, CLINT1, SCAMP1, XPOT, NUP133, ARL1, OPA1, PRKCI, ERGIC2, ANKRD27, TRNT1, PHAX, ATP2C1, TOMM70A, USO1, NUP107, GOSR1, THOC2, SPAST, THOC1	386	657	13528	1.76033	0.949345	0.257901	3.47304
GOTERM_BP_FAT	GO:0006397~mRNA processing	20	3.69686	0.00214646	NCBP2, PPP4R2, RNMT, PRPF4B, CRNKL1, MTPAP, SYNCRIP, SKIV2L2, CDC5L, RBMX, PHAX, SFRS12IP1, DDX46, NUDT21, SFRS2IP, THOC2, RBM28, RBM16, CCAR1, THOC1	386	321	13528	2.18359	0.949442	0.237636	3.47523		REACTOME_PATHWAY	REACT_152:Cell Cycle, Mitotic	19	3.51201	2.05187e-05	ITGB3BP, NUP133, XPO1, CEP192, CEP76, CDC23, CDK6, AKAP9, CP110, CEP63, PCM1, CENPJ, ORC2L, CEP57, CENPC1, CEP290, CLASP1, NUP107, NUP43	70	304	3398	3.03393	0.000758911	0.000758911	0.0184225
GOTERM_BP_FAT	GO:0006403~RNA localization	10	1.84843	0.00216814	XPOT, NCBP2, NUP133, PHAX, XPO1, TNKS, NUP107, THOC2, NUP43, THOC1	386	100	13528	3.50466	0.950945	0.22216	3.50975
GOTERM_BP_FAT	GO:0006974~response to DNA damage stimulus	22	4.06654	0.00234631	ESCO1, REV1, MSH2, RINT1, SMC5, ZNF12, WRN, TOPORS, CEP63, RAD50, ATRX, ERCC8, ANKRD17, FANCM, EPC2, RIF1, RAD18, PARG, TLK1, PMS1, RAD17, REV3L	386	373	13528	2.06709	0.961721	0.221969	3.79296
GOTERM_BP_FAT	GO:0031023~microtubule organizing center organization	6	1.10906	0.00292259	HAUS6, SASS6, CP110, PLK1S1, PCM1, CENPJ	386	35	13528	6.00799	0.982844	0.252026	4.70366
GOTERM_BP_FAT	GO:0000226~microtubule cytoskeleton organization	12	2.21811	0.00321043	SS18, HAUS6, SASS6, CEP120, TNKS, CLASP1, CP110, PLK1S1, PCM1, CEP63, CENPJ, SPAST	386	147	13528	2.86095	0.988512	0.257523	5.15548
GOTERM_BP_FAT	GO:0016071~mRNA metabolic process	21	3.8817	0.00465401	NCBP2, PPP4R2, RNMT, PRPF4B, CRNKL1, MTPAP, SYNCRIP, SKIV2L2, CDC5L, RBMX, PHAX, SFRS12IP1, DDX46, GSPT1, NUDT21, SFRS2IP, THOC2, RBM28, RBM16, CCAR1, THOC1	386	370	13528	1.98913	0.998465	0.333003	7.39136
GOTERM_BP_FAT	GO:0015931~nucleobase, nucleoside, nucleotide and nucleic acid transport	10	1.84843	0.00493431	XPOT, NCBP2, NUP133, PHAX, XPO1, TNKS, NUP107, THOC2, NUP43, THOC1	386	113	13528	3.10147	0.998962	0.332463	7.81971
GOTERM_BP_FAT	GO:0032259~methylation	8	1.47874	0.0058024	ZCCHC4, ATRX, SUZ12, METTL14, GSPT1, METTL4, MTR, SUV39H2	386	76	13528	3.68912	0.999691	0.361769	9.13456
GOTERM_BP_FAT	GO:0034470~ncRNA processing	13	2.40296	0.00730133	TRNT1, CCDC76, PUS7L, KRR1, WDR36, C1ORF25, TYW1, MPHOSPH10, TYW3, UTP15, SMAD2, INTS2, UTP14C	386	187	13528	2.4364	0.999962	0.414754	11.3635
GOTERM_BP_FAT	GO:0007099~centriole replication	3	0.554529	0.0112321	SASS6, CP110, CENPJ	386	6	13528	17.5233	1	0.543644	16.9673
GOTERM_BP_FAT	GO:0051028~mRNA transport	8	1.47874	0.0119092	NCBP2, NUP133, XPO1, TNKS, NUP107, THOC2, NUP43, THOC1	386	87	13528	3.22268	1	0.54726	17.8983
GOTERM_BP_FAT	GO:0051297~centrosome organization	5	0.924214	0.0123738	HAUS6, SASS6, CP110, PCM1, CENPJ	386	32	13528	5.47604	1	0.544387	18.5315
GOTERM_BP_FAT	GO:0048193~Golgi vesicle transport	10	1.84843	0.0125515	SCAMP1, ARL1, GOPC, MUTED, EXOC5, GOSR1, LMAN1, CLINT1, ERGIC2, SPAST	386	131	13528	2.67532	1	0.53364	18.7724
GOTERM_BP_FAT	GO:0007017~microtubule-based process	15	2.77264	0.0137426	HAUS6, CEP120, OPA1, CP110, PLK1S1, CEP63, PCM1, CENPJ, SS18, SASS6, PEX1, TUBD1, CLASP1, TNKS, SPAST	386	253	13528	2.07786	1	0.551062	20.3704
GOTERM_BP_FAT	GO:0034660~ncRNA metabolic process	14	2.5878	0.0146315	KRR1, C1ORF25, UTP15, TYW3, MPHOSPH10, INTS2, TRNT1, PUS7L, CCDC76, WDR36, TYW1, LARS, TARSL2, UTP14C	386	230	13528	2.13327	1	0.559097	21.5435
GOTERM_BP_FAT	GO:0006281~DNA repair	16	2.95749	0.0160286	ESCO1, REV1, MSH2, SMC5, ZNF12, WRN, RAD50, ATRX, ANKRD17, FANCM, ERCC8, EPC2, RAD18, PMS1, RAD17, REV3L	386	284	13528	1.97446	1	0.578204	23.3547
GOTERM_BP_FAT	GO:0016568~chromatin modification	15	2.77264	0.0252627	SMARCAD1, TADA1, HLTF, SUV39H2, SUZ12, CHD9, PHF17, EPC2, BPTF, SMARCC1, SMARCAL1, PBRM1, TLK1, CHD6, KDM5B	386	274	13528	1.91861	1	0.731881	34.3733
GOTERM_BP_FAT	GO:0051298~centrosome duplication	3	0.554529	0.0254764	SASS6, CP110, CENPJ	386	9	13528	11.6822	1	0.722015	34.6098
GOTERM_BP_FAT	GO:0006829~zinc ion transport	4	0.739372	0.029727	SLC39A8, SLC30A9, SLC30A6, SLC30A7	386	24	13528	5.84111	1	0.764351	39.1496
GOTERM_BP_FAT	GO:0006888~ER to Golgi vesicle-mediated transport	5	0.924214	0.0308904	GOPC, GOSR1, LMAN1, ERGIC2, SPAST	386	42	13528	4.17222	1	0.766081	40.3395
GOTERM_BP_FAT	GO:0006259~DNA metabolic process	23	4.25139	0.0323499	ESCO1, REV1, MSH2, NOL8, SMC5, ZNF12, WRN, TSN, RAD50, POT1, ATRX, ERCC8, ANKRD17, FANCM, EPC2, ORC2L, SMARCAL1, RAD18, TOP2B, PMS1, RAD17, REV3L, MED1	386	506	13528	1.59303	1	0.770866	41.8015
GOTERM_BP_FAT	GO:0006298~mismatch repair	4	0.739372	0.033087	ANKRD17, MSH2, ZNF12, PMS1	386	25	13528	5.60746	1	0.767875	42.5269
GOTERM_BP_FAT	GO:0022613~ribonucleoprotein complex biogenesis	11	2.03327	0.0332916	NCBP2, PHAX, KRR1, WDR36, CRNKL1, GTPBP10, MPHOSPH10, UTP15, SFRS2IP, BMS1, UTP14C	386	180	13528	2.14174	1	0.759523	42.7268
GOTERM_BP_FAT	GO:0007049~cell cycle	32	5.91497	0.035094	HAUS6, CEP120, SENP5, KIAA1009, CASP8AP2, PBRM1, TLK1, TNKS, CLASP1, CCAR1, CKAP2, ESCO1, PDS5A, MSH2, RINT1, CDC23, CDK6, CP110, CDC5L, PLK1S1, CEP63, CENPJ, RAD50, SUV39H2, MPHOSPH9, SASS6, RIF1, GSPT1, NUP43, UTP14C, RAD17, SPAST	386	776	13528	1.44522	1	0.767637	44.4594
GOTERM_BP_FAT	GO:0051276~chromosome organization	22	4.06654	0.0378783	SMARCAD1, MSH2, ARID4B, CDC23, TADA1, WRN, HLTF, RAD50, POT1, SUV39H2, SUZ12, CHD9, PHF17, EPC2, BPTF, H2AFV, SMARCC1, SMARCAL1, PBRM1, TLK1, CHD6, KDM5B	386	485	13528	1.58974	1	0.783991	47.0395
GOTERM_BP_FAT	GO:0006730~one-carbon metabolic process	8	1.47874	0.0407496	ZCCHC4, ATRX, SUZ12, METTL14, GSPT1, METTL4, MTR, SUV39H2	386	112	13528	2.50333	1	0.799149	49.582
GOTERM_BP_FAT	GO:0043414~biopolymer methylation	6	1.10906	0.0464399	ATRX, SUZ12, METTL14, GSPT1, MTR, SUV39H2	386	69	13528	3.04753	1	0.83223	54.2857
GOTERM_MF_FAT	GO:0008270~zinc ion binding	143	26.4325	2.23104e-20	ZNF630, ZNF451, REST, ZNF638, ZNF253, CNOT4, ZNF184, ZNF182, ZNF187, ZNF248, ZNF443, ZNF445, ZNF43, ESCO1, ZNF45, ZNF440, ZHX1, ZNF649, ZNF813, ZNF791, UBR1, ZNF37A, SUZ12, ZNF234, ZNF192, MIB1, ZNF439, NAPEPLD, TRIM33, ZNF197, MLLT10, ZNF433, RAD18, ZNF431, ZNF587, MYNN, ZNF430, ZNF611, ZNF131, ZNF510, MYO9A, ZNF227, ZNF429, ZNF799, ANKIB1, TNKS, SLC30A9, SLC30A6, SLC30A7, ZC3H14, ZNF527, ZNF69,…	381	2311	12983	2.10856	1.03297e-17	1.03297e-17	3.17804e-17
GOTERM_MF_FAT	GO:0003677~DNA binding	143	26.4325	5.01962e-20	ZNF630, ZNF451, REST, ZNF638, ZNF253, ZNF184, ZNF182, SIN3A, H2AFV, ZNF187, ZNF248, MIER3, ZNF443, ZNF445, PMS1, ZNF43, ESCO1, ZNF45, ZNF440, GABPA, ZHX1, ZNF649, ZNF813, ZNF791, ZNF37A, ZNF234, ZNF192, ZNF439, TRIM33, ZNF197, MLLT10, SMARCAL1, ZNF433, RAD18, MGA, ZNF431, ZNF587, MYNN, ZNF611, ZNF430, GPBP1L1, ZNF131, TAF9B, ZNF510, ZNF227, ZNF429, ZNF799, CENPC1, PBRM1, SLC30A9, ZNF527, ZNF69, Z…	381	2331	12983	2.09047	2.32408e-17	1.16204e-17	7.15029e-17
GOTERM_MF_FAT	GO:0046914~transition metal ion binding	151	27.9113	5.07739e-16	ZNF630, ZNF451, ZNF638, EPT1, REST, ZNF253, CNOT4, ZNF184, ZNF182, ZNF187, ZNF248, PIK3C3, ZNF443, ZNF445, ZNF43, ESCO1, ZNF45, ZNF440, ZHX1, ZNF649, ZNF813, ZNF791, UBR1, ZNF37A, SUZ12, ZNF234, ZNF192, MIB1, ZNF439, NAPEPLD, TRIM33, ZNF197, ATP2C1, MLLT10, ZNF433, RAD18, ZNF431, ZNF587, MYNN, ZNF430, ZNF611, ZNF131, ZNF510, MYO9A, ZNF227, ZNF429, ZNF799, ANKIB1, LIAS, TNKS, SLC30A9, SLC30A6, SLC…	381	2785	12983	1.84757	2.57017e-13	8.57092e-14	7.88258e-13
GOTERM_MF_FAT	GO:0003723~RNA binding	51	9.42699	8.98891e-09	NCBP2, XPO1, RNMT, CRNKL1, SYNCRIP, ZNF638, CNOT6, PDCD4, LARP1, CNOT4, PUS7L, ANKRD17, DDX18, PUM2, RBM12, KRR1, RBM41, NOL8, G3BP1, MTPAP, CDC5L, LARP4, THOC2, MATR3, THOC1, SR140, LARP1B, STAU2, DDX46, NUDT21, PRKRA, SEPSECS, RBM27, TNRC6A, RBM28, RBM26, XPOT, ZC3H14, C1ORF25, IREB2, TSN, ANKHD1, RBMX, DDX6, FXR1, TRNT1, PHAX, CDKN2AIP, SRBD1, RBM16, DDX52	381	718	12983	2.42045	4.16185e-06	1.04047e-06	1.28044e-05
GOTERM_MF_FAT	GO:0046872~metal ion binding	173	31.9778	2.20124e-08	ZNF630, ZNF451, ZNF638, EPT1, REST, ZNF253, CNOT6, CNOT4, ZNF184, ZNF182, ZNF187, ZNF248, PIK3C3, PHOSPHO2, ZNF443, ZNF445, ZNF43, ESCO1, ZNF45, OPA1, NUDT13, ZNF440, ZHX1, ZNF813, ZNF649, ZNF791, UBR1, ZNF37A, SUZ12, ZNF234, ZNF192, MIB1, ZNF439, NAPEPLD, TRIM33, ZNF197, ATP9B, ATP2C1, MLLT10, ZNF433, RAD18, ZNF431, ZNF587, MYNN, ZNF430, ZNF611, ZNF131, ZNF510, KIAA1919, MYO9A, MST4, ZNF227, ZNF…	381	4140	12983	1.42395	1.01917e-05	2.03835e-06	3.1356e-05
GOTERM_MF_FAT	GO:0043169~cation binding	174	32.1627	2.53533e-08	ZNF630, ZNF451, ZNF638, EPT1, REST, ZNF253, CNOT6, CNOT4, ZNF184, ZNF182, ZNF187, ZNF248, PIK3C3, PHOSPHO2, ZNF443, ZNF445, ZNF43, ESCO1, ZNF45, OPA1, NUDT13, ZNF440, ZHX1, ZNF813, ZNF649, ZNF791, UBR1, ZNF37A, SUZ12, ZNF234, ZNF192, MIB1, ZNF439, NAPEPLD, TRIM33, ZNF197, ATP9B, ATP2C1, MLLT10, ZNF433, RAD18, ZNF431, ZNF587, MYNN, ZNF430, ZNF611, ZNF131, ZNF510, KIAA1919, MYO9A, MST4, ZNF227, ZNF…	381	4179	12983	1.41882	1.17385e-05	1.95643e-06	3.6115e-05
GOTERM_MF_FAT	GO:0043167~ion binding	174	32.1627	7.9926e-08	ZNF630, ZNF451, ZNF638, EPT1, REST, ZNF253, CNOT6, CNOT4, ZNF184, ZNF182, ZNF187, ZNF248, PIK3C3, PHOSPHO2, ZNF443, ZNF445, ZNF43, ESCO1, ZNF45, OPA1, NUDT13, ZNF440, ZHX1, ZNF813, ZNF649, ZNF791, UBR1, ZNF37A, SUZ12, ZNF234, ZNF192, MIB1, ZNF439, NAPEPLD, TRIM33, ZNF197, ATP9B, ATP2C1, MLLT10, ZNF433, RAD18, ZNF431, ZNF587, MYNN, ZNF430, ZNF611, ZNF131, ZNF510, KIAA1919, MYO9A, MST4, ZNF227, ZNF…	381	4241	12983	1.39808	3.70051e-05	5.28652e-06	0.000113852
GOTERM_MF_FAT	GO:0004386~helicase activity	19	3.51201	1.35429e-07	SMARCAD1, HELQ, G3BP1, SKIV2L2, WRN, HLTF, DDX6, ATRX, CHD9, FANCM, ERCC8, DDX18, DDX46, SMARCAL1, DHX36, DHX40, ZRANB3, CHD6, DDX52	381	140	12983	4.62462	6.27015e-05	7.8379e-06	0.000192914
GOTERM_MF_FAT	GO:0070035~purine NTP-dependent helicase activity	12	2.21811	0.000133664	FANCM, DDX46, DDX18, HELQ, G3BP1, SKIV2L2, DHX36, WRN, DHX40, CHD6, DDX52, DDX6	381	98	12983	4.17259	0.0600141	0.00685312	0.190231
GOTERM_MF_FAT	GO:0008026~ATP-dependent helicase activity	12	2.21811	0.000133664	FANCM, DDX46, DDX18, HELQ, G3BP1, SKIV2L2, DHX36, WRN, DHX40, CHD6, DDX52, DDX6	381	98	12983	4.17259	0.0600141	0.00685312	0.190231
GOTERM_MF_FAT	GO:0042623~ATPase activity, coupled	19	3.51201	0.00109661	HELQ, G3BP1, SKIV2L2, WRN, DDX6, FANCM, ERCC8, DDX18, DDX46, PEX1, BPTF, ATP9B, ATP2C1, SMARCAL1, DHX36, DHX40, CHD6, SPAST, DDX52	381	272	12983	2.38032	0.398308	0.0495321	1.55079
GOTERM_MF_FAT	GO:0016887~ATPase activity	21	3.8817	0.00199676	HELQ, MSH2, G3BP1, SKIV2L2, WRN, HLTF, DDX6, FANCM, ERCC8, DDX18, DDX46, PEX1, BPTF, ATP2C1, ATP9B, SMARCAL1, DHX36, DHX40, CHD6, DDX52, SPAST	381	334	12983	2.14251	0.603637	0.0806878	2.80702
GOTERM_MF_FAT	GO:0000166~nucleotide binding	88	16.2662	0.00276619	NCBP2, CDK19, HELQ, PRPF4B, FASTKD2, GTPBP10, SYNCRIP, ZNF12, SKIV2L2, RPS6KB1, CNOT4, FANCM, ANKRD17, DDX18, PEX1, LACE1, PIK3C3, CDK12, TLK1, DHX36, TOP2B, TARSL2, RBM12, PMS1, ARL1, OPA1, RBM41, CSNK1G1, PIK3CB, TRPM7, NOL8, G3BP1, PRKCI, MTPAP, CDK6, HLTF, RAD50, ATP2C1, ATP9B, SCYL2, SMARCAL1, EFTUD1, TXNRD1, ZNF587, MATR3, RAD17, SPAST, REV3L, SMARCAD1, ACADSB, SR140, UBA6, AKAP9, MTIF2, MS…	381	2245	12983	1.33572	0.722663	0.101364	3.86898
GOTERM_MF_FAT	GO:0030528~transcription regulator activity	63	11.6451	0.00360988	ZNF85, ELF2, ZKSCAN1, REST, ZNF253, MED21, ZKSCAN2, BLZF1, SIN3A, ZNF187, CASP8AP2, ZNF148, CDK12, CEP290, ZNF445, KDM5B, ZNF33A, ZNF45, ZNF92, GABPA, ZHX1, MED13, HLTF, ZNF37A, ZNF192, ZNF138, DCAF6, BPTF, ZNF197, MLLT10, ZNF136, C19ORF2, MGA, CAND1, MYNN, MED1, THOC1, TAF9B, ZNF131, TADA1, ZNF35, NFYA, TCERG1, ZSCAN21, NFAT5, ZNF268, SLC30A9, TRIP11, GTF3C3, ZNF69, JARID2, CREB1, SMAD5, RYBP, Z…	381	1512	12983	1.41984	0.81258	0.12085	5.02103
GOTERM_MF_FAT	GO:0003682~chromatin binding	12	2.21811	0.00461219	ATRX, SUZ12, CHD9, SMARCC1, ARID4B, PBRM1, TRIM24, REST, CHD6, TOP2B, MED1, SUV39H2	381	150	12983	2.72609	0.88239	0.141771	6.37298
GOTERM_MF_FAT	GO:0005524~ATP binding	61	11.2754	0.00519932	CDK19, FASTKD2, PRPF4B, HELQ, ZNF12, SKIV2L2, RPS6KB1, FANCM, ANKRD17, DDX18, PEX1, LACE1, PIK3C3, CDK12, DHX36, TLK1, TOP2B, TARSL2, PMS1, CSNK1G1, TRPM7, PIK3CB, G3BP1, PRKCI, MTPAP, CDK6, HLTF, RAD50, SCYL2, ATP9B, ATP2C1, SMARCAL1, ZNF587, RAD17, SPAST, SMARCAD1, UBA6, AKAP9, MST4, MYO9A, RIOK2, BMS1, CHD9, DDX46, PIKFYVE, LARS, AKD1, CHD6, SPATA5, MSH2, SMC5, WRN, ATAD1, DDX6, TRNT1, NUBPL, …	381	1477	12983	1.40734	0.910504	0.148626	7.15659
GOTERM_MF_FAT	GO:0032559~adenyl ribonucleotide binding	61	11.2754	0.00687432	CDK19, FASTKD2, PRPF4B, HELQ, ZNF12, SKIV2L2, RPS6KB1, FANCM, ANKRD17, DDX18, PEX1, LACE1, PIK3C3, CDK12, DHX36, TLK1, TOP2B, TARSL2, PMS1, CSNK1G1, TRPM7, PIK3CB, G3BP1, PRKCI, MTPAP, CDK6, HLTF, RAD50, SCYL2, ATP9B, ATP2C1, SMARCAL1, ZNF587, RAD17, SPAST, SMARCAD1, UBA6, AKAP9, MST4, MYO9A, RIOK2, BMS1, CHD9, DDX46, PIKFYVE, LARS, AKD1, CHD6, SPATA5, MSH2, SMC5, WRN, ATAD1, DDX6, TRNT1, NUBPL, …	381	1497	12983	1.38854	0.958984	0.180952	9.35873
GOTERM_MF_FAT	GO:0030554~adenyl nucleotide binding	63	11.6451	0.00899716	CDK19, FASTKD2, PRPF4B, HELQ, ZNF12, SKIV2L2, RPS6KB1, FANCM, ANKRD17, DDX18, PEX1, LACE1, PIK3C3, CDK12, DHX36, TLK1, TOP2B, TARSL2, PMS1, CSNK1G1, TRPM7, PIK3CB, G3BP1, PRKCI, MTPAP, CDK6, HLTF, RAD50, ATP2C1, SCYL2, ATP9B, SMARCAL1, TXNRD1, ZNF587, RAD17, SPAST, SMARCAD1, ACADSB, UBA6, AKAP9, MST4, MYO9A, RIOK2, BMS1, CHD9, DDX46, PIKFYVE, LARS, AKD1, CHD6, SPATA5, MSH2, SMC5, WRN, ATAD1, DDX6…	381	1577	12983	1.36132	0.984771	0.218194	12.0799
GOTERM_MF_FAT	GO:0043566~structure-specific DNA binding	11	2.03327	0.01024	ANKRD17, MSH2, ZNF148, CREB1, RAD18, ZNF12, SMAD2, WRN, ZNF638, POT1, PMS1	381	145	12983	2.58508	0.991482	0.232604	13.6376
GOTERM_MF_FAT	GO:0001883~purine nucleoside binding	63	11.6451	0.0122644	CDK19, FASTKD2, PRPF4B, HELQ, ZNF12, SKIV2L2, RPS6KB1, FANCM, ANKRD17, DDX18, PEX1, LACE1, PIK3C3, CDK12, DHX36, TLK1, TOP2B, TARSL2, PMS1, CSNK1G1, TRPM7, PIK3CB, G3BP1, PRKCI, MTPAP, CDK6, HLTF, RAD50, ATP2C1, SCYL2, ATP9B, SMARCAL1, TXNRD1, ZNF587, RAD17, SPAST, SMARCAD1, ACADSB, UBA6, AKAP9, MST4, MYO9A, RIOK2, BMS1, CHD9, DDX46, PIKFYVE, LARS, AKD1, CHD6, SPATA5, MSH2, SMC5, WRN, ATAD1, DDX6…	381	1601	12983	1.34091	0.996699	0.259708	16.1199
GOTERM_MF_FAT	GO:0001882~nucleoside binding	63	11.6451	0.0145085	CDK19, FASTKD2, PRPF4B, HELQ, ZNF12, SKIV2L2, RPS6KB1, FANCM, ANKRD17, DDX18, PEX1, LACE1, PIK3C3, CDK12, DHX36, TLK1, TOP2B, TARSL2, PMS1, CSNK1G1, TRPM7, PIK3CB, G3BP1, PRKCI, MTPAP, CDK6, HLTF, RAD50, ATP2C1, SCYL2, ATP9B, SMARCAL1, TXNRD1, ZNF587, RAD17, SPAST, SMARCAD1, ACADSB, UBA6, AKAP9, MST4, MYO9A, RIOK2, BMS1, CHD9, DDX46, PIKFYVE, LARS, AKD1, CHD6, SPATA5, MSH2, SMC5, WRN, ATAD1, DDX6…	381	1612	12983	1.33176	0.998848	0.287041	18.7941
GOTERM_MF_FAT	GO:0030983~mismatched DNA binding	4	0.739372	0.0170164	ANKRD17, MSH2, ZNF12, PMS1	381	19	12983	7.17392	0.999646	0.315043	21.6887
GOTERM_MF_FAT	GO:0016563~transcription activator activity	21	3.8817	0.0181414	ELF2, SMAD5, GABPA, SMAD4, TADA1, SMAD2, TRIM24, MED13, NFYA, MED21, HLTF, DCAF6, TCERG1, ZNF148, ZSCAN21, SMARCC1, SP4, CEP290, CAND1, TRIP11, MED1	381	410	12983	1.74536	0.999792	0.319753	22.9558
GOTERM_MF_FAT	GO:0003712~transcription cofactor activity	19	3.51201	0.0206904	ZNF85, CREB1, TAF9B, GABPA, RYBP, TADA1, TRIM24, MED13, MED21, DCAF6, SIN3A, TCERG1, CASP8AP2, SMARCC1, ZNF136, SP4, C19ORF2, TRIP11, MED1	381	363	12983	1.7836	0.999937	0.343528	25.7565
GOTERM_MF_FAT	GO:0032553~ribonucleotide binding	69	12.7542	0.0225478	CDK19, HELQ, FASTKD2, PRPF4B, GTPBP10, ZNF12, SKIV2L2, RPS6KB1, FANCM, ANKRD17, DDX18, PEX1, LACE1, PIK3C3, CDK12, DHX36, TLK1, TOP2B, TARSL2, PMS1, ARL1, OPA1, CSNK1G1, TRPM7, PIK3CB, G3BP1, PRKCI, MTPAP, CDK6, HLTF, RAD50, ATP2C1, ATP9B, SCYL2, SMARCAL1, EFTUD1, ZNF587, RAD17, SPAST, SMARCAD1, UBA6, AKAP9, MTIF2, MST4, MYO9A, RIOK2, BMS1, CHD9, DDX46, PIKFYVE, LARS, GUF1, AKD1, CHD6, SPATA5, MS…	381	1836	12983	1.28064	0.999974	0.355941	27.7374
GOTERM_MF_FAT	GO:0032555~purine ribonucleotide binding	69	12.7542	0.0225478	CDK19, HELQ, FASTKD2, PRPF4B, GTPBP10, ZNF12, SKIV2L2, RPS6KB1, FANCM, ANKRD17, DDX18, PEX1, LACE1, PIK3C3, CDK12, DHX36, TLK1, TOP2B, TARSL2, PMS1, ARL1, OPA1, CSNK1G1, TRPM7, PIK3CB, G3BP1, PRKCI, MTPAP, CDK6, HLTF, RAD50, ATP2C1, ATP9B, SCYL2, SMARCAL1, EFTUD1, ZNF587, RAD17, SPAST, SMARCAD1, UBA6, AKAP9, MTIF2, MST4, MYO9A, RIOK2, BMS1, CHD9, DDX46, PIKFYVE, LARS, GUF1, AKD1, CHD6, SPATA5, MS…	381	1836	12983	1.28064	0.999974	0.355941	27.7374
GOTERM_MF_FAT	GO:0003690~double-stranded DNA binding	8	1.47874	0.0235872	ANKRD17, MSH2, ZNF148, CREB1, ZNF12, SMAD2, ZNF638, PMS1	381	97	12983	2.8104	0.999984	0.357294	28.8242
GOTERM_MF_FAT	GO:0000217~DNA secondary structure binding	3	0.554529	0.0268442	MSH2, RAD18, WRN	381	9	12983	11.3587	0.999997	0.384036	32.1326
GOTERM_MF_FAT	GO:0017076~purine nucleotide binding	71	13.1238	0.0273304	CDK19, HELQ, FASTKD2, PRPF4B, GTPBP10, ZNF12, SKIV2L2, RPS6KB1, FANCM, ANKRD17, DDX18, PEX1, LACE1, PIK3C3, CDK12, DHX36, TLK1, TOP2B, TARSL2, PMS1, ARL1, OPA1, CSNK1G1, TRPM7, PIK3CB, G3BP1, PRKCI, MTPAP, CDK6, HLTF, RAD50, ATP2C1, ATP9B, SCYL2, SMARCAL1, EFTUD1, TXNRD1, ZNF587, RAD17, SPAST, SMARCAD1, ACADSB, UBA6, AKAP9, MTIF2, MST4, BMS1, MYO9A, RIOK2, CHD9, DDX46, PIKFYVE, LARS, GUF1, AKD1, …	381	1918	12983	1.26142	0.999997	0.378233	32.6139
GOTERM_MF_FAT	GO:0003678~DNA helicase activity	5	0.924214	0.0288168	ATRX, ERCC8, SMARCAL1, G3BP1, WRN	381	40	12983	4.25951	0.999999	0.383383	34.0661
GOTERM_MF_FAT	GO:0070412~R-SMAD binding	3	0.554529	0.0329151	TRIM33, SMAD4, SMAD2	381	10	12983	10.2228	1	0.413949	37.9205
GOTERM_MF_FAT	GO:0005072~transforming growth factor beta receptor, cytoplasmic mediator activity	3	0.554529	0.0394639	SMAD5, SMAD4, SMAD2	381	11	12983	9.29349	1	0.46281	43.6475
GOTERM_MF_FAT	GO:0016564~transcription repressor activity	16	2.95749	0.0451102	ZNF85, ELF2, JARID2, TAF9B, ZNF24, RYBP, TRIM24, REST, ZNF253, SIN3A, CASP8AP2, ZNF148, ZNF136, RBAK, C19ORF2, KDM5B	381	316	12983	1.72537	1	0.498129	48.1868

## Sheet: ipacorrel40_path
Ingenuity Canonical Pathways	-log(p-value)	Ratio	z-score	Molecules		© 2000-2016 QIAGEN. All rights reserved.
Huntington's Disease Signaling	4.94	0.16	0.535	NCOR2,AKT1,CREB1,PLCB2,HDAC10,GOSR1,PIK3CB,POLR2L,TCERG1,SIN3A,PLCB3,PRKCI,HDAC11,CTSD,CAPNS1,MAPK3,HDAC5,POLR2E,CAPN1,SDHA,CAPN10,SOS1,CASP6,GNB2,REST,PRKCD,CLTB,HRAS,GLS
Chronic Myeloid Leukemia Signaling	4.15	0.193	#NUM!	CTBP1,HDAC5,AKT1,TGFB1,HDAC10,SMAD4,PIK3CB,SOS1,BAD,RELA,IKBKG,E2F4,SIN3A,CDK6,HDAC11,HRAS,MAPK3
Oxidative Phosphorylation	3.49	0.192	#NUM!	UQCRC1,NDUFS7,SDHA,NDUFB7,NDUFV1,ATP5D,VPS9D1,CYC1,NDUFB10,UQCR11,NDUFA11,NDUFS6,COX8A,NDUFS8
RAR Activation	3.34	0.147	#NUM!	SORBS3,NCOR2,AKT1,TGFB1,RARA,PBRM1,SMAD2,MED1,HLTF,SMAD4,TRIM24,PIK3CB,SMARCC1,SCAND1,RELA,PRKCD,RELB,SMAD5,CSK,TNIP1,PRKCI,RARG
B Cell Receptor Signaling	3.06	0.143	0.655	RPS6KB2,AKT1,CREB1,MAP3K14,RAC2,PIK3CB,SOS1,VAV1,BAD,RELA,IKBKG,CFL1,PTK2B,CSK,INPP5K,MAP2K3,PTPN6,NFAT5,HRAS,RPS6KB1,MAPK3
Cholecystokinin/Gastrin-mediated Signaling	2.91	0.169	2.138	ITPR2,PLCB2,SOS1,PRKCD,IL1RN,SRF,PTK2B,PLCB3,MAP2K3,MEF2B,PRKCI,MEF2D,HRAS,MAPK3
Mechanisms of Viral Exit from Host Cells	2.88	0.269	#NUM!	VPS4A,PRKCD,XPO1,CHMP2A,CHMP4B,VPS28,PRKCI
Fcγ Receptor-mediated Phagocytosis in Macrophages and Monocytes	2.85	0.173	2.496	RPS6KB2,AKT1,RAC2,ARPC1B,VAV1,WAS,PRKCD,PTK2B,ARPC4,PRKCI,RAB11B,RPS6KB1,MAPK3
Virus Entry via Endocytic Pathways	2.8	0.171	#NUM!	ITGAL,FLNA,RAC2,PIK3CB,ITGB7,PRKCD,AP2A1,ITGA4,PRKCI,CLTB,AP2S1,AP2M1,HRAS
Apoptosis Signaling	2.8	0.171	0	CAPN1,MAP3K14,CAPN10,BAK1,BAD,RELA,CASP6,IKBKG,ENDOG,RPS6KA1,HRAS,CAPNS1,MAPK3
Acute Myeloid Leukemia Signaling	2.74	0.169	0.577	RPS6KB2,AKT1,RARA,SPI1,PIK3CB,SOS1,BAD,RELA,MAP2K3,ARAF,HRAS,RPS6KB1,MAPK3
fMLP Signaling in Neutrophils	2.64	0.153	1.604	ITPR2,PLCB2,PIK3CB,ARPC1B,RELA,GNB2,GNAI2,WAS,PRKCD,ARPC4,PLCB3,NFAT5,PRKCI,HRAS,MAPK3
NGF Signaling	2.61	0.157	1.604	RPS6KB2,AKT1,CREB1,MAP3K14,SMPD1,PIK3CB,SOS1,RELA,IKBKG,PRKCD,RPS6KA1,HRAS,RPS6KB1,MAPK3
p38 MAPK Signaling	2.61	0.157	2.53	RPS6KB2,IRAK1,TGFB1,CREB1,MAP4K1,MKNK2,TRADD,IL1RN,SRF,RPS6KA1,MAP2K3,MEF2B,MEF2D,RPS6KB1
Natural Killer Cell Signaling	2.59	0.163	#NUM!	AKT1,RAC2,PIK3CB,HCST,SOS1,VAV1,PRKCD,TYROBP,INPP5K,PTPN6,PRKCI,HRAS,MAPK3
Salvage Pathways of Pyrimidine Ribonucleotides	2.57	0.177	#NUM!	IRAK1,PRKCD,PKN1,PRPF4B,MAP2K3,ARAF,CDK6,FAM20B,UCK1,AK1,MAPK3
NF-κB Activation by Viruses	2.46	0.172	-1.508	IKBKG,PRKCD,ITGAL,AKT1,MAP3K14,ITGA4,PRKCI,HRAS,PIK3CB,RELA,MAPK3
PTEN Signaling	2.39	0.149	-0.535	RPS6KB2,AKT1,RAC2,PIK3CB,SOS1,BAD,RELA,IKBKG,SHARPIN,INPP5K,ITGA4,HRAS,RPS6KB1,MAPK3
LPS-stimulated MAPK Signaling	2.36	0.167	1.508	IKBKG,PRKCD,CREB1,SRF,MAP3K14,MAP2K3,PRKCI,HRAS,PIK3CB,RELA,MAPK3
PI3K/AKT Signaling	2.22	0.143	0	RPS6KB2,AKT1,TYK2,PIK3CB,SOS1,BAD,RELA,IKBKG,INPP5K,PPP2R1A,ITGA4,HRAS,RPS6KB1,MAPK3
IL-4 Signaling	2.21	0.159	#NUM!	RPS6KB2,AKT1,INPP5K,STAT6,PTPN6,NFAT5,TYK2,HRAS,PIK3CB,SOS1,RPS6KB1
PPAR Signaling	2.19	0.152	-2.111	IKBKG,PPARD,NCOR2,IL1RN,AIP,MED1,MAP3K14,HRAS,SCAND1,SOS1,RELA,MAPK3
CNTF Signaling	2.18	0.176	1	RPS6KB2,AKT1,RPS6KA1,TYK2,HRAS,PIK3CB,SOS1,RPS6KB1,MAPK3
Pyridoxal 5'-phosphate Salvage Pathway	2.18	0.176	#NUM!	IRAK1,PRKCD,PKN1,PRPF4B,MAP2K3,ARAF,CDK6,FAM20B,MAPK3
Colanic Acid Building Blocks Biosynthesis	2.18	0.333	#NUM!	GMPPA,PMM1,GALE,GALK1
Erythropoietin Signaling	2.14	0.164	#NUM!	PRKCD,AKT1,PTPN6,PRKCI,HRAS,PIK3CB,SOS1,RPS6KB1,RELA,MAPK3
ERK/MAPK Signaling	2.14	0.124	0.943	CREB1,PPP1R12A,PPP1CA,MKNK2,RAC2,PIK3CB,SOS1,BAD,PRKCD,SRF,PTK2B,ELF4,PPP2R1A,RPS6KA1,ITGA4,PRKCI,ARAF,HRAS,MAPK3
Lymphotoxin β Receptor Signaling	2.13	0.173	1.633	IKBKG,AKT1,RELB,MAP3K14,LTBR,PIK3CB,NFKBID,RELA,MAPK3
Role of NFAT in Cardiac Hypertrophy	2.11	0.123	0.728	HDAC5,ITPR2,AKT1,TGFB1,PLCB2,HDAC10,PIK3CB,SOS1,GNB2,GNAI2,PRKCD,PLCB3,MAP2K3,MEF2B,PRKCI,MEF2D,HDAC11,HRAS,MAPK3
PPARα/RXRα Activation	2.08	0.125	-0.258	SLC27A1,NCOR2,AIP,TGFB1,PLCB2,SMAD2,MED1,MAP3K14,BCL3,ACAA1,SMAD4,SOS1,RELA,IKBKG,PLCB3,MAP2K3,HRAS,MAPK3
Cell Cycle: G1/S Checkpoint Regulation	2.07	0.17	-1.89	CCND3,E2F4,HDAC5,TGFB1,HDAC10,SIN3A,HDAC11,CDK6,SMAD4
JAK/Stat Signaling	2.07	0.153	0.905	AKT1,CEBPB,STAT6,PTPN6,TYK2,HRAS,PIK3CB,SOS1,PTPN1,RELA,MAPK3
IL-15 Production	2.04	0.25	#NUM!	PTK2B,IRF3,PRKCI,TYK2,RELA
ERK5 Signaling	2.02	0.167	1	RPS6KB2,AKT1,CREB1,RPS6KA1,MEF2B,MEF2D,HRAS,RPS6KB1,BAD
Integrin Signaling	2	0.118	2.357	ITGAL,AKT1,PPP1R12A,CAPN1,CAPN10,RAC2,PIK3CB,ARPC1B,SOS1,ITGB7,ZYX,ARF1,WAS,PFN1,ARPC4,ITGA4,HRAS,TNK2,CAPNS1,MAPK3
Ceramide Signaling	1.98	0.149	2.53	AKT1,SPHK2,SMPD1,PPP2R1A,SPHK1,CTSD,HRAS,PIK3CB,BAD,RELA,MAPK3
Mitochondrial Dysfunction	1.97	0.127	#NUM!	UQCRC1,NDUFS7,SDHA,NDUFB7,NDUFV1,ATP5D,VPS9D1,CYC1,NDUFB10,GPX4,PRDX5,UQCR11,NDUFA11,NDUFS6,COX8A,NDUFS8
IL-17A Signaling in Fibroblasts	1.93	0.207	#NUM!	IKBKG,CEBPD,CEBPB,NFKBID,RELA,MAPK3
Adipogenesis pathway	1.89	0.131	#NUM!	CTBP1,AGPAT2,HDAC5,CEBPD,AKT1,TGFB1,HDAC10,SIRT2,SMAD5,CEBPB,SIN3A,RPS6KA1,HDAC11,RPS6KB1
Production of Nitric Oxide and Reactive Oxygen Species in Macrophages	1.88	0.121	1.807	NCF4,AKT1,PPP1R12A,MAP3K14,PPP1CA,SPI1,TYK2,PIK3CB,RELA,IKBKG,PRKCD,PPP2R1A,PTPN6,PRKCI,SIRPA,CYBA,MAPK3
Type II Diabetes Mellitus Signaling	1.88	0.134	1.265	SLC27A1,AKT1,MAP3K14,SMPD1,PKM,TRADD,PIK3CB,RELA,IKBKG,PRKCD,CEBPB,PRKCI,MAPK3
Phospholipase C Signaling	1.86	0.115	0.302	HDAC5,ITPR2,CREB1,PLCB2,HDAC10,PPP1R12A,SOS1,RELA,GNB2,PRKCD,ARHGEF1,PLCB3,ITGA4,MEF2B,NFAT5,PRKCI,MEF2D,HDAC11,HRAS,MAPK3
Growth Hormone Signaling	1.82	0.155	0.333	RPS6KB2,PRKCD,SRF,RPS6KA1,PTPN6,PRKCI,PIK3CB,RPS6KB1,MAPK3
Neuregulin Signaling	1.81	0.147	0.333	RPS6KB2,PRKCD,AKT1,ITGA4,PRKCI,HRAS,SOS1,RPS6KB1,BAD,MAPK3
IL-3 Signaling	1.81	0.147	#NUM!	PRKCD,AKT1,STAT6,PTPN6,PRKCI,HRAS,PIK3CB,SOS1,BAD,MAPK3
UVA-Induced MAPK Signaling	1.78	0.139	1.667	PARP10,RPS6KB2,PLCB2,SMPD1,PLCB3,RPS6KA1,HRAS,PIK3CB,TNKS,RPS6KB1,MAPK3
GNRH Signaling	1.77	0.13	0.832	ITPR2,CREB1,PLCB2,MAP3K14,SOS1,RELA,GNAI2,PRKCD,PLCB3,MAP2K3,PRKCI,HRAS,MAPK3
Regulation of IL-2 Expression in Activated and Anergic T Lymphocytes	1.77	0.145	#NUM!	IKBKG,TGFB1,SMAD2,NFAT5,SMAD4,HRAS,SOS1,VAV1,RELA,MAPK3
Angiopoietin Signaling	1.73	0.15	0	IKBKG,AKT1,DOK2,TNIP1,HRAS,PIK3CB,SOS1,BAD,RELA
Cyclins and Cell Cycle Regulation	1.73	0.15	-0.447	CCND3,E2F4,HDAC5,TGFB1,HDAC10,PPP2R1A,SIN3A,HDAC11,CDK6
Role of NFAT in Regulation of the Immune Response	1.71	0.116	1.941	ITPR2,AKT1,PLCB2,CSNK1G2,PIK3CB,SOS1,RELA,GNB2,IKBKG,GNAI2,XPO1,PLCB3,MEF2B,NFAT5,MEF2D,HRAS,MAPK3
FAK Signaling	1.7	0.136	#NUM!	WAS,AKT1,CAPN1,CSK,ITGA4,CAPN10,HRAS,PIK3CB,SOS1,CAPNS1,MAPK3
Antiproliferative Role of TOB in T Cell Signaling	1.7	0.208	#NUM!	TGFB1,SMAD2,CDC34,RPS6KA1,SMAD4
p70S6K Signaling	1.67	0.126	0.277	AKT1,PLCB2,PIK3CB,SOS1,BAD,GNAI2,PRKCD,PPP2R1A,PLCB3,PRKCI,HRAS,RPS6KB1,MAPK3
nNOS Signaling in Neurons	1.67	0.182	#NUM!	PRKCD,CAPN1,GRINA,PRKCI,CAPN10,CAPNS1
FLT3 Signaling in Hematopoietic Progenitor Cells	1.65	0.139	#NUM!	AKT1,CREB1,STAT6,RPS6KA1,HRAS,PIK3CB,SOS1,RPS6KB1,BAD,MAPK3
Synaptic Long Term Potentiation	1.65	0.129	1.155	ITPR2,PRKCD,CREB1,PLCB2,PPP1R12A,PPP1CA,GRINA,PLCB3,RPS6KA1,PRKCI,HRAS,MAPK3
Toll-like Receptor Signaling	1.64	0.145	1.89	IKBKG,SIGIRR,IRAK1,IL1RN,MAP3K14,TICAM1,TOLLIP,MAP2K3,RELA
DNA Methylation and Transcriptional Repression Signaling	1.61	0.235	#NUM!	MTA2,ARID4B,SIN3A,MBD3
D-myo-inositol (1,4,5)-Trisphosphate Biosynthesis	1.61	0.235	#NUM!	PI4KB,PLCB2,CDIPT,PLCB3
PI3K Signaling in B Lymphocytes	1.61	0.124	0.832	ITPR2,AKT1,CREB1,PLCB2,PIK3CB,VAV1,RELA,IKBKG,PLCB3,NFAT5,PRKCI,HRAS,MAPK3
Regulation of Actin-based Motility by Rho	1.6	0.143	2.121	WAS,CFL1,PFN1,PPP1R12A,ARPC4,ARHGDIA,ITGA4,RAC2,ARPC1B
Galactose Degradation I (Leloir Pathway)	1.6	0.5	#NUM!	GALE,GALK1
Actin Nucleation by ARP-WASP Complex	1.57	0.159	1.134	WAS,PPP1R12A,ARPC4,ITGA4,HRAS,ARPC1B,SOS1
TWEAK Signaling	1.55	0.192	1.342	IKBKG,MAP3K14,TRADD,RELA,CASP6
Role of JAK2 in Hormone-like Cytokine Signaling	1.55	0.192	#NUM!	HLTF,PTPN6,SIRPA,TYK2,PTPN1
UVC-Induced MAPK Signaling	1.55	0.171	1.633	PRKCD,SMPD1,PRKCI,ARAF,HRAS,MAPK3
CREB Signaling in Neurons	1.55	0.113	1.155	ITPR2,AKT1,CREB1,PLCB2,POLR2E,PIK3CB,SOS1,GNB2,GNAI2,PRKCD,POLR2L,PLCB3,RPS6KA1,PRKCI,HRAS,MAPK3
Lipid Antigen Presentation by CD1	1.53	0.222	#NUM!	AP2A1,CANX,AP2S1,AP2M1
Insulin Receptor Signaling	1.52	0.12	-0.832	RPS6KB2,AKT1,PPP1R12A,PPP1CA,PIK3CB,SOS1,BAD,PTPN1,INPP5K,PRKCI,HRAS,RPS6KB1,MAPK3
IL-8 Signaling	1.51	0.11	2.5	IRAK1,AKT1,PLCB2,RAC2,PIK3CB,RELA,GNB2,IKBKG,CCND3,GNAI2,PRKCD,PTK2B,PRKCI,ARAF,HRAS,RPS6KB1,MAPK3
CCR3 Signaling in Eosinophils	1.49	0.122	#NUM!	GNAI2,ITPR2,PRKCD,CFL1,PLCB2,PPP1R12A,PLCB3,PRKCI,HRAS,PIK3CB,MAPK3,GNB2
Thrombin Signaling	1.49	0.11	1	ITPR2,AKT1,CREB1,PLCB2,PPP1R12A,PIK3CB,SOS1,RELA,GNB2,GNAI2,PRKCD,ARHGEF1,PLCB3,PRKCI,HRAS,RPS6KB1,MAPK3
Actin Cytoskeleton Signaling	1.48	0.108	2.357	PPP1R12A,FLNA,SLC9A1,RAC2,PIK3CB,ARPC1B,SOS1,VAV1,MYH9,WAS,CFL1,PFN1,CSK,ARHGEF1,ARPC4,ITGA4,HRAS,MAPK3
Melatonin Signaling	1.48	0.143	1.89	GNAI2,PRKCD,PLCB2,PLCB3,MAP2K3,PRKCI,ARAF,MAPK3
Gαq Signaling	1.47	0.116	1.387	ITPR2,AKT1,PLCB2,PIK3CB,RELA,GNB2,IKBKG,GRK2,PRKCD,PTK2B,CSK,PLCB3,PRKCI,MAPK3
Estrogen Receptor Signaling	1.46	0.125	#NUM!	CTBP1,NCOR2,POLR2L,CCNC,POLR2E,MED1,MED13,HRAS,SOS1,MED15,MAPK3
14-3-3-mediated Signaling	1.46	0.121	#NUM!	PRKCD,AKT1S1,AKT1,PLCB2,STK11,PLCB3,RPS6KA1,PRKCI,HRAS,PIK3CB,BAD,MAPK3
HER-2 Signaling in Breast Cancer	1.45	0.134	#NUM!	PRKCD,AKT1,PRKCI,CDK6,HRAS,PIK3CB,SOS1,BAD,ITGB7
Hereditary Breast Cancer Signaling	1.44	0.117	#NUM!	HDAC5,AKT1,PBRM1,HDAC10,POLR2E,HLTF,PIK3CB,SMARCC1,POLR2L,HDAC11,CDK6,HRAS,MSH2
Gα12/13 Signaling	1.43	0.12	2.887	IKBKG,AKT1,LPAR2,PTK2B,ARHGEF1,MEF2B,MEF2D,HRAS,PIK3CB,VAV1,RELA,MAPK3
Fc Epsilon RI Signaling	1.43	0.124	#NUM!	PRKCD,AKT1,INPP5K,MAP2K3,PRKCI,RAC2,HRAS,PIK3CB,SOS1,VAV1,MAPK3
Regulation of Cellular Mechanics by Calpain Protease	1.43	0.149	1.633	CAPN1,ITGA4,CDK6,CAPN10,HRAS,CAPNS1,MAPK3
Non-Small Cell Lung Cancer Signaling	1.41	0.132	-0.378	ITPR2,AKT1,SIN3A,CDK6,HRAS,PIK3CB,SOS1,BAD,MAPK3
TGF-β Signaling	1.4	0.127	0.333	TGFB1,SMAD5,SMAD2,MAP4K1,MAP2K3,SMAD4,TFE3,HRAS,SOS1,MAPK3
GDP-mannose Biosynthesis	1.4	0.4	#NUM!	GMPPA,PMM1
EGF Signaling	1.4	0.138	0	ITPR2,AKT1,SRF,HRAS,PIK3CB,SOS1,RPS6KB1,MAPK3
UVB-Induced MAPK Signaling	1.39	0.146	0.378	PRKCD,AKT1,PRKCI,PIK3CB,RPS6KB1,BAD,MAPK3
IL-6 Signaling	1.38	0.118	2.309	IKBKG,IL1RN,AKT1,SRF,CEBPB,MAP3K14,MAP2K3,HRAS,PIK3CB,SOS1,RELA,MAPK3
Rac Signaling	1.37	0.121	1.265	CFL1,PTK2B,ARPC4,ITGA4,PRKCI,HRAS,PIK3CB,ARPC1B,RPS6KB1,RELA,MAPK3
Chemokine Signaling	1.36	0.136	2.121	GNAI2,CFL1,PLCB2,PPP1R12A,PTK2B,PLCB3,HRAS,MAPK3
Prostate Cancer Signaling	1.34	0.123	#NUM!	AKT1,CREB1,SIN3A,GSTP1,HRAS,PIK3CB,SOS1,BAD,RELA,MAPK3
IL-12 Signaling and Production in Macrophages	1.32	0.115	#NUM!	IKBKG,PRKCD,AKT1,TGFB1,CEBPB,STAT6,PRKCI,SPI1,PIK3CB,ZNF668,RELA,MAPK3
Superpathway of Inositol Phosphate Compounds	1.31	0.104	#NUM!	PLCB2,PPP1R12A,PPP1CA,PTPN23,PIK3CB,VAV1,PTPN1,ITPK1,PI4KB,TMEM55B,PPP4C,INPP5K,CDIPT,PLCB3,PTPN6,SIRPA,NUDT14
Aryl Hydrocarbon Receptor Signaling	1.31	0.112	1	NCOR2,AIP,TGFB1,RARA,MED1,RELA,CCND3,ALDH16A1,CDK6,RARG,GSTP1,CTSD,MAPK3
P2Y Purigenic Receptor Signaling Pathway	1.3	0.114	0.905	GNAI2,PRKCD,AKT1,CREB1,PLCB2,PLCB3,PRKCI,HRAS,PIK3CB,RELA,MAPK3,GNB2
Breast Cancer Regulation by Stathmin1	1.29	0.105	#NUM!	ITPR2,PLCB2,PPP1R12A,PPP1CA,PIK3CB,SOS1,GNB2,E2F4,GNAI2,PRKCD,ARHGEF1,PPP2R1A,PLCB3,PRKCI,HRAS,MAPK3
Caveolar-mediated Endocytosis Signaling	1.29	0.131	#NUM!	FLOT1,RAB5C,ITGAL,FLNA,COPE,ITGA4,PTPN1,ITGB7
GDNF Family Ligand-Receptor Interactions	1.29	0.131	0	ITPR2,CREB1,PDLIM7,DOK2,HRAS,PIK3CB,SOS1,MAPK3
CD28 Signaling in T Helper Cells	1.27	0.113	0.577	IKBKG,WAS,ITPR2,AKT1,CSK,ARPC4,PTPN6,NFAT5,PIK3CB,ARPC1B,VAV1,RELA
Agrin Interactions at Neuromuscular Junction	1.27	0.137	0.816	ITGAL,ITGA4,RAC2,HRAS,DVL1,GABPA,MAPK3
April Mediated Signaling	1.26	0.161	1.342	IKBKG,MAP3K14,NFAT5,TNFSF13,RELA
PDGF Signaling	1.25	0.123	1	SRF,SPHK2,INPP5K,SPHK1,TYK2,HRAS,PIK3CB,SOS1,MAPK3
Phosphatidylethanolamine Biosynthesis II	1.24	0.333	#NUM!	SELENOI,CHKB
Glucocorticoid Receptor Signaling	1.24	0.0965	#NUM!	NCOR2,AKT1,TGFB1,CREB1,PBRM1,SMAD2,MED1,POLR2E,MAP3K14,HLTF,SMAD4,PIK3CB,SMARCC1,SOS1,RELA,IKBKG,POLR2L,IL1RN,CEBPB,NFAT5,HRAS,MAPK3
Telomerase Signaling	1.22	0.118	0.378	HDAC5,AKT1,HDAC10,ELF4,PPP2R1A,HDAC11,HRAS,PIK3CB,SOS1,MAPK3
NRF2-mediated Oxidative Stress Response	1.21	0.104	1.265	CLPP,USP14,AKT1,DNAJB12,TXNRD1,DNAJC4,PIK3CB,PRKCD,CDC34,MAP2K3,PRKCI,GSTP1,HRAS,JUNB,MAPK3
Molecular Mechanisms of Cancer	1.2	0.0915	#NUM!	AKT1,TGFB1,PLCB2,SMAD4,RAC2,PIK3CB,CCND3,E2F4,GNAI2,SIN3A,PLCB3,MAP2K3,PRKCI,CDK6,MAPK3,SMAD2,TYK2,SOS1,DVL1,BAK1,BAD,RELA,CASP6,PRKCD,SMAD5,ARHGEF1,ITGA4,HRAS
Cardiac Hypertrophy Signaling	1.19	0.0994	1.698	AKT1,TGFB1,CREB1,PLCB2,MAP3K14,PIK3CB,SOS1,GNB2,GNAI2,SRF,PLCB3,RPS6KA1,MAP2K3,MEF2B,MEF2D,HRAS,RPS6KB1,MAPK3
4-1BB Signaling in T Lymphocytes	1.18	0.174	2	IKBKG,MAP3K14,RELA,MAPK3
Nucleotide Excision Repair Pathway	1.18	0.174	#NUM!	ERCC1,POLR2L,POLR2E,ERCC8
D-myo-inositol-5-phosphate Metabolism	1.17	0.109	#NUM!	ITPK1,PLCB2,PPP1R12A,TMEM55B,PPP4C,PPP1CA,PLCB3,PTPN6,SIRPA,PTPN23,PTPN1,NUDT14
Lipoate Biosynthesis and Incorporation II	1.17	1	#NUM!	LIAS
Spermidine Biosynthesis I	1.17	1	#NUM!	SRM
Glycoaminoglycan-protein Linkage Region Biosynthesis	1.17	1	#NUM!	GXYLT1
UDP-N-acetyl-D-galactosamine Biosynthesis I	1.17	1	#NUM!	GALE
Glutamine Degradation I	1.17	1	#NUM!	GLS
HGF Signaling	1.17	0.115	0.333	PRKCD,AKT1,ELF4,MAP3K14,ITGA4,PRKCI,HRAS,PIK3CB,SOS1,MAPK3
Ephrin Receptor Signaling	1.16	0.103	1.732	AKT1,CREB1,MAP3K14,GRINA,RAC2,ARPC1B,SOS1,GNB2,GNAI2,WAS,CFL1,ARPC4,ITGA4,HRAS,MAPK3
ErbB Signaling	1.16	0.118	#NUM!	PRKCD,AKT1,MAP2K3,PRKCI,HRAS,PIK3CB,SOS1,RPS6KB1,MAPK3
G Beta Gamma Signaling	1.15	0.123	1.134	GNAI2,PRKCD,AKT1,PRKCI,HRAS,SOS1,MAPK3,GNB2
Neurotrophin/TRK Signaling	1.15	0.123	0.707	AKT1,CREB1,RPS6KA1,MAP2K3,HRAS,PIK3CB,SOS1,MAPK3
Melanocyte Development and Pigmentation Signaling	1.13	0.117	-0.333	RPS6KB2,CREB1,RPS6KA1,PTPN6,HRAS,PIK3CB,SOS1,RPS6KB1,MAPK3
mTOR Signaling	1.12	0.101	0.577	RPS6KB2,AKT1S1,AKT1,PIK3CB,PRKCD,STK11,FAU,PPP2R1A,RPS6KA1,PRKCI,HRAS,EIF3J,RPS6KB1,RPS15,MAPK3
Acute Phase Response Signaling	1.12	0.105	2.496	IRAK1,AKT1,MAP3K14,TRADD,PIK3CB,SOS1,RELA,IKBKG,IL1RN,CEBPB,MAP2K3,HRAS,MAPK3
ErbB4 Signaling	1.12	0.127	0.378	PRKCD,AKT1,PRKCI,HRAS,PIK3CB,SOS1,MAPK3
Glutathione Redox Reactions I	1.12	0.2	#NUM!	GPX4,GPX1,GSTP1
Pancreatic Adenocarcinoma Signaling	1.11	0.109	0.816	E2F4,AKT1,TGFB1,SMAD2,SIN3A,SMAD4,TYK2,PIK3CB,BAD,RELA,MAPK3
ErbB2-ErbB3 Signaling	1.09	0.125	0.378	AKT1,TYK2,HRAS,PIK3CB,SOS1,BAD,MAPK3
IGF-1 Signaling	1.06	0.11	0	RPS6KB2,AKT1,SRF,PRKCI,HRAS,PIK3CB,SOS1,RPS6KB1,BAD,MAPK3
Calcium Signaling	1.06	0.104	0.378	HDAC5,ITPR2,CREB1,HDAC10,ATP2C1,GRINA,NFAT5,MEF2B,MEF2D,HDAC11,MYH9,MAPK3
Wnt/Ca+ pathway	1.02	0.128	0.816	CREB1,PLCB2,PLCB3,NFAT5,DVL1,RELA
RhoA Signaling	1.02	0.111	3	CFL1,PFN1,LPAR2,PPP1R12A,PTK2B,PKN1,ARHGEF1,ARPC4,ARPC1B
Gap Junction Signaling	1.02	0.101	#NUM!	ITPR2,AKT1,PLCB2,SGSM3,CSNK1G2,PIK3CB,SOS1,GNAI2,PRKCD,PLCB3,PRKCI,HRAS,MAPK3
Glioma Signaling	1.01	0.108	0.333	E2F4,PRKCD,AKT1,SIN3A,PRKCI,CDK6,HRAS,PIK3CB,SOS1,MAPK3
Dopamine-DARPP32 Feedback in cAMP Signaling	1.01	0.103	0.577	GNAI2,ITPR2,PRKCD,CREB1,PLCB2,PPP1R12A,PPP1CA,GRINA,PPP2R1A,PLCB3,CSNK1G2,PRKCI
Assembly of RNA Polymerase III Complex	1.01	0.25	#NUM!	BDP1,BRF1
NAD Phosphorylation and Dephosphorylation	1.01	0.25	#NUM!	NADK,NADK2
IL-17 Signaling	1.01	0.114	#NUM!	AKT1,CEBPB,MAP3K14,MAP2K3,HRAS,PIK3CB,RELA,MAPK3
PEDF Signaling	1.01	0.114	2.121	IKBKG,AKT1,SRF,PNPLA2,HRAS,PIK3CB,RELA,MAPK3
TNFR1 Signaling	0.994	0.135	1.342	IKBKG,MAP3K14,TRADD,RELA,CASP6
3-phosphoinositide Degradation	0.991	0.104	#NUM!	ITPK1,PPP1R12A,TMEM55B,INPP5K,PPP4C,PPP1CA,PTPN6,SIRPA,PTPN23,PTPN1,NUDT14
CDP-diacylglycerol Biosynthesis I	0.987	0.176	#NUM!	AGPAT2,GPAM,TAZ
NF-κB Signaling	0.986	0.0979	2.673	SIGIRR,IRAK1,AKT1,MAP3K14,LTBR,TRADD,PIK3CB,RELA,IKBKG,IL1RN,RELB,TNIP1,ARAF,HRAS
CTLA4 Signaling in Cytotoxic T Lymphocytes	0.978	0.113	#NUM!	AKT1,PPP2R1A,AP2A1,PTPN6,CLTB,AP2S1,AP2M1,PIK3CB
Neuropathic Pain Signaling In Dorsal Horn Neurons	0.971	0.108	0.333	ITPR2,PRKCD,CREB1,PLCB2,GRINA,PLCB3,PRKCI,PIK3CB,MAPK3
Role of Macrophages, Fibroblasts and Endothelial Cells in Rheumatoid Arthritis	0.965	0.0888	#NUM!	IRAK1,CEBPD,AKT1,TGFB1,CREB1,PLCB2,MAP3K14,LTBR,TRADD,PIK3CB,DVL1,RELA,IKBKG,PRKCD,IL1RN,CEBPB,PLCB3,MAP2K3,NFAT5,PRKCI,MIF,HRAS,MAPK3
Protein Kinase A Signaling	0.939	0.0876	-0.853	ITPR2,TGFB1,CREB1,PLCB2,PPP1R12A,FLNA,PPP1CA,SMAD4,PTPN23,BAD,PTPN1,RELA,GNB2,GNAI2,PRKCD,PTK2B,PLCB3,PTPRA,PTPN6,NFAT5,PRKCI,SIRPA,CDC23,MAPK3
Tumoricidal Function of Hepatic Natural Killer Cells	0.929	0.167	#NUM!	ITGAL,ENDOG,CASP6
Role of JAK1, JAK2 and TYK2 in Interferon Signaling	0.929	0.167	#NUM!	PTPN6,TYK2,RELA
Sphingosine-1-phosphate Signaling	0.925	0.103	2.53	GNAI2,AKT1,PLCB2,PTK2B,SMPD1,PLCB3,SPHK1,PIK3CB,CASP6,MAPK3
Thrombopoietin Signaling	0.924	0.12	0	PRKCD,PRKCI,HRAS,PIK3CB,SOS1,MAPK3
Role of PI3K/AKT Signaling in the Pathogenesis of Influenza	0.924	0.12	1.633	GNAI2,AKT1,IRF3,PIK3CB,RELA,MAPK3
α-Adrenergic Signaling	0.908	0.113	0.816	GNAI2,ITPR2,PRKCD,PRKCI,HRAS,MAPK3,GNB2
Germ Cell-Sertoli Cell Junction Signaling	0.905	0.0963	#NUM!	AKT1,TGFB1,MAP3K14,RAC2,EPN1,PIK3CB,ZYX,CFL1,AGGF1,CLINT1,MAP2K3,HRAS,MAPK3
Renin-Angiotensin Signaling	0.903	0.102	0.632	ITPR2,PRKCD,PTK2B,PTPN6,PRKCI,HRAS,PIK3CB,SOS1,RELA,MAPK3
IL-1 Signaling	0.902	0.108	1.89	IKBKG,IRAK1,GNAI2,MAP3K14,TOLLIP,MAP2K3,RELA,GNB2
FGF Signaling	0.902	0.108	0	AKT1,CREB1,MAP2K3,PTPN6,HRAS,PIK3CB,SOS1,MAPK3
Signaling by Rho Family GTPases	0.888	0.092	2.309	PKN1,PPP1R12A,SLC9A1,PIK3CB,ARPC1B,RELA,GNB2,GNAI2,WAS,CFL1,PTK2B,ARHGEF1,ARPC4,ITGA4,PRKCI,MAPK3
Pentose Phosphate Pathway (Oxidative Branch)	0.884	0.5	#NUM!	G6PD
Thioredoxin Pathway	0.884	0.5	#NUM!	TXNRD1
Coenzyme A Biosynthesis	0.884	0.5	#NUM!	COASY
Oxidized GTP and dGTP Detoxification	0.884	0.5	#NUM!	DDX6
Tyrosine Biosynthesis IV	0.884	0.5	#NUM!	PCBD2
Phagosome Maturation	0.882	0.101	#NUM!	RAB5C,PRDX5,ATP6V0D1,GOSR1,VPS28,CANX,CTSD,ATP6V0B,CTSZ,ATP6V0C
Ephrin B Signaling	0.881	0.111	1.342	GNAI2,CFL1,RAC2,HRAS,VAV1,MAPK3,GNB2
BMP signaling pathway	0.881	0.111	-0.378	CREB1,SMAD5,SMAD4,HRAS,SOS1,RELA,MAPK3
Phosphatidylglycerol Biosynthesis II (Non-plastidic)	0.876	0.158	#NUM!	AGPAT2,GPAM,TAZ
Glycolysis I	0.876	0.158	#NUM!	PKM,ALDOA,ENO1
3-phosphoinositide Biosynthesis	0.87	0.0949	#NUM!	PPP1R12A,PPP1CA,PTPN23,PIK3CB,VAV1,PTPN1,ITPK1,PI4KB,PPP4C,CDIPT,PTPN6,SIRPA,NUDT14
IL-15 Signaling	0.855	0.109	#NUM!	AKT1,STAT6,TYK2,HRAS,PIK3CB,RELA,MAPK3
Oncostatin M Signaling	0.85	0.133	1	TYK2,HRAS,SOS1,MAPK3
Triacylglycerol Biosynthesis	0.85	0.133	#NUM!	AGPAT2,GPAM,DGAT1,TAZ
PKCθ Signaling in T Lymphocytes	0.842	0.099	1.265	IKBKG,MAP3K14,NFAT5,RAC2,HRAS,PIK3CB,SOS1,VAV1,RELA,MAPK3
IL-2 Signaling	0.836	0.113	0.816	AKT1,PTK2B,HRAS,PIK3CB,SOS1,MAPK3
Paxillin Signaling	0.835	0.101	-0.378	ARF1,ITGAL,PTK2B,CSK,ITGA4,HRAS,PIK3CB,SOS1,ITGB7
Aldosterone Signaling in Epithelial Cells	0.831	0.0965	0.333	ITPR2,PRKCD,PLCB2,SLC9A1,DNAJB12,PLCB3,DNAJC4,PRKCI,PIK3CB,SOS1,MAPK3
Dendritic Cell Maturation	0.819	0.0929	2.496	AKT1,CREB1,PLCB2,MAP3K14,LTBR,PIK3CB,RELA,IKBKG,IL1RN,RELB,TYROBP,PLCB3,MAPK3
T Cell Receptor Signaling	0.814	0.1	#NUM!	IKBKG,CSK,NFAT5,HRAS,PIK3CB,SOS1,VAV1,RELA,MAPK3
Role of PKR in Interferon Induction and Antiviral Response	0.812	0.129	#NUM!	IKBKG,AKT1,MAP2K3,RELA
IL-10 Signaling	0.808	0.111	#NUM!	IKBKG,IL1RN,MAP3K14,MAP2K3,TYK2,RELA
Prolactin Signaling	0.806	0.106	0	PRKCD,CEBPB,PRKCI,HRAS,PIK3CB,SOS1,MAPK3
VEGF Family Ligand-Receptor Interactions	0.806	0.106	0.378	PRKCD,AKT1,PRKCI,HRAS,PIK3CB,SOS1,MAPK3
Endometrial Cancer Signaling	0.782	0.109	#NUM!	AKT1,HRAS,PIK3CB,SOS1,BAD,MAPK3
B Cell Activating Factor Signaling	0.777	0.125	1	IKBKG,MAP3K14,NFAT5,RELA
Tec Kinase Signaling	0.774	0.0923	1.265	GNAI2,WAS,PRKCD,PTK2B,STAT6,ITGA4,PRKCI,TYK2,PIK3CB,VAV1,RELA,GNB2
TR/RXR Activation	0.765	0.1	#NUM!	NCOR2,AKT1,MED1,BCL3,GPS2,ENO1,PIK3CB,SREBF2
Regulation of eIF4 and p70S6K Signaling	0.761	0.0932	-0.707	AKT1,FAU,PPP2R1A,ITGA4,HRAS,PIK3CB,SOS1,EIF3J,RPS6KB1,RPS15,MAPK3
Cancer Drug Resistance By Drug Efflux	0.76	0.114	#NUM!	AKT1,ARAF,HRAS,PIK3CB,MAPK3
VDR/RXR Activation	0.759	0.103	-1	PPARD,NCOR2,PRKCD,CCNC,MED1,CEBPB,PRKCI
Mouse Embryonic Stem Cell Pluripotency	0.755	0.0968	1	AKT1,SMAD5,SMAD4,TYK2,HRAS,PIK3CB,SOS1,DVL1,MAPK3
Androgen Signaling	0.745	0.0988	1	GNAI2,PRKCD,POLR2L,POLR2E,PRKCI,RELA,MAPK3,GNB2
Retinoic acid Mediated Apoptosis Signaling	0.743	0.121	1	PARP10,RARA,RARG,TNKS
IL-22 Signaling	0.738	0.136	#NUM!	AKT1,TYK2,MAPK3
TNFR2 Signaling	0.738	0.136	#NUM!	IKBKG,MAP3K14,RELA
HIPPO signaling	0.737	0.101	#NUM!	DLG1,PPP1R12A,SMAD5,SMAD2,PPP1CA,PPP2R1A,SMAD4
Amyloid Processing	0.732	0.111	#NUM!	AKT1,CAPN1,CAPN10,CAPNS1,MAPK3
Role of NANOG in Mammalian Embryonic Stem Cell Pluripotency	0.73	0.0935	0.816	AKT1,SMAD5,RIF1,SMAD4,TYK2,HRAS,PIK3CB,SOS1,DVL1,MAPK3
Cdc42 Signaling	0.73	0.0935	2.121	WAS,CFL1,PPP1R12A,ARPC4,ITGA4,PRKCI,ARPC1B,VAV1,TNK2,EXOC6
Leukocyte Extravasation Signaling	0.728	0.0881	#NUM!	NCF4,ITGAL,SIPA1,RAC2,PIK3CB,VAV1,GNAI2,WAS,PRKCD,PTK2B,SELPLG,ITGA4,PRKCI,CYBA
NADH Repair	0.723	0.333	#NUM!	NAXD
Phosphatidylcholine Biosynthesis I	0.723	0.333	#NUM!	CHKB
1,25-dihydroxyvitamin D3 Biosynthesis	0.723	0.333	#NUM!	POR
D-glucuronate Degradation I	0.723	0.333	#NUM!	DCXR
Thyroid Hormone Biosynthesis	0.723	0.333	#NUM!	CTSD
1D-myo-inositol Hexakisphosphate Biosynthesis V (from Ins(1,3,4)P3)	0.723	0.333	#NUM!	ITPK1
Phenylalanine Degradation I (Aerobic)	0.723	0.333	#NUM!	PCBD2
Role of IL-17F in Allergic Inflammatory Airway Diseases	0.71	0.118	1	CREB1,RPS6KA1,RELA,MAPK3
TREM1 Signaling	0.708	0.103	1.633	SIGIRR,IRAK1,AKT1,TYROBP,RELA,MAPK3
MIF-mediated Glucocorticoid Regulation	0.698	0.13	#NUM!	MIF,RELA,MAPK3
PAK Signaling	0.694	0.0986	0	CFL1,PTK2B,ITGA4,HRAS,PIK3CB,SOS1,MAPK3
Death Receptor Signaling	0.694	0.0986	1.134	IKBKG,PARP10,MAP3K14,TRADD,TNKS,RELA,CASP6
VEGF Signaling	0.686	0.0952	0	AKT1,PTK2B,PTPN6,HRAS,PIK3CB,SOS1,BAD,MAPK3
CD40 Signaling	0.684	0.102	1.633	IKBKG,MAP3K14,MAP2K3,PIK3CB,RELA,MAPK3
Clathrin-mediated Endocytosis Signaling	0.683	0.0872	#NUM!	HGS,EPN1,PIK3CB,ARPC1B,RAB4B,ITGB7,RAB5C,ARPC4,AP2A1,CLTB,AP2S1,AP2M1,RAB11B
iCOS-iCOSL Signaling in T Helper Cells	0.682	0.0928	0.707	IKBKG,ITPR2,AKT1,CSK,NFAT5,PIK3CB,VAV1,BAD,RELA
D-myo-inositol (1,4,5,6)-Tetrakisphosphate Biosynthesis	0.682	0.0928	#NUM!	ITPK1,PPP1R12A,PPP4C,PPP1CA,PTPN6,SIRPA,PTPN23,PTPN1,NUDT14
D-myo-inositol (3,4,5,6)-tetrakisphosphate Biosynthesis	0.682	0.0928	#NUM!	ITPK1,PPP1R12A,PPP4C,PPP1CA,PTPN6,SIRPA,PTPN23,PTPN1,NUDT14
Induction of Apoptosis by HIV1	0.679	0.106	2.236	IKBKG,MAP3K14,TRADD,BAK1,RELA
Melanoma Signaling	0.679	0.106	#NUM!	AKT1,HRAS,PIK3CB,BAD,MAPK3
1D-myo-inositol Hexakisphosphate Biosynthesis II (Mammalian)	0.662	0.154	#NUM!	ITPK1,INPP5K
Role of RIG1-like Receptors in Antiviral Innate Immunity	0.66	0.125	#NUM!	IKBKG,IRF3,RELA
Factors Promoting Cardiogenesis in Vertebrates	0.653	0.0959	#NUM!	PRKCD,TGFB1,SMAD5,SMAD2,PRKCI,SMAD4,DVL1
CXCR4 Signaling	0.65	0.088	1.265	GNAI2,ITPR2,PRKCD,AKT1,PLCB2,PLCB3,PRKCI,HRAS,PIK3CB,MAPK3,GNB2
IL-17A Signaling in Airway Cells	0.641	0.0984	1.633	IKBKG,AKT1,TYK2,PIK3CB,RELA,MAPK3
G-Protein Coupled Receptor Signaling	0.628	0.0821	#NUM!	ADORA2A,AKT1,CREB1,PLCB2,PIK3CB,SOS1,RELA,IKBKG,GRK2,GNAI2,LTB4R,PTK2B,RGS14,PLCB3,RPS6KA1,HRAS,MAPK3
Glioblastoma Multiforme Signaling	0.625	0.0857	0.632	E2F4,ITPR2,PRKCD,AKT1,PLCB2,PLCB3,CDK6,HRAS,PIK3CB,SOS1,RPS6KB1,MAPK3
CD27 Signaling in Lymphocytes	0.623	0.108	2	IKBKG,MAP3K14,MAP2K3,RELA
Eumelanin Biosynthesis	0.612	0.25	#NUM!	MIF
Citrulline Biosynthesis	0.612	0.25	#NUM!	GLS
Dolichyl-diphosphooligosaccharide Biosynthesis	0.612	0.25	#NUM!	DPM3
Endothelin-1 Signaling	0.612	0.0851	0.577	GNAI2,ITPR2,PRKCD,PLCB2,PLCB3,PRKCI,ARAF,HRAS,PIK3CB,SOS1,CASP6,MAPK3
Xenobiotic Metabolism Signaling	0.611	0.0821	#NUM!	NCOR2,HDAC5,AIP,MED1,MAP3K14,PIK3CB,SCAND1,RELA,PRKCD,ALDH16A1,PPP2R1A,MAP2K3,PRKCI,GSTP1,HRAS,MAPK3
Role of Osteoblasts, Osteoclasts and Chondrocytes in Rheumatoid Arthritis	0.6	0.0816	#NUM!	AKT1,TGFB1,MAP3K14,SMAD4,TRADD,PIK3CB,DVL1,BAD,RELA,IKBKG,IL1RN,PTK2B,SMAD5,MAP2K3,NFAT5,MAPK3
Estrogen-Dependent Breast Cancer Signaling	0.599	0.0952	#NUM!	AKT1,CREB1,HRAS,PIK3CB,RELA,MAPK3
SAPK/JNK Signaling	0.597	0.0921	1.134	MAP4K1,TRADD,RAC2,HRAS,PIK3CB,SOS1,MINK1
Role of Oct4 in Mammalian Embryonic Stem Cell Pluripotency	0.596	0.105	#NUM!	REST,RARA,JARID2,CASP6
Tight Junction Signaling	0.593	0.0853	#NUM!	AKT1,TGFB1,MARK2,MPP5,PPP2R1A,GOSR1,PRKCI,RELA,MYH9,NUDT21,HSF1
G Protein Signaling Mediated by Tubby	0.593	0.115	#NUM!	PLCB2,PLCB3,GNB2
Cell Cycle Control of Chromosomal Replication	0.593	0.115	#NUM!	ORC2,CDK6,TOP2B
AMPK Signaling	0.586	0.0839	-0.707	AKT1S1,AKT1,CREB1,PBRM1,STK11,PPP2R1A,MAP2K3,HLTF,PIK3CB,SMARCC1,RPS6KB1,AK1
Renal Cell Carcinoma Signaling	0.58	0.0938	0.447	AKT1,TGFB1,HRAS,PIK3CB,SOS1,MAPK3
RANK Signaling in Osteoclasts	0.579	0.0909	1.89	IKBKG,AKT1,PTK2B,MAP3K14,PIK3CB,RELA,MAPK3
Systemic Lupus Erythematosus Signaling	0.573	0.0833	#NUM!	IL1RN,LSM10,AKT1,PRPF4B,PTPN6,NFAT5,LSM4,HRAS,PIK3CB,SOS1,SART1,MAPK3
CCR5 Signaling in Macrophages	0.563	0.0962	#NUM!	GNAI2,PRKCD,PTK2B,PRKCI,GNB2
Role of IL-17A in Arthritis	0.563	0.0962	#NUM!	RPS6KA1,MAP2K3,PIK3CB,RELA,MAPK3
Interferon Signaling	0.562	0.111	#NUM!	TYK2,BAK1,RELA
RhoGDI Signaling	0.547	0.084	0	GDI1,GNAI2,CFL1,PPP1R12A,ARHGEF1,ARPC4,ARHGDIA,ITGA4,ARPC1B,GNB2
Epithelial Adherens Junction Signaling	0.547	0.084	#NUM!	ZYX,WAS,AKT1,ARPC4,AGGF1,CLINT1,EPN1,HRAS,ARPC1B,MYH9
iNOS Signaling	0.547	0.1	2	IKBKG,IRAK1,TYK2,RELA
Remodeling of Epithelial Adherens Junctions	0.542	0.0943	2	ZYX,RAB5C,ARPC4,HGS,ARPC1B
Synaptic Long Term Depression	0.541	0.0849	1	GNAI2,ITPR2,PRKCD,PLCB2,PPP2R1A,PLCB3,PRKCI,HRAS,MAPK3
Role of Pattern Recognition Receptors in Recognition of Bacteria and Viruses	0.541	0.0849	0.707	PRKCD,TGFB1,CREB1,IRF3,TICAM1,PRKCI,PIK3CB,RELA,MAPK3
Corticotropin Releasing Hormone Signaling	0.535	0.086	1.134	GNAI2,ITPR2,PRKCD,CREB1,PRKCI,MEF2B,MEF2D,MAPK3
Pentose Phosphate Pathway	0.53	0.2	#NUM!	G6PD
Sumoylation Pathway	0.529	0.0875	-2.646	CTBP1,GDI1,SENP5,ARHGDIA,SENP6,STUB1,SMAD4
Reelin Signaling in Neurons	0.508	0.0882	#NUM!	ITGAL,AKT1,ARHGEF1,MAP4K1,ITGA4,PIK3CB
Small Cell Lung Cancer Signaling	0.508	0.0882	#NUM!	IKBKG,AKT1,SIN3A,CDK6,PIK3CB,RELA
GPCR-Mediated Nutrient Sensing in Enteroendocrine Cells	0.508	0.0882	#NUM!	GNAI2,ITPR2,PRKCD,PLCB2,PLCB3,PRKCI
Stearate Biosynthesis I (Animals)	0.506	0.103	#NUM!	SLC27A1,ZADH2,ACOT8
Sertoli Cell-Sertoli Cell Junction Signaling	0.505	0.0809	#NUM!	WAS,DLG1,AKT1,MAP3K14,AGGF1,CLINT1,MAP2K3,ITGA4,EPN1,HRAS,MAPK3
Unfolded protein response	0.501	0.0952	#NUM!	CEBPD,CEBPB,CANX,SREBF2
Protein Ubiquitination Pathway	0.489	0.0782	#NUM!	UBE2M,USP14,UBR1,DNAJB12,DNAJC4,USO1,PSMB4,CDC34,PSMD13,STUB1,PSMD8,PSMB10,USP33,CDC23
Amyotrophic Lateral Sclerosis Signaling	0.483	0.0843	#NUM!	RAB5C,CAPN1,GRINA,GPX1,CAPN10,PIK3CB,CAPNS1
MIF Regulation of Innate Immunity	0.48	0.1	#NUM!	MIF,RELA,MAPK3
Regulation of the Epithelial-Mesenchymal Transition Pathway	0.479	0.0783	#NUM!	AKT1,TGFB1,SMAD2,SMAD4,TYK2,PIK3CB,DVL1,SOS1,RELA,MAP2K3,ARAF,HRAS,MAPK3
Role of JAK1 and JAK3 in γc Cytokine Signaling	0.467	0.0877	#NUM!	PTK2B,STAT6,HRAS,PIK3CB,MAPK3
Sucrose Degradation V (Mammalian)	0.465	0.167	#NUM!	ALDOA
Valine Degradation I	0.465	0.167	#NUM!	HIBCH
TCA Cycle II (Eukaryotic)	0.461	0.111	#NUM!	SDHA,IDH3G
Docosahexaenoic Acid (DHA) Signaling	0.46	0.0909	#NUM!	AKT1,PNPLA2,PIK3CB,BAD
Transcriptional Regulatory Network in Embryonic Stem Cells	0.456	0.0968	#NUM!	REST,RIF1,TRIM24
Role of Tissue Factor in Cancer	0.452	0.0808	#NUM!	CFL1,AKT1,PTK2B,RPS6KA1,HRAS,PIK3CB,RPS6KB1,MAPK3
FcγRIIB Signaling in B Lymphocytes	0.441	0.0889	0	AKT1,HRAS,PIK3CB,SOS1
Myc Mediated Apoptosis Signaling	0.434	0.0847	#NUM!	AKT1,HRAS,PIK3CB,SOS1,BAD
Gluconeogenesis I	0.431	0.105	#NUM!	ALDOA,ENO1
Antioxidant Action of Vitamin C	0.43	0.0822	-2.236	IKBKG,PLCB2,PLCB3,TXNRD1,RELA,MAPK3
Wnt/β-catenin Signaling	0.428	0.0769	0	PPARD,AKT1,TGFB1,RARA,MARK2,MAP4K1,PPP2R1A,FRAT1,CSNK1G2,RARG,DVL1
Mitotic Roles of Polo-Like Kinase	0.423	0.087	#NUM!	TGFB1,CAPN1,PPP2R1A,CDC23
Colorectal Cancer Metastasis Signaling	0.418	0.0744	0.577	AKT1,TGFB1,SMAD2,SMAD4,TYK2,PIK3CB,DVL1,SOS1,BAD,RELA,GNB2,E2F4,GRK2,HRAS,MSH2,MAPK3
Role of BRCA1 in DNA Damage Response	0.418	0.0833	#NUM!	E2F4,PBRM1,HLTF,SMARCC1,MSH2
Assembly of RNA Polymerase I Complex	0.412	0.143	#NUM!	TAF1C
Sphingomyelin Metabolism	0.412	0.143	#NUM!	SMPD1
Acetone Degradation I (to Methylglyoxal)	0.403	0.1	#NUM!	POR,ZADH2
Antiproliferative Role of Somatostatin Receptor 2	0.402	0.082	1	PTPN6,HRAS,PIK3CB,MAPK3,GNB2
Macropinocytosis Signaling	0.402	0.082	0	PRKCD,PRKCI,HRAS,PIK3CB,ITGB7
Altered T Cell and B Cell Signaling in Rheumatoid Arthritis	0.402	0.08	#NUM!	IL1RN,TGFB1,RELB,MAP3K14,TNFSF13,RELA
ILK Signaling	0.398	0.0753	0.632	CFL1,AKT1,CREB1,PPP1R12A,FLNA,PPP2R1A,PIK3CB,RELA,MYH9,MAPK3,ITGB7
Calcium-induced T Lymphocyte Apoptosis	0.388	0.0833	0	ITPR2,PRKCD,PRKCI,MEF2D
IL-17A Signaling in Gastric Cells	0.377	0.0952	#NUM!	RELA,MAPK3
Pyrimidine Ribonucleotides Interconversion	0.377	0.0952	#NUM!	AK1,ENTPD6
CDK5 Signaling	0.376	0.0779	1.633	PPP1R12A,CAPN1,PPP1CA,PPP2R1A,HRAS,MAPK3
GM-CSF Signaling	0.373	0.0794	0.447	AKT1,HRAS,PIK3CB,SOS1,MAPK3
Cleavage and Polyadenylation of Pre-mRNA	0.368	0.125	#NUM!	NUDT21
Prostanoid Biosynthesis	0.368	0.125	#NUM!	PTGES2
Calcium Transport I	0.368	0.125	#NUM!	ATP2C1
UDP-N-acetyl-D-galactosamine Biosynthesis II	0.368	0.125	#NUM!	GALE
p53 Signaling	0.367	0.0761	-0.447	AKT1,MED1,PIDD1,SCO2,ST13,PIK3CB,CASP6
IL-9 Signaling	0.354	0.0833	#NUM!	BCL3,PIK3CB,RELA
Pyrimidine Ribonucleotides De Novo Biosynthesis	0.353	0.0909	#NUM!	AK1,ENTPD6
tRNA Charging	0.353	0.0909	#NUM!	TARSL2,LARS
Retinol Biosynthesis	0.353	0.0909	#NUM!	PNPLA2,DHRS4
Fatty Acid β-oxidation I	0.353	0.0909	#NUM!	SLC27A1,ACAA1
Role of JAK family kinases in IL-6-type Cytokine Signaling	0.331	0.087	#NUM!	TYK2,MAPK3
Telomere Extension by Telomerase	0.33	0.111	#NUM!	TNKS
Embryonic Stem Cell Differentiation into Cardiac Lineages	0.33	0.111	#NUM!	SP4
Fatty Acid Activation	0.33	0.111	#NUM!	SLC27A1
Superpathway of Citrulline Metabolism	0.33	0.111	#NUM!	GLS
Glycogen Degradation III	0.33	0.111	#NUM!	GAA
Vitamin-C Transport	0.33	0.111	#NUM!	TXNRD1
Sperm Motility	0.317	0.0732	0.816	ITPR2,PRKCD,PLCB2,PTK2B,PLCB3,PRKCI
Hepatic Cholestasis	0.317	0.0714	#NUM!	IKBKG,IRAK1,PRKCD,IL1RN,TGFB1,RARA,MAP3K14,PRKCI,RELA
Gαi Signaling	0.304	0.0714	#NUM!	GNAI2,LTB4R,RGS14,HRAS,SOS1,MAPK3,GNB2
Ovarian Cancer Signaling	0.3	0.0703	#NUM!	RPS6KB2,AKT1,SIN3A,HRAS,PIK3CB,DVL1,RPS6KB1,MSH2,MAPK3
Acyl-CoA Hydrolysis	0.298	0.1	#NUM!	ACOT8
Pyrimidine Deoxyribonucleotides De Novo Biosynthesis I	0.298	0.1	#NUM!	AK1
Cell Cycle Regulation by BTG Family Proteins	0.291	0.08	#NUM!	E2F4,PPP2R1A
autophagy	0.289	0.075	#NUM!	STX17,CTSD,CTSZ
Nitric Oxide Signaling in the Cardiovascular System	0.286	0.0706	0	ITPR2,PRKCD,AKT1,PRKCI,PIK3CB,MAPK3
Phagosome Formation	0.286	0.0706	#NUM!	PRKCD,PLCB2,PLCB3,ITGA4,PRKCI,PIK3CB
Leptin Signaling in Obesity	0.277	0.0704	#NUM!	AKT1,PLCB2,PLCB3,PIK3CB,MAPK3
Activation of IRF by Cytosolic Pattern Recognition Receptors	0.275	0.0732	#NUM!	IKBKG,IRF3,RELA
Circadian Rhythm Signaling	0.274	0.0769	#NUM!	CREB1,GRINA
Mismatch Repair in Eukaryotes	0.27	0.0909	#NUM!	MSH2
The Visual Cycle	0.27	0.0909	#NUM!	DHRS4
GABA Receptor Signaling	0.262	0.0714	#NUM!	AP2A1,AP2S1,AP2M1
GPCR-Mediated Integration of Enteroendocrine Signaling Exemplified by an L Cell	0.254	0.069	#NUM!	GNAI2,ITPR2,PLCB2,PLCB3
Role of CHK Proteins in Cell Cycle Checkpoint Control	0.249	0.0698	#NUM!	E2F4,PPP2R1A,TLK1
RAN Signaling	0.245	0.0833	#NUM!	XPO1
DNA Double-Strand Break Repair by Non-Homologous End Joining	0.245	0.0833	#NUM!	WRN
γ-linolenate Biosynthesis II (Animals)	0.245	0.0833	#NUM!	SLC27A1
D-myo-inositol (1,4,5)-trisphosphate Degradation	0.245	0.0833	#NUM!	INPP5K
Methylglyoxal Degradation III	0.245	0.0833	#NUM!	ZADH2
BER pathway	0.245	0.0833	#NUM!	PNKP
Hypoxia Signaling in the Cardiovascular System	0.243	0.0678	#NUM!	UBE2M,AKT1,CREB1,CDC34
Neuroprotective Role of THOP1 in Alzheimer's Disease	0.227	0.069	#NUM!	CREB1,NFYA
Assembly of RNA Polymerase II Complex	0.227	0.069	#NUM!	POLR2L,POLR2E
Granzyme B Signaling	0.224	0.0769	#NUM!	ENDOG
Mitochondrial L-carnitine Shuttle Pathway	0.224	0.0769	#NUM!	SLC27A1
D-myo-inositol (1,3,4)-trisphosphate Biosynthesis	0.224	0.0769	#NUM!	INPP5K
