# Supplementary material for: A metabolic interplay coordinated by HLX regulates myeloid differentiation and AML through partly overlapping pathways
Source: Nat Commun. 2018 Aug 6;9:3090. doi: 10.1038/s41467-018-05311-4 (PMC6078963; doi:10.1038/s41467-018-05311-4)
Supplement: Supplementary file 7 — Supplementary Data 4 [file 41467_2018_5311_MOESM7_ESM.xlsx]

## Sheet: Legend
Supplementary Data 4. ChIP-seq
Sheet 1. Enriched regions for HLX in K562 cells. Sheet 2-3. GO analysis (2) and IPA (3) in HLX bound genes in K562 cells. Sheet 4-5. Motif analysis in K562 cells before (4) or after masking of known transcription factors (5). Sheet 6. Enriched regions for HLX in HL60 cells. Sheet 7-8. GO analysis (7) and IPA (8) in HLX bound genes in HL60 cells. Sheet 9-10. Motif analysis in HL60 cells before (9)…

## Sheet: Values K562
Chr	Start	End	Ensembl Gene ID	Gene Name	Description	MACS_peaks
chr1	1814983	1815134	ENSG00000078369	GNB1	G protein subunit beta 1(GNB1)	MACS_peak_2
chr1	1814983	1815134	ENSG00000078369	GNB1	G protein subunit beta 1(GNB1)	MACS_peak_2
chr1	1814983	1815134	ENSG00000078369	GNB1	G protein subunit beta 1(GNB1)	MACS_peak_2
chr1	6112609	6112760	ENSG00000069424	KCNAB2	potassium voltage-gated channel subfamily A regulatory beta subunit 2(KCNAB2)	MACS_peak_7
chr1	6112609	6112760	ENSG00000069424	KCNAB2	potassium voltage-gated channel subfamily A regulatory beta subunit 2(KCNAB2)	MACS_peak_7
chr1	6112609	6112760	ENSG00000069424	KCNAB2	potassium voltage-gated channel subfamily A regulatory beta subunit 2(KCNAB2)	MACS_peak_7
chr1	6112609	6112760	ENSG00000069424	KCNAB2	potassium voltage-gated channel subfamily A regulatory beta subunit 2(KCNAB2)	MACS_peak_7
chr1	6112609	6112760	ENSG00000069424	KCNAB2	potassium voltage-gated channel subfamily A regulatory beta subunit 2(KCNAB2)	MACS_peak_7
chr1	6112609	6112760	ENSG00000069424	KCNAB2	potassium voltage-gated channel subfamily A regulatory beta subunit 2(KCNAB2)	MACS_peak_7
chr1	7135504	7135655	ENSG00000171735	CAMTA1	calmodulin binding transcription activator 1(CAMTA1)	MACS_peak_8
chr1	7676512	7676663	ENSG00000171735	CAMTA1	calmodulin binding transcription activator 1(CAMTA1)	MACS_peak_9
chr1	7891624	7891775	ENSG00000049246	PER3	period circadian clock 3(PER3)	MACS_peak_10
chr1	7891624	7891775	ENSG00000049246	PER3	period circadian clock 3(PER3)	MACS_peak_10
chr1	7891624	7891775	ENSG00000049246	PER3	period circadian clock 3(PER3)	MACS_peak_10
chr1	7891624	7891775	ENSG00000049246	PER3	period circadian clock 3(PER3)	MACS_peak_10
chr1	7891624	7891775	ENSG00000049246	PER3	period circadian clock 3(PER3)	MACS_peak_10
chr1	8449184	8449335	ENSG00000142599	RERE	arginine-glutamic acid dipeptide repeats(RERE)	MACS_peak_16
chr1	8449184	8449335	ENSG00000142599	RERE	arginine-glutamic acid dipeptide repeats(RERE)	MACS_peak_16
chr1	8686511	8686662	ENSG00000142599	RERE	arginine-glutamic acid dipeptide repeats(RERE)	MACS_peak_17
chr1	8761466	8761617	ENSG00000142599	RERE	arginine-glutamic acid dipeptide repeats(RERE)	MACS_peak_18
chr1	8849428	8849579	ENSG00000142599	RERE	arginine-glutamic acid dipeptide repeats(RERE)	MACS_peak_21
chr1	8449184	8449335	ENSG00000142599	RERE	arginine-glutamic acid dipeptide repeats(RERE)	MACS_peak_16
chr1	8686511	8686662	ENSG00000142599	RERE	arginine-glutamic acid dipeptide repeats(RERE)	MACS_peak_17
chr1	8761466	8761617	ENSG00000142599	RERE	arginine-glutamic acid dipeptide repeats(RERE)	MACS_peak_18
chr1	8849428	8849579	ENSG00000142599	RERE	arginine-glutamic acid dipeptide repeats(RERE)	MACS_peak_21
chr1	11858482	11858633	ENSG00000177000	MTHFR	methylenetetrahydrofolate reductase(MTHFR)	MACS_peak_29
chr1	11905711	11905862	#N/A	NPPA-AS1	#N/A	MACS_peak_30
chr1	11905766	11905862	ENSG00000175206	NPPA	natriuretic peptide A(NPPA)	MACS_peak_30
chr1	12509038	12509189	ENSG00000048707	VPS13D	vacuolar protein sorting 13 homolog D(VPS13D)	MACS_peak_32
chr1	12538353	12538504	ENSG00000048707	VPS13D	vacuolar protein sorting 13 homolog D(VPS13D)	MACS_peak_33
chr1	12509038	12509189	ENSG00000048707	VPS13D	vacuolar protein sorting 13 homolog D(VPS13D)	MACS_peak_32
chr1	12538353	12538504	ENSG00000048707	VPS13D	vacuolar protein sorting 13 homolog D(VPS13D)	MACS_peak_33
chr1	12664518	12664669	ENSG00000162496	DHRS3	dehydrogenase/reductase 3(DHRS3)	MACS_peak_34
chr1	12664518	12664669	ENSG00000162496	DHRS3	dehydrogenase/reductase 3(DHRS3)	MACS_peak_34
chr1	15870197	15870348	ENSG00000116138	DNAJC16	DnaJ heat shock protein family (Hsp40) member C16(DNAJC16)	MACS_peak_38
chr1	15870197	15870348	ENSG00000116138	DNAJC16	DnaJ heat shock protein family (Hsp40) member C16(DNAJC16)	MACS_peak_38
chr1	15870197	15870348	ENSG00000116138	DNAJC16	DnaJ heat shock protein family (Hsp40) member C16(DNAJC16)	MACS_peak_38
chr1	16088242	16088393	ENSG00000162458	FBLIM1	filamin binding LIM protein 1(FBLIM1)	MACS_peak_40
chr1	16593119	16593270	ENSG00000037637	FBXO42	F-box protein 42(FBXO42)	MACS_peak_42
chr1	18582924	18583075	ENSG00000117154	IGSF21	immunoglobin superfamily member 21(IGSF21)	MACS_peak_51
chr1	19478244	19478395	ENSG00000127481	UBR4	ubiquitin protein ligase E3 component n-recognin 4(UBR4)	MACS_peak_56
chr1	20003009	20003160	ENSG00000158748	HTR6	5-hydroxytryptamine receptor 6(HTR6)	MACS_peak_57
chr1	20079011	20079162	ENSG00000162542	TMCO4	transmembrane and coiled-coil domains 4(TMCO4)	MACS_peak_58
chr1	21348714	21348865	ENSG00000075151	EIF4G3	eukaryotic translation initiation factor 4 gamma 3(EIF4G3)	MACS_peak_59
chr1	21354390	21354541	ENSG00000075151	EIF4G3	eukaryotic translation initiation factor 4 gamma 3(EIF4G3)	MACS_peak_60
chr1	21392965	21393116	ENSG00000075151	EIF4G3	eukaryotic translation initiation factor 4 gamma 3(EIF4G3)	MACS_peak_61
chr1	21348714	21348865	ENSG00000075151	EIF4G3	eukaryotic translation initiation factor 4 gamma 3(EIF4G3)	MACS_peak_59
chr1	21354390	21354541	ENSG00000075151	EIF4G3	eukaryotic translation initiation factor 4 gamma 3(EIF4G3)	MACS_peak_60
chr1	21392965	21393116	ENSG00000075151	EIF4G3	eukaryotic translation initiation factor 4 gamma 3(EIF4G3)	MACS_peak_61
chr1	21348714	21348865	ENSG00000075151	EIF4G3	eukaryotic translation initiation factor 4 gamma 3(EIF4G3)	MACS_peak_59
chr1	21354390	21354541	ENSG00000075151	EIF4G3	eukaryotic translation initiation factor 4 gamma 3(EIF4G3)	MACS_peak_60
chr1	21392965	21393116	ENSG00000075151	EIF4G3	eukaryotic translation initiation factor 4 gamma 3(EIF4G3)	MACS_peak_61
chr1	21348714	21348865	ENSG00000075151	EIF4G3	eukaryotic translation initiation factor 4 gamma 3(EIF4G3)	MACS_peak_59
chr1	21354390	21354541	ENSG00000075151	EIF4G3	eukaryotic translation initiation factor 4 gamma 3(EIF4G3)	MACS_peak_60
chr1	21392965	21393116	ENSG00000075151	EIF4G3	eukaryotic translation initiation factor 4 gamma 3(EIF4G3)	MACS_peak_61
chr1	22013663	22013814	ENSG00000090686	USP48	ubiquitin specific peptidase 48(USP48)	MACS_peak_64
chr1	22014338	22014489	ENSG00000090686	USP48	ubiquitin specific peptidase 48(USP48)	MACS_peak_65
chr1	22402317	22402468	ENSG00000070831	CDC42	cell division cycle 42(CDC42)	MACS_peak_69
chr1	22402317	22402468	ENSG00000070831	CDC42	cell division cycle 42(CDC42)	MACS_peak_69
chr1	22402317	22402468	ENSG00000070831	CDC42	cell division cycle 42(CDC42)	MACS_peak_69
chr1	24224284	24224435	ENSG00000188822	CNR2	cannabinoid receptor 2(CNR2)	MACS_peak_74
chr1	24291403	24291554	ENSG00000188529	SRSF10	serine and arginine rich splicing factor 10(SRSF10)	MACS_peak_76
chr1	24291403	24291554	ENSG00000188529	SRSF10	serine and arginine rich splicing factor 10(SRSF10)	MACS_peak_76
chr1	24291403	24291554	ENSG00000188529	SRSF10	serine and arginine rich splicing factor 10(SRSF10)	MACS_peak_76
chr1	24291403	24291554	ENSG00000188529	SRSF10	serine and arginine rich splicing factor 10(SRSF10)	MACS_peak_76
chr1	24291403	24291554	ENSG00000188529	SRSF10	serine and arginine rich splicing factor 10(SRSF10)	MACS_peak_76
chr1	24291403	24291554	ENSG00000188529	SRSF10	serine and arginine rich splicing factor 10(SRSF10)	MACS_peak_76
chr1	24291403	24291554	ENSG00000188529	SRSF10	serine and arginine rich splicing factor 10(SRSF10)	MACS_peak_76
chr1	24291403	24291554	ENSG00000188529	SRSF10	serine and arginine rich splicing factor 10(SRSF10)	MACS_peak_76
chr1	24291403	24291554	ENSG00000188529	SRSF10	serine and arginine rich splicing factor 10(SRSF10)	MACS_peak_76
chr1	24982705	24982856	ENSG00000133226	SRRM1	serine and arginine repetitive matrix 1(SRRM1)	MACS_peak_79
chr1	24982705	24982856	ENSG00000133226	SRRM1	serine and arginine repetitive matrix 1(SRRM1)	MACS_peak_79
chr1	24982705	24982856	ENSG00000133226	SRRM1	serine and arginine repetitive matrix 1(SRRM1)	MACS_peak_79
chr1	25092147	25092298	ENSG00000169504	CLIC4	chloride intracellular channel 4(CLIC4)	MACS_peak_80
chr1	25812565	25812716	ENSG00000204178	TMEM57	transmembrane protein 57(TMEM57)	MACS_peak_81
chr1	25812565	25812716	ENSG00000204178	TMEM57	transmembrane protein 57(TMEM57)	MACS_peak_81
chr1	26087483	26087634	ENSG00000117643	MAN1C1	mannosidase alpha class 1C member 1(MAN1C1)	MACS_peak_82
chr1	26087483	26087634	ENSG00000117643	MAN1C1	mannosidase alpha class 1C member 1(MAN1C1)	MACS_peak_82
chr1	26158369	26158520	ENSG00000117640	MTFR1L	mitochondrial fission regulator 1 like(MTFR1L)	MACS_peak_83
chr1	26158369	26158520	ENSG00000117640	MTFR1L	mitochondrial fission regulator 1 like(MTFR1L)	MACS_peak_83
chr1	26158369	26158520	ENSG00000117640	MTFR1L	mitochondrial fission regulator 1 like(MTFR1L)	MACS_peak_83
chr1	26158369	26158520	ENSG00000117640	MTFR1L	mitochondrial fission regulator 1 like(MTFR1L)	MACS_peak_83
chr1	26158403	26158520	ENSG00000127423	AUNIP	aurora kinase A and ninein interacting protein(AUNIP)	MACS_peak_83
chr1	26450052	26450203	ENSG00000175087	PDIK1L	PDLIM1 interacting kinase 1 like(PDIK1L)	MACS_peak_88
chr1	26450052	26450203	ENSG00000175087	PDIK1L	PDLIM1 interacting kinase 1 like(PDIK1L)	MACS_peak_88
chr1	26450052	26450203	ENSG00000175087	PDIK1L	PDLIM1 interacting kinase 1 like(PDIK1L)	MACS_peak_88
chr1	27048292	27048443	ENSG00000117713	ARID1A	AT-rich interaction domain 1A(ARID1A)	MACS_peak_92
chr1	27048292	27048443	ENSG00000117713	ARID1A	AT-rich interaction domain 1A(ARID1A)	MACS_peak_92
chr1	28116196	28116347	ENSG00000117758	STX12	syntaxin 12(STX12)	MACS_peak_94
chr1	28499310	28499461	ENSG00000169403	PTAFR	platelet activating factor receptor(PTAFR)	MACS_peak_98
chr1	28499310	28499461	ENSG00000169403	PTAFR	platelet activating factor receptor(PTAFR)	MACS_peak_98
chr1	28499310	28499461	ENSG00000169403	PTAFR	platelet activating factor receptor(PTAFR)	MACS_peak_98
chr1	28499310	28499461	ENSG00000169403	PTAFR	platelet activating factor receptor(PTAFR)	MACS_peak_98
chr1	28743188	28743339	ENSG00000204138	PHACTR4	phosphatase and actin regulator 4(PHACTR4)	MACS_peak_101
chr1	29011520	29011671	ENSG00000162419	GMEB1	glucocorticoid modulatory element binding protein 1(GMEB1)	MACS_peak_102
chr1	29011520	29011671	ENSG00000162419	GMEB1	glucocorticoid modulatory element binding protein 1(GMEB1)	MACS_peak_102
chr1	29011520	29011671	ENSG00000162419	GMEB1	glucocorticoid modulatory element binding protein 1(GMEB1)	MACS_peak_102
chr1	29253432	29253583	ENSG00000159023	EPB41	erythrocyte membrane protein band 4.1(EPB41)	MACS_peak_105
chr1	29254591	29254742	ENSG00000159023	EPB41	erythrocyte membrane protein band 4.1(EPB41)	MACS_peak_106
chr1	29359580	29359731	ENSG00000159023	EPB41	erythrocyte membrane protein band 4.1(EPB41)	MACS_peak_107
chr1	29253432	29253583	ENSG00000159023	EPB41	erythrocyte membrane protein band 4.1(EPB41)	MACS_peak_105
chr1	29254591	29254742	ENSG00000159023	EPB41	erythrocyte membrane protein band 4.1(EPB41)	MACS_peak_106
chr1	29359580	29359731	ENSG00000159023	EPB41	erythrocyte membrane protein band 4.1(EPB41)	MACS_peak_107
chr1	29253432	29253583	ENSG00000159023	EPB41	erythrocyte membrane protein band 4.1(EPB41)	MACS_peak_105
chr1	29254591	29254742	ENSG00000159023	EPB41	erythrocyte membrane protein band 4.1(EPB41)	MACS_peak_106
chr1	29359580	29359731	ENSG00000159023	EPB41	erythrocyte membrane protein band 4.1(EPB41)	MACS_peak_107
chr1	29253432	29253583	ENSG00000159023	EPB41	erythrocyte membrane protein band 4.1(EPB41)	MACS_peak_105
chr1	29254591	29254742	ENSG00000159023	EPB41	erythrocyte membrane protein band 4.1(EPB41)	MACS_peak_106
chr1	29359580	29359731	ENSG00000159023	EPB41	erythrocyte membrane protein band 4.1(EPB41)	MACS_peak_107
chr1	29253432	29253583	ENSG00000159023	EPB41	erythrocyte membrane protein band 4.1(EPB41)	MACS_peak_105
chr1	29254591	29254742	ENSG00000159023	EPB41	erythrocyte membrane protein band 4.1(EPB41)	MACS_peak_106
chr1	29359580	29359731	ENSG00000159023	EPB41	erythrocyte membrane protein band 4.1(EPB41)	MACS_peak_107
chr1	29253432	29253583	ENSG00000159023	EPB41	erythrocyte membrane protein band 4.1(EPB41)	MACS_peak_105
chr1	29254591	29254742	ENSG00000159023	EPB41	erythrocyte membrane protein band 4.1(EPB41)	MACS_peak_106
chr1	29359580	29359731	ENSG00000159023	EPB41	erythrocyte membrane protein band 4.1(EPB41)	MACS_peak_107
chr1	29483642	29483793	ENSG00000116350	SRSF4	serine and arginine rich splicing factor 4(SRSF4)	MACS_peak_109
chr1	29506472	29506623	ENSG00000116350	SRSF4	serine and arginine rich splicing factor 4(SRSF4)	MACS_peak_110
chr1	31509673	31509824	ENSG00000134644	PUM1	pumilio RNA binding family member 1(PUM1)	MACS_peak_116
chr1	31509673	31509824	ENSG00000134644	PUM1	pumilio RNA binding family member 1(PUM1)	MACS_peak_116
chr1	32394454	32394605	ENSG00000184007	PTP4A2	protein tyrosine phosphatase type IVA, member 2(PTP4A2)	MACS_peak_118
chr1	32566867	32567018	ENSG00000121775	TMEM39B	transmembrane protein 39B(TMEM39B)	MACS_peak_119
chr1	32566867	32567018	ENSG00000121775	TMEM39B	transmembrane protein 39B(TMEM39B)	MACS_peak_119
chr1	32566867	32567018	ENSG00000121775	TMEM39B	transmembrane protein 39B(TMEM39B)	MACS_peak_119
chr1	32566867	32567018	ENSG00000121775	TMEM39B	transmembrane protein 39B(TMEM39B)	MACS_peak_119
chr1	35373202	35373353	ENSG00000116544	DLGAP3	DLG associated protein 3(DLGAP3)	MACS_peak_125
chr1	35390514	35390665	ENSG00000116544	DLGAP3	DLG associated protein 3(DLGAP3)	MACS_peak_126
chr1	35744990	35745141	ENSG00000146463	ZMYM4	zinc finger MYM-type containing 4(ZMYM4)	MACS_peak_127
chr1	35837251	35837402	ENSG00000146463	ZMYM4	zinc finger MYM-type containing 4(ZMYM4)	MACS_peak_128
chr1	35965501	35965652	ENSG00000142687	KIAA0319L	KIAA0319 like(KIAA0319L)	MACS_peak_130
chr1	36500503	36500654	ENSG00000126070	AGO3	argonaute 3, RISC catalytic component(AGO3)	MACS_peak_133
chr1	36500503	36500654	ENSG00000126070	AGO3	argonaute 3, RISC catalytic component(AGO3)	MACS_peak_133
chr1	37389920	37390071	ENSG00000163873	GRIK3	glutamate ionotropic receptor kainate type subunit 3(GRIK3)	MACS_peak_134
chr1	37432002	37432153	ENSG00000163873	GRIK3	glutamate ionotropic receptor kainate type subunit 3(GRIK3)	MACS_peak_135
chr1	37486389	37486540	ENSG00000163873	GRIK3	glutamate ionotropic receptor kainate type subunit 3(GRIK3)	MACS_peak_136
chr1	38230069	38230220	ENSG00000183317	EPHA10	EPH receptor A10(EPHA10)	MACS_peak_139
chr1	38230069	38230220	ENSG00000183317	EPHA10	EPH receptor A10(EPHA10)	MACS_peak_139
chr1	38381469	38381620	ENSG00000204084	INPP5B	inositol polyphosphate-5-phosphatase B(INPP5B)	MACS_peak_140
chr1	38381469	38381620	ENSG00000204084	INPP5B	inositol polyphosphate-5-phosphatase B(INPP5B)	MACS_peak_140
chr1	39381084	39381235	ENSG00000158315	RHBDL2	rhomboid like 2(RHBDL2)	MACS_peak_141
chr1	39381084	39381235	ENSG00000158315	RHBDL2	rhomboid like 2(RHBDL2)	MACS_peak_141
chr1	40316614	40316765	ENSG00000043514	TRIT1	tRNA isopentenyltransferase 1(TRIT1)	MACS_peak_145
chr1	40316614	40316765	ENSG00000043514	TRIT1	tRNA isopentenyltransferase 1(TRIT1)	MACS_peak_145
chr1	40316614	40316765	ENSG00000043514	TRIT1	tRNA isopentenyltransferase 1(TRIT1)	MACS_peak_145
chr1	40316614	40316765	ENSG00000043514	TRIT1	tRNA isopentenyltransferase 1(TRIT1)	MACS_peak_145
chr1	40316614	40316765	ENSG00000043514	TRIT1	tRNA isopentenyltransferase 1(TRIT1)	MACS_peak_145
chr1	40316614	40316765	ENSG00000043514	TRIT1	tRNA isopentenyltransferase 1(TRIT1)	MACS_peak_145
chr1	40316614	40316765	ENSG00000043514	TRIT1	tRNA isopentenyltransferase 1(TRIT1)	MACS_peak_145
chr1	40316614	40316765	ENSG00000043514	TRIT1	tRNA isopentenyltransferase 1(TRIT1)	MACS_peak_145
chr1	40316614	40316765	ENSG00000043514	TRIT1	tRNA isopentenyltransferase 1(TRIT1)	MACS_peak_145
chr1	40316614	40316765	ENSG00000043514	TRIT1	tRNA isopentenyltransferase 1(TRIT1)	MACS_peak_145
chr1	40316614	40316765	ENSG00000043514	TRIT1	tRNA isopentenyltransferase 1(TRIT1)	MACS_peak_145
chr1	40316614	40316765	ENSG00000043514	TRIT1	tRNA isopentenyltransferase 1(TRIT1)	MACS_peak_145
chr1	40316614	40316765	ENSG00000043514	TRIT1	tRNA isopentenyltransferase 1(TRIT1)	MACS_peak_145
chr1	40316614	40316765	ENSG00000043514	TRIT1	tRNA isopentenyltransferase 1(TRIT1)	MACS_peak_145
chr1	40316614	40316765	ENSG00000043514	TRIT1	tRNA isopentenyltransferase 1(TRIT1)	MACS_peak_145
chr1	40316614	40316765	ENSG00000043514	TRIT1	tRNA isopentenyltransferase 1(TRIT1)	MACS_peak_145
chr1	40316614	40316765	ENSG00000043514	TRIT1	tRNA isopentenyltransferase 1(TRIT1)	MACS_peak_145
chr1	40519665	40519816	ENSG00000131236	CAP1	adenylate cyclase associated protein 1(CAP1)	MACS_peak_148
chr1	40523271	40523422	ENSG00000131236	CAP1	adenylate cyclase associated protein 1(CAP1)	MACS_peak_149
chr1	40523893	40524044	ENSG00000131236	CAP1	adenylate cyclase associated protein 1(CAP1)	MACS_peak_150
chr1	40525278	40525429	ENSG00000131236	CAP1	adenylate cyclase associated protein 1(CAP1)	MACS_peak_151
chr1	40519665	40519816	ENSG00000131236	CAP1	adenylate cyclase associated protein 1(CAP1)	MACS_peak_148
chr1	40523271	40523422	ENSG00000131236	CAP1	adenylate cyclase associated protein 1(CAP1)	MACS_peak_149
chr1	40523893	40524044	ENSG00000131236	CAP1	adenylate cyclase associated protein 1(CAP1)	MACS_peak_150
chr1	40525278	40525429	ENSG00000131236	CAP1	adenylate cyclase associated protein 1(CAP1)	MACS_peak_151
chr1	40687813	40687964	ENSG00000117000	RLF	rearranged L-myc fusion(RLF)	MACS_peak_156
chr1	40851380	40851531	ENSG00000084070	SMAP2	small ArfGAP2(SMAP2)	MACS_peak_157
chr1	40866086	40866237	ENSG00000084070	SMAP2	small ArfGAP2(SMAP2)	MACS_peak_158
chr1	40851380	40851531	ENSG00000084070	SMAP2	small ArfGAP2(SMAP2)	MACS_peak_157
chr1	40866086	40866237	ENSG00000084070	SMAP2	small ArfGAP2(SMAP2)	MACS_peak_158
chr1	40866086	40866237	ENSG00000084070	SMAP2	small ArfGAP2(SMAP2)	MACS_peak_158
chr1	40866086	40866237	ENSG00000084070	SMAP2	small ArfGAP2(SMAP2)	MACS_peak_158
chr1	41099618	41099769	ENSG00000117016	RIMS3	regulating synaptic membrane exocytosis 3(RIMS3)	MACS_peak_159
chr1	41469301	41469452	ENSG00000171793	CTPS1	CTP synthase 1(CTPS1)	MACS_peak_162
chr1	41469301	41469452	ENSG00000171793	CTPS1	CTP synthase 1(CTPS1)	MACS_peak_162
chr1	41469301	41469452	ENSG00000171793	CTPS1	CTP synthase 1(CTPS1)	MACS_peak_162
chr1	41600111	41600262	ENSG00000010803	SCMH1	sex comb on midleg homolog 1 (Drosophila)(SCMH1)	MACS_peak_163
chr1	41616741	41616892	ENSG00000010803	SCMH1	sex comb on midleg homolog 1 (Drosophila)(SCMH1)	MACS_peak_164
chr1	41621684	41621835	ENSG00000010803	SCMH1	sex comb on midleg homolog 1 (Drosophila)(SCMH1)	MACS_peak_165
chr1	41624232	41624383	ENSG00000010803	SCMH1	sex comb on midleg homolog 1 (Drosophila)(SCMH1)	MACS_peak_166
chr1	41626278	41626429	ENSG00000010803	SCMH1	sex comb on midleg homolog 1 (Drosophila)(SCMH1)	MACS_peak_167
chr1	41666474	41666625	ENSG00000010803	SCMH1	sex comb on midleg homolog 1 (Drosophila)(SCMH1)	MACS_peak_168
chr1	41600111	41600262	ENSG00000010803	SCMH1	sex comb on midleg homolog 1 (Drosophila)(SCMH1)	MACS_peak_163
chr1	41616741	41616892	ENSG00000010803	SCMH1	sex comb on midleg homolog 1 (Drosophila)(SCMH1)	MACS_peak_164
chr1	41621684	41621835	ENSG00000010803	SCMH1	sex comb on midleg homolog 1 (Drosophila)(SCMH1)	MACS_peak_165
chr1	41624232	41624383	ENSG00000010803	SCMH1	sex comb on midleg homolog 1 (Drosophila)(SCMH1)	MACS_peak_166
chr1	41626278	41626429	ENSG00000010803	SCMH1	sex comb on midleg homolog 1 (Drosophila)(SCMH1)	MACS_peak_167
chr1	41600111	41600262	ENSG00000010803	SCMH1	sex comb on midleg homolog 1 (Drosophila)(SCMH1)	MACS_peak_163
chr1	41616741	41616892	ENSG00000010803	SCMH1	sex comb on midleg homolog 1 (Drosophila)(SCMH1)	MACS_peak_164
chr1	41621684	41621835	ENSG00000010803	SCMH1	sex comb on midleg homolog 1 (Drosophila)(SCMH1)	MACS_peak_165
chr1	41624232	41624383	ENSG00000010803	SCMH1	sex comb on midleg homolog 1 (Drosophila)(SCMH1)	MACS_peak_166
chr1	41626278	41626429	ENSG00000010803	SCMH1	sex comb on midleg homolog 1 (Drosophila)(SCMH1)	MACS_peak_167
chr1	41666474	41666625	ENSG00000010803	SCMH1	sex comb on midleg homolog 1 (Drosophila)(SCMH1)	MACS_peak_168
chr1	41600111	41600262	ENSG00000010803	SCMH1	sex comb on midleg homolog 1 (Drosophila)(SCMH1)	MACS_peak_163
chr1	41616741	41616892	ENSG00000010803	SCMH1	sex comb on midleg homolog 1 (Drosophila)(SCMH1)	MACS_peak_164
chr1	41621684	41621835	ENSG00000010803	SCMH1	sex comb on midleg homolog 1 (Drosophila)(SCMH1)	MACS_peak_165
chr1	41624232	41624383	ENSG00000010803	SCMH1	sex comb on midleg homolog 1 (Drosophila)(SCMH1)	MACS_peak_166
chr1	41626278	41626429	ENSG00000010803	SCMH1	sex comb on midleg homolog 1 (Drosophila)(SCMH1)	MACS_peak_167
chr1	41666474	41666625	ENSG00000010803	SCMH1	sex comb on midleg homolog 1 (Drosophila)(SCMH1)	MACS_peak_168
chr1	41600111	41600262	ENSG00000010803	SCMH1	sex comb on midleg homolog 1 (Drosophila)(SCMH1)	MACS_peak_163
chr1	41616741	41616892	ENSG00000010803	SCMH1	sex comb on midleg homolog 1 (Drosophila)(SCMH1)	MACS_peak_164
chr1	41621684	41621835	ENSG00000010803	SCMH1	sex comb on midleg homolog 1 (Drosophila)(SCMH1)	MACS_peak_165
chr1	41624232	41624383	ENSG00000010803	SCMH1	sex comb on midleg homolog 1 (Drosophila)(SCMH1)	MACS_peak_166
chr1	41626278	41626429	ENSG00000010803	SCMH1	sex comb on midleg homolog 1 (Drosophila)(SCMH1)	MACS_peak_167
chr1	41600111	41600262	ENSG00000010803	SCMH1	sex comb on midleg homolog 1 (Drosophila)(SCMH1)	MACS_peak_163
chr1	41616741	41616892	ENSG00000010803	SCMH1	sex comb on midleg homolog 1 (Drosophila)(SCMH1)	MACS_peak_164
chr1	41621684	41621835	ENSG00000010803	SCMH1	sex comb on midleg homolog 1 (Drosophila)(SCMH1)	MACS_peak_165
chr1	41624232	41624383	ENSG00000010803	SCMH1	sex comb on midleg homolog 1 (Drosophila)(SCMH1)	MACS_peak_166
chr1	41626278	41626429	ENSG00000010803	SCMH1	sex comb on midleg homolog 1 (Drosophila)(SCMH1)	MACS_peak_167
chr1	41666474	41666625	ENSG00000010803	SCMH1	sex comb on midleg homolog 1 (Drosophila)(SCMH1)	MACS_peak_168
chr1	41600111	41600262	ENSG00000010803	SCMH1	sex comb on midleg homolog 1 (Drosophila)(SCMH1)	MACS_peak_163
chr1	41616741	41616892	ENSG00000010803	SCMH1	sex comb on midleg homolog 1 (Drosophila)(SCMH1)	MACS_peak_164
chr1	41621684	41621835	ENSG00000010803	SCMH1	sex comb on midleg homolog 1 (Drosophila)(SCMH1)	MACS_peak_165
chr1	41624232	41624383	ENSG00000010803	SCMH1	sex comb on midleg homolog 1 (Drosophila)(SCMH1)	MACS_peak_166
chr1	41626278	41626429	ENSG00000010803	SCMH1	sex comb on midleg homolog 1 (Drosophila)(SCMH1)	MACS_peak_167
chr1	41600111	41600262	ENSG00000010803	SCMH1	sex comb on midleg homolog 1 (Drosophila)(SCMH1)	MACS_peak_163
chr1	41616741	41616892	ENSG00000010803	SCMH1	sex comb on midleg homolog 1 (Drosophila)(SCMH1)	MACS_peak_164
chr1	41621684	41621835	ENSG00000010803	SCMH1	sex comb on midleg homolog 1 (Drosophila)(SCMH1)	MACS_peak_165
chr1	41624232	41624383	ENSG00000010803	SCMH1	sex comb on midleg homolog 1 (Drosophila)(SCMH1)	MACS_peak_166
chr1	41626278	41626429	ENSG00000010803	SCMH1	sex comb on midleg homolog 1 (Drosophila)(SCMH1)	MACS_peak_167
chr1	42347841	42347992	ENSG00000127124	HIVEP3	human immunodeficiency virus type I enhancer binding protein 3(HIVEP3)	MACS_peak_170
chr1	42347841	42347992	ENSG00000127124	HIVEP3	human immunodeficiency virus type I enhancer binding protein 3(HIVEP3)	MACS_peak_170
chr1	42347841	42347992	ENSG00000127124	HIVEP3	human immunodeficiency virus type I enhancer binding protein 3(HIVEP3)	MACS_peak_170
chr1	42347841	42347992	ENSG00000127124	HIVEP3	human immunodeficiency virus type I enhancer binding protein 3(HIVEP3)	MACS_peak_170
chr1	42688034	42688185	ENSG00000198815	FOXJ3	forkhead box J3(FOXJ3)	MACS_peak_171
chr1	42730223	42730374	ENSG00000198815	FOXJ3	forkhead box J3(FOXJ3)	MACS_peak_172
chr1	42688034	42688185	ENSG00000198815	FOXJ3	forkhead box J3(FOXJ3)	MACS_peak_171
chr1	42730223	42730374	ENSG00000198815	FOXJ3	forkhead box J3(FOXJ3)	MACS_peak_172
chr1	42688034	42688185	ENSG00000198815	FOXJ3	forkhead box J3(FOXJ3)	MACS_peak_171
chr1	42730223	42730374	ENSG00000198815	FOXJ3	forkhead box J3(FOXJ3)	MACS_peak_172
chr1	42688034	42688185	ENSG00000198815	FOXJ3	forkhead box J3(FOXJ3)	MACS_peak_171
chr1	42730223	42730374	ENSG00000198815	FOXJ3	forkhead box J3(FOXJ3)	MACS_peak_172
chr1	43288681	43288832	ENSG00000164010	ERMAP	erythroblast membrane associated protein (Scianna blood group)(ERMAP)	MACS_peak_173
chr1	43290811	43290962	ENSG00000164010	ERMAP	erythroblast membrane associated protein (Scianna blood group)(ERMAP)	MACS_peak_174
chr1	43871032	43871183	ENSG00000198198	SZT2	seizure threshold 2 homolog (mouse)(SZT2)	MACS_peak_177
chr1	44706903	44707054	ENSG00000117419	ERI3	ERI1 exoribonuclease family member 3(ERI3)	MACS_peak_182
chr1	44782016	44782167	ENSG00000117419	ERI3	ERI1 exoribonuclease family member 3(ERI3)	MACS_peak_184
chr1	44706903	44707054	ENSG00000117419	ERI3	ERI1 exoribonuclease family member 3(ERI3)	MACS_peak_182
chr1	44782016	44782167	ENSG00000117419	ERI3	ERI1 exoribonuclease family member 3(ERI3)	MACS_peak_184
chr1	44706903	44707054	ENSG00000117419	ERI3	ERI1 exoribonuclease family member 3(ERI3)	MACS_peak_182
chr1	44782016	44782167	ENSG00000117419	ERI3	ERI1 exoribonuclease family member 3(ERI3)	MACS_peak_184
chr1	44706903	44707054	ENSG00000117419	ERI3	ERI1 exoribonuclease family member 3(ERI3)	MACS_peak_182
chr1	44782016	44782167	ENSG00000117419	ERI3	ERI1 exoribonuclease family member 3(ERI3)	MACS_peak_184
chr1	44706903	44707054	ENSG00000117419	ERI3	ERI1 exoribonuclease family member 3(ERI3)	MACS_peak_182
chr1	44782016	44782167	ENSG00000117419	ERI3	ERI1 exoribonuclease family member 3(ERI3)	MACS_peak_184
chr1	44706903	44707054	ENSG00000233602	ERI3-IT1	ERI3 intronic transcript 1(ERI3-IT1)	MACS_peak_182
chr1	44951396	44951547	ENSG00000187147	RNF220	ring finger protein 220(RNF220)	MACS_peak_185
chr1	44951396	44951547	ENSG00000187147	RNF220	ring finger protein 220(RNF220)	MACS_peak_185
chr1	44951396	44951547	ENSG00000187147	RNF220	ring finger protein 220(RNF220)	MACS_peak_185
chr1	45362062	45362213	ENSG00000070785	EIF2B3	eukaryotic translation initiation factor 2B subunit gamma(EIF2B3)	MACS_peak_187
chr1	45362062	45362213	ENSG00000070785	EIF2B3	eukaryotic translation initiation factor 2B subunit gamma(EIF2B3)	MACS_peak_187
chr1	45362062	45362213	ENSG00000070785	EIF2B3	eukaryotic translation initiation factor 2B subunit gamma(EIF2B3)	MACS_peak_187
chr1	45503307	45503458	ENSG00000162415	ZSWIM5	zinc finger SWIM-type containing 5(ZSWIM5)	MACS_peak_190
chr1	45504754	45504905	ENSG00000162415	ZSWIM5	zinc finger SWIM-type containing 5(ZSWIM5)	MACS_peak_191
chr1	45637802	45637953	ENSG00000162415	ZSWIM5	zinc finger SWIM-type containing 5(ZSWIM5)	MACS_peak_192
chr1	45895279	45895430	ENSG00000070759	TESK2	testis-specific kinase 2(TESK2)	MACS_peak_193
chr1	46395171	46395322	ENSG00000086015	MAST2	microtubule associated serine/threonine kinase 2(MAST2)	MACS_peak_197
chr1	46396566	46396717	ENSG00000086015	MAST2	microtubule associated serine/threonine kinase 2(MAST2)	MACS_peak_198
chr1	46395171	46395322	ENSG00000086015	MAST2	microtubule associated serine/threonine kinase 2(MAST2)	MACS_peak_197
chr1	46396566	46396717	ENSG00000086015	MAST2	microtubule associated serine/threonine kinase 2(MAST2)	MACS_peak_198
chr1	46509564	46509715	ENSG00000117461	PIK3R3	phosphoinositide-3-kinase regulatory subunit 3(PIK3R3)	MACS_peak_199
chr1	46519583	46519734	ENSG00000117461	PIK3R3	phosphoinositide-3-kinase regulatory subunit 3(PIK3R3)	MACS_peak_200
chr1	46536132	46536283	ENSG00000117461	PIK3R3	phosphoinositide-3-kinase regulatory subunit 3(PIK3R3)	MACS_peak_201
chr1	46537638	46537789	ENSG00000117461	PIK3R3	phosphoinositide-3-kinase regulatory subunit 3(PIK3R3)	MACS_peak_202
chr1	46622310	46622461	ENSG00000117461	PIK3R3	phosphoinositide-3-kinase regulatory subunit 3(PIK3R3)	MACS_peak_203
chr1	46624252	46624403	ENSG00000117461	PIK3R3	phosphoinositide-3-kinase regulatory subunit 3(PIK3R3)	MACS_peak_204
chr1	46509564	46509715	ENSG00000117461	PIK3R3	phosphoinositide-3-kinase regulatory subunit 3(PIK3R3)	MACS_peak_199
chr1	46519583	46519734	ENSG00000117461	PIK3R3	phosphoinositide-3-kinase regulatory subunit 3(PIK3R3)	MACS_peak_200
chr1	46536132	46536283	ENSG00000117461	PIK3R3	phosphoinositide-3-kinase regulatory subunit 3(PIK3R3)	MACS_peak_201
chr1	46537638	46537789	ENSG00000117461	PIK3R3	phosphoinositide-3-kinase regulatory subunit 3(PIK3R3)	MACS_peak_202
chr1	46509564	46509715	ENSG00000117461	PIK3R3	phosphoinositide-3-kinase regulatory subunit 3(PIK3R3)	MACS_peak_199
chr1	46519583	46519734	ENSG00000117461	PIK3R3	phosphoinositide-3-kinase regulatory subunit 3(PIK3R3)	MACS_peak_200
chr1	46536132	46536283	ENSG00000117461	PIK3R3	phosphoinositide-3-kinase regulatory subunit 3(PIK3R3)	MACS_peak_201
chr1	46537638	46537789	ENSG00000117461	PIK3R3	phosphoinositide-3-kinase regulatory subunit 3(PIK3R3)	MACS_peak_202
chr1	46509564	46509715	ENSG00000117461	PIK3R3	phosphoinositide-3-kinase regulatory subunit 3(PIK3R3)	MACS_peak_199
chr1	46519583	46519734	ENSG00000117461	PIK3R3	phosphoinositide-3-kinase regulatory subunit 3(PIK3R3)	MACS_peak_200
chr1	46536132	46536283	ENSG00000117461	PIK3R3	phosphoinositide-3-kinase regulatory subunit 3(PIK3R3)	MACS_peak_201
chr1	46537638	46537789	ENSG00000117461	PIK3R3	phosphoinositide-3-kinase regulatory subunit 3(PIK3R3)	MACS_peak_202
chr1	46509564	46509715	ENSG00000117461	PIK3R3	phosphoinositide-3-kinase regulatory subunit 3(PIK3R3)	MACS_peak_199
chr1	46519583	46519734	ENSG00000117461	PIK3R3	phosphoinositide-3-kinase regulatory subunit 3(PIK3R3)	MACS_peak_200
chr1	46536132	46536283	ENSG00000117461	PIK3R3	phosphoinositide-3-kinase regulatory subunit 3(PIK3R3)	MACS_peak_201
chr1	46537638	46537789	ENSG00000117461	PIK3R3	phosphoinositide-3-kinase regulatory subunit 3(PIK3R3)	MACS_peak_202
chr1	47843946	47844097	ENSG00000162368	CMPK1	cytidine/uridine monophosphate kinase 1(CMPK1)	MACS_peak_209
chr1	47843946	47844097	ENSG00000162368	CMPK1	cytidine/uridine monophosphate kinase 1(CMPK1)	MACS_peak_209
chr1	47843946	47844097	ENSG00000162368	CMPK1	cytidine/uridine monophosphate kinase 1(CMPK1)	MACS_peak_209
chr1	51177449	51177600	ENSG00000185104	FAF1	Fas associated factor 1(FAF1)	MACS_peak_213
chr1	51186278	51186429	ENSG00000185104	FAF1	Fas associated factor 1(FAF1)	MACS_peak_214
chr1	51731372	51731523	ENSG00000123091	RNF11	ring finger protein 11(RNF11)	MACS_peak_215
chr1	51895708	51895859	ENSG00000085832	EPS15	epidermal growth factor receptor pathway substrate 15(EPS15)	MACS_peak_216
chr1	52088320	52088471	ENSG00000117859	OSBPL9	oxysterol binding protein like 9(OSBPL9)	MACS_peak_219
chr1	52114235	52114386	ENSG00000117859	OSBPL9	oxysterol binding protein like 9(OSBPL9)	MACS_peak_220
chr1	52130576	52130727	ENSG00000117859	OSBPL9	oxysterol binding protein like 9(OSBPL9)	MACS_peak_221
chr1	52204507	52204658	ENSG00000117859	OSBPL9	oxysterol binding protein like 9(OSBPL9)	MACS_peak_224
chr1	52216040	52216191	ENSG00000117859	OSBPL9	oxysterol binding protein like 9(OSBPL9)	MACS_peak_225
chr1	52088320	52088471	ENSG00000117859	OSBPL9	oxysterol binding protein like 9(OSBPL9)	MACS_peak_219
chr1	52114235	52114386	ENSG00000117859	OSBPL9	oxysterol binding protein like 9(OSBPL9)	MACS_peak_220
chr1	52130576	52130727	ENSG00000117859	OSBPL9	oxysterol binding protein like 9(OSBPL9)	MACS_peak_221
chr1	52204507	52204658	ENSG00000117859	OSBPL9	oxysterol binding protein like 9(OSBPL9)	MACS_peak_224
chr1	52216040	52216191	ENSG00000117859	OSBPL9	oxysterol binding protein like 9(OSBPL9)	MACS_peak_225
chr1	52088320	52088471	ENSG00000117859	OSBPL9	oxysterol binding protein like 9(OSBPL9)	MACS_peak_219
chr1	52114235	52114386	ENSG00000117859	OSBPL9	oxysterol binding protein like 9(OSBPL9)	MACS_peak_220
chr1	52130576	52130727	ENSG00000117859	OSBPL9	oxysterol binding protein like 9(OSBPL9)	MACS_peak_221
chr1	52204507	52204658	ENSG00000117859	OSBPL9	oxysterol binding protein like 9(OSBPL9)	MACS_peak_224
chr1	52216040	52216191	ENSG00000117859	OSBPL9	oxysterol binding protein like 9(OSBPL9)	MACS_peak_225
chr1	52088320	52088471	ENSG00000117859	OSBPL9	oxysterol binding protein like 9(OSBPL9)	MACS_peak_219
chr1	52114235	52114386	ENSG00000117859	OSBPL9	oxysterol binding protein like 9(OSBPL9)	MACS_peak_220
chr1	52130576	52130727	ENSG00000117859	OSBPL9	oxysterol binding protein like 9(OSBPL9)	MACS_peak_221
chr1	52204507	52204658	ENSG00000117859	OSBPL9	oxysterol binding protein like 9(OSBPL9)	MACS_peak_224
chr1	52216040	52216191	ENSG00000117859	OSBPL9	oxysterol binding protein like 9(OSBPL9)	MACS_peak_225
chr1	52088320	52088471	ENSG00000117859	OSBPL9	oxysterol binding protein like 9(OSBPL9)	MACS_peak_219
chr1	52114235	52114386	ENSG00000117859	OSBPL9	oxysterol binding protein like 9(OSBPL9)	MACS_peak_220
chr1	52130576	52130727	ENSG00000117859	OSBPL9	oxysterol binding protein like 9(OSBPL9)	MACS_peak_221
chr1	52204507	52204658	ENSG00000117859	OSBPL9	oxysterol binding protein like 9(OSBPL9)	MACS_peak_224
chr1	52216040	52216191	ENSG00000117859	OSBPL9	oxysterol binding protein like 9(OSBPL9)	MACS_peak_225
chr1	52204507	52204658	ENSG00000117859	OSBPL9	oxysterol binding protein like 9(OSBPL9)	MACS_peak_224
chr1	52216040	52216191	ENSG00000117859	OSBPL9	oxysterol binding protein like 9(OSBPL9)	MACS_peak_225
chr1	52204507	52204658	ENSG00000117859	OSBPL9	oxysterol binding protein like 9(OSBPL9)	MACS_peak_224
chr1	52216040	52216191	ENSG00000117859	OSBPL9	oxysterol binding protein like 9(OSBPL9)	MACS_peak_225
chr1	52204507	52204658	ENSG00000117859	OSBPL9	oxysterol binding protein like 9(OSBPL9)	MACS_peak_224
chr1	52216040	52216191	ENSG00000117859	OSBPL9	oxysterol binding protein like 9(OSBPL9)	MACS_peak_225
chr1	52279529	52279680	#N/A	NRDC	#N/A	MACS_peak_226
chr1	52279529	52279680	#N/A	NRDC	#N/A	MACS_peak_226
chr1	52279529	52279680	#N/A	NRDC	#N/A	MACS_peak_226
chr1	52510990	52511141	ENSG00000117862	TXNDC12	thioredoxin domain containing 12(TXNDC12)	MACS_peak_228
chr1	52510990	52511141	ENSG00000117862	TXNDC12	thioredoxin domain containing 12(TXNDC12)	MACS_peak_228
chr1	52510990	52511141	ENSG00000117862	TXNDC12	thioredoxin domain containing 12(TXNDC12)	MACS_peak_228
chr1	52669772	52669923	ENSG00000157077	ZFYVE9	zinc finger FYVE-type containing 9(ZFYVE9)	MACS_peak_230
chr1	52669772	52669923	ENSG00000157077	ZFYVE9	zinc finger FYVE-type containing 9(ZFYVE9)	MACS_peak_230
chr1	53476992	53477143	ENSG00000116171	SCP2	sterol carrier protein 2(SCP2)	MACS_peak_231
chr1	53476992	53477143	ENSG00000116171	SCP2	sterol carrier protein 2(SCP2)	MACS_peak_231
chr1	53476992	53477143	ENSG00000116171	SCP2	sterol carrier protein 2(SCP2)	MACS_peak_231
chr1	53476992	53477143	ENSG00000116171	SCP2	sterol carrier protein 2(SCP2)	MACS_peak_231
chr1	54573874	54574025	#N/A	TCEANC2	#N/A	MACS_peak_234
chr1	55606411	55606562	ENSG00000162402	USP24	ubiquitin specific peptidase 24(USP24)	MACS_peak_236
chr1	55644983	55645134	ENSG00000162402	USP24	ubiquitin specific peptidase 24(USP24)	MACS_peak_237
chr1	55657895	55658046	ENSG00000162402	USP24	ubiquitin specific peptidase 24(USP24)	MACS_peak_238
chr1	55662914	55663065	ENSG00000162402	USP24	ubiquitin specific peptidase 24(USP24)	MACS_peak_239
chr1	56982161	56982312	ENSG00000162407	PLPP3	phospholipid phosphatase 3(PLPP3)	MACS_peak_240
chr1	57684506	57684657	ENSG00000173406	DAB1	DAB1, reelin adaptor protein(DAB1)	MACS_peak_241
chr1	57693000	57693151	ENSG00000173406	DAB1	DAB1, reelin adaptor protein(DAB1)	MACS_peak_242
chr1	59349679	59349830	ENSG00000234807	LINC01135	long intergenic non-protein coding RNA 1135(LINC01135)	MACS_peak_246
chr1	59364811	59364962	ENSG00000234807	LINC01135	long intergenic non-protein coding RNA 1135(LINC01135)	MACS_peak_247
chr1	59349679	59349830	ENSG00000234807	LINC01135	long intergenic non-protein coding RNA 1135(LINC01135)	MACS_peak_246
chr1	59364811	59364962	ENSG00000234807	LINC01135	long intergenic non-protein coding RNA 1135(LINC01135)	MACS_peak_247
chr1	59349679	59349830	ENSG00000234807	LINC01135	long intergenic non-protein coding RNA 1135(LINC01135)	MACS_peak_246
chr1	59364811	59364962	ENSG00000234807	LINC01135	long intergenic non-protein coding RNA 1135(LINC01135)	MACS_peak_247
chr1	59521637	59521788	#N/A	LINC01358	#N/A	MACS_peak_248
chr1	61598118	61598269	ENSG00000162599	NFIA	nuclear factor I A(NFIA)	MACS_peak_256
chr1	61605790	61605941	ENSG00000162599	NFIA	nuclear factor I A(NFIA)	MACS_peak_257
chr1	61598118	61598269	ENSG00000162599	NFIA	nuclear factor I A(NFIA)	MACS_peak_256
chr1	61605790	61605941	ENSG00000162599	NFIA	nuclear factor I A(NFIA)	MACS_peak_257
chr1	61598118	61598269	ENSG00000162599	NFIA	nuclear factor I A(NFIA)	MACS_peak_256
chr1	61605790	61605941	ENSG00000162599	NFIA	nuclear factor I A(NFIA)	MACS_peak_257
chr1	61598118	61598269	ENSG00000162599	NFIA	nuclear factor I A(NFIA)	MACS_peak_256
chr1	61605790	61605941	ENSG00000162599	NFIA	nuclear factor I A(NFIA)	MACS_peak_257
chr1	62174696	62174847	ENSG00000162604	TM2D1	TM2 domain containing 1(TM2D1)	MACS_peak_262
chr1	62174696	62174847	ENSG00000162604	TM2D1	TM2 domain containing 1(TM2D1)	MACS_peak_262
chr1	62174696	62174847	ENSG00000162604	TM2D1	TM2 domain containing 1(TM2D1)	MACS_peak_262
chr1	62174696	62174847	ENSG00000162604	TM2D1	TM2 domain containing 1(TM2D1)	MACS_peak_262
chr1	62246978	62247129	ENSG00000132849	PATJ	PATJ, crumbs cell polarity complex component(PATJ)	MACS_peak_263
chr1	63779836	63779987	ENSG00000224209	LINC00466	long intergenic non-protein coding RNA 466(LINC00466)	MACS_peak_265
chr1	63869222	63869373	ENSG00000088035	ALG6	ALG6, alpha-1,3-glucosyltransferase(ALG6)	MACS_peak_266
chr1	65696861	65697012	ENSG00000162433	AK4	adenylate kinase 4(AK4)	MACS_peak_267
chr1	65696861	65697012	ENSG00000162433	AK4	adenylate kinase 4(AK4)	MACS_peak_267
chr1	65696861	65697012	ENSG00000162433	AK4	adenylate kinase 4(AK4)	MACS_peak_267
chr1	65742522	65742673	ENSG00000116675	DNAJC6	DnaJ heat shock protein family (Hsp40) member C6(DNAJC6)	MACS_peak_270
chr1	65758845	65758996	ENSG00000116675	DNAJC6	DnaJ heat shock protein family (Hsp40) member C6(DNAJC6)	MACS_peak_272
chr1	65878317	65878468	ENSG00000116675	DNAJC6	DnaJ heat shock protein family (Hsp40) member C6(DNAJC6)	MACS_peak_273
chr1	65742522	65742673	ENSG00000116675	DNAJC6	DnaJ heat shock protein family (Hsp40) member C6(DNAJC6)	MACS_peak_270
chr1	65758845	65758996	ENSG00000116675	DNAJC6	DnaJ heat shock protein family (Hsp40) member C6(DNAJC6)	MACS_peak_272
chr1	65878317	65878468	ENSG00000116675	DNAJC6	DnaJ heat shock protein family (Hsp40) member C6(DNAJC6)	MACS_peak_273
chr1	65878317	65878468	ENSG00000116675	DNAJC6	DnaJ heat shock protein family (Hsp40) member C6(DNAJC6)	MACS_peak_273
chr1	65946759	65946910	ENSG00000116678	LEPR	leptin receptor(LEPR)	MACS_peak_276
chr1	66004473	66004624	ENSG00000116678	LEPR	leptin receptor(LEPR)	MACS_peak_277
chr1	65946759	65946910	ENSG00000116678	LEPR	leptin receptor(LEPR)	MACS_peak_276
chr1	66004473	66004624	ENSG00000116678	LEPR	leptin receptor(LEPR)	MACS_peak_277
chr1	65946759	65946910	ENSG00000116678	LEPR	leptin receptor(LEPR)	MACS_peak_276
chr1	66004473	66004624	ENSG00000116678	LEPR	leptin receptor(LEPR)	MACS_peak_277
chr1	66004473	66004624	ENSG00000116678	LEPR	leptin receptor(LEPR)	MACS_peak_277
chr1	66004473	66004624	ENSG00000116678	LEPR	leptin receptor(LEPR)	MACS_peak_277
chr1	66004473	66004624	ENSG00000116678	LEPR	leptin receptor(LEPR)	MACS_peak_277
chr1	67224034	67224185	ENSG00000152760	TCTEX1D1	Tctex1 domain containing 1(TCTEX1D1)	MACS_peak_279
chr1	67232611	67232762	ENSG00000152760	TCTEX1D1	Tctex1 domain containing 1(TCTEX1D1)	MACS_peak_280
chr1	67382177	67382328	ENSG00000152763	WDR78	WD repeat domain 78(WDR78)	MACS_peak_282
chr1	67382177	67382328	ENSG00000152763	WDR78	WD repeat domain 78(WDR78)	MACS_peak_282
chr1	67598946	67599097	ENSG00000203963	C1orf141	chromosome 1 open reading frame 141(C1orf141)	MACS_peak_283
chr1	67598946	67599097	ENSG00000203963	C1orf141	chromosome 1 open reading frame 141(C1orf141)	MACS_peak_283
chr1	67598946	67599097	ENSG00000203963	C1orf141	chromosome 1 open reading frame 141(C1orf141)	MACS_peak_283
chr1	67658025	67658176	ENSG00000162594	IL23R	interleukin 23 receptor(IL23R)	MACS_peak_285
chr1	67658411	67658562	ENSG00000162594	IL23R	interleukin 23 receptor(IL23R)	MACS_peak_286
chr1	70507535	70507686	ENSG00000033122	LRRC7	leucine rich repeat containing 7(LRRC7)	MACS_peak_296
chr1	70508253	70508404	ENSG00000033122	LRRC7	leucine rich repeat containing 7(LRRC7)	MACS_peak_297
chr1	70830011	70830162	ENSG00000197568	HHLA3	HERV-H LTR-associating 3(HHLA3)	MACS_peak_298
chr1	70830011	70830162	ENSG00000197568	HHLA3	HERV-H LTR-associating 3(HHLA3)	MACS_peak_298
chr1	70830011	70830162	ENSG00000197568	HHLA3	HERV-H LTR-associating 3(HHLA3)	MACS_peak_298
chr1	70830011	70830162	ENSG00000197568	HHLA3	HERV-H LTR-associating 3(HHLA3)	MACS_peak_298
chr1	71356198	71356349	ENSG00000050628	PTGER3	prostaglandin E receptor 3(PTGER3)	MACS_peak_303
chr1	71356198	71356349	ENSG00000050628	PTGER3	prostaglandin E receptor 3(PTGER3)	MACS_peak_303
chr1	71356198	71356349	ENSG00000050628	PTGER3	prostaglandin E receptor 3(PTGER3)	MACS_peak_303
chr1	71356198	71356349	ENSG00000050628	PTGER3	prostaglandin E receptor 3(PTGER3)	MACS_peak_303
chr1	71356198	71356349	ENSG00000050628	PTGER3	prostaglandin E receptor 3(PTGER3)	MACS_peak_303
chr1	71356198	71356349	ENSG00000050628	PTGER3	prostaglandin E receptor 3(PTGER3)	MACS_peak_303
chr1	71879941	71880092	ENSG00000172260	NEGR1	neuronal growth regulator 1(NEGR1)	MACS_peak_305
chr1	72347500	72347651	ENSG00000172260	NEGR1	neuronal growth regulator 1(NEGR1)	MACS_peak_306
chr1	75136565	75136716	ENSG00000178965	ERICH3	glutamate rich 3(ERICH3)	MACS_peak_308
chr1	75136917	75137068	ENSG00000178965	ERICH3	glutamate rich 3(ERICH3)	MACS_peak_309
chr1	76303869	76304020	ENSG00000057468	MSH4	mutS homolog 4(MSH4)	MACS_peak_314
chr1	76320716	76320867	ENSG00000057468	MSH4	mutS homolog 4(MSH4)	MACS_peak_315
chr1	76338003	76338154	ENSG00000057468	MSH4	mutS homolog 4(MSH4)	MACS_peak_316
chr1	78205110	78205261	ENSG00000077254	USP33	ubiquitin specific peptidase 33(USP33)	MACS_peak_317
chr1	78205110	78205261	ENSG00000077254	USP33	ubiquitin specific peptidase 33(USP33)	MACS_peak_317
chr1	78205110	78205261	ENSG00000077254	USP33	ubiquitin specific peptidase 33(USP33)	MACS_peak_317
chr1	78518468	78518619	ENSG00000137960	GIPC2	GIPC PDZ domain containing family member 2(GIPC2)	MACS_peak_318
chr1	78550568	78550719	ENSG00000137960	GIPC2	GIPC PDZ domain containing family member 2(GIPC2)	MACS_peak_319
chr1	78518468	78518619	ENSG00000137960	GIPC2	GIPC PDZ domain containing family member 2(GIPC2)	MACS_peak_318
chr1	78550568	78550719	ENSG00000137960	GIPC2	GIPC PDZ domain containing family member 2(GIPC2)	MACS_peak_319
chr1	85154425	85154576	ENSG00000117155	SSX2IP	SSX family member 2 interacting protein(SSX2IP)	MACS_peak_321
chr1	85154425	85154576	ENSG00000117155	SSX2IP	SSX family member 2 interacting protein(SSX2IP)	MACS_peak_321
chr1	85154425	85154576	ENSG00000117155	SSX2IP	SSX family member 2 interacting protein(SSX2IP)	MACS_peak_321
chr1	85154425	85154576	ENSG00000117155	SSX2IP	SSX family member 2 interacting protein(SSX2IP)	MACS_peak_321
chr1	85154425	85154576	ENSG00000117155	SSX2IP	SSX family member 2 interacting protein(SSX2IP)	MACS_peak_321
chr1	86901151	86901302	ENSG00000137975	CLCA2	chloride channel accessory 2(CLCA2)	MACS_peak_326
chr1	87459494	87459645	ENSG00000153936	HS2ST1	heparan sulfate 2-O-sulfotransferase 1(HS2ST1)	MACS_peak_334
chr1	87470668	87470819	ENSG00000153936	HS2ST1	heparan sulfate 2-O-sulfotransferase 1(HS2ST1)	MACS_peak_335
chr1	87459494	87459645	ENSG00000153936	HS2ST1	heparan sulfate 2-O-sulfotransferase 1(HS2ST1)	MACS_peak_334
chr1	87470668	87470819	ENSG00000153936	HS2ST1	heparan sulfate 2-O-sulfotransferase 1(HS2ST1)	MACS_peak_335
chr1	87568889	87569040	ENSG00000153936	HS2ST1	heparan sulfate 2-O-sulfotransferase 1(HS2ST1)	MACS_peak_336
chr1	89243584	89243735	ENSG00000065243	PKN2	protein kinase N2(PKN2)	MACS_peak_343
chr1	89591770	89591842	ENSG00000162645	GBP2	guanylate binding protein 2(GBP2)	MACS_peak_345
chr1	90011288	90011439	ENSG00000197147	LRRC8B	leucine rich repeat containing 8 family member B(LRRC8B)	MACS_peak_350
chr1	90158396	90158547	ENSG00000171488	LRRC8C	leucine rich repeat containing 8 family member C(LRRC8C)	MACS_peak_351
chr1	90169243	90169394	ENSG00000171488	LRRC8C	leucine rich repeat containing 8 family member C(LRRC8C)	MACS_peak_352
chr1	90171725	90171876	ENSG00000171488	LRRC8C	leucine rich repeat containing 8 family member C(LRRC8C)	MACS_peak_353
chr1	90176211	90176362	ENSG00000171488	LRRC8C	leucine rich repeat containing 8 family member C(LRRC8C)	MACS_peak_354
chr1	90289417	90289568	ENSG00000171492	LRRC8D	leucine rich repeat containing 8 family member D(LRRC8D)	MACS_peak_358
chr1	90344581	90344732	ENSG00000171492	LRRC8D	leucine rich repeat containing 8 family member D(LRRC8D)	MACS_peak_359
chr1	90363482	90363633	ENSG00000171492	LRRC8D	leucine rich repeat containing 8 family member D(LRRC8D)	MACS_peak_360
chr1	90289417	90289568	ENSG00000171492	LRRC8D	leucine rich repeat containing 8 family member D(LRRC8D)	MACS_peak_358
chr1	90344581	90344732	ENSG00000171492	LRRC8D	leucine rich repeat containing 8 family member D(LRRC8D)	MACS_peak_359
chr1	90363482	90363633	ENSG00000171492	LRRC8D	leucine rich repeat containing 8 family member D(LRRC8D)	MACS_peak_360
chr1	91277280	91277431	ENSG00000233593	LOC105378853	uncharacterized LOC105378853(LOC105378853)	MACS_peak_363
chr1	91277280	91277431	ENSG00000233593	LOC105378853	uncharacterized LOC105378853(LOC105378853)	MACS_peak_363
chr1	91383748	91383899	ENSG00000122482	ZNF644	zinc finger protein 644(ZNF644)	MACS_peak_365
chr1	91383748	91383899	ENSG00000122482	ZNF644	zinc finger protein 644(ZNF644)	MACS_peak_365
chr1	91383748	91383899	ENSG00000122482	ZNF644	zinc finger protein 644(ZNF644)	MACS_peak_365
chr1	92783519	92783670	ENSG00000122484	RPAP2	RNA polymerase II associated protein 2(RPAP2)	MACS_peak_369
chr1	92841971	92842122	ENSG00000122484	RPAP2	RNA polymerase II associated protein 2(RPAP2)	MACS_peak_370
chr1	93010367	93010518	ENSG00000067208	EVI5	ecotropic viral integration site 5(EVI5)	MACS_peak_372
chr1	93157608	93157759	ENSG00000067208	EVI5	ecotropic viral integration site 5(EVI5)	MACS_peak_373
chr1	93166810	93166961	ENSG00000067208	EVI5	ecotropic viral integration site 5(EVI5)	MACS_peak_374
chr1	93010367	93010518	ENSG00000067208	EVI5	ecotropic viral integration site 5(EVI5)	MACS_peak_372
chr1	93157608	93157759	ENSG00000067208	EVI5	ecotropic viral integration site 5(EVI5)	MACS_peak_373
chr1	93166810	93166961	ENSG00000067208	EVI5	ecotropic viral integration site 5(EVI5)	MACS_peak_374
chr1	93317884	93318035	ENSG00000154511	FAM69A	family with sequence similarity 69 member A(FAM69A)	MACS_peak_376
chr1	93422716	93422867	ENSG00000154511	FAM69A	family with sequence similarity 69 member A(FAM69A)	MACS_peak_378
chr1	93317884	93318035	ENSG00000154511	FAM69A	family with sequence similarity 69 member A(FAM69A)	MACS_peak_376
chr1	93422716	93422867	ENSG00000154511	FAM69A	family with sequence similarity 69 member A(FAM69A)	MACS_peak_378
chr1	93317884	93318035	ENSG00000154511	FAM69A	family with sequence similarity 69 member A(FAM69A)	MACS_peak_376
chr1	93317884	93318035	ENSG00000154511	FAM69A	family with sequence similarity 69 member A(FAM69A)	MACS_peak_376
chr1	93422716	93422867	ENSG00000154511	FAM69A	family with sequence similarity 69 member A(FAM69A)	MACS_peak_378
chr1	93317884	93318035	ENSG00000154511	FAM69A	family with sequence similarity 69 member A(FAM69A)	MACS_peak_376
chr1	93422716	93422867	ENSG00000154511	FAM69A	family with sequence similarity 69 member A(FAM69A)	MACS_peak_378
chr1	93590297	93590448	ENSG00000143033	MTF2	metal response element binding transcription factor 2(MTF2)	MACS_peak_381
chr1	93590297	93590448	ENSG00000143033	MTF2	metal response element binding transcription factor 2(MTF2)	MACS_peak_381
chr1	93590297	93590448	ENSG00000143033	MTF2	metal response element binding transcription factor 2(MTF2)	MACS_peak_381
chr1	93590297	93590448	ENSG00000143033	MTF2	metal response element binding transcription factor 2(MTF2)	MACS_peak_381
chr1	93652231	93652382	ENSG00000122483	CCDC18	coiled-coil domain containing 18(CCDC18)	MACS_peak_383
chr1	93652231	93652382	ENSG00000122483	CCDC18	coiled-coil domain containing 18(CCDC18)	MACS_peak_383
chr1	93970152	93970303	ENSG00000137942	FNBP1L	formin binding protein 1 like(FNBP1L)	MACS_peak_386
chr1	93970152	93970303	ENSG00000137942	FNBP1L	formin binding protein 1 like(FNBP1L)	MACS_peak_386
chr1	93970152	93970303	ENSG00000137942	FNBP1L	formin binding protein 1 like(FNBP1L)	MACS_peak_386
chr1	94033126	94033277	ENSG00000137936	BCAR3	breast cancer anti-estrogen resistance 3(BCAR3)	MACS_peak_388
chr1	94033126	94033277	ENSG00000137936	BCAR3	breast cancer anti-estrogen resistance 3(BCAR3)	MACS_peak_388
chr1	94125713	94125864	ENSG00000137936	BCAR3	breast cancer anti-estrogen resistance 3(BCAR3)	MACS_peak_389
chr1	94130451	94130602	ENSG00000137936	BCAR3	breast cancer anti-estrogen resistance 3(BCAR3)	MACS_peak_390
chr1	94033126	94033277	ENSG00000137936	BCAR3	breast cancer anti-estrogen resistance 3(BCAR3)	MACS_peak_388
chr1	94125713	94125864	ENSG00000137936	BCAR3	breast cancer anti-estrogen resistance 3(BCAR3)	MACS_peak_389
chr1	94130451	94130602	ENSG00000137936	BCAR3	breast cancer anti-estrogen resistance 3(BCAR3)	MACS_peak_390
chr1	94033126	94033277	ENSG00000137936	BCAR3	breast cancer anti-estrogen resistance 3(BCAR3)	MACS_peak_388
chr1	94033126	94033277	ENSG00000137936	BCAR3	breast cancer anti-estrogen resistance 3(BCAR3)	MACS_peak_388
chr1	94125713	94125864	ENSG00000137936	BCAR3	breast cancer anti-estrogen resistance 3(BCAR3)	MACS_peak_389
chr1	94130451	94130602	ENSG00000137936	BCAR3	breast cancer anti-estrogen resistance 3(BCAR3)	MACS_peak_390
chr1	94219911	94220062	ENSG00000137936	BCAR3	breast cancer anti-estrogen resistance 3(BCAR3)	MACS_peak_391
chr1	95273734	95273885	ENSG00000224081	LINC01057	long intergenic non-protein coding RNA 1057(LINC01057)	MACS_peak_394
chr1	95645303	95645454	ENSG00000152078	TMEM56	transmembrane protein 56(TMEM56)	MACS_peak_397
chr1	95645303	95645454	ENSG00000152078	TMEM56	transmembrane protein 56(TMEM56)	MACS_peak_397
chr1	95645303	95645454	ENSG00000271092	TMEM56-RWDD3	TMEM56-RWDD3 readthrough(TMEM56-RWDD3)	MACS_peak_397
chr1	95645303	95645454	ENSG00000226026	LOC101928118	uncharacterized LOC101928118(LOC101928118)	MACS_peak_397
chr1	95645303	95645454	ENSG00000226026	LOC101928118	uncharacterized LOC101928118(LOC101928118)	MACS_peak_397
chr1	98126525	98126676	ENSG00000188641	DPYD	dihydropyrimidine dehydrogenase(DPYD)	MACS_peak_401
chr1	98146180	98146331	ENSG00000188641	DPYD	dihydropyrimidine dehydrogenase(DPYD)	MACS_peak_402
chr1	98146632	98146783	ENSG00000188641	DPYD	dihydropyrimidine dehydrogenase(DPYD)	MACS_peak_403
chr1	98151055	98151206	ENSG00000188641	DPYD	dihydropyrimidine dehydrogenase(DPYD)	MACS_peak_404
chr1	98513855	98514006	#N/A	MIR137HG	#N/A	MACS_peak_405
chr1	100514335	100514486	ENSG00000156875	MFSD14A	major facilitator superfamily domain containing 14A(MFSD14A)	MACS_peak_409
chr1	100527313	100527464	ENSG00000156875	MFSD14A	major facilitator superfamily domain containing 14A(MFSD14A)	MACS_peak_410
chr1	100813002	100813153	ENSG00000079335	CDC14A	cell division cycle 14A(CDC14A)	MACS_peak_411
chr1	100905764	100905915	ENSG00000079335	CDC14A	cell division cycle 14A(CDC14A)	MACS_peak_412
chr1	100905764	100905915	ENSG00000079335	CDC14A	cell division cycle 14A(CDC14A)	MACS_peak_412
chr1	100905764	100905915	ENSG00000079335	CDC14A	cell division cycle 14A(CDC14A)	MACS_peak_412
chr1	100905764	100905915	ENSG00000079335	CDC14A	cell division cycle 14A(CDC14A)	MACS_peak_412
chr1	100905764	100905915	ENSG00000079335	CDC14A	cell division cycle 14A(CDC14A)	MACS_peak_412
chr1	100905764	100905915	ENSG00000079335	CDC14A	cell division cycle 14A(CDC14A)	MACS_peak_412
chr1	101096954	101097105	#N/A	LINC01349	#N/A	MACS_peak_413
chr1	101445309	101445460	ENSG00000162695	SLC30A7	solute carrier family 30 member 7(SLC30A7)	MACS_peak_417
chr1	101445309	101445460	ENSG00000162695	SLC30A7	solute carrier family 30 member 7(SLC30A7)	MACS_peak_417
chr1	101525813	101525964	#N/A	LOC102606465	#N/A	MACS_peak_418
chr1	101537153	101537304	#N/A	LOC102606465	#N/A	MACS_peak_419
chr1	108682939	108683090	ENSG00000085491	SLC25A24	solute carrier family 25 member 24(SLC25A24)	MACS_peak_431
chr1	108682939	108683090	ENSG00000085491	SLC25A24	solute carrier family 25 member 24(SLC25A24)	MACS_peak_431
chr1	109106998	109107149	ENSG00000162636	FAM102B	family with sequence similarity 102 member B(FAM102B)	MACS_peak_437
chr1	109159691	109159842	ENSG00000162636	FAM102B	family with sequence similarity 102 member B(FAM102B)	MACS_peak_438
chr1	109290617	109290768	ENSG00000116266	STXBP3	syntaxin binding protein 3(STXBP3)	MACS_peak_440
chr1	109385267	109385418	ENSG00000162641	AKNAD1	AKNA domain containing 1(AKNAD1)	MACS_peak_441
chr1	109385267	109385418	ENSG00000162641	AKNAD1	AKNA domain containing 1(AKNAD1)	MACS_peak_441
chr1	109499512	109499663	ENSG00000121940	CLCC1	chloride channel CLIC like 1(CLCC1)	MACS_peak_442
chr1	109499512	109499663	ENSG00000121940	CLCC1	chloride channel CLIC like 1(CLCC1)	MACS_peak_442
chr1	109912057	109912208	ENSG00000134243	SORT1	sortilin 1(SORT1)	MACS_peak_444
chr1	109912057	109912208	ENSG00000134243	SORT1	sortilin 1(SORT1)	MACS_peak_444
chr1	110955922	110956073	#N/A	LAMTOR5-AS1	#N/A	MACS_peak_446
chr1	111423679	111423830	ENSG00000143119	CD53	CD53 molecule(CD53)	MACS_peak_451
chr1	111433228	111433379	ENSG00000143119	CD53	CD53 molecule(CD53)	MACS_peak_452
chr1	111423679	111423830	ENSG00000143119	CD53	CD53 molecule(CD53)	MACS_peak_451
chr1	111433228	111433379	ENSG00000143119	CD53	CD53 molecule(CD53)	MACS_peak_452
chr1	111423679	111423830	ENSG00000143119	CD53	CD53 molecule(CD53)	MACS_peak_451
chr1	111433228	111433379	ENSG00000143119	CD53	CD53 molecule(CD53)	MACS_peak_452
chr1	111704579	111704730	ENSG00000134255	CEPT1	choline/ethanolamine phosphotransferase 1(CEPT1)	MACS_peak_453
chr1	111715185	111715336	ENSG00000134255	CEPT1	choline/ethanolamine phosphotransferase 1(CEPT1)	MACS_peak_454
chr1	111704579	111704730	ENSG00000134255	CEPT1	choline/ethanolamine phosphotransferase 1(CEPT1)	MACS_peak_453
chr1	111715185	111715336	ENSG00000134255	CEPT1	choline/ethanolamine phosphotransferase 1(CEPT1)	MACS_peak_454
chr1	112182607	112182758	ENSG00000116473	RAP1A	RAP1A, member of RAS oncogene family(RAP1A)	MACS_peak_456
chr1	112203411	112203562	ENSG00000116473	RAP1A	RAP1A, member of RAS oncogene family(RAP1A)	MACS_peak_457
chr1	112182607	112182758	ENSG00000116473	RAP1A	RAP1A, member of RAS oncogene family(RAP1A)	MACS_peak_456
chr1	112203411	112203562	ENSG00000116473	RAP1A	RAP1A, member of RAS oncogene family(RAP1A)	MACS_peak_457
chr1	112182607	112182758	ENSG00000116473	RAP1A	RAP1A, member of RAS oncogene family(RAP1A)	MACS_peak_456
chr1	112203411	112203562	ENSG00000116473	RAP1A	RAP1A, member of RAS oncogene family(RAP1A)	MACS_peak_457
chr1	113176298	113176449	ENSG00000116489	CAPZA1	capping actin protein of muscle Z-line alpha subunit 1(CAPZA1)	MACS_peak_459
chr1	113994707	113994858	ENSG00000081026	MAGI3	membrane associated guanylate kinase, WW and PDZ domain containing 3(MAGI3)	MACS_peak_471
chr1	113994707	113994858	ENSG00000081026	MAGI3	membrane associated guanylate kinase, WW and PDZ domain containing 3(MAGI3)	MACS_peak_471
chr1	114323450	114323601	ENSG00000081019	RSBN1	round spermatid basic protein 1(RSBN1)	MACS_peak_473
chr1	114323450	114323601	ENSG00000081019	RSBN1	round spermatid basic protein 1(RSBN1)	MACS_peak_473
chr1	117300766	117300917	ENSG00000116824	CD2	CD2 molecule(CD2)	MACS_peak_480
chr1	120567680	120567831	ENSG00000134250	NOTCH2	notch 2(NOTCH2)	MACS_peak_489
chr1	120593575	120593726	ENSG00000134250	NOTCH2	notch 2(NOTCH2)	MACS_peak_490
chr1	120596849	120597000	ENSG00000134250	NOTCH2	notch 2(NOTCH2)	MACS_peak_491
chr1	120567680	120567831	ENSG00000134250	NOTCH2	notch 2(NOTCH2)	MACS_peak_489
chr1	120593575	120593726	ENSG00000134250	NOTCH2	notch 2(NOTCH2)	MACS_peak_490
chr1	120596849	120597000	ENSG00000134250	NOTCH2	notch 2(NOTCH2)	MACS_peak_491
chr1	120930519	120930670	ENSG00000198019	FCGR1B	Fc fragment of IgG receptor Ib(FCGR1B)	MACS_peak_498
chr1	120930519	120930670	ENSG00000198019	FCGR1B	Fc fragment of IgG receptor Ib(FCGR1B)	MACS_peak_498
chr1	120930519	120930670	ENSG00000198019	FCGR1B	Fc fragment of IgG receptor Ib(FCGR1B)	MACS_peak_498
chr1	120930519	120930670	ENSG00000198019	FCGR1B	Fc fragment of IgG receptor Ib(FCGR1B)	MACS_peak_498
chr1	142703067	142703218	#N/A	ANKRD20A12P	#N/A	MACS_peak_502
chr1	142704079	142704230	#N/A	ANKRD20A12P	#N/A	MACS_peak_503
chr1	143200487	143200638	#N/A	LOC102723769	#N/A	MACS_peak_511
chr1	144314077	144314228	ENSG00000162825	NBPF20	neuroblastoma breakpoint family member 20(NBPF20)	MACS_peak_527
chr1	144893941	144894092	ENSG00000162825	NBPF20	neuroblastoma breakpoint family member 20(NBPF20)	MACS_peak_528
chr1	144906452	144906603	ENSG00000162825	NBPF20	neuroblastoma breakpoint family member 20(NBPF20)	MACS_peak_529
chr1	144989609	144989760	ENSG00000162825	NBPF20	neuroblastoma breakpoint family member 20(NBPF20)	MACS_peak_530
chr1	144999015	144999166	ENSG00000162825	NBPF20	neuroblastoma breakpoint family member 20(NBPF20)	MACS_peak_531
chr1	145015065	145015216	ENSG00000162825	NBPF20	neuroblastoma breakpoint family member 20(NBPF20)	MACS_peak_533
chr1	145018279	145018430	ENSG00000162825	NBPF20	neuroblastoma breakpoint family member 20(NBPF20)	MACS_peak_534
chr1	145024139	145024290	ENSG00000162825	NBPF20	neuroblastoma breakpoint family member 20(NBPF20)	MACS_peak_535
chr1	145030126	145030277	ENSG00000162825	NBPF20	neuroblastoma breakpoint family member 20(NBPF20)	MACS_peak_536
chr1	145033798	145033949	ENSG00000162825	NBPF20	neuroblastoma breakpoint family member 20(NBPF20)	MACS_peak_537
chr1	145123067	145123218	ENSG00000162825	NBPF20	neuroblastoma breakpoint family member 20(NBPF20)	MACS_peak_540
chr1	145159048	145159199	ENSG00000162825	NBPF20	neuroblastoma breakpoint family member 20(NBPF20)	MACS_peak_541
chr1	145223427	145223578	ENSG00000162825	NBPF20	neuroblastoma breakpoint family member 20(NBPF20)	MACS_peak_542
chr1	145224494	145224645	ENSG00000162825	NBPF20	neuroblastoma breakpoint family member 20(NBPF20)	MACS_peak_543
chr1	145253607	145253758	ENSG00000162825	NBPF20	neuroblastoma breakpoint family member 20(NBPF20)	MACS_peak_545
chr1	145262059	145262210	ENSG00000162825	NBPF20	neuroblastoma breakpoint family member 20(NBPF20)	MACS_peak_547
chr1	145408921	145409072	ENSG00000162825	NBPF20	neuroblastoma breakpoint family member 20(NBPF20)	MACS_peak_548
chr1	145502371	145502522	ENSG00000162825	NBPF20	neuroblastoma breakpoint family member 20(NBPF20)	MACS_peak_550
chr1	145763706	145763857	ENSG00000162825	NBPF20	neuroblastoma breakpoint family member 20(NBPF20)	MACS_peak_551
chr1	145924587	145924738	ENSG00000162825	NBPF20	neuroblastoma breakpoint family member 20(NBPF20)	MACS_peak_553
chr1	145047445	145047596	ENSG00000162825	NBPF20	neuroblastoma breakpoint family member 20(NBPF20)	MACS_peak_538
chr1	145227711	145227862	ENSG00000162825	NBPF20	neuroblastoma breakpoint family member 20(NBPF20)	MACS_peak_544
chr1	144314077	144314228	#N/A	LINC00623	#N/A	MACS_peak_527
chr1	144314077	144314228	#N/A	LINC00623	#N/A	MACS_peak_527
chr1	144314077	144314228	#N/A	LINC00623	#N/A	MACS_peak_527
chr1	144314077	144314228	#N/A	LINC00623	#N/A	MACS_peak_527
chr1	144314077	144314228	ENSG00000277147	LINC00869	long intergenic non-protein coding RNA 869(LINC00869)	MACS_peak_527
chr1	144314077	144314228	ENSG00000277147	LINC00869	long intergenic non-protein coding RNA 869(LINC00869)	MACS_peak_527
chr1	144314077	144314228	ENSG00000277147	LINC00869	long intergenic non-protein coding RNA 869(LINC00869)	MACS_peak_527
chr1	144893941	144894092	ENSG00000269713	NBPF9	neuroblastoma breakpoint family member 9(NBPF9)	MACS_peak_528
chr1	144906452	144906603	ENSG00000269713	NBPF9	neuroblastoma breakpoint family member 9(NBPF9)	MACS_peak_529
chr1	144989609	144989760	ENSG00000269713	NBPF9	neuroblastoma breakpoint family member 9(NBPF9)	MACS_peak_530
chr1	144999015	144999166	ENSG00000269713	NBPF9	neuroblastoma breakpoint family member 9(NBPF9)	MACS_peak_531
chr1	145015065	145015216	ENSG00000269713	NBPF9	neuroblastoma breakpoint family member 9(NBPF9)	MACS_peak_533
chr1	145018279	145018430	ENSG00000269713	NBPF9	neuroblastoma breakpoint family member 9(NBPF9)	MACS_peak_534
chr1	145024139	145024290	ENSG00000269713	NBPF9	neuroblastoma breakpoint family member 9(NBPF9)	MACS_peak_535
chr1	145030126	145030277	ENSG00000269713	NBPF9	neuroblastoma breakpoint family member 9(NBPF9)	MACS_peak_536
chr1	145033798	145033949	ENSG00000269713	NBPF9	neuroblastoma breakpoint family member 9(NBPF9)	MACS_peak_537
chr1	145123067	145123218	ENSG00000269713	NBPF9	neuroblastoma breakpoint family member 9(NBPF9)	MACS_peak_540
chr1	145159048	145159199	ENSG00000269713	NBPF9	neuroblastoma breakpoint family member 9(NBPF9)	MACS_peak_541
chr1	145223427	145223578	ENSG00000269713	NBPF9	neuroblastoma breakpoint family member 9(NBPF9)	MACS_peak_542
chr1	145224494	145224645	ENSG00000269713	NBPF9	neuroblastoma breakpoint family member 9(NBPF9)	MACS_peak_543
chr1	145253607	145253758	ENSG00000269713	NBPF9	neuroblastoma breakpoint family member 9(NBPF9)	MACS_peak_545
chr1	145262059	145262210	ENSG00000269713	NBPF9	neuroblastoma breakpoint family member 9(NBPF9)	MACS_peak_547
chr1	145047445	145047596	ENSG00000269713	NBPF9	neuroblastoma breakpoint family member 9(NBPF9)	MACS_peak_538
chr1	145227711	145227862	ENSG00000269713	NBPF9	neuroblastoma breakpoint family member 9(NBPF9)	MACS_peak_544
chr1	144893941	144894092	ENSG00000178104	PDE4DIP	phosphodiesterase 4D interacting protein(PDE4DIP)	MACS_peak_528
chr1	144906452	144906603	ENSG00000178104	PDE4DIP	phosphodiesterase 4D interacting protein(PDE4DIP)	MACS_peak_529
chr1	144989609	144989760	ENSG00000178104	PDE4DIP	phosphodiesterase 4D interacting protein(PDE4DIP)	MACS_peak_530
chr1	144999015	144999166	ENSG00000178104	PDE4DIP	phosphodiesterase 4D interacting protein(PDE4DIP)	MACS_peak_531
chr1	145015065	145015216	ENSG00000178104	PDE4DIP	phosphodiesterase 4D interacting protein(PDE4DIP)	MACS_peak_533
chr1	145018279	145018430	ENSG00000178104	PDE4DIP	phosphodiesterase 4D interacting protein(PDE4DIP)	MACS_peak_534
chr1	145024139	145024290	ENSG00000178104	PDE4DIP	phosphodiesterase 4D interacting protein(PDE4DIP)	MACS_peak_535
chr1	145030126	145030277	ENSG00000178104	PDE4DIP	phosphodiesterase 4D interacting protein(PDE4DIP)	MACS_peak_536
chr1	145033798	145033949	ENSG00000178104	PDE4DIP	phosphodiesterase 4D interacting protein(PDE4DIP)	MACS_peak_537
chr1	144893941	144894092	ENSG00000178104	PDE4DIP	phosphodiesterase 4D interacting protein(PDE4DIP)	MACS_peak_528
chr1	144906452	144906603	ENSG00000178104	PDE4DIP	phosphodiesterase 4D interacting protein(PDE4DIP)	MACS_peak_529
chr1	144989609	144989760	ENSG00000178104	PDE4DIP	phosphodiesterase 4D interacting protein(PDE4DIP)	MACS_peak_530
chr1	144893941	144894092	ENSG00000178104	PDE4DIP	phosphodiesterase 4D interacting protein(PDE4DIP)	MACS_peak_528
chr1	144906452	144906603	ENSG00000178104	PDE4DIP	phosphodiesterase 4D interacting protein(PDE4DIP)	MACS_peak_529
chr1	144989609	144989760	ENSG00000178104	PDE4DIP	phosphodiesterase 4D interacting protein(PDE4DIP)	MACS_peak_530
chr1	144893941	144894092	ENSG00000178104	PDE4DIP	phosphodiesterase 4D interacting protein(PDE4DIP)	MACS_peak_528
chr1	144906452	144906603	ENSG00000178104	PDE4DIP	phosphodiesterase 4D interacting protein(PDE4DIP)	MACS_peak_529
chr1	144893941	144894092	ENSG00000178104	PDE4DIP	phosphodiesterase 4D interacting protein(PDE4DIP)	MACS_peak_528
chr1	144906452	144906603	ENSG00000178104	PDE4DIP	phosphodiesterase 4D interacting protein(PDE4DIP)	MACS_peak_529
chr1	144989609	144989760	ENSG00000178104	PDE4DIP	phosphodiesterase 4D interacting protein(PDE4DIP)	MACS_peak_530
chr1	144989609	144989760	ENSG00000178104	PDE4DIP	phosphodiesterase 4D interacting protein(PDE4DIP)	MACS_peak_530
chr1	144999015	144999166	ENSG00000178104	PDE4DIP	phosphodiesterase 4D interacting protein(PDE4DIP)	MACS_peak_531
chr1	145015065	145015216	ENSG00000178104	PDE4DIP	phosphodiesterase 4D interacting protein(PDE4DIP)	MACS_peak_533
chr1	145018279	145018430	ENSG00000178104	PDE4DIP	phosphodiesterase 4D interacting protein(PDE4DIP)	MACS_peak_534
chr1	145024139	145024290	ENSG00000178104	PDE4DIP	phosphodiesterase 4D interacting protein(PDE4DIP)	MACS_peak_535
chr1	145030126	145030277	ENSG00000178104	PDE4DIP	phosphodiesterase 4D interacting protein(PDE4DIP)	MACS_peak_536
chr1	145033798	145033949	ENSG00000178104	PDE4DIP	phosphodiesterase 4D interacting protein(PDE4DIP)	MACS_peak_537
chr1	145047445	145047596	ENSG00000178104	PDE4DIP	phosphodiesterase 4D interacting protein(PDE4DIP)	MACS_peak_538
chr1	144989609	144989760	ENSG00000178104	PDE4DIP	phosphodiesterase 4D interacting protein(PDE4DIP)	MACS_peak_530
chr1	144989609	144989760	ENSG00000178104	PDE4DIP	phosphodiesterase 4D interacting protein(PDE4DIP)	MACS_peak_530
chr1	144989609	144989760	ENSG00000178104	PDE4DIP	phosphodiesterase 4D interacting protein(PDE4DIP)	MACS_peak_530
chr1	145223427	145223578	ENSG00000264343	NOTCH2NL	notch 2 N-terminal like(NOTCH2NL)	MACS_peak_542
chr1	145224494	145224645	ENSG00000264343	NOTCH2NL	notch 2 N-terminal like(NOTCH2NL)	MACS_peak_543
chr1	145253607	145253758	ENSG00000264343	NOTCH2NL	notch 2 N-terminal like(NOTCH2NL)	MACS_peak_545
chr1	145262059	145262210	ENSG00000264343	NOTCH2NL	notch 2 N-terminal like(NOTCH2NL)	MACS_peak_547
chr1	145227711	145227862	ENSG00000264343	NOTCH2NL	notch 2 N-terminal like(NOTCH2NL)	MACS_peak_544
chr1	145408921	145409072	ENSG00000271425	NBPF10	neuroblastoma breakpoint family member 10(NBPF10)	MACS_peak_548
chr1	145502371	145502522	ENSG00000271425	NBPF10	neuroblastoma breakpoint family member 10(NBPF10)	MACS_peak_550
chr1	145763706	145763857	ENSG00000271425	NBPF10	neuroblastoma breakpoint family member 10(NBPF10)	MACS_peak_551
chr1	145924587	145924738	ENSG00000271425	NBPF10	neuroblastoma breakpoint family member 10(NBPF10)	MACS_peak_553
chr1	145408921	145409072	ENSG00000271425	NBPF10	neuroblastoma breakpoint family member 10(NBPF10)	MACS_peak_548
chr1	145502371	145502522	ENSG00000271425	NBPF10	neuroblastoma breakpoint family member 10(NBPF10)	MACS_peak_550
chr1	145763706	145763857	ENSG00000271425	NBPF10	neuroblastoma breakpoint family member 10(NBPF10)	MACS_peak_551
chr1	145924587	145924738	ENSG00000271425	NBPF10	neuroblastoma breakpoint family member 10(NBPF10)	MACS_peak_553
chr1	145763706	145763857	ENSG00000174827	PDZK1	PDZ domain containing 1(PDZK1)	MACS_peak_551
chr1	145763706	145763857	ENSG00000174827	PDZK1	PDZ domain containing 1(PDZK1)	MACS_peak_551
chr1	145763706	145763857	ENSG00000174827	PDZK1	PDZ domain containing 1(PDZK1)	MACS_peak_551
chr1	145924587	145924738	ENSG00000272150	NBPF25P	neuroblastoma breakpoint family member 25, pseudogene(NBPF25P)	MACS_peak_553
chr1	145924587	145924738	#N/A	PDZK1P1	#N/A	MACS_peak_553
chr1	146578023	146578174	#N/A	NBPF13P	#N/A	MACS_peak_557
chr1	147466269	147466420	#N/A	PDZK1P1	#N/A	MACS_peak_560
chr1	147872026	147872177	ENSG00000270231	NBPF8	neuroblastoma breakpoint family member 8(NBPF8)	MACS_peak_562
chr1	147872026	147872177	ENSG00000270231	NBPF8	neuroblastoma breakpoint family member 8(NBPF8)	MACS_peak_562
chr1	147872026	147872177	ENSG00000270231	NBPF8	neuroblastoma breakpoint family member 8(NBPF8)	MACS_peak_562
chr1	149374525	149374676	ENSG00000265531	FCGR1CP	Fc fragment of IgG receptor Ic, pseudogene(FCGR1CP)	MACS_peak_566
chr1	149603090	149603241	#N/A	LINC00623	#N/A	MACS_peak_568
chr1	149603090	149603241	ENSG00000277147	LINC00869	long intergenic non-protein coding RNA 869(LINC00869)	MACS_peak_568
chr1	149603090	149603241	ENSG00000272419	LOC103091866	uncharacterized LOC103091866(LOC103091866)	MACS_peak_568
chr1	149603090	149603241	ENSG00000272419	LOC103091866	uncharacterized LOC103091866(LOC103091866)	MACS_peak_568
chr1	149603090	149603241	ENSG00000272419	LOC103091866	uncharacterized LOC103091866(LOC103091866)	MACS_peak_568
chr1	149603090	149603241	ENSG00000272419	LOC103091866	uncharacterized LOC103091866(LOC103091866)	MACS_peak_568
chr1	149603090	149603241	ENSG00000272419	LOC103091866	uncharacterized LOC103091866(LOC103091866)	MACS_peak_568
chr1	149603090	149603241	#N/A	LINC00623	#N/A	MACS_peak_568
chr1	149603090	149603241	#N/A	LINC00623	#N/A	MACS_peak_568
chr1	149603090	149603241	#N/A	LINC00623	#N/A	MACS_peak_568
chr1	149759570	149759721	ENSG00000203814	HIST2H2BF	histone cluster 2 H2B family member f(HIST2H2BF)	MACS_peak_569
chr1	149759570	149759721	ENSG00000150337	FCGR1A	Fc fragment of IgG receptor Ia(FCGR1A)	MACS_peak_569
chr1	149969638	149969789	ENSG00000264522	OTUD7B	OTU deubiquitinase 7B(OTUD7B)	MACS_peak_571
chr1	149973394	149973545	ENSG00000264522	OTUD7B	OTU deubiquitinase 7B(OTUD7B)	MACS_peak_572
chr1	150735092	150735243	ENSG00000163131	CTSS	cathepsin S(CTSS)	MACS_peak_575
chr1	150735092	150735243	ENSG00000163131	CTSS	cathepsin S(CTSS)	MACS_peak_575
chr1	151184638	151184789	ENSG00000143398	PIP5K1A	phosphatidylinositol-4-phosphate 5-kinase type 1 alpha(PIP5K1A)	MACS_peak_576
chr1	151184638	151184789	ENSG00000143398	PIP5K1A	phosphatidylinositol-4-phosphate 5-kinase type 1 alpha(PIP5K1A)	MACS_peak_576
chr1	151184638	151184789	ENSG00000143398	PIP5K1A	phosphatidylinositol-4-phosphate 5-kinase type 1 alpha(PIP5K1A)	MACS_peak_576
chr1	151184638	151184789	ENSG00000143398	PIP5K1A	phosphatidylinositol-4-phosphate 5-kinase type 1 alpha(PIP5K1A)	MACS_peak_576
chr1	151961003	151961154	ENSG00000197747	S100A10	S100 calcium binding protein A10(S100A10)	MACS_peak_582
chr1	153314719	153314870	ENSG00000163218	PGLYRP4	peptidoglycan recognition protein 4(PGLYRP4)	MACS_peak_583
chr1	153316344	153316495	ENSG00000163218	PGLYRP4	peptidoglycan recognition protein 4(PGLYRP4)	MACS_peak_584
chr1	153395056	153395059	ENSG00000143546	S100A8	S100 calcium binding protein A8(S100A8)	MACS_peak_585
chr1	153395056	153395207	ENSG00000184330	S100A7A	S100 calcium binding protein A7A(S100A7A)	MACS_peak_585
chr1	154159583	154159734	ENSG00000143549	TPM3	tropomyosin 3(TPM3)	MACS_peak_588
chr1	154159733	154159734	ENSG00000143549	TPM3	tropomyosin 3(TPM3)	MACS_peak_588
chr1	154410657	154410808	ENSG00000160712	IL6R	interleukin 6 receptor(IL6R)	MACS_peak_591
chr1	154410657	154410808	ENSG00000160712	IL6R	interleukin 6 receptor(IL6R)	MACS_peak_591
chr1	154540365	154540516	ENSG00000160716	CHRNB2	cholinergic receptor nicotinic beta 2 subunit(CHRNB2)	MACS_peak_593
chr1	154565969	154566120	ENSG00000160710	ADAR	adenosine deaminase, RNA specific(ADAR)	MACS_peak_594
chr1	154565969	154566120	ENSG00000160710	ADAR	adenosine deaminase, RNA specific(ADAR)	MACS_peak_594
chr1	154589588	154589739	ENSG00000160710	ADAR	adenosine deaminase, RNA specific(ADAR)	MACS_peak_595
chr1	154565969	154566120	ENSG00000160710	ADAR	adenosine deaminase, RNA specific(ADAR)	MACS_peak_594
chr1	154565969	154566120	ENSG00000160710	ADAR	adenosine deaminase, RNA specific(ADAR)	MACS_peak_594
chr1	154565969	154566120	ENSG00000160710	ADAR	adenosine deaminase, RNA specific(ADAR)	MACS_peak_594
chr1	155661882	155662033	ENSG00000132676	DAP3	death associated protein 3(DAP3)	MACS_peak_599
chr1	155661882	155662033	ENSG00000132676	DAP3	death associated protein 3(DAP3)	MACS_peak_599
chr1	155661882	155662033	ENSG00000132676	DAP3	death associated protein 3(DAP3)	MACS_peak_599
chr1	155661882	155662033	ENSG00000132676	DAP3	death associated protein 3(DAP3)	MACS_peak_599
chr1	155661882	155662033	ENSG00000132676	DAP3	death associated protein 3(DAP3)	MACS_peak_599
chr1	158656377	158656506	ENSG00000163554	SPTA1	spectrin alpha, erythrocytic 1(SPTA1)	MACS_peak_609
chr1	159147205	159147356	ENSG00000162706	CADM3	cell adhesion molecule 3(CADM3)	MACS_peak_611
chr1	159147205	159147356	ENSG00000162706	CADM3	cell adhesion molecule 3(CADM3)	MACS_peak_611
chr1	160485849	160486000	ENSG00000162739	SLAMF6	SLAM family member 6(SLAMF6)	MACS_peak_614
chr1	160489879	160490030	ENSG00000162739	SLAMF6	SLAM family member 6(SLAMF6)	MACS_peak_615
chr1	160485849	160486000	ENSG00000162739	SLAMF6	SLAM family member 6(SLAMF6)	MACS_peak_614
chr1	160489879	160490030	ENSG00000162739	SLAMF6	SLAM family member 6(SLAMF6)	MACS_peak_615
chr1	160485849	160486000	ENSG00000162739	SLAMF6	SLAM family member 6(SLAMF6)	MACS_peak_614
chr1	160489879	160490030	ENSG00000162739	SLAMF6	SLAM family member 6(SLAMF6)	MACS_peak_615
chr1	160485849	160486000	ENSG00000162739	SLAMF6	SLAM family member 6(SLAMF6)	MACS_peak_614
chr1	160489879	160490030	ENSG00000162739	SLAMF6	SLAM family member 6(SLAMF6)	MACS_peak_615
chr1	160528494	160528645	ENSG00000066294	CD84	CD84 molecule(CD84)	MACS_peak_617
chr1	160528494	160528645	ENSG00000066294	CD84	CD84 molecule(CD84)	MACS_peak_617
chr1	160528494	160528645	ENSG00000066294	CD84	CD84 molecule(CD84)	MACS_peak_617
chr1	160528494	160528645	ENSG00000066294	CD84	CD84 molecule(CD84)	MACS_peak_617
chr1	160596946	160597097	ENSG00000117090	SLAMF1	signaling lymphocytic activation molecule family member 1(SLAMF1)	MACS_peak_620
chr1	160600555	160600706	ENSG00000117090	SLAMF1	signaling lymphocytic activation molecule family member 1(SLAMF1)	MACS_peak_621
chr1	160596946	160597097	ENSG00000117090	SLAMF1	signaling lymphocytic activation molecule family member 1(SLAMF1)	MACS_peak_620
chr1	160600555	160600706	ENSG00000117090	SLAMF1	signaling lymphocytic activation molecule family member 1(SLAMF1)	MACS_peak_621
chr1	160596946	160597097	ENSG00000117090	SLAMF1	signaling lymphocytic activation molecule family member 1(SLAMF1)	MACS_peak_620
chr1	160600555	160600706	ENSG00000117090	SLAMF1	signaling lymphocytic activation molecule family member 1(SLAMF1)	MACS_peak_621
chr1	160596946	160597097	ENSG00000117090	SLAMF1	signaling lymphocytic activation molecule family member 1(SLAMF1)	MACS_peak_620
chr1	160600555	160600706	ENSG00000117090	SLAMF1	signaling lymphocytic activation molecule family member 1(SLAMF1)	MACS_peak_621
chr1	160919318	160919469	ENSG00000198358	LOC101928372	uncharacterized LOC101928372(LOC101928372)	MACS_peak_628
chr1	160919318	160919469	ENSG00000158764	ITLN2	intelectin 2(ITLN2)	MACS_peak_628
chr1	160979475	160979626	ENSG00000158769	F11R	F11 receptor(F11R)	MACS_peak_629
chr1	161286095	161286246	ENSG00000143252	SDHC	succinate dehydrogenase complex subunit C(SDHC)	MACS_peak_630
chr1	161286095	161286246	ENSG00000143252	SDHC	succinate dehydrogenase complex subunit C(SDHC)	MACS_peak_630
chr1	161286095	161286246	ENSG00000143252	SDHC	succinate dehydrogenase complex subunit C(SDHC)	MACS_peak_630
chr1	161286095	161286246	ENSG00000143252	SDHC	succinate dehydrogenase complex subunit C(SDHC)	MACS_peak_630
chr1	161286095	161286246	ENSG00000143252	SDHC	succinate dehydrogenase complex subunit C(SDHC)	MACS_peak_630
chr1	161286095	161286246	ENSG00000143252	SDHC	succinate dehydrogenase complex subunit C(SDHC)	MACS_peak_630
chr1	161923315	161923466	ENSG00000118217	ATF6	activating transcription factor 6(ATF6)	MACS_peak_637
chr1	163165963	163166114	ENSG00000232995	RGS5	regulator of G-protein signaling 5(RGS5)	MACS_peak_643
chr1	163165963	163166114	ENSG00000232995	RGS5	regulator of G-protein signaling 5(RGS5)	MACS_peak_643
chr1	163165963	163166114	ENSG00000232995	RGS5	regulator of G-protein signaling 5(RGS5)	MACS_peak_643
chr1	163165963	163166114	ENSG00000232995	RGS5	regulator of G-protein signaling 5(RGS5)	MACS_peak_643
chr1	163165963	163166114	ENSG00000232892	LOC101928404	uncharacterized LOC101928404(LOC101928404)	MACS_peak_643
chr1	164641964	164642115	ENSG00000185630	PBX1	PBX homeobox 1(PBX1)	MACS_peak_645
chr1	164681570	164681721	ENSG00000185630	PBX1	PBX homeobox 1(PBX1)	MACS_peak_646
chr1	164690088	164690239	ENSG00000185630	PBX1	PBX homeobox 1(PBX1)	MACS_peak_647
chr1	164704999	164705150	ENSG00000185630	PBX1	PBX homeobox 1(PBX1)	MACS_peak_648
chr1	164744148	164744299	ENSG00000185630	PBX1	PBX homeobox 1(PBX1)	MACS_peak_649
chr1	164762873	164763024	ENSG00000185630	PBX1	PBX homeobox 1(PBX1)	MACS_peak_650
chr1	164641964	164642115	ENSG00000185630	PBX1	PBX homeobox 1(PBX1)	MACS_peak_645
chr1	164681570	164681721	ENSG00000185630	PBX1	PBX homeobox 1(PBX1)	MACS_peak_646
chr1	164690088	164690239	ENSG00000185630	PBX1	PBX homeobox 1(PBX1)	MACS_peak_647
chr1	164704999	164705150	ENSG00000185630	PBX1	PBX homeobox 1(PBX1)	MACS_peak_648
chr1	164744148	164744299	ENSG00000185630	PBX1	PBX homeobox 1(PBX1)	MACS_peak_649
chr1	164762873	164763024	ENSG00000185630	PBX1	PBX homeobox 1(PBX1)	MACS_peak_650
chr1	164641964	164642115	ENSG00000185630	PBX1	PBX homeobox 1(PBX1)	MACS_peak_645
chr1	164681570	164681721	ENSG00000185630	PBX1	PBX homeobox 1(PBX1)	MACS_peak_646
chr1	164690088	164690239	ENSG00000185630	PBX1	PBX homeobox 1(PBX1)	MACS_peak_647
chr1	164704999	164705150	ENSG00000185630	PBX1	PBX homeobox 1(PBX1)	MACS_peak_648
chr1	164744148	164744299	ENSG00000185630	PBX1	PBX homeobox 1(PBX1)	MACS_peak_649
chr1	164762873	164763024	ENSG00000185630	PBX1	PBX homeobox 1(PBX1)	MACS_peak_650
chr1	166038775	166038926	ENSG00000188859	FAM78B	family with sequence similarity 78 member B(FAM78B)	MACS_peak_653
chr1	166038775	166038926	ENSG00000188859	FAM78B	family with sequence similarity 78 member B(FAM78B)	MACS_peak_653
chr1	166038775	166038926	ENSG00000188859	FAM78B	family with sequence similarity 78 member B(FAM78B)	MACS_peak_653
chr1	167197138	167197289	ENSG00000143190	POU2F1	POU class 2 homeobox 1(POU2F1)	MACS_peak_661
chr1	167199100	167199251	ENSG00000143190	POU2F1	POU class 2 homeobox 1(POU2F1)	MACS_peak_662
chr1	167199842	167199993	ENSG00000143190	POU2F1	POU class 2 homeobox 1(POU2F1)	MACS_peak_663
chr1	167218489	167218640	ENSG00000143190	POU2F1	POU class 2 homeobox 1(POU2F1)	MACS_peak_664
chr1	167298093	167298244	ENSG00000143190	POU2F1	POU class 2 homeobox 1(POU2F1)	MACS_peak_665
chr1	167299958	167300109	ENSG00000143190	POU2F1	POU class 2 homeobox 1(POU2F1)	MACS_peak_666
chr1	167300275	167300426	ENSG00000143190	POU2F1	POU class 2 homeobox 1(POU2F1)	MACS_peak_667
chr1	167197138	167197289	ENSG00000143190	POU2F1	POU class 2 homeobox 1(POU2F1)	MACS_peak_661
chr1	167199100	167199251	ENSG00000143190	POU2F1	POU class 2 homeobox 1(POU2F1)	MACS_peak_662
chr1	167199842	167199993	ENSG00000143190	POU2F1	POU class 2 homeobox 1(POU2F1)	MACS_peak_663
chr1	167218489	167218640	ENSG00000143190	POU2F1	POU class 2 homeobox 1(POU2F1)	MACS_peak_664
chr1	167298093	167298244	ENSG00000143190	POU2F1	POU class 2 homeobox 1(POU2F1)	MACS_peak_665
chr1	167299958	167300109	ENSG00000143190	POU2F1	POU class 2 homeobox 1(POU2F1)	MACS_peak_666
chr1	167300275	167300426	ENSG00000143190	POU2F1	POU class 2 homeobox 1(POU2F1)	MACS_peak_667
chr1	167197138	167197289	ENSG00000143190	POU2F1	POU class 2 homeobox 1(POU2F1)	MACS_peak_661
chr1	167199100	167199251	ENSG00000143190	POU2F1	POU class 2 homeobox 1(POU2F1)	MACS_peak_662
chr1	167199842	167199993	ENSG00000143190	POU2F1	POU class 2 homeobox 1(POU2F1)	MACS_peak_663
chr1	167218489	167218640	ENSG00000143190	POU2F1	POU class 2 homeobox 1(POU2F1)	MACS_peak_664
chr1	167298093	167298244	ENSG00000143190	POU2F1	POU class 2 homeobox 1(POU2F1)	MACS_peak_665
chr1	167299958	167300109	ENSG00000143190	POU2F1	POU class 2 homeobox 1(POU2F1)	MACS_peak_666
chr1	167300275	167300426	ENSG00000143190	POU2F1	POU class 2 homeobox 1(POU2F1)	MACS_peak_667
chr1	167299958	167300109	ENSG00000143190	POU2F1	POU class 2 homeobox 1(POU2F1)	MACS_peak_666
chr1	167300275	167300426	ENSG00000143190	POU2F1	POU class 2 homeobox 1(POU2F1)	MACS_peak_667
chr1	167517710	167517861	ENSG00000143162	CREG1	cellular repressor of E1A stimulated genes 1(CREG1)	MACS_peak_668
chr1	167611474	167611625	ENSG00000198771	RCSD1	RCSD domain containing 1(RCSD1)	MACS_peak_669
chr1	167628204	167628355	ENSG00000198771	RCSD1	RCSD domain containing 1(RCSD1)	MACS_peak_670
chr1	167799319	167799470	ENSG00000143199	ADCY10	adenylate cyclase 10, soluble(ADCY10)	MACS_peak_671
chr1	167839042	167839193	ENSG00000143199	ADCY10	adenylate cyclase 10, soluble(ADCY10)	MACS_peak_673
chr1	167879141	167879292	ENSG00000143199	ADCY10	adenylate cyclase 10, soluble(ADCY10)	MACS_peak_675
chr1	167799319	167799470	ENSG00000143199	ADCY10	adenylate cyclase 10, soluble(ADCY10)	MACS_peak_671
chr1	167839042	167839193	ENSG00000143199	ADCY10	adenylate cyclase 10, soluble(ADCY10)	MACS_peak_673
chr1	167879141	167879292	ENSG00000143199	ADCY10	adenylate cyclase 10, soluble(ADCY10)	MACS_peak_675
chr1	167799319	167799470	ENSG00000143199	ADCY10	adenylate cyclase 10, soluble(ADCY10)	MACS_peak_671
chr1	167839042	167839193	ENSG00000143199	ADCY10	adenylate cyclase 10, soluble(ADCY10)	MACS_peak_673
chr1	167879141	167879292	ENSG00000143199	ADCY10	adenylate cyclase 10, soluble(ADCY10)	MACS_peak_675
chr1	167893535	167893686	ENSG00000143158	MPC2	mitochondrial pyruvate carrier 2(MPC2)	MACS_peak_676
chr1	167893535	167893686	ENSG00000143158	MPC2	mitochondrial pyruvate carrier 2(MPC2)	MACS_peak_676
chr1	167893535	167893686	ENSG00000143158	MPC2	mitochondrial pyruvate carrier 2(MPC2)	MACS_peak_676
chr1	168085725	168085876	ENSG00000143147	GPR161	G protein-coupled receptor 161(GPR161)	MACS_peak_677
chr1	168085725	168085876	ENSG00000143147	GPR161	G protein-coupled receptor 161(GPR161)	MACS_peak_677
chr1	168085725	168085876	ENSG00000143147	GPR161	G protein-coupled receptor 161(GPR161)	MACS_peak_677
chr1	168085725	168085876	ENSG00000143147	GPR161	G protein-coupled receptor 161(GPR161)	MACS_peak_677
chr1	168085725	168085876	ENSG00000143147	GPR161	G protein-coupled receptor 161(GPR161)	MACS_peak_677
chr1	168085725	168085876	ENSG00000143147	GPR161	G protein-coupled receptor 161(GPR161)	MACS_peak_677
chr1	168085725	168085876	ENSG00000143147	GPR161	G protein-coupled receptor 161(GPR161)	MACS_peak_677
chr1	168250928	168251079	ENSG00000143178	TBX19	T-box 19(TBX19)	MACS_peak_678
chr1	168257590	168257741	ENSG00000143178	TBX19	T-box 19(TBX19)	MACS_peak_679
chr1	168371855	168372006	#N/A	LOC100505918	#N/A	MACS_peak_681
chr1	168997559	168997710	ENSG00000203601	LINC00970	long intergenic non-protein coding RNA 970(LINC00970)	MACS_peak_683
chr1	168998504	168998655	ENSG00000203601	LINC00970	long intergenic non-protein coding RNA 970(LINC00970)	MACS_peak_684
chr1	169028212	169028363	ENSG00000203601	LINC00970	long intergenic non-protein coding RNA 970(LINC00970)	MACS_peak_685
chr1	169030285	169030436	ENSG00000203601	LINC00970	long intergenic non-protein coding RNA 970(LINC00970)	MACS_peak_686
chr1	169240320	169240471	ENSG00000143156	NME7	NME/NM23 family member 7(NME7)	MACS_peak_687
chr1	169278507	169278658	ENSG00000143156	NME7	NME/NM23 family member 7(NME7)	MACS_peak_688
chr1	169281608	169281759	ENSG00000143156	NME7	NME/NM23 family member 7(NME7)	MACS_peak_689
chr1	169240320	169240471	ENSG00000143156	NME7	NME/NM23 family member 7(NME7)	MACS_peak_687
chr1	169278507	169278658	ENSG00000143156	NME7	NME/NM23 family member 7(NME7)	MACS_peak_688
chr1	169281608	169281759	ENSG00000143156	NME7	NME/NM23 family member 7(NME7)	MACS_peak_689
chr1	169240320	169240471	ENSG00000143156	NME7	NME/NM23 family member 7(NME7)	MACS_peak_687
chr1	169278507	169278658	ENSG00000143156	NME7	NME/NM23 family member 7(NME7)	MACS_peak_688
chr1	169281608	169281759	ENSG00000143156	NME7	NME/NM23 family member 7(NME7)	MACS_peak_689
chr1	169532344	169532495	ENSG00000198734	F5	coagulation factor V(F5)	MACS_peak_691
chr1	173434421	173434572	#N/A	LOC100506023	#N/A	MACS_peak_694
chr1	173498353	173498504	ENSG00000162753	SLC9C2	solute carrier family 9 member C2 (putative)(SLC9C2)	MACS_peak_695
chr1	173591020	173591171	ENSG00000183831	ANKRD45	ankyrin repeat domain 45(ANKRD45)	MACS_peak_696
chr1	174174569	174174720	ENSG00000152061	RABGAP1L	RAB GTPase activating protein 1 like(RABGAP1L)	MACS_peak_699
chr1	174199523	174199674	ENSG00000152061	RABGAP1L	RAB GTPase activating protein 1 like(RABGAP1L)	MACS_peak_700
chr1	174397334	174397485	ENSG00000152061	RABGAP1L	RAB GTPase activating protein 1 like(RABGAP1L)	MACS_peak_701
chr1	174882465	174882616	ENSG00000152061	RABGAP1L	RAB GTPase activating protein 1 like(RABGAP1L)	MACS_peak_703
chr1	174882465	174882616	ENSG00000152061	RABGAP1L	RAB GTPase activating protein 1 like(RABGAP1L)	MACS_peak_703
chr1	174933758	174933909	ENSG00000152061	RABGAP1L	RAB GTPase activating protein 1 like(RABGAP1L)	MACS_peak_705
chr1	174882465	174882616	ENSG00000152061	RABGAP1L	RAB GTPase activating protein 1 like(RABGAP1L)	MACS_peak_703
chr1	174882465	174882616	ENSG00000152061	RABGAP1L	RAB GTPase activating protein 1 like(RABGAP1L)	MACS_peak_703
chr1	174933904	174933909	ENSG00000152061	RABGAP1L	RAB GTPase activating protein 1 like(RABGAP1L)	MACS_peak_705
chr1	175140779	175140930	ENSG00000235750	KIAA0040	KIAA0040(KIAA0040)	MACS_peak_706
chr1	175140779	175140930	ENSG00000235750	KIAA0040	KIAA0040(KIAA0040)	MACS_peak_706
chr1	175140779	175140930	ENSG00000235750	KIAA0040	KIAA0040(KIAA0040)	MACS_peak_706
chr1	175140779	175140930	ENSG00000235750	KIAA0040	KIAA0040(KIAA0040)	MACS_peak_706
chr1	175140779	175140930	ENSG00000235750	KIAA0040	KIAA0040(KIAA0040)	MACS_peak_706
chr1	175140779	175140930	ENSG00000235750	KIAA0040	KIAA0040(KIAA0040)	MACS_peak_706
chr1	179001307	179001458	ENSG00000116199	FAM20B	FAM20B, glycosaminoglycan xylosylkinase(FAM20B)	MACS_peak_710
chr1	179006887	179007038	ENSG00000116199	FAM20B	FAM20B, glycosaminoglycan xylosylkinase(FAM20B)	MACS_peak_711
chr1	179007833	179007984	ENSG00000116199	FAM20B	FAM20B, glycosaminoglycan xylosylkinase(FAM20B)	MACS_peak_712
chr1	179016297	179016448	ENSG00000116199	FAM20B	FAM20B, glycosaminoglycan xylosylkinase(FAM20B)	MACS_peak_713
chr1	179021902	179022053	ENSG00000116199	FAM20B	FAM20B, glycosaminoglycan xylosylkinase(FAM20B)	MACS_peak_714
chr1	179178285	179178436	ENSG00000143322	ABL2	ABL proto-oncogene 2, non-receptor tyrosine kinase(ABL2)	MACS_peak_715
chr1	179187181	179187332	ENSG00000143322	ABL2	ABL proto-oncogene 2, non-receptor tyrosine kinase(ABL2)	MACS_peak_716
chr1	179178285	179178436	ENSG00000143322	ABL2	ABL proto-oncogene 2, non-receptor tyrosine kinase(ABL2)	MACS_peak_715
chr1	179187181	179187332	ENSG00000143322	ABL2	ABL proto-oncogene 2, non-receptor tyrosine kinase(ABL2)	MACS_peak_716
chr1	179178285	179178436	ENSG00000143322	ABL2	ABL proto-oncogene 2, non-receptor tyrosine kinase(ABL2)	MACS_peak_715
chr1	179187181	179187332	ENSG00000143322	ABL2	ABL proto-oncogene 2, non-receptor tyrosine kinase(ABL2)	MACS_peak_716
chr1	179178285	179178436	ENSG00000143322	ABL2	ABL proto-oncogene 2, non-receptor tyrosine kinase(ABL2)	MACS_peak_715
chr1	179187181	179187332	ENSG00000143322	ABL2	ABL proto-oncogene 2, non-receptor tyrosine kinase(ABL2)	MACS_peak_716
chr1	179178285	179178436	ENSG00000143322	ABL2	ABL proto-oncogene 2, non-receptor tyrosine kinase(ABL2)	MACS_peak_715
chr1	179187181	179187332	ENSG00000143322	ABL2	ABL proto-oncogene 2, non-receptor tyrosine kinase(ABL2)	MACS_peak_716
chr1	179880191	179880342	ENSG00000143337	TOR1AIP1	torsin 1A interacting protein 1(TOR1AIP1)	MACS_peak_718
chr1	179880191	179880342	ENSG00000143337	TOR1AIP1	torsin 1A interacting protein 1(TOR1AIP1)	MACS_peak_718
chr1	179941121	179941272	ENSG00000135837	CEP350	centrosomal protein 350(CEP350)	MACS_peak_719
chr1	180003025	180003176	ENSG00000135837	CEP350	centrosomal protein 350(CEP350)	MACS_peak_720
chr1	180609849	180610000	ENSG00000143324	XPR1	xenotropic and polytropic retrovirus receptor 1(XPR1)	MACS_peak_722
chr1	180784063	180784214	ENSG00000143324	XPR1	xenotropic and polytropic retrovirus receptor 1(XPR1)	MACS_peak_724
chr1	180784499	180784650	ENSG00000143324	XPR1	xenotropic and polytropic retrovirus receptor 1(XPR1)	MACS_peak_725
chr1	180821125	180821276	ENSG00000143324	XPR1	xenotropic and polytropic retrovirus receptor 1(XPR1)	MACS_peak_726
chr1	180823635	180823786	ENSG00000143324	XPR1	xenotropic and polytropic retrovirus receptor 1(XPR1)	MACS_peak_727
chr1	180609849	180610000	ENSG00000143324	XPR1	xenotropic and polytropic retrovirus receptor 1(XPR1)	MACS_peak_722
chr1	180784063	180784214	ENSG00000143324	XPR1	xenotropic and polytropic retrovirus receptor 1(XPR1)	MACS_peak_724
chr1	180784499	180784650	ENSG00000143324	XPR1	xenotropic and polytropic retrovirus receptor 1(XPR1)	MACS_peak_725
chr1	180821125	180821276	ENSG00000143324	XPR1	xenotropic and polytropic retrovirus receptor 1(XPR1)	MACS_peak_726
chr1	180823635	180823786	ENSG00000143324	XPR1	xenotropic and polytropic retrovirus receptor 1(XPR1)	MACS_peak_727
chr1	182231859	182232010	ENSG00000228918	LINC01344	long intergenic non-protein coding RNA 1344(LINC01344)	MACS_peak_735
chr1	182269252	182269403	ENSG00000228918	LINC01344	long intergenic non-protein coding RNA 1344(LINC01344)	MACS_peak_736
chr1	182760864	182761015	ENSG00000135838	NPL	N-acetylneuraminate pyruvate lyase(NPL)	MACS_peak_740
chr1	182760864	182761015	ENSG00000135838	NPL	N-acetylneuraminate pyruvate lyase(NPL)	MACS_peak_740
chr1	182760864	182761015	ENSG00000135838	NPL	N-acetylneuraminate pyruvate lyase(NPL)	MACS_peak_740
chr1	182760864	182761015	ENSG00000135838	NPL	N-acetylneuraminate pyruvate lyase(NPL)	MACS_peak_740
chr1	182760864	182761015	ENSG00000135838	NPL	N-acetylneuraminate pyruvate lyase(NPL)	MACS_peak_740
chr1	182899502	182899653	ENSG00000157060	SHCBP1L	SHC binding and spindle associated 1 like(SHCBP1L)	MACS_peak_741
chr1	183614707	183614858	ENSG00000143344	RGL1	ral guanine nucleotide dissociation stimulator like 1(RGL1)	MACS_peak_743
chr1	183654280	183654431	ENSG00000143344	RGL1	ral guanine nucleotide dissociation stimulator like 1(RGL1)	MACS_peak_744
chr1	183793482	183793633	ENSG00000143344	RGL1	ral guanine nucleotide dissociation stimulator like 1(RGL1)	MACS_peak_745
chr1	183614707	183614858	ENSG00000143344	RGL1	ral guanine nucleotide dissociation stimulator like 1(RGL1)	MACS_peak_743
chr1	183654280	183654431	ENSG00000143344	RGL1	ral guanine nucleotide dissociation stimulator like 1(RGL1)	MACS_peak_744
chr1	183793482	183793633	ENSG00000143344	RGL1	ral guanine nucleotide dissociation stimulator like 1(RGL1)	MACS_peak_745
chr1	183614707	183614858	ENSG00000143344	RGL1	ral guanine nucleotide dissociation stimulator like 1(RGL1)	MACS_peak_743
chr1	183654280	183654431	ENSG00000143344	RGL1	ral guanine nucleotide dissociation stimulator like 1(RGL1)	MACS_peak_744
chr1	183793482	183793633	ENSG00000143344	RGL1	ral guanine nucleotide dissociation stimulator like 1(RGL1)	MACS_peak_745
chr1	183793482	183793633	ENSG00000143344	RGL1	ral guanine nucleotide dissociation stimulator like 1(RGL1)	MACS_peak_745
chr1	183793482	183793633	ENSG00000143344	RGL1	ral guanine nucleotide dissociation stimulator like 1(RGL1)	MACS_peak_745
chr1	183962390	183962541	ENSG00000198756	COLGALT2	collagen beta(1-O)galactosyltransferase 2(COLGALT2)	MACS_peak_746
chr1	184000708	184000859	ENSG00000198756	COLGALT2	collagen beta(1-O)galactosyltransferase 2(COLGALT2)	MACS_peak_747
chr1	183962390	183962541	ENSG00000198756	COLGALT2	collagen beta(1-O)galactosyltransferase 2(COLGALT2)	MACS_peak_746
chr1	184000708	184000859	ENSG00000198756	COLGALT2	collagen beta(1-O)galactosyltransferase 2(COLGALT2)	MACS_peak_747
chr1	183962390	183962541	ENSG00000198756	COLGALT2	collagen beta(1-O)galactosyltransferase 2(COLGALT2)	MACS_peak_746
chr1	184000708	184000859	ENSG00000198756	COLGALT2	collagen beta(1-O)galactosyltransferase 2(COLGALT2)	MACS_peak_747
chr1	184712346	184712497	ENSG00000116406	EDEM3	ER degradation enhancing alpha-mannosidase like protein 3(EDEM3)	MACS_peak_748
chr1	184712346	184712497	ENSG00000116406	EDEM3	ER degradation enhancing alpha-mannosidase like protein 3(EDEM3)	MACS_peak_748
chr1	184712346	184712497	ENSG00000116406	EDEM3	ER degradation enhancing alpha-mannosidase like protein 3(EDEM3)	MACS_peak_748
chr1	184836422	184836573	ENSG00000135842	FAM129A	family with sequence similarity 129 member A(FAM129A)	MACS_peak_751
chr1	184899920	184900071	ENSG00000135842	FAM129A	family with sequence similarity 129 member A(FAM129A)	MACS_peak_753
chr1	185049699	185049850	ENSG00000121481	RNF2	ring finger protein 2(RNF2)	MACS_peak_756
chr1	185232938	185233089	ENSG00000116668	SWT1	SWT1, RNA endoribonuclease homolog(SWT1)	MACS_peak_757
chr1	185232938	185233089	ENSG00000116668	SWT1	SWT1, RNA endoribonuclease homolog(SWT1)	MACS_peak_757
chr1	185831445	185831596	ENSG00000143341	HMCN1	hemicentin 1(HMCN1)	MACS_peak_761
chr1	186015757	186015908	ENSG00000143341	HMCN1	hemicentin 1(HMCN1)	MACS_peak_762
chr1	186047370	186047521	ENSG00000143341	HMCN1	hemicentin 1(HMCN1)	MACS_peak_763
chr1	186071751	186071902	ENSG00000143341	HMCN1	hemicentin 1(HMCN1)	MACS_peak_764
chr1	186081504	186081655	ENSG00000143341	HMCN1	hemicentin 1(HMCN1)	MACS_peak_765
chr1	186047370	186047521	ENSG00000221594	MIR548F1	microRNA 548f-1(MIR548F1)	MACS_peak_763
chr1	186071751	186071902	ENSG00000221594	MIR548F1	microRNA 548f-1(MIR548F1)	MACS_peak_764
chr1	186081504	186081655	ENSG00000221594	MIR548F1	microRNA 548f-1(MIR548F1)	MACS_peak_765
chr1	186164634	186164785	ENSG00000221594	MIR548F1	microRNA 548f-1(MIR548F1)	MACS_peak_766
chr1	186263536	186263687	ENSG00000221594	MIR548F1	microRNA 548f-1(MIR548F1)	MACS_peak_767
chr1	186838763	186838914	ENSG00000116711	PLA2G4A	phospholipase A2 group IVA(PLA2G4A)	MACS_peak_770
chr1	186865392	186865543	ENSG00000116711	PLA2G4A	phospholipase A2 group IVA(PLA2G4A)	MACS_peak_772
chr1	186838763	186838914	ENSG00000116711	PLA2G4A	phospholipase A2 group IVA(PLA2G4A)	MACS_peak_770
chr1	186865392	186865543	ENSG00000116711	PLA2G4A	phospholipase A2 group IVA(PLA2G4A)	MACS_peak_772
chr1	190284449	190284600	ENSG00000162670	BRINP3	BMP/retinoic acid inducible neural specific 3(BRINP3)	MACS_peak_775
chr1	190284449	190284600	ENSG00000162670	BRINP3	BMP/retinoic acid inducible neural specific 3(BRINP3)	MACS_peak_775
chr1	190729104	190729255	ENSG00000231175	LOC440704	uncharacterized LOC440704(LOC440704)	MACS_peak_777
chr1	192908748	192908899	#N/A	LINC01032	#N/A	MACS_peak_784
chr1	196486503	196486654	ENSG00000162687	KCNT2	potassium sodium-activated channel subfamily T member 2(KCNT2)	MACS_peak_792
chr1	196492977	196493128	ENSG00000162687	KCNT2	potassium sodium-activated channel subfamily T member 2(KCNT2)	MACS_peak_793
chr1	196501010	196501161	ENSG00000162687	KCNT2	potassium sodium-activated channel subfamily T member 2(KCNT2)	MACS_peak_794
chr1	196515485	196515636	ENSG00000162687	KCNT2	potassium sodium-activated channel subfamily T member 2(KCNT2)	MACS_peak_795
chr1	196486503	196486654	ENSG00000162687	KCNT2	potassium sodium-activated channel subfamily T member 2(KCNT2)	MACS_peak_792
chr1	196492977	196493128	ENSG00000162687	KCNT2	potassium sodium-activated channel subfamily T member 2(KCNT2)	MACS_peak_793
chr1	196501010	196501161	ENSG00000162687	KCNT2	potassium sodium-activated channel subfamily T member 2(KCNT2)	MACS_peak_794
chr1	196515485	196515636	ENSG00000162687	KCNT2	potassium sodium-activated channel subfamily T member 2(KCNT2)	MACS_peak_795
chr1	196486503	196486654	ENSG00000162687	KCNT2	potassium sodium-activated channel subfamily T member 2(KCNT2)	MACS_peak_792
chr1	196492977	196493128	ENSG00000162687	KCNT2	potassium sodium-activated channel subfamily T member 2(KCNT2)	MACS_peak_793
chr1	196501010	196501161	ENSG00000162687	KCNT2	potassium sodium-activated channel subfamily T member 2(KCNT2)	MACS_peak_794
chr1	196515485	196515636	ENSG00000162687	KCNT2	potassium sodium-activated channel subfamily T member 2(KCNT2)	MACS_peak_795
chr1	197411143	197411294	ENSG00000134376	CRB1	crumbs 1, cell polarity complex component(CRB1)	MACS_peak_798
chr1	197411143	197411294	ENSG00000134376	CRB1	crumbs 1, cell polarity complex component(CRB1)	MACS_peak_798
chr1	197411143	197411294	ENSG00000134376	CRB1	crumbs 1, cell polarity complex component(CRB1)	MACS_peak_798
chr1	197411143	197411294	ENSG00000134376	CRB1	crumbs 1, cell polarity complex component(CRB1)	MACS_peak_798
chr1	197411143	197411294	ENSG00000134376	CRB1	crumbs 1, cell polarity complex component(CRB1)	MACS_peak_798
chr1	197411143	197411294	ENSG00000134376	CRB1	crumbs 1, cell polarity complex component(CRB1)	MACS_peak_798
chr1	197601251	197601402	ENSG00000213047	DENND1B	DENN domain containing 1B(DENND1B)	MACS_peak_799
chr1	197675765	197675916	ENSG00000213047	DENND1B	DENN domain containing 1B(DENND1B)	MACS_peak_800
chr1	197601251	197601402	ENSG00000213047	DENND1B	DENN domain containing 1B(DENND1B)	MACS_peak_799
chr1	197675765	197675916	ENSG00000213047	DENND1B	DENN domain containing 1B(DENND1B)	MACS_peak_800
chr1	197601251	197601402	ENSG00000213047	DENND1B	DENN domain containing 1B(DENND1B)	MACS_peak_799
chr1	197675765	197675916	ENSG00000213047	DENND1B	DENN domain containing 1B(DENND1B)	MACS_peak_800
chr1	197601251	197601402	ENSG00000213047	DENND1B	DENN domain containing 1B(DENND1B)	MACS_peak_799
chr1	197675765	197675916	ENSG00000213047	DENND1B	DENN domain containing 1B(DENND1B)	MACS_peak_800
chr1	198131457	198131608	ENSG00000151414	NEK7	NIMA related kinase 7(NEK7)	MACS_peak_805
chr1	198157389	198157540	ENSG00000151414	NEK7	NIMA related kinase 7(NEK7)	MACS_peak_806
chr1	198163105	198163256	ENSG00000151414	NEK7	NIMA related kinase 7(NEK7)	MACS_peak_807
chr1	198222982	198223133	ENSG00000151414	NEK7	NIMA related kinase 7(NEK7)	MACS_peak_808
chr1	198626805	198626956	ENSG00000081237	PTPRC	protein tyrosine phosphatase, receptor type C(PTPRC)	MACS_peak_811
chr1	198651213	198651364	ENSG00000081237	PTPRC	protein tyrosine phosphatase, receptor type C(PTPRC)	MACS_peak_812
chr1	198626805	198626956	ENSG00000081237	PTPRC	protein tyrosine phosphatase, receptor type C(PTPRC)	MACS_peak_811
chr1	198651213	198651364	ENSG00000081237	PTPRC	protein tyrosine phosphatase, receptor type C(PTPRC)	MACS_peak_812
chr1	198626805	198626956	ENSG00000081237	PTPRC	protein tyrosine phosphatase, receptor type C(PTPRC)	MACS_peak_811
chr1	198651213	198651364	ENSG00000081237	PTPRC	protein tyrosine phosphatase, receptor type C(PTPRC)	MACS_peak_812
chr1	198626805	198626956	ENSG00000081237	PTPRC	protein tyrosine phosphatase, receptor type C(PTPRC)	MACS_peak_811
chr1	198651213	198651364	ENSG00000081237	PTPRC	protein tyrosine phosphatase, receptor type C(PTPRC)	MACS_peak_812
chr1	200644627	200644778	ENSG00000260088	LOC101929224	uncharacterized LOC101929224(LOC101929224)	MACS_peak_815
chr1	201853132	201853283	ENSG00000198700	IPO9	importin 9(IPO9)	MACS_peak_821
chr1	202431625	202431776	ENSG00000077157	PPP1R12B	protein phosphatase 1 regulatory subunit 12B(PPP1R12B)	MACS_peak_823
chr1	202453325	202453476	ENSG00000077157	PPP1R12B	protein phosphatase 1 regulatory subunit 12B(PPP1R12B)	MACS_peak_824
chr1	202457439	202457590	ENSG00000077157	PPP1R12B	protein phosphatase 1 regulatory subunit 12B(PPP1R12B)	MACS_peak_825
chr1	202522736	202522887	ENSG00000077157	PPP1R12B	protein phosphatase 1 regulatory subunit 12B(PPP1R12B)	MACS_peak_828
chr1	202453325	202453476	ENSG00000077157	PPP1R12B	protein phosphatase 1 regulatory subunit 12B(PPP1R12B)	MACS_peak_824
chr1	202457439	202457590	ENSG00000077157	PPP1R12B	protein phosphatase 1 regulatory subunit 12B(PPP1R12B)	MACS_peak_825
chr1	202522736	202522887	ENSG00000077157	PPP1R12B	protein phosphatase 1 regulatory subunit 12B(PPP1R12B)	MACS_peak_828
chr1	202453325	202453476	ENSG00000077157	PPP1R12B	protein phosphatase 1 regulatory subunit 12B(PPP1R12B)	MACS_peak_824
chr1	202457439	202457590	ENSG00000077157	PPP1R12B	protein phosphatase 1 regulatory subunit 12B(PPP1R12B)	MACS_peak_825
chr1	202522736	202522887	ENSG00000077157	PPP1R12B	protein phosphatase 1 regulatory subunit 12B(PPP1R12B)	MACS_peak_828
chr1	202522736	202522887	ENSG00000077157	PPP1R12B	protein phosphatase 1 regulatory subunit 12B(PPP1R12B)	MACS_peak_828
chr1	202662203	202662354	ENSG00000143858	SYT2	synaptotagmin 2(SYT2)	MACS_peak_829
chr1	202974565	202974716	#N/A	LOC100506747	#N/A	MACS_peak_830
chr1	203269665	203269816	ENSG00000233791	LINC01136	long intergenic non-protein coding RNA 1136(LINC01136)	MACS_peak_831
chr1	203269665	203269816	ENSG00000233791	LINC01136	long intergenic non-protein coding RNA 1136(LINC01136)	MACS_peak_831
chr1	204196535	204196686	ENSG00000143850	PLEKHA6	pleckstrin homology domain containing A6(PLEKHA6)	MACS_peak_835
chr1	204204499	204204650	ENSG00000143850	PLEKHA6	pleckstrin homology domain containing A6(PLEKHA6)	MACS_peak_836
chr1	204806734	204806885	ENSG00000163531	NFASC	neurofascin(NFASC)	MACS_peak_841
chr1	204829208	204829359	ENSG00000163531	NFASC	neurofascin(NFASC)	MACS_peak_842
chr1	204866324	204866475	ENSG00000163531	NFASC	neurofascin(NFASC)	MACS_peak_844
chr1	204873689	204873840	ENSG00000163531	NFASC	neurofascin(NFASC)	MACS_peak_845
chr1	204806734	204806885	ENSG00000163531	NFASC	neurofascin(NFASC)	MACS_peak_841
chr1	204829208	204829359	ENSG00000163531	NFASC	neurofascin(NFASC)	MACS_peak_842
chr1	204866324	204866475	ENSG00000163531	NFASC	neurofascin(NFASC)	MACS_peak_844
chr1	204873689	204873840	ENSG00000163531	NFASC	neurofascin(NFASC)	MACS_peak_845
chr1	204806734	204806885	ENSG00000163531	NFASC	neurofascin(NFASC)	MACS_peak_841
chr1	204829208	204829359	ENSG00000163531	NFASC	neurofascin(NFASC)	MACS_peak_842
chr1	204866324	204866475	ENSG00000163531	NFASC	neurofascin(NFASC)	MACS_peak_844
chr1	204873689	204873840	ENSG00000163531	NFASC	neurofascin(NFASC)	MACS_peak_845
chr1	204806734	204806885	ENSG00000163531	NFASC	neurofascin(NFASC)	MACS_peak_841
chr1	204829208	204829359	ENSG00000163531	NFASC	neurofascin(NFASC)	MACS_peak_842
chr1	204866324	204866475	ENSG00000163531	NFASC	neurofascin(NFASC)	MACS_peak_844
chr1	204873689	204873840	ENSG00000163531	NFASC	neurofascin(NFASC)	MACS_peak_845
chr1	204806734	204806885	ENSG00000163531	NFASC	neurofascin(NFASC)	MACS_peak_841
chr1	204829208	204829359	ENSG00000163531	NFASC	neurofascin(NFASC)	MACS_peak_842
chr1	204866324	204866475	ENSG00000163531	NFASC	neurofascin(NFASC)	MACS_peak_844
chr1	204873689	204873840	ENSG00000163531	NFASC	neurofascin(NFASC)	MACS_peak_845
chr1	205592918	205593069	ENSG00000158711	ELK4	ELK4, ETS transcription factor(ELK4)	MACS_peak_849
chr1	205592918	205593069	ENSG00000158711	ELK4	ELK4, ETS transcription factor(ELK4)	MACS_peak_849
chr1	206238871	206238991	ENSG00000263961	C1orf186	chromosome 1 open reading frame 186(C1orf186)	MACS_peak_858
chr1	206246966	206247117	ENSG00000263961	C1orf186	chromosome 1 open reading frame 186(C1orf186)	MACS_peak_859
chr1	206266245	206266396	ENSG00000263961	C1orf186	chromosome 1 open reading frame 186(C1orf186)	MACS_peak_860
chr1	206274207	206274358	ENSG00000263961	C1orf186	chromosome 1 open reading frame 186(C1orf186)	MACS_peak_861
chr1	206612581	206612732	ENSG00000266028	SRGAP2	SLIT-ROBO Rho GTPase activating protein 2(SRGAP2)	MACS_peak_863
chr1	206612581	206612732	ENSG00000266028	SRGAP2	SLIT-ROBO Rho GTPase activating protein 2(SRGAP2)	MACS_peak_863
chr1	206612581	206612732	ENSG00000266028	SRGAP2	SLIT-ROBO Rho GTPase activating protein 2(SRGAP2)	MACS_peak_863
chr1	207115239	207115390	ENSG00000162896	PIGR	polymeric immunoglobulin receptor(PIGR)	MACS_peak_866
chr1	207635109	207635260	ENSG00000117322	CR2	complement C3d receptor 2(CR2)	MACS_peak_877
chr1	207647559	207647710	ENSG00000117322	CR2	complement C3d receptor 2(CR2)	MACS_peak_878
chr1	207635109	207635260	ENSG00000117322	CR2	complement C3d receptor 2(CR2)	MACS_peak_877
chr1	207647559	207647710	ENSG00000117322	CR2	complement C3d receptor 2(CR2)	MACS_peak_878
chr1	207693582	207693733	ENSG00000203710	CR1	complement C3b/C4b receptor 1 (Knops blood group)(CR1)	MACS_peak_880
chr1	207799644	207799795	ENSG00000203710	CR1	complement C3b/C4b receptor 1 (Knops blood group)(CR1)	MACS_peak_882
chr1	207809169	207809320	ENSG00000203710	CR1	complement C3b/C4b receptor 1 (Knops blood group)(CR1)	MACS_peak_883
chr1	207693582	207693733	ENSG00000203710	CR1	complement C3b/C4b receptor 1 (Knops blood group)(CR1)	MACS_peak_880
chr1	207799644	207799795	ENSG00000203710	CR1	complement C3b/C4b receptor 1 (Knops blood group)(CR1)	MACS_peak_882
chr1	207809169	207809320	ENSG00000203710	CR1	complement C3b/C4b receptor 1 (Knops blood group)(CR1)	MACS_peak_883
chr1	207854035	207854186	ENSG00000197721	CR1L	complement C3b/C4b receptor 1 like(CR1L)	MACS_peak_884
chr1	207952527	207952678	ENSG00000117335	CD46	CD46 molecule(CD46)	MACS_peak_887
chr1	207952527	207952678	ENSG00000117335	CD46	CD46 molecule(CD46)	MACS_peak_887
chr1	207952527	207952678	ENSG00000117335	CD46	CD46 molecule(CD46)	MACS_peak_887
chr1	207952527	207952678	ENSG00000117335	CD46	CD46 molecule(CD46)	MACS_peak_887
chr1	207952527	207952678	ENSG00000117335	CD46	CD46 molecule(CD46)	MACS_peak_887
chr1	207952527	207952678	ENSG00000117335	CD46	CD46 molecule(CD46)	MACS_peak_887
chr1	207952527	207952678	ENSG00000117335	CD46	CD46 molecule(CD46)	MACS_peak_887
chr1	207952527	207952678	ENSG00000117335	CD46	CD46 molecule(CD46)	MACS_peak_887
chr1	208077783	208077934	ENSG00000174059	CD34	CD34 molecule(CD34)	MACS_peak_891
chr1	208077783	208077934	ENSG00000174059	CD34	CD34 molecule(CD34)	MACS_peak_891
chr1	208325762	208325913	ENSG00000076356	PLXNA2	plexin A2(PLXNA2)	MACS_peak_897
chr1	209970140	209970291	ENSG00000117595	IRF6	interferon regulatory factor 6(IRF6)	MACS_peak_900
chr1	209970140	209970291	ENSG00000117595	IRF6	interferon regulatory factor 6(IRF6)	MACS_peak_900
chr1	210306057	210306208	ENSG00000143469	SYT14	synaptotagmin 14(SYT14)	MACS_peak_901
chr1	210306057	210306208	ENSG00000143469	SYT14	synaptotagmin 14(SYT14)	MACS_peak_901
chr1	210306057	210306208	ENSG00000143469	SYT14	synaptotagmin 14(SYT14)	MACS_peak_901
chr1	210306057	210306208	ENSG00000143469	SYT14	synaptotagmin 14(SYT14)	MACS_peak_901
chr1	210306057	210306208	ENSG00000143469	SYT14	synaptotagmin 14(SYT14)	MACS_peak_901
chr1	210306057	210306208	ENSG00000143469	SYT14	synaptotagmin 14(SYT14)	MACS_peak_901
chr1	210756070	210756221	ENSG00000054392	HHAT	hedgehog acyltransferase(HHAT)	MACS_peak_902
chr1	210756070	210756221	ENSG00000054392	HHAT	hedgehog acyltransferase(HHAT)	MACS_peak_902
chr1	210756070	210756221	ENSG00000054392	HHAT	hedgehog acyltransferase(HHAT)	MACS_peak_902
chr1	210756070	210756221	ENSG00000054392	HHAT	hedgehog acyltransferase(HHAT)	MACS_peak_902
chr1	210756070	210756221	ENSG00000054392	HHAT	hedgehog acyltransferase(HHAT)	MACS_peak_902
chr1	210756070	210756221	ENSG00000054392	HHAT	hedgehog acyltransferase(HHAT)	MACS_peak_902
chr1	210900078	210900229	ENSG00000143473	KCNH1	potassium voltage-gated channel subfamily H member 1(KCNH1)	MACS_peak_903
chr1	210900078	210900229	ENSG00000143473	KCNH1	potassium voltage-gated channel subfamily H member 1(KCNH1)	MACS_peak_903
chr1	212387255	212387406	ENSG00000226251	LOC101929541	uncharacterized LOC101929541(LOC101929541)	MACS_peak_908
chr1	212612333	212612484	ENSG00000117691	NENF	neudesin neurotrophic factor(NENF)	MACS_peak_910
chr1	212612333	212612484	ENSG00000117691	NENF	neudesin neurotrophic factor(NENF)	MACS_peak_910
chr1	212923276	212923427	ENSG00000117697	NSL1	NSL1, MIS12 kinetochore complex component(NSL1)	MACS_peak_912
chr1	212923276	212923427	ENSG00000117697	NSL1	NSL1, MIS12 kinetochore complex component(NSL1)	MACS_peak_912
chr1	212923276	212923427	ENSG00000117697	NSL1	NSL1, MIS12 kinetochore complex component(NSL1)	MACS_peak_912
chr1	212923276	212923427	ENSG00000117697	NSL1	NSL1, MIS12 kinetochore complex component(NSL1)	MACS_peak_912
chr1	212923276	212923427	ENSG00000117697	NSL1	NSL1, MIS12 kinetochore complex component(NSL1)	MACS_peak_912
chr1	212967065	212967216	ENSG00000203705	TATDN3	TatD DNase domain containing 3(TATDN3)	MACS_peak_913
chr1	212967065	212967216	ENSG00000203705	TATDN3	TatD DNase domain containing 3(TATDN3)	MACS_peak_913
chr1	212967065	212967216	ENSG00000203705	TATDN3	TatD DNase domain containing 3(TATDN3)	MACS_peak_913
chr1	212967065	212967216	ENSG00000203705	TATDN3	TatD DNase domain containing 3(TATDN3)	MACS_peak_913
chr1	212967065	212967216	ENSG00000203705	TATDN3	TatD DNase domain containing 3(TATDN3)	MACS_peak_913
chr1	213034073	213034224	ENSG00000162769	FLVCR1	feline leukemia virus subgroup C cellular receptor 1(FLVCR1)	MACS_peak_914
chr1	213298130	213298281	ENSG00000136643	RPS6KC1	ribosomal protein S6 kinase C1(RPS6KC1)	MACS_peak_916
chr1	213434139	213434290	ENSG00000136643	RPS6KC1	ribosomal protein S6 kinase C1(RPS6KC1)	MACS_peak_917
chr1	213298130	213298281	ENSG00000136643	RPS6KC1	ribosomal protein S6 kinase C1(RPS6KC1)	MACS_peak_916
chr1	213434139	213434290	ENSG00000136643	RPS6KC1	ribosomal protein S6 kinase C1(RPS6KC1)	MACS_peak_917
chr1	213298130	213298281	ENSG00000136643	RPS6KC1	ribosomal protein S6 kinase C1(RPS6KC1)	MACS_peak_916
chr1	213434139	213434290	ENSG00000136643	RPS6KC1	ribosomal protein S6 kinase C1(RPS6KC1)	MACS_peak_917
chr1	213298130	213298281	ENSG00000136643	RPS6KC1	ribosomal protein S6 kinase C1(RPS6KC1)	MACS_peak_916
chr1	213434139	213434290	ENSG00000136643	RPS6KC1	ribosomal protein S6 kinase C1(RPS6KC1)	MACS_peak_917
chr1	213298130	213298281	ENSG00000136643	RPS6KC1	ribosomal protein S6 kinase C1(RPS6KC1)	MACS_peak_916
chr1	213434139	213434290	ENSG00000136643	RPS6KC1	ribosomal protein S6 kinase C1(RPS6KC1)	MACS_peak_917
chr1	213298130	213298281	ENSG00000136643	RPS6KC1	ribosomal protein S6 kinase C1(RPS6KC1)	MACS_peak_916
chr1	213434139	213434290	ENSG00000136643	RPS6KC1	ribosomal protein S6 kinase C1(RPS6KC1)	MACS_peak_917
chr1	214176680	214176831	ENSG00000117707	PROX1	prospero homeobox 1(PROX1)	MACS_peak_918
chr1	214176680	214176831	ENSG00000117707	PROX1	prospero homeobox 1(PROX1)	MACS_peak_918
chr1	218478104	218478255	ENSG00000067533	RRP15	ribosomal RNA processing 15 homolog(RRP15)	MACS_peak_919
chr1	220080468	220080619	ENSG00000199377	RNU5F-1	RNA, U5F small nuclear 1(RNU5F-1)	MACS_peak_921
chr1	220292631	220292777	ENSG00000199377	RNU5F-1	RNA, U5F small nuclear 1(RNU5F-1)	MACS_peak_922
chr1	220292631	220292782	ENSG00000067704	IARS2	isoleucyl-tRNA synthetase 2, mitochondrial(IARS2)	MACS_peak_922
chr1	221881409	221881560	ENSG00000143507	DUSP10	dual specificity phosphatase 10(DUSP10)	MACS_peak_931
chr1	221885688	221885839	ENSG00000143507	DUSP10	dual specificity phosphatase 10(DUSP10)	MACS_peak_932
chr1	221890305	221890456	ENSG00000143507	DUSP10	dual specificity phosphatase 10(DUSP10)	MACS_peak_933
chr1	221896957	221897108	ENSG00000143507	DUSP10	dual specificity phosphatase 10(DUSP10)	MACS_peak_934
chr1	221881409	221881560	ENSG00000143507	DUSP10	dual specificity phosphatase 10(DUSP10)	MACS_peak_931
chr1	221885688	221885839	ENSG00000143507	DUSP10	dual specificity phosphatase 10(DUSP10)	MACS_peak_932
chr1	221890305	221890456	ENSG00000143507	DUSP10	dual specificity phosphatase 10(DUSP10)	MACS_peak_933
chr1	221896957	221897108	ENSG00000143507	DUSP10	dual specificity phosphatase 10(DUSP10)	MACS_peak_934
chr1	221881409	221881560	ENSG00000143507	DUSP10	dual specificity phosphatase 10(DUSP10)	MACS_peak_931
chr1	221885688	221885839	ENSG00000143507	DUSP10	dual specificity phosphatase 10(DUSP10)	MACS_peak_932
chr1	221890305	221890456	ENSG00000143507	DUSP10	dual specificity phosphatase 10(DUSP10)	MACS_peak_933
chr1	221896957	221897108	ENSG00000143507	DUSP10	dual specificity phosphatase 10(DUSP10)	MACS_peak_934
chr1	222883208	222883359	ENSG00000186063	AIDA	axin interactor, dorsalization associated(AIDA)	MACS_peak_937
chr1	223976940	223977091	ENSG00000143514	TP53BP2	tumor protein p53 binding protein 2(TP53BP2)	MACS_peak_939
chr1	223976940	223977091	ENSG00000143514	TP53BP2	tumor protein p53 binding protein 2(TP53BP2)	MACS_peak_939
chr1	224348212	224348363	ENSG00000143756	FBXO28	F-box protein 28(FBXO28)	MACS_peak_942
chr1	224348212	224348363	ENSG00000143756	FBXO28	F-box protein 28(FBXO28)	MACS_peak_942
chr1	224348212	224348363	ENSG00000143756	FBXO28	F-box protein 28(FBXO28)	MACS_peak_942
chr1	224450209	224450360	ENSG00000143748	NVL	nuclear VCP-like(NVL)	MACS_peak_944
chr1	224450209	224450360	ENSG00000143748	NVL	nuclear VCP-like(NVL)	MACS_peak_944
chr1	224450209	224450360	ENSG00000143748	NVL	nuclear VCP-like(NVL)	MACS_peak_944
chr1	224450209	224450360	ENSG00000143748	NVL	nuclear VCP-like(NVL)	MACS_peak_944
chr1	224580459	224580610	ENSG00000162923	WDR26	WD repeat domain 26(WDR26)	MACS_peak_946
chr1	224580459	224580610	ENSG00000162923	WDR26	WD repeat domain 26(WDR26)	MACS_peak_946
chr1	225146983	225147134	ENSG00000185842	DNAH14	dynein axonemal heavy chain 14(DNAH14)	MACS_peak_948
chr1	225146983	225147134	ENSG00000185842	DNAH14	dynein axonemal heavy chain 14(DNAH14)	MACS_peak_948
chr1	225146983	225147134	ENSG00000185842	DNAH14	dynein axonemal heavy chain 14(DNAH14)	MACS_peak_948
chr1	226921078	226921229	ENSG00000143772	ITPKB	inositol-trisphosphate 3-kinase B(ITPKB)	MACS_peak_950
chr1	227413502	227413653	ENSG00000143776	CDC42BPA	CDC42 binding protein kinase alpha(CDC42BPA)	MACS_peak_952
chr1	227461355	227461506	ENSG00000143776	CDC42BPA	CDC42 binding protein kinase alpha(CDC42BPA)	MACS_peak_953
chr1	227413502	227413653	ENSG00000143776	CDC42BPA	CDC42 binding protein kinase alpha(CDC42BPA)	MACS_peak_952
chr1	227461355	227461506	ENSG00000143776	CDC42BPA	CDC42 binding protein kinase alpha(CDC42BPA)	MACS_peak_953
chr1	231108814	231108965	ENSG00000143643	TTC13	tetratricopeptide repeat domain 13(TTC13)	MACS_peak_961
chr1	231108814	231108965	ENSG00000143643	TTC13	tetratricopeptide repeat domain 13(TTC13)	MACS_peak_961
chr1	231120633	231120784	ENSG00000173409	ARV1	ARV1 homolog, fatty acid homeostasis modulator(ARV1)	MACS_peak_962
chr1	233238265	233238416	ENSG00000135749	PCNX2	pecanex homolog 2 (Drosophila)(PCNX2)	MACS_peak_966
chr1	233771801	233771952	ENSG00000135750	KCNK1	potassium two pore domain channel subfamily K member 1(KCNK1)	MACS_peak_967
chr1	233791267	233791418	ENSG00000135750	KCNK1	potassium two pore domain channel subfamily K member 1(KCNK1)	MACS_peak_968
chr1	233804711	233804862	ENSG00000135750	KCNK1	potassium two pore domain channel subfamily K member 1(KCNK1)	MACS_peak_969
chr1	234740717	234740868	ENSG00000168264	IRF2BP2	interferon regulatory factor 2 binding protein 2(IRF2BP2)	MACS_peak_973
chr1	234740717	234740868	ENSG00000168264	IRF2BP2	interferon regulatory factor 2 binding protein 2(IRF2BP2)	MACS_peak_973
chr1	236714634	236714785	ENSG00000116977	LGALS8	galectin 8(LGALS8)	MACS_peak_979
chr1	236714634	236714785	ENSG00000116977	LGALS8	galectin 8(LGALS8)	MACS_peak_979
chr1	236714634	236714785	ENSG00000116977	LGALS8	galectin 8(LGALS8)	MACS_peak_979
chr1	236714634	236714785	ENSG00000116977	LGALS8	galectin 8(LGALS8)	MACS_peak_979
chr1	236714634	236714785	ENSG00000119285	HEATR1	HEAT repeat containing 1(HEATR1)	MACS_peak_979
chr1	241760011	241760162	ENSG00000054277	OPN3	opsin 3(OPN3)	MACS_peak_982
chr1	241859484	241859635	ENSG00000162843	WDR64	WD repeat domain 64(WDR64)	MACS_peak_984
chr1	241861635	241861786	ENSG00000162843	WDR64	WD repeat domain 64(WDR64)	MACS_peak_985
chr1	241864926	241865077	ENSG00000162843	WDR64	WD repeat domain 64(WDR64)	MACS_peak_986
chr1	241878090	241878241	ENSG00000162843	WDR64	WD repeat domain 64(WDR64)	MACS_peak_987
chr1	241897285	241897436	ENSG00000162843	WDR64	WD repeat domain 64(WDR64)	MACS_peak_988
chr1	241937451	241937602	ENSG00000162843	WDR64	WD repeat domain 64(WDR64)	MACS_peak_989
chr1	243428146	243428297	ENSG00000054282	SDCCAG8	serologically defined colon cancer antigen 8(SDCCAG8)	MACS_peak_997
chr1	244593696	244593847	ENSG00000035687	ADSS	adenylosuccinate synthase(ADSS)	MACS_peak_1001
chr1	245501145	245501296	ENSG00000162849	KIF26B	kinesin family member 26B(KIF26B)	MACS_peak_1004
chr1	246124627	246124778	ENSG00000185420	SMYD3	SET and MYND domain containing 3(SMYD3)	MACS_peak_1006
chr1	246187690	246187841	ENSG00000185420	SMYD3	SET and MYND domain containing 3(SMYD3)	MACS_peak_1007
chr1	246188200	246188351	ENSG00000185420	SMYD3	SET and MYND domain containing 3(SMYD3)	MACS_peak_1008
chr1	246269593	246269744	ENSG00000185420	SMYD3	SET and MYND domain containing 3(SMYD3)	MACS_peak_1009
chr1	246271480	246271631	ENSG00000185420	SMYD3	SET and MYND domain containing 3(SMYD3)	MACS_peak_1010
chr1	246277096	246277247	ENSG00000185420	SMYD3	SET and MYND domain containing 3(SMYD3)	MACS_peak_1011
chr1	246345524	246345675	ENSG00000185420	SMYD3	SET and MYND domain containing 3(SMYD3)	MACS_peak_1012
chr1	246378367	246378518	ENSG00000185420	SMYD3	SET and MYND domain containing 3(SMYD3)	MACS_peak_1013
chr1	246470007	246470158	ENSG00000185420	SMYD3	SET and MYND domain containing 3(SMYD3)	MACS_peak_1014
chr1	246472921	246473072	ENSG00000185420	SMYD3	SET and MYND domain containing 3(SMYD3)	MACS_peak_1015
chr1	246495596	246495747	ENSG00000185420	SMYD3	SET and MYND domain containing 3(SMYD3)	MACS_peak_1016
chr1	246124627	246124778	ENSG00000185420	SMYD3	SET and MYND domain containing 3(SMYD3)	MACS_peak_1006
chr1	246187690	246187841	ENSG00000185420	SMYD3	SET and MYND domain containing 3(SMYD3)	MACS_peak_1007
chr1	246188200	246188351	ENSG00000185420	SMYD3	SET and MYND domain containing 3(SMYD3)	MACS_peak_1008
chr1	246269593	246269744	ENSG00000185420	SMYD3	SET and MYND domain containing 3(SMYD3)	MACS_peak_1009
chr1	246271480	246271631	ENSG00000185420	SMYD3	SET and MYND domain containing 3(SMYD3)	MACS_peak_1010
chr1	246277096	246277247	ENSG00000185420	SMYD3	SET and MYND domain containing 3(SMYD3)	MACS_peak_1011
chr1	246345524	246345675	ENSG00000185420	SMYD3	SET and MYND domain containing 3(SMYD3)	MACS_peak_1012
chr1	246378367	246378518	ENSG00000185420	SMYD3	SET and MYND domain containing 3(SMYD3)	MACS_peak_1013
chr1	246470007	246470158	ENSG00000185420	SMYD3	SET and MYND domain containing 3(SMYD3)	MACS_peak_1014
chr1	246472921	246473072	ENSG00000185420	SMYD3	SET and MYND domain containing 3(SMYD3)	MACS_peak_1015
chr1	246495596	246495747	ENSG00000185420	SMYD3	SET and MYND domain containing 3(SMYD3)	MACS_peak_1016
chr1	246741138	246741289	ENSG00000162852	CNST	consortin, connexin sorting protein(CNST)	MACS_peak_1018
chr1	246743290	246743441	ENSG00000162852	CNST	consortin, connexin sorting protein(CNST)	MACS_peak_1019
chr1	246741138	246741289	ENSG00000162852	CNST	consortin, connexin sorting protein(CNST)	MACS_peak_1018
chr1	246743290	246743441	ENSG00000162852	CNST	consortin, connexin sorting protein(CNST)	MACS_peak_1019
chr1	247123370	247123521	ENSG00000197472	ZNF695	zinc finger protein 695(ZNF695)	MACS_peak_1020
chr1	247123370	247123521	ENSG00000135747	ZNF670-ZNF695	ZNF670-ZNF695 readthrough (NMD candidate)(ZNF670-ZNF695)	MACS_peak_1020
chr1	247123370	247123521	ENSG00000197472	ZNF695	zinc finger protein 695(ZNF695)	MACS_peak_1020
chr1	247711568	247711719	ENSG00000169224	GCSAML	germinal center associated signaling and motility like(GCSAML)	MACS_peak_1022
chr1	247711568	247711719	ENSG00000169224	GCSAML	germinal center associated signaling and motility like(GCSAML)	MACS_peak_1022
chr1	247711568	247711719	ENSG00000169224	GCSAML	germinal center associated signaling and motility like(GCSAML)	MACS_peak_1022
chr1	247711568	247711719	ENSG00000169224	GCSAML	germinal center associated signaling and motility like(GCSAML)	MACS_peak_1022
chr1	247711568	247711719	ENSG00000169224	GCSAML	germinal center associated signaling and motility like(GCSAML)	MACS_peak_1022
chr1	247711568	247711719	ENSG00000169224	GCSAML	germinal center associated signaling and motility like(GCSAML)	MACS_peak_1022
chr2	3095538	3095689	ENSG00000234423	LINC01250	long intergenic non-protein coding RNA 1250(LINC01250)	MACS_peak_3460
chr2	3108762	3108913	ENSG00000234423	LINC01250	long intergenic non-protein coding RNA 1250(LINC01250)	MACS_peak_3461
chr2	3120396	3120547	ENSG00000234423	LINC01250	long intergenic non-protein coding RNA 1250(LINC01250)	MACS_peak_3462
chr2	7020661	7020812	ENSG00000134321	RSAD2	radical S-adenosyl methionine domain containing 2(RSAD2)	MACS_peak_3464
chr2	7023743	7023894	ENSG00000134321	RSAD2	radical S-adenosyl methionine domain containing 2(RSAD2)	MACS_peak_3465
chr2	7027888	7028039	ENSG00000134321	RSAD2	radical S-adenosyl methionine domain containing 2(RSAD2)	MACS_peak_3466
chr2	7074888	7075039	ENSG00000151692	RNF144A	ring finger protein 144A(RNF144A)	MACS_peak_3468
chr2	8453221	8453372	ENSG00000236790	LINC00299	long intergenic non-protein coding RNA 299(LINC00299)	MACS_peak_3470
chr2	8454277	8454428	ENSG00000236790	LINC00299	long intergenic non-protein coding RNA 299(LINC00299)	MACS_peak_3471
chr2	8945594	8945745	ENSG00000134313	KIDINS220	kinase D-interacting substrate 220kDa(KIDINS220)	MACS_peak_3475
chr2	10483378	10483529	ENSG00000115756	HPCAL1	hippocalcin like 1(HPCAL1)	MACS_peak_3476
chr2	10533332	10533483	ENSG00000115756	HPCAL1	hippocalcin like 1(HPCAL1)	MACS_peak_3477
chr2	10483378	10483529	ENSG00000115756	HPCAL1	hippocalcin like 1(HPCAL1)	MACS_peak_3476
chr2	10533332	10533483	ENSG00000115756	HPCAL1	hippocalcin like 1(HPCAL1)	MACS_peak_3477
chr2	10483378	10483529	ENSG00000115756	HPCAL1	hippocalcin like 1(HPCAL1)	MACS_peak_3476
chr2	10533332	10533483	ENSG00000115756	HPCAL1	hippocalcin like 1(HPCAL1)	MACS_peak_3477
chr2	10533332	10533483	ENSG00000115756	HPCAL1	hippocalcin like 1(HPCAL1)	MACS_peak_3477
chr2	10533332	10533483	ENSG00000115756	HPCAL1	hippocalcin like 1(HPCAL1)	MACS_peak_3477
chr2	11343685	11343836	ENSG00000134318	ROCK2	Rho associated coiled-coil containing protein kinase 2(ROCK2)	MACS_peak_3479
chr2	11443888	11444039	ENSG00000134318	ROCK2	Rho associated coiled-coil containing protein kinase 2(ROCK2)	MACS_peak_3481
chr2	11419621	11419772	ENSG00000134318	ROCK2	Rho associated coiled-coil containing protein kinase 2(ROCK2)	MACS_peak_3480
chr2	12214272	12214423	ENSG00000224184	MIR3681HG	MIR3681 host gene(MIR3681HG)	MACS_peak_3487
chr2	12214272	12214423	ENSG00000224184	MIR3681HG	MIR3681 host gene(MIR3681HG)	MACS_peak_3487
chr2	12214272	12214423	ENSG00000224184	MIR3681HG	MIR3681 host gene(MIR3681HG)	MACS_peak_3487
chr2	12317231	12317382	ENSG00000224184	MIR3681HG	MIR3681 host gene(MIR3681HG)	MACS_peak_3488
chr2	12323334	12323485	ENSG00000224184	MIR3681HG	MIR3681 host gene(MIR3681HG)	MACS_peak_3489
chr2	12341525	12341676	ENSG00000224184	MIR3681HG	MIR3681 host gene(MIR3681HG)	MACS_peak_3490
chr2	12582077	12582228	ENSG00000224184	MIR3681HG	MIR3681 host gene(MIR3681HG)	MACS_peak_3491
chr2	12591882	12592033	ENSG00000224184	MIR3681HG	MIR3681 host gene(MIR3681HG)	MACS_peak_3492
chr2	12596489	12596640	ENSG00000224184	MIR3681HG	MIR3681 host gene(MIR3681HG)	MACS_peak_3493
chr2	15340856	15341007	ENSG00000151779	NBAS	neuroblastoma amplified sequence(NBAS)	MACS_peak_3499
chr2	15394126	15394277	ENSG00000151779	NBAS	neuroblastoma amplified sequence(NBAS)	MACS_peak_3500
chr2	15413703	15413854	ENSG00000151779	NBAS	neuroblastoma amplified sequence(NBAS)	MACS_peak_3501
chr2	15563015	15563166	ENSG00000151779	NBAS	neuroblastoma amplified sequence(NBAS)	MACS_peak_3502
chr2	15573133	15573284	ENSG00000151779	NBAS	neuroblastoma amplified sequence(NBAS)	MACS_peak_3503
chr2	15696558	15696709	ENSG00000151779	NBAS	neuroblastoma amplified sequence(NBAS)	MACS_peak_3505
chr2	15340856	15341007	ENSG00000151779	NBAS	neuroblastoma amplified sequence(NBAS)	MACS_peak_3499
chr2	15394126	15394277	ENSG00000151779	NBAS	neuroblastoma amplified sequence(NBAS)	MACS_peak_3500
chr2	15413703	15413854	ENSG00000151779	NBAS	neuroblastoma amplified sequence(NBAS)	MACS_peak_3501
chr2	15563015	15563166	ENSG00000151779	NBAS	neuroblastoma amplified sequence(NBAS)	MACS_peak_3502
chr2	15573133	15573284	ENSG00000151779	NBAS	neuroblastoma amplified sequence(NBAS)	MACS_peak_3503
chr2	15696558	15696709	ENSG00000151779	NBAS	neuroblastoma amplified sequence(NBAS)	MACS_peak_3505
chr2	17773987	17774138	ENSG00000163032	VSNL1	visinin like 1(VSNL1)	MACS_peak_3514
chr2	17775166	17775317	ENSG00000163032	VSNL1	visinin like 1(VSNL1)	MACS_peak_3515
chr2	17915004	17915155	ENSG00000163029	SMC6	structural maintenance of chromosomes 6(SMC6)	MACS_peak_3516
chr2	17915004	17915155	ENSG00000163029	SMC6	structural maintenance of chromosomes 6(SMC6)	MACS_peak_3516
chr2	20245628	20245779	ENSG00000068697	LAPTM4A	lysosomal protein transmembrane 4 alpha(LAPTM4A)	MACS_peak_3520
chr2	20249939	20250090	ENSG00000068697	LAPTM4A	lysosomal protein transmembrane 4 alpha(LAPTM4A)	MACS_peak_3521
chr2	20947186	20947337	ENSG00000118961	LDAH	lipid droplet associated hydrolase(LDAH)	MACS_peak_3522
chr2	20947186	20947337	ENSG00000118961	LDAH	lipid droplet associated hydrolase(LDAH)	MACS_peak_3522
chr2	20947186	20947337	ENSG00000118961	LDAH	lipid droplet associated hydrolase(LDAH)	MACS_peak_3522
chr2	20947186	20947337	ENSG00000118961	LDAH	lipid droplet associated hydrolase(LDAH)	MACS_peak_3522
chr2	20947186	20947337	ENSG00000118961	LDAH	lipid droplet associated hydrolase(LDAH)	MACS_peak_3522
chr2	20947186	20947337	ENSG00000118961	LDAH	lipid droplet associated hydrolase(LDAH)	MACS_peak_3522
chr2	20947186	20947337	ENSG00000118961	LDAH	lipid droplet associated hydrolase(LDAH)	MACS_peak_3522
chr2	20947186	20947337	ENSG00000118961	LDAH	lipid droplet associated hydrolase(LDAH)	MACS_peak_3522
chr2	24005654	24005805	ENSG00000119778	ATAD2B	ATPase family, AAA domain containing 2B(ATAD2B)	MACS_peak_3523
chr2	24005654	24005805	ENSG00000119778	ATAD2B	ATPase family, AAA domain containing 2B(ATAD2B)	MACS_peak_3523
chr2	24005654	24005805	ENSG00000119778	ATAD2B	ATPase family, AAA domain containing 2B(ATAD2B)	MACS_peak_3523
chr2	24855105	24855256	ENSG00000084676	NCOA1	nuclear receptor coactivator 1(NCOA1)	MACS_peak_3533
chr2	24979783	24979934	ENSG00000084676	NCOA1	nuclear receptor coactivator 1(NCOA1)	MACS_peak_3534
chr2	24855105	24855256	ENSG00000084676	NCOA1	nuclear receptor coactivator 1(NCOA1)	MACS_peak_3533
chr2	24979783	24979934	ENSG00000084676	NCOA1	nuclear receptor coactivator 1(NCOA1)	MACS_peak_3534
chr2	24855105	24855256	ENSG00000084676	NCOA1	nuclear receptor coactivator 1(NCOA1)	MACS_peak_3533
chr2	24979783	24979934	ENSG00000084676	NCOA1	nuclear receptor coactivator 1(NCOA1)	MACS_peak_3534
chr2	26291554	26291705	ENSG00000084733	RAB10	RAB10, member RAS oncogene family(RAB10)	MACS_peak_3535
chr2	27230415	27230566	ENSG00000084764	MAPRE3	microtubule associated protein RP/EB family member 3(MAPRE3)	MACS_peak_3537
chr2	27243288	27243439	ENSG00000084764	MAPRE3	microtubule associated protein RP/EB family member 3(MAPRE3)	MACS_peak_3539
chr2	27243288	27243439	ENSG00000084764	MAPRE3	microtubule associated protein RP/EB family member 3(MAPRE3)	MACS_peak_3539
chr2	28137371	28137522	ENSG00000158019	BRE	brain and reproductive organ-expressed (TNFRSF1A modulator)(BRE)	MACS_peak_3540
chr2	28148805	28148956	ENSG00000158019	BRE	brain and reproductive organ-expressed (TNFRSF1A modulator)(BRE)	MACS_peak_3541
chr2	28492444	28492595	ENSG00000158019	BRE	brain and reproductive organ-expressed (TNFRSF1A modulator)(BRE)	MACS_peak_3544
chr2	28137371	28137522	ENSG00000158019	BRE	brain and reproductive organ-expressed (TNFRSF1A modulator)(BRE)	MACS_peak_3540
chr2	28148805	28148956	ENSG00000158019	BRE	brain and reproductive organ-expressed (TNFRSF1A modulator)(BRE)	MACS_peak_3541
chr2	28492444	28492595	ENSG00000158019	BRE	brain and reproductive organ-expressed (TNFRSF1A modulator)(BRE)	MACS_peak_3544
chr2	28137371	28137522	ENSG00000158019	BRE	brain and reproductive organ-expressed (TNFRSF1A modulator)(BRE)	MACS_peak_3540
chr2	28148805	28148956	ENSG00000158019	BRE	brain and reproductive organ-expressed (TNFRSF1A modulator)(BRE)	MACS_peak_3541
chr2	28492444	28492595	ENSG00000158019	BRE	brain and reproductive organ-expressed (TNFRSF1A modulator)(BRE)	MACS_peak_3544
chr2	28137371	28137522	ENSG00000158019	BRE	brain and reproductive organ-expressed (TNFRSF1A modulator)(BRE)	MACS_peak_3540
chr2	28148805	28148956	ENSG00000158019	BRE	brain and reproductive organ-expressed (TNFRSF1A modulator)(BRE)	MACS_peak_3541
chr2	28492444	28492595	ENSG00000158019	BRE	brain and reproductive organ-expressed (TNFRSF1A modulator)(BRE)	MACS_peak_3544
chr2	28137371	28137522	ENSG00000158019	BRE	brain and reproductive organ-expressed (TNFRSF1A modulator)(BRE)	MACS_peak_3540
chr2	28148805	28148956	ENSG00000158019	BRE	brain and reproductive organ-expressed (TNFRSF1A modulator)(BRE)	MACS_peak_3541
chr2	28492444	28492595	ENSG00000158019	BRE	brain and reproductive organ-expressed (TNFRSF1A modulator)(BRE)	MACS_peak_3544
chr2	28137371	28137522	ENSG00000158019	BRE	brain and reproductive organ-expressed (TNFRSF1A modulator)(BRE)	MACS_peak_3540
chr2	28148805	28148956	ENSG00000158019	BRE	brain and reproductive organ-expressed (TNFRSF1A modulator)(BRE)	MACS_peak_3541
chr2	28492444	28492595	ENSG00000158019	BRE	brain and reproductive organ-expressed (TNFRSF1A modulator)(BRE)	MACS_peak_3544
chr2	28722291	28722442	ENSG00000163803	PLB1	phospholipase B1(PLB1)	MACS_peak_3545
chr2	28739988	28740139	ENSG00000163803	PLB1	phospholipase B1(PLB1)	MACS_peak_3546
chr2	28780465	28780616	ENSG00000163803	PLB1	phospholipase B1(PLB1)	MACS_peak_3547
chr2	28722291	28722442	ENSG00000163803	PLB1	phospholipase B1(PLB1)	MACS_peak_3545
chr2	28739988	28740139	ENSG00000163803	PLB1	phospholipase B1(PLB1)	MACS_peak_3546
chr2	28780465	28780616	ENSG00000163803	PLB1	phospholipase B1(PLB1)	MACS_peak_3547
chr2	29516817	29516968	ENSG00000171094	ALK	anaplastic lymphoma receptor tyrosine kinase(ALK)	MACS_peak_3550
chr2	30734101	30734252	ENSG00000172954	LCLAT1	lysocardiolipin acyltransferase 1(LCLAT1)	MACS_peak_3552
chr2	30736507	30736658	ENSG00000172954	LCLAT1	lysocardiolipin acyltransferase 1(LCLAT1)	MACS_peak_3553
chr2	30734101	30734252	ENSG00000172954	LCLAT1	lysocardiolipin acyltransferase 1(LCLAT1)	MACS_peak_3552
chr2	30736507	30736658	ENSG00000172954	LCLAT1	lysocardiolipin acyltransferase 1(LCLAT1)	MACS_peak_3553
chr2	30734101	30734252	ENSG00000172954	LCLAT1	lysocardiolipin acyltransferase 1(LCLAT1)	MACS_peak_3552
chr2	30736507	30736658	ENSG00000172954	LCLAT1	lysocardiolipin acyltransferase 1(LCLAT1)	MACS_peak_3553
chr2	30734101	30734252	ENSG00000172954	LCLAT1	lysocardiolipin acyltransferase 1(LCLAT1)	MACS_peak_3552
chr2	30736507	30736658	ENSG00000172954	LCLAT1	lysocardiolipin acyltransferase 1(LCLAT1)	MACS_peak_3553
chr2	32146135	32146286	ENSG00000162959	MEMO1	mediator of cell motility 1(MEMO1)	MACS_peak_3554
chr2	32146135	32146286	ENSG00000162959	MEMO1	mediator of cell motility 1(MEMO1)	MACS_peak_3554
chr2	32146135	32146286	ENSG00000162959	MEMO1	mediator of cell motility 1(MEMO1)	MACS_peak_3554
chr2	32146135	32146286	ENSG00000162959	MEMO1	mediator of cell motility 1(MEMO1)	MACS_peak_3554
chr2	32146135	32146286	ENSG00000162959	MEMO1	mediator of cell motility 1(MEMO1)	MACS_peak_3554
chr2	32146135	32146286	ENSG00000162959	MEMO1	mediator of cell motility 1(MEMO1)	MACS_peak_3554
chr2	32710040	32710191	ENSG00000115760	BIRC6	baculoviral IAP repeat containing 6(BIRC6)	MACS_peak_3555
chr2	32993448	32993599	ENSG00000018699	TTC27	tetratricopeptide repeat domain 27(TTC27)	MACS_peak_3558
chr2	32993448	32993599	ENSG00000018699	TTC27	tetratricopeptide repeat domain 27(TTC27)	MACS_peak_3558
chr2	33062251	33062402	ENSG00000230876	LINC00486	long intergenic non-protein coding RNA 486(LINC00486)	MACS_peak_3559
chr2	33119286	33119437	ENSG00000230876	LINC00486	long intergenic non-protein coding RNA 486(LINC00486)	MACS_peak_3561
chr2	33119286	33119437	ENSG00000230876	LINC00486	long intergenic non-protein coding RNA 486(LINC00486)	MACS_peak_3561
chr2	33119286	33119437	ENSG00000230876	LINC00486	long intergenic non-protein coding RNA 486(LINC00486)	MACS_peak_3561
chr2	33185905	33186056	ENSG00000049323	LTBP1	latent transforming growth factor beta binding protein 1(LTBP1)	MACS_peak_3562
chr2	33246830	33246981	ENSG00000049323	LTBP1	latent transforming growth factor beta binding protein 1(LTBP1)	MACS_peak_3563
chr2	33333829	33333980	ENSG00000049323	LTBP1	latent transforming growth factor beta binding protein 1(LTBP1)	MACS_peak_3564
chr2	33347965	33348116	ENSG00000049323	LTBP1	latent transforming growth factor beta binding protein 1(LTBP1)	MACS_peak_3565
chr2	36598829	36598980	ENSG00000150938	CRIM1	cysteine rich transmembrane BMP regulator 1(CRIM1)	MACS_peak_3570
chr2	36678790	36678941	ENSG00000150938	CRIM1	cysteine rich transmembrane BMP regulator 1(CRIM1)	MACS_peak_3571
chr2	36764079	36764230	ENSG00000150938	CRIM1	cysteine rich transmembrane BMP regulator 1(CRIM1)	MACS_peak_3572
chr2	37312798	37312949	ENSG00000152133	GPATCH11	G-patch domain containing 11(GPATCH11)	MACS_peak_3576
chr2	37312798	37312949	ENSG00000152133	GPATCH11	G-patch domain containing 11(GPATCH11)	MACS_peak_3576
chr2	38164936	38165087	ENSG00000115841	RMDN2	regulator of microtubule dynamics 2(RMDN2)	MACS_peak_3577
chr2	38164936	38165087	ENSG00000115841	RMDN2	regulator of microtubule dynamics 2(RMDN2)	MACS_peak_3577
chr2	38591440	38591591	ENSG00000119787	ATL2	atlastin GTPase 2(ATL2)	MACS_peak_3579
chr2	38591440	38591591	ENSG00000119787	ATL2	atlastin GTPase 2(ATL2)	MACS_peak_3579
chr2	38591440	38591591	ENSG00000119787	ATL2	atlastin GTPase 2(ATL2)	MACS_peak_3579
chr2	38591440	38591591	ENSG00000119787	ATL2	atlastin GTPase 2(ATL2)	MACS_peak_3579
chr2	39173237	39173388	ENSG00000214694	ARHGEF33	Rho guanine nucleotide exchange factor 33(ARHGEF33)	MACS_peak_3587
chr2	39666840	39666991	ENSG00000231312	LOC728730	uncharacterized LOC728730(LOC728730)	MACS_peak_3590
chr2	39719561	39719712	ENSG00000231312	LOC728730	uncharacterized LOC728730(LOC728730)	MACS_peak_3591
chr2	39750914	39751065	ENSG00000231312	LOC728730	uncharacterized LOC728730(LOC728730)	MACS_peak_3592
chr2	39915433	39915584	ENSG00000152154	TMEM178A	transmembrane protein 178A(TMEM178A)	MACS_peak_3595
chr2	39933566	39933717	ENSG00000152154	TMEM178A	transmembrane protein 178A(TMEM178A)	MACS_peak_3596
chr2	39915433	39915584	ENSG00000152154	TMEM178A	transmembrane protein 178A(TMEM178A)	MACS_peak_3595
chr2	39933566	39933717	ENSG00000152154	TMEM178A	transmembrane protein 178A(TMEM178A)	MACS_peak_3596
chr2	42423491	42423642	ENSG00000143924	EML4	echinoderm microtubule associated protein like 4(EML4)	MACS_peak_3604
chr2	42476550	42476701	ENSG00000143924	EML4	echinoderm microtubule associated protein like 4(EML4)	MACS_peak_3605
chr2	42423491	42423642	ENSG00000143924	EML4	echinoderm microtubule associated protein like 4(EML4)	MACS_peak_3604
chr2	42476550	42476701	ENSG00000143924	EML4	echinoderm microtubule associated protein like 4(EML4)	MACS_peak_3605
chr2	42891112	42891263	ENSG00000057935	MTA3	metastasis associated 1 family member 3(MTA3)	MACS_peak_3608
chr2	42876789	42876940	ENSG00000057935	MTA3	metastasis associated 1 family member 3(MTA3)	MACS_peak_3606
chr2	42891112	42891263	ENSG00000057935	MTA3	metastasis associated 1 family member 3(MTA3)	MACS_peak_3608
chr2	42876789	42876940	ENSG00000057935	MTA3	metastasis associated 1 family member 3(MTA3)	MACS_peak_3606
chr2	42891112	42891263	ENSG00000057935	MTA3	metastasis associated 1 family member 3(MTA3)	MACS_peak_3608
chr2	42876789	42876940	ENSG00000057935	MTA3	metastasis associated 1 family member 3(MTA3)	MACS_peak_3606
chr2	43521106	43521257	ENSG00000115970	THADA	THADA, armadillo repeat containing(THADA)	MACS_peak_3610
chr2	43572129	43572280	ENSG00000115970	THADA	THADA, armadillo repeat containing(THADA)	MACS_peak_3611
chr2	43521106	43521257	ENSG00000115970	THADA	THADA, armadillo repeat containing(THADA)	MACS_peak_3610
chr2	43572129	43572280	ENSG00000115970	THADA	THADA, armadillo repeat containing(THADA)	MACS_peak_3611
chr2	43521106	43521257	ENSG00000115970	THADA	THADA, armadillo repeat containing(THADA)	MACS_peak_3610
chr2	43572129	43572280	ENSG00000115970	THADA	THADA, armadillo repeat containing(THADA)	MACS_peak_3611
chr2	43869624	43869775	ENSG00000152527	PLEKHH2	pleckstrin homology, MyTH4 and FERM domain containing H2(PLEKHH2)	MACS_peak_3612
chr2	43952291	43952442	ENSG00000152527	PLEKHH2	pleckstrin homology, MyTH4 and FERM domain containing H2(PLEKHH2)	MACS_peak_3613
chr2	44769878	44770029	ENSG00000143919	CAMKMT	calmodulin-lysine N-methyltransferase(CAMKMT)	MACS_peak_3617
chr2	45666195	45666346	ENSG00000068784	SRBD1	S1 RNA binding domain 1(SRBD1)	MACS_peak_3622
chr2	45666992	45667143	ENSG00000068784	SRBD1	S1 RNA binding domain 1(SRBD1)	MACS_peak_3623
chr2	45896077	45896228	ENSG00000171132	PRKCE	protein kinase C epsilon(PRKCE)	MACS_peak_3625
chr2	46032218	46032369	ENSG00000171132	PRKCE	protein kinase C epsilon(PRKCE)	MACS_peak_3626
chr2	46543791	46543942	ENSG00000116016	EPAS1	endothelial PAS domain protein 1(EPAS1)	MACS_peak_3629
chr2	46666885	46667036	ENSG00000187600	LOC101805491	uncharacterized LOC101805491(LOC101805491)	MACS_peak_3631
chr2	46772402	46772553	ENSG00000119729	RHOQ	ras homolog family member Q(RHOQ)	MACS_peak_3632
chr2	46796526	46796677	ENSG00000119729	RHOQ	ras homolog family member Q(RHOQ)	MACS_peak_3633
chr2	46796526	46796677	ENSG00000250116	LOC100506142	uncharacterized LOC100506142(LOC100506142)	MACS_peak_3633
chr2	47530519	47530670	ENSG00000234690	LOC101927043	uncharacterized LOC101927043(LOC101927043)	MACS_peak_3637
chr2	47537097	47537248	ENSG00000234690	LOC101927043	uncharacterized LOC101927043(LOC101927043)	MACS_peak_3638
chr2	47530519	47530670	ENSG00000234690	LOC101927043	uncharacterized LOC101927043(LOC101927043)	MACS_peak_3637
chr2	47537097	47537248	ENSG00000234690	LOC101927043	uncharacterized LOC101927043(LOC101927043)	MACS_peak_3638
chr2	48678432	48678583	ENSG00000162869	PPP1R21	protein phosphatase 1 regulatory subunit 21(PPP1R21)	MACS_peak_3646
chr2	48679430	48679581	ENSG00000162869	PPP1R21	protein phosphatase 1 regulatory subunit 21(PPP1R21)	MACS_peak_3647
chr2	48678432	48678583	ENSG00000162869	PPP1R21	protein phosphatase 1 regulatory subunit 21(PPP1R21)	MACS_peak_3646
chr2	48679430	48679581	ENSG00000162869	PPP1R21	protein phosphatase 1 regulatory subunit 21(PPP1R21)	MACS_peak_3647
chr2	48678432	48678583	ENSG00000162869	PPP1R21	protein phosphatase 1 regulatory subunit 21(PPP1R21)	MACS_peak_3646
chr2	48679430	48679581	ENSG00000162869	PPP1R21	protein phosphatase 1 regulatory subunit 21(PPP1R21)	MACS_peak_3647
chr2	48678432	48678583	ENSG00000162869	PPP1R21	protein phosphatase 1 regulatory subunit 21(PPP1R21)	MACS_peak_3646
chr2	48679430	48679581	ENSG00000162869	PPP1R21	protein phosphatase 1 regulatory subunit 21(PPP1R21)	MACS_peak_3647
chr2	48833007	48833158	ENSG00000068781	STON1-GTF2A1L	STON1-GTF2A1L readthrough(STON1-GTF2A1L)	MACS_peak_3648
chr2	48833007	48833158	ENSG00000068781	STON1-GTF2A1L	STON1-GTF2A1L readthrough(STON1-GTF2A1L)	MACS_peak_3648
chr2	48833007	48833158	ENSG00000068781	STON1-GTF2A1L	STON1-GTF2A1L readthrough(STON1-GTF2A1L)	MACS_peak_3648
chr2	54808825	54808976	ENSG00000115306	SPTBN1	spectrin beta, non-erythrocytic 1(SPTBN1)	MACS_peak_3649
chr2	54816767	54816918	ENSG00000115306	SPTBN1	spectrin beta, non-erythrocytic 1(SPTBN1)	MACS_peak_3650
chr2	54808825	54808976	ENSG00000115306	SPTBN1	spectrin beta, non-erythrocytic 1(SPTBN1)	MACS_peak_3649
chr2	54816767	54816918	ENSG00000115306	SPTBN1	spectrin beta, non-erythrocytic 1(SPTBN1)	MACS_peak_3650
chr2	55246834	55246985	ENSG00000115310	RTN4	reticulon 4(RTN4)	MACS_peak_3651
chr2	55246834	55246985	ENSG00000115310	RTN4	reticulon 4(RTN4)	MACS_peak_3651
chr2	55246834	55246985	ENSG00000115310	RTN4	reticulon 4(RTN4)	MACS_peak_3651
chr2	55246834	55246985	ENSG00000115310	RTN4	reticulon 4(RTN4)	MACS_peak_3651
chr2	58266380	58266531	ENSG00000028116	VRK2	vaccinia related kinase 2(VRK2)	MACS_peak_3657
chr2	58339873	58340024	ENSG00000028116	VRK2	vaccinia related kinase 2(VRK2)	MACS_peak_3658
chr2	58266380	58266531	ENSG00000028116	VRK2	vaccinia related kinase 2(VRK2)	MACS_peak_3657
chr2	58339873	58340024	ENSG00000028116	VRK2	vaccinia related kinase 2(VRK2)	MACS_peak_3658
chr2	58339873	58340024	ENSG00000028116	VRK2	vaccinia related kinase 2(VRK2)	MACS_peak_3658
chr2	58339873	58340024	ENSG00000028116	VRK2	vaccinia related kinase 2(VRK2)	MACS_peak_3658
chr2	58339873	58340024	ENSG00000028116	VRK2	vaccinia related kinase 2(VRK2)	MACS_peak_3658
chr2	58339873	58340024	ENSG00000028116	VRK2	vaccinia related kinase 2(VRK2)	MACS_peak_3658
chr2	58339873	58340024	ENSG00000028116	VRK2	vaccinia related kinase 2(VRK2)	MACS_peak_3658
chr2	58339873	58340024	ENSG00000028116	VRK2	vaccinia related kinase 2(VRK2)	MACS_peak_3658
chr2	58339873	58340024	ENSG00000028116	VRK2	vaccinia related kinase 2(VRK2)	MACS_peak_3658
chr2	58958654	58958805	ENSG00000233723	LINC01122	long intergenic non-protein coding RNA 1122(LINC01122)	MACS_peak_3659
chr2	61515273	61515424	ENSG00000115464	USP34	ubiquitin specific peptidase 34(USP34)	MACS_peak_3661
chr2	61757136	61757287	ENSG00000082898	XPO1	exportin 1(XPO1)	MACS_peak_3663
chr2	62153798	62153949	ENSG00000173163	COMMD1	copper metabolism domain containing 1(COMMD1)	MACS_peak_3664
chr2	63085736	63085887	ENSG00000115504	EHBP1	EH domain binding protein 1(EHBP1)	MACS_peak_3668
chr2	63146235	63146386	ENSG00000115504	EHBP1	EH domain binding protein 1(EHBP1)	MACS_peak_3669
chr2	63147332	63147483	ENSG00000115504	EHBP1	EH domain binding protein 1(EHBP1)	MACS_peak_3670
chr2	63223979	63224130	ENSG00000115504	EHBP1	EH domain binding protein 1(EHBP1)	MACS_peak_3671
chr2	63085736	63085887	ENSG00000115504	EHBP1	EH domain binding protein 1(EHBP1)	MACS_peak_3668
chr2	63146235	63146386	ENSG00000115504	EHBP1	EH domain binding protein 1(EHBP1)	MACS_peak_3669
chr2	63147332	63147483	ENSG00000115504	EHBP1	EH domain binding protein 1(EHBP1)	MACS_peak_3670
chr2	63223979	63224130	ENSG00000115504	EHBP1	EH domain binding protein 1(EHBP1)	MACS_peak_3671
chr2	63085736	63085887	ENSG00000115504	EHBP1	EH domain binding protein 1(EHBP1)	MACS_peak_3668
chr2	63146235	63146386	ENSG00000115504	EHBP1	EH domain binding protein 1(EHBP1)	MACS_peak_3669
chr2	63147332	63147483	ENSG00000115504	EHBP1	EH domain binding protein 1(EHBP1)	MACS_peak_3670
chr2	63223979	63224130	ENSG00000115504	EHBP1	EH domain binding protein 1(EHBP1)	MACS_peak_3671
chr2	63085736	63085887	ENSG00000115504	EHBP1	EH domain binding protein 1(EHBP1)	MACS_peak_3668
chr2	63146235	63146386	ENSG00000115504	EHBP1	EH domain binding protein 1(EHBP1)	MACS_peak_3669
chr2	63147332	63147483	ENSG00000115504	EHBP1	EH domain binding protein 1(EHBP1)	MACS_peak_3670
chr2	63223979	63224130	ENSG00000115504	EHBP1	EH domain binding protein 1(EHBP1)	MACS_peak_3671
chr2	65648058	65648209	ENSG00000198369	SPRED2	sprouty related EVH1 domain containing 2(SPRED2)	MACS_peak_3678
chr2	66705967	66706118	ENSG00000143995	MEIS1	Meis homeobox 1(MEIS1)	MACS_peak_3680
chr2	66708423	66708574	ENSG00000143995	MEIS1	Meis homeobox 1(MEIS1)	MACS_peak_3681
chr2	66714022	66714173	ENSG00000143995	MEIS1	Meis homeobox 1(MEIS1)	MACS_peak_3682
chr2	68362805	68362956	ENSG00000243667	WDR92	WD repeat domain 92(WDR92)	MACS_peak_3689
chr2	68364285	68364436	ENSG00000243667	WDR92	WD repeat domain 92(WDR92)	MACS_peak_3690
chr2	68362805	68362956	ENSG00000243667	WDR92	WD repeat domain 92(WDR92)	MACS_peak_3689
chr2	68364285	68364436	ENSG00000243667	WDR92	WD repeat domain 92(WDR92)	MACS_peak_3690
chr2	68362805	68362956	ENSG00000243667	WDR92	WD repeat domain 92(WDR92)	MACS_peak_3689
chr2	68364285	68364436	ENSG00000243667	WDR92	WD repeat domain 92(WDR92)	MACS_peak_3690
chr2	68602772	68602923	ENSG00000115956	PLEK	pleckstrin(PLEK)	MACS_peak_3694
chr2	68791723	68791874	#N/A	APLF	#N/A	MACS_peak_3698
chr2	69828441	69828592	ENSG00000115977	AAK1	AP2 associated kinase 1(AAK1)	MACS_peak_3700
chr2	69855571	69855722	ENSG00000115977	AAK1	AP2 associated kinase 1(AAK1)	MACS_peak_3701
chr2	69910339	69910490	ENSG00000196975	ANXA4	annexin A4(ANXA4)	MACS_peak_3702
chr2	69970723	69970874	ENSG00000196975	ANXA4	annexin A4(ANXA4)	MACS_peak_3703
chr2	69971700	69971851	ENSG00000196975	ANXA4	annexin A4(ANXA4)	MACS_peak_3704
chr2	70026201	70026352	ENSG00000196975	ANXA4	annexin A4(ANXA4)	MACS_peak_3705
chr2	70045429	70045580	ENSG00000196975	ANXA4	annexin A4(ANXA4)	MACS_peak_3706
chr2	69970723	69970874	ENSG00000196975	ANXA4	annexin A4(ANXA4)	MACS_peak_3703
chr2	69971700	69971851	ENSG00000196975	ANXA4	annexin A4(ANXA4)	MACS_peak_3704
chr2	70026201	70026352	ENSG00000196975	ANXA4	annexin A4(ANXA4)	MACS_peak_3705
chr2	70045429	70045580	ENSG00000196975	ANXA4	annexin A4(ANXA4)	MACS_peak_3706
chr2	69970723	69970874	ENSG00000196975	ANXA4	annexin A4(ANXA4)	MACS_peak_3703
chr2	69971700	69971851	ENSG00000196975	ANXA4	annexin A4(ANXA4)	MACS_peak_3704
chr2	70026201	70026352	ENSG00000196975	ANXA4	annexin A4(ANXA4)	MACS_peak_3705
chr2	70045429	70045580	ENSG00000196975	ANXA4	annexin A4(ANXA4)	MACS_peak_3706
chr2	69970723	69970874	ENSG00000196975	ANXA4	annexin A4(ANXA4)	MACS_peak_3703
chr2	69971700	69971851	ENSG00000196975	ANXA4	annexin A4(ANXA4)	MACS_peak_3704
chr2	70026201	70026352	ENSG00000196975	ANXA4	annexin A4(ANXA4)	MACS_peak_3705
chr2	70045429	70045580	ENSG00000196975	ANXA4	annexin A4(ANXA4)	MACS_peak_3706
chr2	70090508	70090659	ENSG00000087338	GMCL1	germ cell-less, spermatogenesis associated 1(GMCL1)	MACS_peak_3708
chr2	70074297	70074448	ENSG00000087338	GMCL1	germ cell-less, spermatogenesis associated 1(GMCL1)	MACS_peak_3707
chr2	70944896	70945047	ENSG00000075340	ADD2	adducin 2(ADD2)	MACS_peak_3710
chr2	70944896	70945047	ENSG00000075340	ADD2	adducin 2(ADD2)	MACS_peak_3710
chr2	70944896	70945047	ENSG00000075340	ADD2	adducin 2(ADD2)	MACS_peak_3710
chr2	70944896	70945047	ENSG00000075340	ADD2	adducin 2(ADD2)	MACS_peak_3710
chr2	70944896	70945047	ENSG00000075340	ADD2	adducin 2(ADD2)	MACS_peak_3710
chr2	71410748	71410899	ENSG00000124374	PAIP2B	poly(A) binding protein interacting protein 2B(PAIP2B)	MACS_peak_3712
chr2	72770732	72770883	ENSG00000144036	EXOC6B	exocyst complex component 6B(EXOC6B)	MACS_peak_3713
chr2	73518341	73518492	ENSG00000135625	EGR4	early growth response 4(EGR4)	MACS_peak_3716
chr2	74263615	74263766	ENSG00000187605	TET3	tet methylcytosine dioxygenase 3(TET3)	MACS_peak_3718
chr2	75089534	75089685	ENSG00000159399	HK2	hexokinase 2(HK2)	MACS_peak_3723
chr2	80555321	80555472	ENSG00000066032	CTNNA2	catenin alpha 2(CTNNA2)	MACS_peak_3726
chr2	80589115	80589266	ENSG00000066032	CTNNA2	catenin alpha 2(CTNNA2)	MACS_peak_3727
chr2	80597572	80597723	ENSG00000066032	CTNNA2	catenin alpha 2(CTNNA2)	MACS_peak_3728
chr2	80555321	80555472	ENSG00000066032	CTNNA2	catenin alpha 2(CTNNA2)	MACS_peak_3726
chr2	80589115	80589266	ENSG00000066032	CTNNA2	catenin alpha 2(CTNNA2)	MACS_peak_3727
chr2	80597572	80597723	ENSG00000066032	CTNNA2	catenin alpha 2(CTNNA2)	MACS_peak_3728
chr2	80555321	80555472	ENSG00000066032	CTNNA2	catenin alpha 2(CTNNA2)	MACS_peak_3726
chr2	80589115	80589266	ENSG00000066032	CTNNA2	catenin alpha 2(CTNNA2)	MACS_peak_3727
chr2	80597572	80597723	ENSG00000066032	CTNNA2	catenin alpha 2(CTNNA2)	MACS_peak_3728
chr2	80555321	80555472	ENSG00000066032	CTNNA2	catenin alpha 2(CTNNA2)	MACS_peak_3726
chr2	80589115	80589266	ENSG00000066032	CTNNA2	catenin alpha 2(CTNNA2)	MACS_peak_3727
chr2	80597572	80597723	ENSG00000066032	CTNNA2	catenin alpha 2(CTNNA2)	MACS_peak_3728
chr2	80555321	80555472	ENSG00000066032	CTNNA2	catenin alpha 2(CTNNA2)	MACS_peak_3726
chr2	80589115	80589266	ENSG00000066032	CTNNA2	catenin alpha 2(CTNNA2)	MACS_peak_3727
chr2	80597572	80597723	ENSG00000066032	CTNNA2	catenin alpha 2(CTNNA2)	MACS_peak_3728
chr2	80555321	80555472	ENSG00000066032	CTNNA2	catenin alpha 2(CTNNA2)	MACS_peak_3726
chr2	80589115	80589266	ENSG00000066032	CTNNA2	catenin alpha 2(CTNNA2)	MACS_peak_3727
chr2	80597572	80597723	ENSG00000066032	CTNNA2	catenin alpha 2(CTNNA2)	MACS_peak_3728
chr2	85814731	85814882	ENSG00000168899	VAMP5	vesicle associated membrane protein 5(VAMP5)	MACS_peak_3744
chr2	86417252	86417403	ENSG00000132305	IMMT	inner membrane mitochondrial protein(IMMT)	MACS_peak_3751
chr2	86417252	86417403	ENSG00000132305	IMMT	inner membrane mitochondrial protein(IMMT)	MACS_peak_3751
chr2	86417252	86417403	ENSG00000132305	IMMT	inner membrane mitochondrial protein(IMMT)	MACS_peak_3751
chr2	86441308	86441459	ENSG00000068615	REEP1	receptor accessory protein 1(REEP1)	MACS_peak_3752
chr2	86441308	86441459	ENSG00000068615	REEP1	receptor accessory protein 1(REEP1)	MACS_peak_3752
chr2	86441308	86441459	ENSG00000068615	REEP1	receptor accessory protein 1(REEP1)	MACS_peak_3752
chr2	86441308	86441459	ENSG00000068615	REEP1	receptor accessory protein 1(REEP1)	MACS_peak_3752
chr2	86811275	86811426	ENSG00000249884	RNF103-CHMP3	RNF103-CHMP3 readthrough(RNF103-CHMP3)	MACS_peak_3754
chr2	88899126	88899277	ENSG00000172071	EIF2AK3	eukaryotic translation initiation factor 2 alpha kinase 3(EIF2AK3)	MACS_peak_3758
chr2	88899126	88899277	ENSG00000172071	EIF2AK3	eukaryotic translation initiation factor 2 alpha kinase 3(EIF2AK3)	MACS_peak_3758
chr2	98527615	98527766	ENSG00000075568	TMEM131	transmembrane protein 131(TMEM131)	MACS_peak_3785
chr2	98528008	98528159	ENSG00000075568	TMEM131	transmembrane protein 131(TMEM131)	MACS_peak_3786
chr2	98707415	98707566	ENSG00000168658	VWA3B	von Willebrand factor A domain containing 3B(VWA3B)	MACS_peak_3787
chr2	98746761	98746912	ENSG00000168658	VWA3B	von Willebrand factor A domain containing 3B(VWA3B)	MACS_peak_3788
chr2	100087567	100087718	ENSG00000135945	REV1	REV1, DNA directed polymerase(REV1)	MACS_peak_3790
chr2	100087567	100087718	ENSG00000135945	REV1	REV1, DNA directed polymerase(REV1)	MACS_peak_3790
chr2	100388368	100388519	ENSG00000144218	AFF3	AF4/FMR2 family member 3(AFF3)	MACS_peak_3791
chr2	100390190	100390341	ENSG00000144218	AFF3	AF4/FMR2 family member 3(AFF3)	MACS_peak_3792
chr2	100404274	100404425	ENSG00000144218	AFF3	AF4/FMR2 family member 3(AFF3)	MACS_peak_3793
chr2	100477983	100478134	ENSG00000144218	AFF3	AF4/FMR2 family member 3(AFF3)	MACS_peak_3794
chr2	100388368	100388519	ENSG00000144218	AFF3	AF4/FMR2 family member 3(AFF3)	MACS_peak_3791
chr2	100390190	100390341	ENSG00000144218	AFF3	AF4/FMR2 family member 3(AFF3)	MACS_peak_3792
chr2	100404274	100404425	ENSG00000144218	AFF3	AF4/FMR2 family member 3(AFF3)	MACS_peak_3793
chr2	100477983	100478134	ENSG00000144218	AFF3	AF4/FMR2 family member 3(AFF3)	MACS_peak_3794
chr2	101087496	101087647	ENSG00000204640	NMS	neuromedin S(NMS)	MACS_peak_3797
chr2	102398926	102399077	ENSG00000071054	MAP4K4	mitogen-activated protein kinase kinase kinase kinase 4(MAP4K4)	MACS_peak_3802
chr2	102398926	102399077	ENSG00000071054	MAP4K4	mitogen-activated protein kinase kinase kinase kinase 4(MAP4K4)	MACS_peak_3802
chr2	102398926	102399077	ENSG00000071054	MAP4K4	mitogen-activated protein kinase kinase kinase kinase 4(MAP4K4)	MACS_peak_3802
chr2	102398926	102399077	ENSG00000071054	MAP4K4	mitogen-activated protein kinase kinase kinase kinase 4(MAP4K4)	MACS_peak_3802
chr2	102398926	102399077	ENSG00000071054	MAP4K4	mitogen-activated protein kinase kinase kinase kinase 4(MAP4K4)	MACS_peak_3802
chr2	102755114	102755265	ENSG00000115594	IL1R1	interleukin 1 receptor type 1(IL1R1)	MACS_peak_3804
chr2	102927961	102927993	ENSG00000115602	IL1RL1	interleukin 1 receptor like 1(IL1RL1)	MACS_peak_3805
chr2	102952377	102952528	ENSG00000115602	IL1RL1	interleukin 1 receptor like 1(IL1RL1)	MACS_peak_3806
chr2	102927961	102927993	ENSG00000115602	IL1RL1	interleukin 1 receptor like 1(IL1RL1)	MACS_peak_3805
chr2	102952377	102952528	ENSG00000115602	IL1RL1	interleukin 1 receptor like 1(IL1RL1)	MACS_peak_3806
chr2	109204637	109204788	ENSG00000169756	LIMS1	LIM zinc finger domain containing 1(LIMS1)	MACS_peak_3809
chr2	109211535	109211686	ENSG00000169756	LIMS1	LIM zinc finger domain containing 1(LIMS1)	MACS_peak_3810
chr2	109204756	109204788	ENSG00000169756	LIMS1	LIM zinc finger domain containing 1(LIMS1)	MACS_peak_3809
chr2	109211535	109211686	ENSG00000169756	LIMS1	LIM zinc finger domain containing 1(LIMS1)	MACS_peak_3810
chr2	109211535	109211686	ENSG00000169756	LIMS1	LIM zinc finger domain containing 1(LIMS1)	MACS_peak_3810
chr2	111920473	111920624	ENSG00000153094	BCL2L11	BCL2 like 11(BCL2L11)	MACS_peak_3814
chr2	111920473	111920624	ENSG00000153094	BCL2L11	BCL2 like 11(BCL2L11)	MACS_peak_3814
chr2	111920473	111920624	ENSG00000153094	BCL2L11	BCL2 like 11(BCL2L11)	MACS_peak_3814
chr2	111920473	111920624	ENSG00000153094	BCL2L11	BCL2 like 11(BCL2L11)	MACS_peak_3814
chr2	111920473	111920624	ENSG00000153094	BCL2L11	BCL2 like 11(BCL2L11)	MACS_peak_3814
chr2	111920473	111920624	ENSG00000153094	BCL2L11	BCL2 like 11(BCL2L11)	MACS_peak_3814
chr2	111920473	111920624	ENSG00000153094	BCL2L11	BCL2 like 11(BCL2L11)	MACS_peak_3814
chr2	111920473	111920624	ENSG00000153094	BCL2L11	BCL2 like 11(BCL2L11)	MACS_peak_3814
chr2	111920473	111920624	ENSG00000153094	BCL2L11	BCL2 like 11(BCL2L11)	MACS_peak_3814
chr2	111920473	111920624	ENSG00000153094	BCL2L11	BCL2 like 11(BCL2L11)	MACS_peak_3814
chr2	111920473	111920624	ENSG00000153094	BCL2L11	BCL2 like 11(BCL2L11)	MACS_peak_3814
chr2	111920473	111920624	ENSG00000153094	BCL2L11	BCL2 like 11(BCL2L11)	MACS_peak_3814
chr2	111920473	111920624	ENSG00000153094	BCL2L11	BCL2 like 11(BCL2L11)	MACS_peak_3814
chr2	111920473	111920624	ENSG00000153094	BCL2L11	BCL2 like 11(BCL2L11)	MACS_peak_3814
chr2	111920473	111920624	ENSG00000153094	BCL2L11	BCL2 like 11(BCL2L11)	MACS_peak_3814
chr2	111920473	111920624	ENSG00000153094	BCL2L11	BCL2 like 11(BCL2L11)	MACS_peak_3814
chr2	112759094	112759245	ENSG00000153208	MERTK	MER proto-oncogene, tyrosine kinase(MERTK)	MACS_peak_3819
chr2	112997535	112997686	ENSG00000144161	ZC3H8	zinc finger CCCH-type containing 8(ZC3H8)	MACS_peak_3820
chr2	120916367	120916518	ENSG00000115109	EPB41L5	erythrocyte membrane protein band 4.1 like 5(EPB41L5)	MACS_peak_3830
chr2	120916367	120916518	ENSG00000115109	EPB41L5	erythrocyte membrane protein band 4.1 like 5(EPB41L5)	MACS_peak_3830
chr2	122353998	122354149	ENSG00000074054	CLASP1	cytoplasmic linker associated protein 1(CLASP1)	MACS_peak_3832
chr2	122353998	122354149	ENSG00000074054	CLASP1	cytoplasmic linker associated protein 1(CLASP1)	MACS_peak_3832
chr2	122353998	122354149	ENSG00000074054	CLASP1	cytoplasmic linker associated protein 1(CLASP1)	MACS_peak_3832
chr2	122353998	122354149	ENSG00000074054	CLASP1	cytoplasmic linker associated protein 1(CLASP1)	MACS_peak_3832
chr2	128300622	128300773	ENSG00000169994	MYO7B	myosin VIIB(MYO7B)	MACS_peak_3839
chr2	141894801	141894952	ENSG00000168702	LRP1B	LDL receptor related protein 1B(LRP1B)	MACS_peak_3853
chr2	144462170	144462321	ENSG00000075884	ARHGAP15	Rho GTPase activating protein 15(ARHGAP15)	MACS_peak_3858
chr2	144909047	144909198	ENSG00000121964	GTDC1	glycosyltransferase like domain containing 1(GTDC1)	MACS_peak_3859
chr2	144910562	144910713	ENSG00000121964	GTDC1	glycosyltransferase like domain containing 1(GTDC1)	MACS_peak_3860
chr2	144988429	144988580	ENSG00000121964	GTDC1	glycosyltransferase like domain containing 1(GTDC1)	MACS_peak_3862
chr2	144909047	144909198	ENSG00000121964	GTDC1	glycosyltransferase like domain containing 1(GTDC1)	MACS_peak_3859
chr2	144910562	144910713	ENSG00000121964	GTDC1	glycosyltransferase like domain containing 1(GTDC1)	MACS_peak_3860
chr2	144988429	144988580	ENSG00000121964	GTDC1	glycosyltransferase like domain containing 1(GTDC1)	MACS_peak_3862
chr2	144909047	144909198	ENSG00000121964	GTDC1	glycosyltransferase like domain containing 1(GTDC1)	MACS_peak_3859
chr2	144910562	144910713	ENSG00000121964	GTDC1	glycosyltransferase like domain containing 1(GTDC1)	MACS_peak_3860
chr2	144988429	144988580	ENSG00000121964	GTDC1	glycosyltransferase like domain containing 1(GTDC1)	MACS_peak_3862
chr2	144909047	144909198	ENSG00000121964	GTDC1	glycosyltransferase like domain containing 1(GTDC1)	MACS_peak_3859
chr2	144910562	144910713	ENSG00000121964	GTDC1	glycosyltransferase like domain containing 1(GTDC1)	MACS_peak_3860
chr2	144988429	144988580	ENSG00000121964	GTDC1	glycosyltransferase like domain containing 1(GTDC1)	MACS_peak_3862
chr2	144909047	144909198	ENSG00000121964	GTDC1	glycosyltransferase like domain containing 1(GTDC1)	MACS_peak_3859
chr2	144910562	144910713	ENSG00000121964	GTDC1	glycosyltransferase like domain containing 1(GTDC1)	MACS_peak_3860
chr2	144909047	144909198	ENSG00000121964	GTDC1	glycosyltransferase like domain containing 1(GTDC1)	MACS_peak_3859
chr2	144910562	144910713	ENSG00000121964	GTDC1	glycosyltransferase like domain containing 1(GTDC1)	MACS_peak_3860
chr2	144988429	144988580	ENSG00000121964	GTDC1	glycosyltransferase like domain containing 1(GTDC1)	MACS_peak_3862
chr2	144909047	144909198	ENSG00000121964	GTDC1	glycosyltransferase like domain containing 1(GTDC1)	MACS_peak_3859
chr2	144910562	144910713	ENSG00000121964	GTDC1	glycosyltransferase like domain containing 1(GTDC1)	MACS_peak_3860
chr2	144988429	144988580	ENSG00000121964	GTDC1	glycosyltransferase like domain containing 1(GTDC1)	MACS_peak_3862
chr2	145199382	145199533	ENSG00000169554	ZEB2	zinc finger E-box binding homeobox 2(ZEB2)	MACS_peak_3864
chr2	145210248	145210399	ENSG00000169554	ZEB2	zinc finger E-box binding homeobox 2(ZEB2)	MACS_peak_3865
chr2	145199382	145199533	ENSG00000169554	ZEB2	zinc finger E-box binding homeobox 2(ZEB2)	MACS_peak_3864
chr2	145210248	145210399	ENSG00000169554	ZEB2	zinc finger E-box binding homeobox 2(ZEB2)	MACS_peak_3865
chr2	145461589	145461740	ENSG00000226674	TEX41	testis expressed 41 (non-protein coding)(TEX41)	MACS_peak_3870
chr2	145606217	145606368	ENSG00000226674	TEX41	testis expressed 41 (non-protein coding)(TEX41)	MACS_peak_3871
chr2	148919775	148919926	ENSG00000204406	MBD5	methyl-CpG binding domain protein 5(MBD5)	MACS_peak_3877
chr2	149237105	149237256	ENSG00000204406	MBD5	methyl-CpG binding domain protein 5(MBD5)	MACS_peak_3879
chr2	152204572	152204723	#N/A	LOC101929319	#N/A	MACS_peak_3882
chr2	152991201	152991352	ENSG00000115145	STAM2	signal transducing adaptor molecule 2(STAM2)	MACS_peak_3887
chr2	153023190	153023341	ENSG00000115145	STAM2	signal transducing adaptor molecule 2(STAM2)	MACS_peak_3888
chr2	158180978	158181129	ENSG00000136541	ERMN	ermin(ERMN)	MACS_peak_3895
chr2	158180978	158181129	ENSG00000136541	ERMN	ermin(ERMN)	MACS_peak_3895
chr2	158180978	158181129	ENSG00000136541	ERMN	ermin(ERMN)	MACS_peak_3895
chr2	158180978	158181129	ENSG00000136541	ERMN	ermin(ERMN)	MACS_peak_3895
chr2	158180978	158181129	ENSG00000136541	ERMN	ermin(ERMN)	MACS_peak_3895
chr2	158289939	158290090	ENSG00000115165	CYTIP	cytohesin 1 interacting protein(CYTIP)	MACS_peak_3897
chr2	158298266	158298417	ENSG00000115165	CYTIP	cytohesin 1 interacting protein(CYTIP)	MACS_peak_3898
chr2	158643527	158643678	ENSG00000115170	ACVR1	activin A receptor type 1(ACVR1)	MACS_peak_3900
chr2	158643527	158643678	ENSG00000115170	ACVR1	activin A receptor type 1(ACVR1)	MACS_peak_3900
chr2	158903688	158903839	ENSG00000007001	UPP2	uridine phosphorylase 2(UPP2)	MACS_peak_3904
chr2	159077734	159077885	ENSG00000227480	CCDC148-AS1	CCDC148 antisense RNA 1(CCDC148-AS1)	MACS_peak_3905
chr2	159085592	159085743	ENSG00000227480	CCDC148-AS1	CCDC148 antisense RNA 1(CCDC148-AS1)	MACS_peak_3906
chr2	159089142	159089293	ENSG00000227480	CCDC148-AS1	CCDC148 antisense RNA 1(CCDC148-AS1)	MACS_peak_3907
chr2	159077734	159077885	ENSG00000153237	CCDC148	coiled-coil domain containing 148(CCDC148)	MACS_peak_3905
chr2	159085592	159085743	ENSG00000153237	CCDC148	coiled-coil domain containing 148(CCDC148)	MACS_peak_3906
chr2	159089142	159089293	ENSG00000153237	CCDC148	coiled-coil domain containing 148(CCDC148)	MACS_peak_3907
chr2	159077734	159077885	ENSG00000153237	CCDC148	coiled-coil domain containing 148(CCDC148)	MACS_peak_3905
chr2	159085592	159085743	ENSG00000153237	CCDC148	coiled-coil domain containing 148(CCDC148)	MACS_peak_3906
chr2	159089142	159089293	ENSG00000153237	CCDC148	coiled-coil domain containing 148(CCDC148)	MACS_peak_3907
chr2	159986898	159987049	ENSG00000115183	TANC1	tetratricopeptide repeat, ankyrin repeat and coiled-coil containing 1(TANC1)	MACS_peak_3908
chr2	160008722	160008873	ENSG00000115183	TANC1	tetratricopeptide repeat, ankyrin repeat and coiled-coil containing 1(TANC1)	MACS_peak_3909
chr2	159986898	159987049	ENSG00000115183	TANC1	tetratricopeptide repeat, ankyrin repeat and coiled-coil containing 1(TANC1)	MACS_peak_3908
chr2	160008722	160008873	ENSG00000115183	TANC1	tetratricopeptide repeat, ankyrin repeat and coiled-coil containing 1(TANC1)	MACS_peak_3909
chr2	160353979	160354130	ENSG00000123636	BAZ2B	bromodomain adjacent to zinc finger domain 2B(BAZ2B)	MACS_peak_3910
chr2	160353979	160354130	ENSG00000123636	BAZ2B	bromodomain adjacent to zinc finger domain 2B(BAZ2B)	MACS_peak_3910
chr2	162201248	162201399	ENSG00000115233	PSMD14	proteasome 26S subunit, non-ATPase 14(PSMD14)	MACS_peak_3912
chr2	169067703	169067854	ENSG00000198648	STK39	serine/threonine kinase 39(STK39)	MACS_peak_3914
chr2	169542739	169542890	ENSG00000172292	CERS6	ceramide synthase 6(CERS6)	MACS_peak_3915
chr2	169569965	169570116	ENSG00000172292	CERS6	ceramide synthase 6(CERS6)	MACS_peak_3916
chr2	169542739	169542890	ENSG00000172292	CERS6	ceramide synthase 6(CERS6)	MACS_peak_3915
chr2	169569965	169570116	ENSG00000172292	CERS6	ceramide synthase 6(CERS6)	MACS_peak_3916
chr2	169818307	169818458	ENSG00000073734	ABCB11	ATP binding cassette subfamily B member 11(ABCB11)	MACS_peak_3918
chr2	169832714	169832865	ENSG00000073734	ABCB11	ATP binding cassette subfamily B member 11(ABCB11)	MACS_peak_3919
chr2	169855206	169855357	ENSG00000073734	ABCB11	ATP binding cassette subfamily B member 11(ABCB11)	MACS_peak_3920
chr2	169866799	169866950	ENSG00000073734	ABCB11	ATP binding cassette subfamily B member 11(ABCB11)	MACS_peak_3921
chr2	169929143	169929294	ENSG00000073737	DHRS9	dehydrogenase/reductase 9(DHRS9)	MACS_peak_3924
chr2	169952280	169952431	ENSG00000073737	DHRS9	dehydrogenase/reductase 9(DHRS9)	MACS_peak_3925
chr2	169929143	169929294	ENSG00000073737	DHRS9	dehydrogenase/reductase 9(DHRS9)	MACS_peak_3924
chr2	169952280	169952431	ENSG00000073737	DHRS9	dehydrogenase/reductase 9(DHRS9)	MACS_peak_3925
chr2	169929143	169929294	ENSG00000073737	DHRS9	dehydrogenase/reductase 9(DHRS9)	MACS_peak_3924
chr2	169952280	169952431	ENSG00000073737	DHRS9	dehydrogenase/reductase 9(DHRS9)	MACS_peak_3925
chr2	169952280	169952431	ENSG00000073737	DHRS9	dehydrogenase/reductase 9(DHRS9)	MACS_peak_3925
chr2	170695752	170695903	ENSG00000144357	UBR3	ubiquitin protein ligase E3 component n-recognin 3 (putative)(UBR3)	MACS_peak_3930
chr2	170767065	170767216	ENSG00000144357	UBR3	ubiquitin protein ligase E3 component n-recognin 3 (putative)(UBR3)	MACS_peak_3931
chr2	170870533	170870684	ENSG00000144357	UBR3	ubiquitin protein ligase E3 component n-recognin 3 (putative)(UBR3)	MACS_peak_3932
chr2	170908851	170909002	ENSG00000144357	UBR3	ubiquitin protein ligase E3 component n-recognin 3 (putative)(UBR3)	MACS_peak_3933
chr2	171063616	171063767	ENSG00000071909	MYO3B	myosin IIIB(MYO3B)	MACS_peak_3938
chr2	171092765	171092916	ENSG00000071909	MYO3B	myosin IIIB(MYO3B)	MACS_peak_3939
chr2	171120396	171120547	ENSG00000071909	MYO3B	myosin IIIB(MYO3B)	MACS_peak_3940
chr2	171180112	171180263	ENSG00000071909	MYO3B	myosin IIIB(MYO3B)	MACS_peak_3941
chr2	171202297	171202448	ENSG00000071909	MYO3B	myosin IIIB(MYO3B)	MACS_peak_3943
chr2	171196415	171196566	ENSG00000071909	MYO3B	myosin IIIB(MYO3B)	MACS_peak_3942
chr2	171063616	171063767	ENSG00000071909	MYO3B	myosin IIIB(MYO3B)	MACS_peak_3938
chr2	171092765	171092916	ENSG00000071909	MYO3B	myosin IIIB(MYO3B)	MACS_peak_3939
chr2	171120396	171120547	ENSG00000071909	MYO3B	myosin IIIB(MYO3B)	MACS_peak_3940
chr2	171180112	171180263	ENSG00000071909	MYO3B	myosin IIIB(MYO3B)	MACS_peak_3941
chr2	171202297	171202448	ENSG00000071909	MYO3B	myosin IIIB(MYO3B)	MACS_peak_3943
chr2	171196415	171196566	ENSG00000071909	MYO3B	myosin IIIB(MYO3B)	MACS_peak_3942
chr2	171063616	171063767	ENSG00000071909	MYO3B	myosin IIIB(MYO3B)	MACS_peak_3938
chr2	171092765	171092916	ENSG00000071909	MYO3B	myosin IIIB(MYO3B)	MACS_peak_3939
chr2	171120396	171120547	ENSG00000071909	MYO3B	myosin IIIB(MYO3B)	MACS_peak_3940
chr2	171180112	171180263	ENSG00000071909	MYO3B	myosin IIIB(MYO3B)	MACS_peak_3941
chr2	171202297	171202448	ENSG00000071909	MYO3B	myosin IIIB(MYO3B)	MACS_peak_3943
chr2	171196415	171196566	ENSG00000071909	MYO3B	myosin IIIB(MYO3B)	MACS_peak_3942
chr2	171063616	171063767	ENSG00000071909	MYO3B	myosin IIIB(MYO3B)	MACS_peak_3938
chr2	171092765	171092916	ENSG00000071909	MYO3B	myosin IIIB(MYO3B)	MACS_peak_3939
chr2	171120396	171120547	ENSG00000071909	MYO3B	myosin IIIB(MYO3B)	MACS_peak_3940
chr2	171180112	171180263	ENSG00000071909	MYO3B	myosin IIIB(MYO3B)	MACS_peak_3941
chr2	171202297	171202448	ENSG00000071909	MYO3B	myosin IIIB(MYO3B)	MACS_peak_3943
chr2	171196415	171196566	ENSG00000071909	MYO3B	myosin IIIB(MYO3B)	MACS_peak_3942
chr2	171063616	171063767	ENSG00000071909	MYO3B	myosin IIIB(MYO3B)	MACS_peak_3938
chr2	171092765	171092916	ENSG00000071909	MYO3B	myosin IIIB(MYO3B)	MACS_peak_3939
chr2	171120396	171120547	ENSG00000071909	MYO3B	myosin IIIB(MYO3B)	MACS_peak_3940
chr2	171180112	171180263	ENSG00000071909	MYO3B	myosin IIIB(MYO3B)	MACS_peak_3941
chr2	171202297	171202448	ENSG00000071909	MYO3B	myosin IIIB(MYO3B)	MACS_peak_3943
chr2	171196415	171196566	ENSG00000071909	MYO3B	myosin IIIB(MYO3B)	MACS_peak_3942
chr2	171202297	171202448	#N/A	LOC101929753	#N/A	MACS_peak_3943
chr2	171600292	171600443	#N/A	LOC101926913	#N/A	MACS_peak_3944
chr2	173465402	173465553	ENSG00000152256	PDK1	pyruvate dehydrogenase kinase 1(PDK1)	MACS_peak_3952
chr2	173616122	173616273	ENSG00000091428	RAPGEF4	Rap guanine nucleotide exchange factor 4(RAPGEF4)	MACS_peak_3953
chr2	175455661	175455812	ENSG00000115935	WIPF1	WAS/WASL interacting protein family member 1(WIPF1)	MACS_peak_3958
chr2	175455661	175455812	ENSG00000115935	WIPF1	WAS/WASL interacting protein family member 1(WIPF1)	MACS_peak_3958
chr2	176800045	176800196	#N/A	KIAA1715	#N/A	MACS_peak_3960
chr2	176800444	176800595	#N/A	KIAA1715	#N/A	MACS_peak_3961
chr2	176800045	176800196	#N/A	KIAA1715	#N/A	MACS_peak_3960
chr2	176800444	176800595	#N/A	KIAA1715	#N/A	MACS_peak_3961
chr2	176800045	176800196	#N/A	KIAA1715	#N/A	MACS_peak_3960
chr2	176800444	176800595	#N/A	KIAA1715	#N/A	MACS_peak_3961
chr2	176800045	176800196	#N/A	KIAA1715	#N/A	MACS_peak_3960
chr2	176800444	176800595	#N/A	KIAA1715	#N/A	MACS_peak_3961
chr2	176800045	176800196	#N/A	KIAA1715	#N/A	MACS_peak_3960
chr2	176800444	176800595	#N/A	KIAA1715	#N/A	MACS_peak_3961
chr2	176800045	176800196	#N/A	KIAA1715	#N/A	MACS_peak_3960
chr2	176800444	176800595	#N/A	KIAA1715	#N/A	MACS_peak_3961
chr2	178192818	178192969	ENSG00000213963	LOC100130691	uncharacterized LOC100130691(LOC100130691)	MACS_peak_3965
chr2	178558804	178558955	ENSG00000128655	PDE11A	phosphodiesterase 11A(PDE11A)	MACS_peak_3967
chr2	178558804	178558955	ENSG00000128655	PDE11A	phosphodiesterase 11A(PDE11A)	MACS_peak_3967
chr2	178558804	178558955	ENSG00000128655	PDE11A	phosphodiesterase 11A(PDE11A)	MACS_peak_3967
chr2	178558804	178558955	ENSG00000128655	PDE11A	phosphodiesterase 11A(PDE11A)	MACS_peak_3967
chr2	179129022	179129173	ENSG00000079156	OSBPL6	oxysterol binding protein like 6(OSBPL6)	MACS_peak_3968
chr2	179134598	179134749	ENSG00000079156	OSBPL6	oxysterol binding protein like 6(OSBPL6)	MACS_peak_3969
chr2	179138570	179138721	ENSG00000079156	OSBPL6	oxysterol binding protein like 6(OSBPL6)	MACS_peak_3970
chr2	179129022	179129173	ENSG00000079156	OSBPL6	oxysterol binding protein like 6(OSBPL6)	MACS_peak_3968
chr2	179134598	179134749	ENSG00000079156	OSBPL6	oxysterol binding protein like 6(OSBPL6)	MACS_peak_3969
chr2	179138570	179138721	ENSG00000079156	OSBPL6	oxysterol binding protein like 6(OSBPL6)	MACS_peak_3970
chr2	179129022	179129173	ENSG00000079156	OSBPL6	oxysterol binding protein like 6(OSBPL6)	MACS_peak_3968
chr2	179134598	179134749	ENSG00000079156	OSBPL6	oxysterol binding protein like 6(OSBPL6)	MACS_peak_3969
chr2	179138570	179138721	ENSG00000079156	OSBPL6	oxysterol binding protein like 6(OSBPL6)	MACS_peak_3970
chr2	179129022	179129173	ENSG00000079156	OSBPL6	oxysterol binding protein like 6(OSBPL6)	MACS_peak_3968
chr2	179134598	179134749	ENSG00000079156	OSBPL6	oxysterol binding protein like 6(OSBPL6)	MACS_peak_3969
chr2	179138570	179138721	ENSG00000079156	OSBPL6	oxysterol binding protein like 6(OSBPL6)	MACS_peak_3970
chr2	179362927	179363078	ENSG00000221669	MIR548N	microRNA 548n(MIR548N)	MACS_peak_3972
chr2	179362927	179363078	ENSG00000116095	PLEKHA3	pleckstrin homology domain containing A3(PLEKHA3)	MACS_peak_3972
chr2	179552976	179553127	ENSG00000155657	TTN	titin(TTN)	MACS_peak_3973
chr2	179552976	179553127	ENSG00000155657	TTN	titin(TTN)	MACS_peak_3973
chr2	179552976	179553127	ENSG00000155657	TTN	titin(TTN)	MACS_peak_3973
chr2	179552976	179553127	ENSG00000155657	TTN	titin(TTN)	MACS_peak_3973
chr2	179552976	179553127	ENSG00000155657	TTN	titin(TTN)	MACS_peak_3973
chr2	179552976	179553127	ENSG00000155657	TTN	titin(TTN)	MACS_peak_3973
chr2	180690305	180690456	ENSG00000144331	ZNF385B	zinc finger protein 385B(ZNF385B)	MACS_peak_3974
chr2	182170592	182170743	ENSG00000234663	LOC101927156	uncharacterized LOC101927156(LOC101927156)	MACS_peak_3976
chr2	182174000	182174151	ENSG00000234663	LOC101927156	uncharacterized LOC101927156(LOC101927156)	MACS_peak_3977
chr2	182174447	182174598	ENSG00000234663	LOC101927156	uncharacterized LOC101927156(LOC101927156)	MACS_peak_3978
chr2	189244622	189244773	ENSG00000144366	GULP1	GULP, engulfment adaptor PTB domain containing 1(GULP1)	MACS_peak_3990
chr2	189416482	189416633	ENSG00000144366	GULP1	GULP, engulfment adaptor PTB domain containing 1(GULP1)	MACS_peak_3991
chr2	189244622	189244773	ENSG00000144366	GULP1	GULP, engulfment adaptor PTB domain containing 1(GULP1)	MACS_peak_3990
chr2	189416482	189416633	ENSG00000144366	GULP1	GULP, engulfment adaptor PTB domain containing 1(GULP1)	MACS_peak_3991
chr2	189244622	189244773	ENSG00000144366	GULP1	GULP, engulfment adaptor PTB domain containing 1(GULP1)	MACS_peak_3990
chr2	189416482	189416633	ENSG00000144366	GULP1	GULP, engulfment adaptor PTB domain containing 1(GULP1)	MACS_peak_3991
chr2	189244622	189244773	ENSG00000144366	GULP1	GULP, engulfment adaptor PTB domain containing 1(GULP1)	MACS_peak_3990
chr2	189416482	189416633	ENSG00000144366	GULP1	GULP, engulfment adaptor PTB domain containing 1(GULP1)	MACS_peak_3991
chr2	189244622	189244773	ENSG00000144366	GULP1	GULP, engulfment adaptor PTB domain containing 1(GULP1)	MACS_peak_3990
chr2	189416482	189416633	ENSG00000144366	GULP1	GULP, engulfment adaptor PTB domain containing 1(GULP1)	MACS_peak_3991
chr2	191035473	191035624	ENSG00000187699	C2orf88	chromosome 2 open reading frame 88(C2orf88)	MACS_peak_4002
chr2	191049385	191049536	ENSG00000187699	C2orf88	chromosome 2 open reading frame 88(C2orf88)	MACS_peak_4003
chr2	191035473	191035624	ENSG00000187699	C2orf88	chromosome 2 open reading frame 88(C2orf88)	MACS_peak_4002
chr2	191049385	191049536	ENSG00000187699	C2orf88	chromosome 2 open reading frame 88(C2orf88)	MACS_peak_4003
chr2	191049385	191049536	ENSG00000187699	C2orf88	chromosome 2 open reading frame 88(C2orf88)	MACS_peak_4003
chr2	191049385	191049536	ENSG00000187699	C2orf88	chromosome 2 open reading frame 88(C2orf88)	MACS_peak_4003
chr2	191136718	191136869	ENSG00000198130	HIBCH	3-hydroxyisobutyryl-CoA hydrolase(HIBCH)	MACS_peak_4004
chr2	191177067	191177218	ENSG00000198130	HIBCH	3-hydroxyisobutyryl-CoA hydrolase(HIBCH)	MACS_peak_4005
chr2	191136718	191136869	ENSG00000198130	HIBCH	3-hydroxyisobutyryl-CoA hydrolase(HIBCH)	MACS_peak_4004
chr2	191177067	191177218	ENSG00000198130	HIBCH	3-hydroxyisobutyryl-CoA hydrolase(HIBCH)	MACS_peak_4005
chr2	191300151	191300302	ENSG00000151690	MFSD6	major facilitator superfamily domain containing 6(MFSD6)	MACS_peak_4009
chr2	191324797	191324948	ENSG00000151690	MFSD6	major facilitator superfamily domain containing 6(MFSD6)	MACS_peak_4010
chr2	191342378	191342529	ENSG00000151690	MFSD6	major facilitator superfamily domain containing 6(MFSD6)	MACS_peak_4011
chr2	191359730	191359881	ENSG00000151690	MFSD6	major facilitator superfamily domain containing 6(MFSD6)	MACS_peak_4012
chr2	192826410	192826561	ENSG00000144339	TMEFF2	transmembrane protein with EGF like and two follistatin like domains 2(TMEFF2)	MACS_peak_4022
chr2	192826410	192826561	ENSG00000144339	TMEFF2	transmembrane protein with EGF like and two follistatin like domains 2(TMEFF2)	MACS_peak_4022
chr2	196524088	196524239	ENSG00000196950	SLC39A10	solute carrier family 39 member 10(SLC39A10)	MACS_peak_4035
chr2	196524088	196524239	ENSG00000196950	SLC39A10	solute carrier family 39 member 10(SLC39A10)	MACS_peak_4035
chr2	197018261	197018412	ENSG00000081320	STK17B	serine/threonine kinase 17b(STK17B)	MACS_peak_4038
chr2	197024953	197025104	ENSG00000081320	STK17B	serine/threonine kinase 17b(STK17B)	MACS_peak_4039
chr2	197124638	197124789	ENSG00000138411	HECW2	HECT, C2 and WW domain containing E3 ubiquitin protein ligase 2(HECW2)	MACS_peak_4042
chr2	197128321	197128472	ENSG00000138411	HECW2	HECT, C2 and WW domain containing E3 ubiquitin protein ligase 2(HECW2)	MACS_peak_4043
chr2	197132748	197132899	ENSG00000138411	HECW2	HECT, C2 and WW domain containing E3 ubiquitin protein ligase 2(HECW2)	MACS_peak_4044
chr2	197133384	197133535	ENSG00000138411	HECW2	HECT, C2 and WW domain containing E3 ubiquitin protein ligase 2(HECW2)	MACS_peak_4045
chr2	197124638	197124789	ENSG00000138411	HECW2	HECT, C2 and WW domain containing E3 ubiquitin protein ligase 2(HECW2)	MACS_peak_4042
chr2	197128321	197128472	ENSG00000138411	HECW2	HECT, C2 and WW domain containing E3 ubiquitin protein ligase 2(HECW2)	MACS_peak_4043
chr2	197132748	197132899	ENSG00000138411	HECW2	HECT, C2 and WW domain containing E3 ubiquitin protein ligase 2(HECW2)	MACS_peak_4044
chr2	197133384	197133535	ENSG00000138411	HECW2	HECT, C2 and WW domain containing E3 ubiquitin protein ligase 2(HECW2)	MACS_peak_4045
chr2	197124747	197124789	ENSG00000229056	LOC101927482	uncharacterized LOC101927482(LOC101927482)	MACS_peak_4042
chr2	197128321	197128472	ENSG00000229056	LOC101927482	uncharacterized LOC101927482(LOC101927482)	MACS_peak_4043
chr2	197124747	197124789	ENSG00000229056	LOC101927482	uncharacterized LOC101927482(LOC101927482)	MACS_peak_4042
chr2	197128321	197128472	ENSG00000229056	LOC101927482	uncharacterized LOC101927482(LOC101927482)	MACS_peak_4043
chr2	197505411	197505562	ENSG00000144395	CCDC150	coiled-coil domain containing 150(CCDC150)	MACS_peak_4047
chr2	197674071	197674222	ENSG00000187944	C2orf66	chromosome 2 open reading frame 66(C2orf66)	MACS_peak_4048
chr2	198010661	198010812	ENSG00000065413	ANKRD44	ankyrin repeat domain 44(ANKRD44)	MACS_peak_4049
chr2	198012739	198012890	ENSG00000065413	ANKRD44	ankyrin repeat domain 44(ANKRD44)	MACS_peak_4050
chr2	198074639	198074790	ENSG00000065413	ANKRD44	ankyrin repeat domain 44(ANKRD44)	MACS_peak_4051
chr2	198010661	198010812	ENSG00000065413	ANKRD44	ankyrin repeat domain 44(ANKRD44)	MACS_peak_4049
chr2	198012739	198012890	ENSG00000065413	ANKRD44	ankyrin repeat domain 44(ANKRD44)	MACS_peak_4050
chr2	198074639	198074790	ENSG00000065413	ANKRD44	ankyrin repeat domain 44(ANKRD44)	MACS_peak_4051
chr2	198325552	198325703	ENSG00000115520	COQ10B	coenzyme Q10B(COQ10B)	MACS_peak_4053
chr2	198791447	198791598	ENSG00000115896	PLCL1	phospholipase C like 1(PLCL1)	MACS_peak_4055
chr2	198859616	198859767	ENSG00000115896	PLCL1	phospholipase C like 1(PLCL1)	MACS_peak_4057
chr2	200180182	200180333	ENSG00000119042	SATB2	SATB homeobox 2(SATB2)	MACS_peak_4061
chr2	200180182	200180333	ENSG00000119042	SATB2	SATB homeobox 2(SATB2)	MACS_peak_4061
chr2	200180182	200180333	ENSG00000119042	SATB2	SATB homeobox 2(SATB2)	MACS_peak_4061
chr2	202085023	202085174	ENSG00000003400	CASP10	caspase 10(CASP10)	MACS_peak_4066
chr2	202085023	202085174	ENSG00000003400	CASP10	caspase 10(CASP10)	MACS_peak_4066
chr2	202085023	202085174	ENSG00000003400	CASP10	caspase 10(CASP10)	MACS_peak_4066
chr2	202085023	202085174	ENSG00000003400	CASP10	caspase 10(CASP10)	MACS_peak_4066
chr2	202085023	202085174	ENSG00000003400	CASP10	caspase 10(CASP10)	MACS_peak_4066
chr2	202085023	202085174	ENSG00000003400	CASP10	caspase 10(CASP10)	MACS_peak_4066
chr2	202271181	202271332	ENSG00000115993	TRAK2	trafficking kinesin protein 2(TRAK2)	MACS_peak_4067
chr2	202298297	202298448	ENSG00000115993	TRAK2	trafficking kinesin protein 2(TRAK2)	MACS_peak_4068
chr2	202311951	202312102	ENSG00000115993	TRAK2	trafficking kinesin protein 2(TRAK2)	MACS_peak_4070
chr2	202397552	202397703	ENSG00000155754	ALS2CR11	amyotrophic lateral sclerosis 2 chromosome region candidate 11(ALS2CR11)	MACS_peak_4071
chr2	202397552	202397703	ENSG00000155754	ALS2CR11	amyotrophic lateral sclerosis 2 chromosome region candidate 11(ALS2CR11)	MACS_peak_4071
chr2	202397552	202397703	ENSG00000155754	ALS2CR11	amyotrophic lateral sclerosis 2 chromosome region candidate 11(ALS2CR11)	MACS_peak_4071
chr2	202606852	202607003	ENSG00000003393	ALS2	ALS2, alsin Rho guanine nucleotide exchange factor(ALS2)	MACS_peak_4072
chr2	203086688	203086839	ENSG00000116030	SUMO1	small ubiquitin-like modifier 1(SUMO1)	MACS_peak_4081
chr2	203086688	203086839	ENSG00000116030	SUMO1	small ubiquitin-like modifier 1(SUMO1)	MACS_peak_4081
chr2	203086688	203086839	ENSG00000116030	SUMO1	small ubiquitin-like modifier 1(SUMO1)	MACS_peak_4081
chr2	203276013	203276164	ENSG00000204217	BMPR2	bone morphogenetic protein receptor type 2(BMPR2)	MACS_peak_4083
chr2	203307644	203307795	ENSG00000204217	BMPR2	bone morphogenetic protein receptor type 2(BMPR2)	MACS_peak_4084
chr2	203394990	203395141	ENSG00000204217	BMPR2	bone morphogenetic protein receptor type 2(BMPR2)	MACS_peak_4085
chr2	203638194	203638345	ENSG00000163596	ICA1L	islet cell autoantigen 1 like(ICA1L)	MACS_peak_4086
chr2	203721346	203721497	ENSG00000163596	ICA1L	islet cell autoantigen 1 like(ICA1L)	MACS_peak_4087
chr2	203638194	203638345	ENSG00000163596	ICA1L	islet cell autoantigen 1 like(ICA1L)	MACS_peak_4086
chr2	203721346	203721497	ENSG00000163596	ICA1L	islet cell autoantigen 1 like(ICA1L)	MACS_peak_4087
chr2	203638194	203638345	ENSG00000163596	ICA1L	islet cell autoantigen 1 like(ICA1L)	MACS_peak_4086
chr2	203721346	203721497	ENSG00000163596	ICA1L	islet cell autoantigen 1 like(ICA1L)	MACS_peak_4087
chr2	203815400	203815551	ENSG00000138380	CARF	calcium responsive transcription factor(CARF)	MACS_peak_4088
chr2	203815400	203815551	ENSG00000138380	CARF	calcium responsive transcription factor(CARF)	MACS_peak_4088
chr2	203815400	203815551	ENSG00000138380	CARF	calcium responsive transcription factor(CARF)	MACS_peak_4088
chr2	203815400	203815551	ENSG00000138380	CARF	calcium responsive transcription factor(CARF)	MACS_peak_4088
chr2	203815400	203815551	ENSG00000138380	CARF	calcium responsive transcription factor(CARF)	MACS_peak_4088
chr2	204050736	204050887	ENSG00000144426	NBEAL1	neurobeachin like 1(NBEAL1)	MACS_peak_4090
chr2	204578291	204578442	ENSG00000178562	CD28	CD28 molecule(CD28)	MACS_peak_4091
chr2	204578291	204578442	ENSG00000178562	CD28	CD28 molecule(CD28)	MACS_peak_4091
chr2	204578291	204578442	ENSG00000178562	CD28	CD28 molecule(CD28)	MACS_peak_4091
chr2	206934291	206934442	ENSG00000114933	INO80D	INO80 complex subunit D(INO80D)	MACS_peak_4093
chr2	207507512	207507663	ENSG00000235118	LOC200726	hCG1657980(LOC200726)	MACS_peak_4094
chr2	209036891	209037042	ENSG00000188674	C2orf80	chromosome 2 open reading frame 80(C2orf80)	MACS_peak_4098
chr2	209228390	209228541	ENSG00000144407	PTH2R	parathyroid hormone 2 receptor(PTH2R)	MACS_peak_4099
chr2	209235905	209236056	ENSG00000144407	PTH2R	parathyroid hormone 2 receptor(PTH2R)	MACS_peak_4100
chr2	209354034	209354185	ENSG00000144407	PTH2R	parathyroid hormone 2 receptor(PTH2R)	MACS_peak_4101
chr2	209356400	209356551	ENSG00000144407	PTH2R	parathyroid hormone 2 receptor(PTH2R)	MACS_peak_4102
chr2	209354034	209354185	ENSG00000144407	PTH2R	parathyroid hormone 2 receptor(PTH2R)	MACS_peak_4101
chr2	209356400	209356551	ENSG00000144407	PTH2R	parathyroid hormone 2 receptor(PTH2R)	MACS_peak_4102
chr2	210850396	210850547	ENSG00000144406	UNC80	unc-80 homolog, NALCN activator(UNC80)	MACS_peak_4112
chr2	210852802	210852953	ENSG00000144406	UNC80	unc-80 homolog, NALCN activator(UNC80)	MACS_peak_4113
chr2	210850396	210850547	ENSG00000144406	UNC80	unc-80 homolog, NALCN activator(UNC80)	MACS_peak_4112
chr2	210852802	210852953	ENSG00000144406	UNC80	unc-80 homolog, NALCN activator(UNC80)	MACS_peak_4113
chr2	213969512	213969663	ENSG00000030419	IKZF2	IKAROS family zinc finger 2(IKZF2)	MACS_peak_4119
chr2	214008533	214008684	ENSG00000030419	IKZF2	IKAROS family zinc finger 2(IKZF2)	MACS_peak_4120
chr2	213969512	213969663	ENSG00000030419	IKZF2	IKAROS family zinc finger 2(IKZF2)	MACS_peak_4119
chr2	214008533	214008684	ENSG00000030419	IKZF2	IKAROS family zinc finger 2(IKZF2)	MACS_peak_4120
chr2	216282224	216282375	ENSG00000115414	FN1	fibronectin 1(FN1)	MACS_peak_4122
chr2	216282224	216282375	ENSG00000115414	FN1	fibronectin 1(FN1)	MACS_peak_4122
chr2	216282224	216282375	ENSG00000115414	FN1	fibronectin 1(FN1)	MACS_peak_4122
chr2	216282224	216282375	ENSG00000115414	FN1	fibronectin 1(FN1)	MACS_peak_4122
chr2	216282224	216282375	ENSG00000115414	FN1	fibronectin 1(FN1)	MACS_peak_4122
chr2	216282224	216282375	ENSG00000115414	FN1	fibronectin 1(FN1)	MACS_peak_4122
chr2	216282224	216282375	ENSG00000115414	FN1	fibronectin 1(FN1)	MACS_peak_4122
chr2	216282224	216282375	ENSG00000115414	FN1	fibronectin 1(FN1)	MACS_peak_4122
chr2	216282224	216282375	ENSG00000115414	FN1	fibronectin 1(FN1)	MACS_peak_4122
chr2	216282224	216282375	ENSG00000115414	FN1	fibronectin 1(FN1)	MACS_peak_4122
chr2	216483950	216484101	ENSG00000235770	LINC00607	long intergenic non-protein coding RNA 607(LINC00607)	MACS_peak_4126
chr2	216518453	216518604	ENSG00000235770	LINC00607	long intergenic non-protein coding RNA 607(LINC00607)	MACS_peak_4127
chr2	216545809	216545960	ENSG00000235770	LINC00607	long intergenic non-protein coding RNA 607(LINC00607)	MACS_peak_4129
chr2	216564804	216564955	ENSG00000235770	LINC00607	long intergenic non-protein coding RNA 607(LINC00607)	MACS_peak_4130
chr2	216572389	216572540	ENSG00000235770	LINC00607	long intergenic non-protein coding RNA 607(LINC00607)	MACS_peak_4131
chr2	216652658	216652809	ENSG00000235770	LINC00607	long intergenic non-protein coding RNA 607(LINC00607)	MACS_peak_4132
chr2	217046205	217046356	ENSG00000079246	XRCC5	X-ray repair cross complementing 5(XRCC5)	MACS_peak_4135
chr2	217157670	217157821	#N/A	MARCH4	#N/A	MACS_peak_4136
chr2	217164269	217164420	#N/A	MARCH4	#N/A	MACS_peak_4137
chr2	218227517	218227668	#N/A	DIRC3	#N/A	MACS_peak_4151
chr2	218247698	218247849	#N/A	DIRC3	#N/A	MACS_peak_4152
chr2	219587901	219588052	ENSG00000135912	TTLL4	tubulin tyrosine ligase like 4(TTLL4)	MACS_peak_4154
chr2	219989548	219989699	ENSG00000187736	NHEJ1	non-homologous end joining factor 1(NHEJ1)	MACS_peak_4159
chr2	220172988	220173139	ENSG00000054356	PTPRN	protein tyrosine phosphatase, receptor type N(PTPRN)	MACS_peak_4160
chr2	220172988	220173139	ENSG00000054356	PTPRN	protein tyrosine phosphatase, receptor type N(PTPRN)	MACS_peak_4160
chr2	220172988	220173139	ENSG00000054356	PTPRN	protein tyrosine phosphatase, receptor type N(PTPRN)	MACS_peak_4160
chr2	220196373	220196524	ENSG00000182698	RESP18	regulated endocrine specific protein 18(RESP18)	MACS_peak_4161
chr2	222285214	222285365	ENSG00000116106	EPHA4	EPH receptor A4(EPHA4)	MACS_peak_4165
chr2	222392761	222392912	ENSG00000116106	EPHA4	EPH receptor A4(EPHA4)	MACS_peak_4166
chr2	222285214	222285365	ENSG00000116106	EPHA4	EPH receptor A4(EPHA4)	MACS_peak_4165
chr2	222392761	222392912	ENSG00000116106	EPHA4	EPH receptor A4(EPHA4)	MACS_peak_4166
chr2	222285214	222285365	ENSG00000116106	EPHA4	EPH receptor A4(EPHA4)	MACS_peak_4165
chr2	222392761	222392912	ENSG00000116106	EPHA4	EPH receptor A4(EPHA4)	MACS_peak_4166
chr2	224467024	224467175	ENSG00000171951	SCG2	secretogranin II(SCG2)	MACS_peak_4173
chr2	227637419	227637570	ENSG00000169047	IRS1	insulin receptor substrate 1(IRS1)	MACS_peak_4177
chr2	227846566	227846717	ENSG00000144468	RHBDD1	rhomboid domain containing 1(RHBDD1)	MACS_peak_4180
chr2	227846566	227846717	ENSG00000144468	RHBDD1	rhomboid domain containing 1(RHBDD1)	MACS_peak_4180
chr2	230717338	230717489	ENSG00000153827	TRIP12	thyroid hormone receptor interactor 12(TRIP12)	MACS_peak_4185
chr2	230717338	230717489	ENSG00000153827	TRIP12	thyroid hormone receptor interactor 12(TRIP12)	MACS_peak_4185
chr2	230717338	230717489	ENSG00000153827	TRIP12	thyroid hormone receptor interactor 12(TRIP12)	MACS_peak_4185
chr2	230717338	230717489	ENSG00000153827	TRIP12	thyroid hormone receptor interactor 12(TRIP12)	MACS_peak_4185
chr2	230873506	230873657	ENSG00000153832	FBXO36	F-box protein 36(FBXO36)	MACS_peak_4186
chr2	231304480	231304631	ENSG00000067066	SP100	SP100 nuclear antigen(SP100)	MACS_peak_4188
chr2	231304480	231304631	ENSG00000067066	SP100	SP100 nuclear antigen(SP100)	MACS_peak_4188
chr2	231304480	231304631	ENSG00000067066	SP100	SP100 nuclear antigen(SP100)	MACS_peak_4188
chr2	231304480	231304631	ENSG00000067066	SP100	SP100 nuclear antigen(SP100)	MACS_peak_4188
chr2	231304480	231304631	ENSG00000067066	SP100	SP100 nuclear antigen(SP100)	MACS_peak_4188
chr2	231304480	231304631	ENSG00000067066	SP100	SP100 nuclear antigen(SP100)	MACS_peak_4188
chr2	231639391	231639542	ENSG00000135932	CAB39	calcium binding protein 39(CAB39)	MACS_peak_4190
chr2	231639391	231639542	ENSG00000135932	CAB39	calcium binding protein 39(CAB39)	MACS_peak_4190
chr2	231639391	231639542	ENSG00000135932	CAB39	calcium binding protein 39(CAB39)	MACS_peak_4190
chr2	231933364	231933515	ENSG00000173692	PSMD1	proteasome 26S subunit, non-ATPase 1(PSMD1)	MACS_peak_4192
chr2	231959473	231959624	ENSG00000173692	PSMD1	proteasome 26S subunit, non-ATPase 1(PSMD1)	MACS_peak_4193
chr2	232000053	232000204	ENSG00000173692	PSMD1	proteasome 26S subunit, non-ATPase 1(PSMD1)	MACS_peak_4194
chr2	231933364	231933515	ENSG00000173692	PSMD1	proteasome 26S subunit, non-ATPase 1(PSMD1)	MACS_peak_4192
chr2	231959473	231959624	ENSG00000173692	PSMD1	proteasome 26S subunit, non-ATPase 1(PSMD1)	MACS_peak_4193
chr2	232000053	232000204	ENSG00000173692	PSMD1	proteasome 26S subunit, non-ATPase 1(PSMD1)	MACS_peak_4194
chr2	231933364	231933515	ENSG00000173692	PSMD1	proteasome 26S subunit, non-ATPase 1(PSMD1)	MACS_peak_4192
chr2	231959473	231959624	ENSG00000173692	PSMD1	proteasome 26S subunit, non-ATPase 1(PSMD1)	MACS_peak_4193
chr2	232000053	232000204	ENSG00000173692	PSMD1	proteasome 26S subunit, non-ATPase 1(PSMD1)	MACS_peak_4194
chr2	233956352	233956503	ENSG00000168918	INPP5D	inositol polyphosphate-5-phosphatase D(INPP5D)	MACS_peak_4197
chr2	233956352	233956503	ENSG00000168918	INPP5D	inositol polyphosphate-5-phosphatase D(INPP5D)	MACS_peak_4197
chr2	236552394	236552545	ENSG00000157985	AGAP1	ArfGAP with GTPase domain, ankyrin repeat and PH domain 1(AGAP1)	MACS_peak_4202
chr2	236982058	236982209	ENSG00000157985	AGAP1	ArfGAP with GTPase domain, ankyrin repeat and PH domain 1(AGAP1)	MACS_peak_4203
chr2	236552394	236552545	ENSG00000157985	AGAP1	ArfGAP with GTPase domain, ankyrin repeat and PH domain 1(AGAP1)	MACS_peak_4202
chr2	236552394	236552545	ENSG00000157985	AGAP1	ArfGAP with GTPase domain, ankyrin repeat and PH domain 1(AGAP1)	MACS_peak_4202
chr2	236982058	236982209	ENSG00000157985	AGAP1	ArfGAP with GTPase domain, ankyrin repeat and PH domain 1(AGAP1)	MACS_peak_4203
chr2	238586662	238586813	ENSG00000124831	LRRFIP1	LRR binding FLII interacting protein 1(LRRFIP1)	MACS_peak_4204
chr2	238801254	238801405	ENSG00000132329	RAMP1	receptor activity modifying protein 1(RAMP1)	MACS_peak_4205
chr2	238801254	238801405	ENSG00000132329	RAMP1	receptor activity modifying protein 1(RAMP1)	MACS_peak_4205
chr2	242264236	242264387	#N/A	37500	#N/A	MACS_peak_4206
chr2	242264236	242264387	#N/A	37500	#N/A	MACS_peak_4206
chr2	242264236	242264387	#N/A	37500	#N/A	MACS_peak_4206
chr2	242264236	242264387	#N/A	37500	#N/A	MACS_peak_4206
chr2	242264236	242264387	#N/A	37500	#N/A	MACS_peak_4206
chr2	242264236	242264387	#N/A	37500	#N/A	MACS_peak_4206
chr2	242383340	242383491	ENSG00000006607	FARP2	FERM, ARH/RhoGEF and pleckstrin domain protein 2(FARP2)	MACS_peak_4207
chr2	242383340	242383491	ENSG00000006607	FARP2	FERM, ARH/RhoGEF and pleckstrin domain protein 2(FARP2)	MACS_peak_4207
chr2	242383340	242383491	ENSG00000006607	FARP2	FERM, ARH/RhoGEF and pleckstrin domain protein 2(FARP2)	MACS_peak_4207
chr2	243054185	243054336	#N/A	LOC728323	#N/A	MACS_peak_4210
chr2	243054185	243054336	#N/A	LOC728323	#N/A	MACS_peak_4210
chr2	243054185	243054336	#N/A	LOC728323	#N/A	MACS_peak_4210
chr2	243054185	243054336	#N/A	LOC728323	#N/A	MACS_peak_4210
chr3	3128069	3128220	ENSG00000091181	IL5RA	interleukin 5 receptor subunit alpha(IL5RA)	MACS_peak_4553
chr3	3128069	3128220	ENSG00000091181	IL5RA	interleukin 5 receptor subunit alpha(IL5RA)	MACS_peak_4553
chr3	3128069	3128220	ENSG00000091181	IL5RA	interleukin 5 receptor subunit alpha(IL5RA)	MACS_peak_4553
chr3	4462966	4463117	ENSG00000144455	SUMF1	sulfatase modifying factor 1(SUMF1)	MACS_peak_4556
chr3	4462966	4463117	ENSG00000144455	SUMF1	sulfatase modifying factor 1(SUMF1)	MACS_peak_4556
chr3	4462966	4463117	ENSG00000144455	SUMF1	sulfatase modifying factor 1(SUMF1)	MACS_peak_4556
chr3	4685592	4685743	ENSG00000150995	ITPR1	inositol 1,4,5-trisphosphate receptor type 1(ITPR1)	MACS_peak_4558
chr3	4685592	4685743	ENSG00000150995	ITPR1	inositol 1,4,5-trisphosphate receptor type 1(ITPR1)	MACS_peak_4558
chr3	4685592	4685743	ENSG00000150995	ITPR1	inositol 1,4,5-trisphosphate receptor type 1(ITPR1)	MACS_peak_4558
chr3	9451666	9451817	ENSG00000168137	SETD5	SET domain containing 5(SETD5)	MACS_peak_4563
chr3	9451666	9451817	ENSG00000168137	SETD5	SET domain containing 5(SETD5)	MACS_peak_4563
chr3	9593985	9594136	ENSG00000156959	LHFPL4	lipoma HMGIC fusion partner-like 4(LHFPL4)	MACS_peak_4564
chr3	10018761	10018912	ENSG00000125037	EMC3	ER membrane protein complex subunit 3(EMC3)	MACS_peak_4566
chr3	11649443	11649594	ENSG00000144560	VGLL4	vestigial like family member 4(VGLL4)	MACS_peak_4571
chr3	11649443	11649594	ENSG00000144560	VGLL4	vestigial like family member 4(VGLL4)	MACS_peak_4571
chr3	11704092	11704243	ENSG00000144560	VGLL4	vestigial like family member 4(VGLL4)	MACS_peak_4572
chr3	11649443	11649594	ENSG00000144560	VGLL4	vestigial like family member 4(VGLL4)	MACS_peak_4571
chr3	11704092	11704243	ENSG00000144560	VGLL4	vestigial like family member 4(VGLL4)	MACS_peak_4572
chr3	13629150	13629301	ENSG00000163520	FBLN2	fibulin 2(FBLN2)	MACS_peak_4576
chr3	13629150	13629301	ENSG00000163520	FBLN2	fibulin 2(FBLN2)	MACS_peak_4576
chr3	13629150	13629301	ENSG00000163520	FBLN2	fibulin 2(FBLN2)	MACS_peak_4576
chr3	14481070	14481221	ENSG00000131389	SLC6A6	solute carrier family 6 member 6(SLC6A6)	MACS_peak_4579
chr3	14481070	14481221	ENSG00000131389	SLC6A6	solute carrier family 6 member 6(SLC6A6)	MACS_peak_4579
chr3	14481070	14481221	ENSG00000131389	SLC6A6	solute carrier family 6 member 6(SLC6A6)	MACS_peak_4579
chr3	14481070	14481221	ENSG00000131389	SLC6A6	solute carrier family 6 member 6(SLC6A6)	MACS_peak_4579
chr3	15618005	15618156	ENSG00000131373	HACL1	2-hydroxyacyl-CoA lyase 1(HACL1)	MACS_peak_4584
chr3	15618005	15618156	ENSG00000131373	HACL1	2-hydroxyacyl-CoA lyase 1(HACL1)	MACS_peak_4584
chr3	15618005	15618156	ENSG00000131373	HACL1	2-hydroxyacyl-CoA lyase 1(HACL1)	MACS_peak_4584
chr3	15618005	15618156	ENSG00000131373	HACL1	2-hydroxyacyl-CoA lyase 1(HACL1)	MACS_peak_4584
chr3	15618005	15618156	ENSG00000131373	HACL1	2-hydroxyacyl-CoA lyase 1(HACL1)	MACS_peak_4584
chr3	15839685	15839691	ENSG00000206560	ANKRD28	ankyrin repeat domain 28(ANKRD28)	MACS_peak_4587
chr3	15839685	15839836	ENSG00000206560	ANKRD28	ankyrin repeat domain 28(ANKRD28)	MACS_peak_4587
chr3	15846098	15846249	ENSG00000206560	ANKRD28	ankyrin repeat domain 28(ANKRD28)	MACS_peak_4588
chr3	16948844	16948995	#N/A	PLCL2	#N/A	MACS_peak_4589
chr3	16950474	16950625	#N/A	PLCL2	#N/A	MACS_peak_4590
chr3	16958319	16958470	#N/A	PLCL2	#N/A	MACS_peak_4591
chr3	16977779	16977930	#N/A	PLCL2	#N/A	MACS_peak_4592
chr3	16985902	16986053	#N/A	PLCL2	#N/A	MACS_peak_4593
chr3	17013692	17013843	#N/A	PLCL2	#N/A	MACS_peak_4594
chr3	16977779	16977930	#N/A	PLCL2	#N/A	MACS_peak_4592
chr3	16985902	16986053	#N/A	PLCL2	#N/A	MACS_peak_4593
chr3	17013692	17013843	#N/A	PLCL2	#N/A	MACS_peak_4594
chr3	17355311	17355462	ENSG00000131374	TBC1D5	TBC1 domain family member 5(TBC1D5)	MACS_peak_4595
chr3	17375584	17375735	ENSG00000131374	TBC1D5	TBC1 domain family member 5(TBC1D5)	MACS_peak_4597
chr3	17383619	17383770	ENSG00000131374	TBC1D5	TBC1 domain family member 5(TBC1D5)	MACS_peak_4598
chr3	17621197	17621348	ENSG00000131374	TBC1D5	TBC1 domain family member 5(TBC1D5)	MACS_peak_4599
chr3	17622373	17622524	ENSG00000131374	TBC1D5	TBC1 domain family member 5(TBC1D5)	MACS_peak_4600
chr3	17771983	17772134	ENSG00000131374	TBC1D5	TBC1 domain family member 5(TBC1D5)	MACS_peak_4601
chr3	17355311	17355462	ENSG00000131374	TBC1D5	TBC1 domain family member 5(TBC1D5)	MACS_peak_4595
chr3	17375584	17375735	ENSG00000131374	TBC1D5	TBC1 domain family member 5(TBC1D5)	MACS_peak_4597
chr3	17383619	17383770	ENSG00000131374	TBC1D5	TBC1 domain family member 5(TBC1D5)	MACS_peak_4598
chr3	17621197	17621348	ENSG00000131374	TBC1D5	TBC1 domain family member 5(TBC1D5)	MACS_peak_4599
chr3	17622373	17622524	ENSG00000131374	TBC1D5	TBC1 domain family member 5(TBC1D5)	MACS_peak_4600
chr3	20145940	20146091	ENSG00000114166	KAT2B	lysine acetyltransferase 2B(KAT2B)	MACS_peak_4606
chr3	24301495	24301646	ENSG00000151090	THRB	thyroid hormone receptor beta(THRB)	MACS_peak_4612
chr3	24344905	24345056	ENSG00000151090	THRB	thyroid hormone receptor beta(THRB)	MACS_peak_4613
chr3	24347372	24347523	ENSG00000151090	THRB	thyroid hormone receptor beta(THRB)	MACS_peak_4614
chr3	24385063	24385214	ENSG00000151090	THRB	thyroid hormone receptor beta(THRB)	MACS_peak_4615
chr3	24393404	24393555	ENSG00000151090	THRB	thyroid hormone receptor beta(THRB)	MACS_peak_4616
chr3	24301495	24301646	ENSG00000151090	THRB	thyroid hormone receptor beta(THRB)	MACS_peak_4612
chr3	24344905	24345056	ENSG00000151090	THRB	thyroid hormone receptor beta(THRB)	MACS_peak_4613
chr3	24347372	24347523	ENSG00000151090	THRB	thyroid hormone receptor beta(THRB)	MACS_peak_4614
chr3	24385063	24385214	ENSG00000151090	THRB	thyroid hormone receptor beta(THRB)	MACS_peak_4615
chr3	24393404	24393555	ENSG00000151090	THRB	thyroid hormone receptor beta(THRB)	MACS_peak_4616
chr3	24301495	24301646	ENSG00000151090	THRB	thyroid hormone receptor beta(THRB)	MACS_peak_4612
chr3	24344905	24345056	ENSG00000151090	THRB	thyroid hormone receptor beta(THRB)	MACS_peak_4613
chr3	24347372	24347523	ENSG00000151090	THRB	thyroid hormone receptor beta(THRB)	MACS_peak_4614
chr3	24385063	24385214	ENSG00000151090	THRB	thyroid hormone receptor beta(THRB)	MACS_peak_4615
chr3	24393404	24393555	ENSG00000151090	THRB	thyroid hormone receptor beta(THRB)	MACS_peak_4616
chr3	24301495	24301646	ENSG00000151090	THRB	thyroid hormone receptor beta(THRB)	MACS_peak_4612
chr3	24344905	24345056	ENSG00000151090	THRB	thyroid hormone receptor beta(THRB)	MACS_peak_4613
chr3	24347372	24347523	ENSG00000151090	THRB	thyroid hormone receptor beta(THRB)	MACS_peak_4614
chr3	24385063	24385214	ENSG00000151090	THRB	thyroid hormone receptor beta(THRB)	MACS_peak_4615
chr3	24393404	24393555	ENSG00000151090	THRB	thyroid hormone receptor beta(THRB)	MACS_peak_4616
chr3	25645812	25645963	#N/A	TOP2B	#N/A	MACS_peak_4618
chr3	30663264	30663415	ENSG00000163513	TGFBR2	transforming growth factor beta receptor 2(TGFBR2)	MACS_peak_4620
chr3	30706521	30706672	ENSG00000163513	TGFBR2	transforming growth factor beta receptor 2(TGFBR2)	MACS_peak_4621
chr3	30715269	30715420	ENSG00000163513	TGFBR2	transforming growth factor beta receptor 2(TGFBR2)	MACS_peak_4623
chr3	30663264	30663415	ENSG00000163513	TGFBR2	transforming growth factor beta receptor 2(TGFBR2)	MACS_peak_4620
chr3	30706521	30706672	ENSG00000163513	TGFBR2	transforming growth factor beta receptor 2(TGFBR2)	MACS_peak_4621
chr3	30715269	30715420	ENSG00000163513	TGFBR2	transforming growth factor beta receptor 2(TGFBR2)	MACS_peak_4623
chr3	32750994	32751145	ENSG00000182973	CNOT10	CCR4-NOT transcription complex subunit 10(CNOT10)	MACS_peak_4629
chr3	32810539	32810690	ENSG00000182973	CNOT10	CCR4-NOT transcription complex subunit 10(CNOT10)	MACS_peak_4630
chr3	32750994	32751145	ENSG00000182973	CNOT10	CCR4-NOT transcription complex subunit 10(CNOT10)	MACS_peak_4629
chr3	32810539	32810690	ENSG00000182973	CNOT10	CCR4-NOT transcription complex subunit 10(CNOT10)	MACS_peak_4630
chr3	32750994	32751145	ENSG00000182973	CNOT10	CCR4-NOT transcription complex subunit 10(CNOT10)	MACS_peak_4629
chr3	32810539	32810690	ENSG00000182973	CNOT10	CCR4-NOT transcription complex subunit 10(CNOT10)	MACS_peak_4630
chr3	32750994	32751145	ENSG00000182973	CNOT10	CCR4-NOT transcription complex subunit 10(CNOT10)	MACS_peak_4629
chr3	32810539	32810690	ENSG00000182973	CNOT10	CCR4-NOT transcription complex subunit 10(CNOT10)	MACS_peak_4630
chr3	32889811	32889962	ENSG00000206557	TRIM71	tripartite motif containing 71(TRIM71)	MACS_peak_4631
chr3	37324689	37324840	ENSG00000144674	GOLGA4	golgin A4(GOLGA4)	MACS_peak_4642
chr3	37332832	37332983	ENSG00000144674	GOLGA4	golgin A4(GOLGA4)	MACS_peak_4643
chr3	37324689	37324840	ENSG00000144674	GOLGA4	golgin A4(GOLGA4)	MACS_peak_4642
chr3	37332832	37332983	ENSG00000144674	GOLGA4	golgin A4(GOLGA4)	MACS_peak_4643
chr3	42743047	42743198	ENSG00000010282	HHATL	hedgehog acyltransferase-like(HHATL)	MACS_peak_4653
chr3	42827835	42827986	ENSG00000181061	HIGD1A	HIG1 hypoxia inducible domain family member 1A(HIGD1A)	MACS_peak_4654
chr3	42827835	42827986	ENSG00000181061	HIGD1A	HIG1 hypoxia inducible domain family member 1A(HIGD1A)	MACS_peak_4654
chr3	42827835	42827986	ENSG00000181061	HIGD1A	HIG1 hypoxia inducible domain family member 1A(HIGD1A)	MACS_peak_4654
chr3	42856763	42856914	ENSG00000144648	ACKR2	atypical chemokine receptor 2(ACKR2)	MACS_peak_4655
chr3	45145895	45146046	ENSG00000163814	CDCP1	CUB domain containing protein 1(CDCP1)	MACS_peak_4663
chr3	45900747	45900898	ENSG00000163818	LZTFL1	leucine zipper transcription factor like 1(LZTFL1)	MACS_peak_4666
chr3	45900747	45900898	ENSG00000163818	LZTFL1	leucine zipper transcription factor like 1(LZTFL1)	MACS_peak_4666
chr3	47343116	47343267	ENSG00000114648	KLHL18	kelch like family member 18(KLHL18)	MACS_peak_4672
chr3	47356836	47356987	ENSG00000114648	KLHL18	kelch like family member 18(KLHL18)	MACS_peak_4673
chr3	47912981	47913132	ENSG00000047849	MAP4	microtubule associated protein 4(MAP4)	MACS_peak_4675
chr3	48089674	48089825	ENSG00000047849	MAP4	microtubule associated protein 4(MAP4)	MACS_peak_4676
chr3	47912981	47913132	ENSG00000047849	MAP4	microtubule associated protein 4(MAP4)	MACS_peak_4675
chr3	48089674	48089825	ENSG00000047849	MAP4	microtubule associated protein 4(MAP4)	MACS_peak_4676
chr3	48089674	48089825	ENSG00000047849	MAP4	microtubule associated protein 4(MAP4)	MACS_peak_4676
chr3	48699211	48699362	#N/A	CELSR3	#N/A	MACS_peak_4677
chr3	50442800	50442951	ENSG00000007402	CACNA2D2	calcium voltage-gated channel auxiliary subunit alpha2delta 2(CACNA2D2)	MACS_peak_4680
chr3	50442800	50442951	ENSG00000007402	CACNA2D2	calcium voltage-gated channel auxiliary subunit alpha2delta 2(CACNA2D2)	MACS_peak_4680
chr3	50442800	50442951	ENSG00000007402	CACNA2D2	calcium voltage-gated channel auxiliary subunit alpha2delta 2(CACNA2D2)	MACS_peak_4680
chr3	50442800	50442951	ENSG00000007402	CACNA2D2	calcium voltage-gated channel auxiliary subunit alpha2delta 2(CACNA2D2)	MACS_peak_4680
chr3	52684597	52684748	ENSG00000163939	PBRM1	polybromo 1(PBRM1)	MACS_peak_4684
chr3	53163371	53163522	ENSG00000163933	RFT1	RFT1 homolog(RFT1)	MACS_peak_4686
chr3	54222291	54222442	ENSG00000157445	CACNA2D3	calcium voltage-gated channel auxiliary subunit alpha2delta 3(CACNA2D3)	MACS_peak_4690
chr3	57263371	57263522	ENSG00000157500	APPL1	adaptor protein, phosphotyrosine interacting with PH domain and leucine zipper 1(APPL1)	MACS_peak_4693
chr3	57569454	57569605	ENSG00000168374	ARF4	ADP ribosylation factor 4(ARF4)	MACS_peak_4694
chr3	57584910	57585061	ENSG00000272146	ARF4-AS1	ARF4 antisense RNA 1(ARF4-AS1)	MACS_peak_4695
chr3	57584910	57585061	ENSG00000272146	ARF4-AS1	ARF4 antisense RNA 1(ARF4-AS1)	MACS_peak_4695
chr3	57640240	57640391	ENSG00000174839	DENND6A	DENN domain containing 6A(DENND6A)	MACS_peak_4696
chr3	58508976	58509127	ENSG00000168306	ACOX2	acyl-CoA oxidase 2(ACOX2)	MACS_peak_4699
chr3	58825104	58825255	ENSG00000163689	C3orf67	chromosome 3 open reading frame 67(C3orf67)	MACS_peak_4700
chr3	58825104	58825255	ENSG00000242428	C3orf67-AS1	C3orf67 antisense RNA 1(C3orf67-AS1)	MACS_peak_4700
chr3	63926268	63926419	ENSG00000163635	ATXN7	ataxin 7(ATXN7)	MACS_peak_4701
chr3	63926268	63926419	ENSG00000163635	ATXN7	ataxin 7(ATXN7)	MACS_peak_4701
chr3	64903693	64903844	ENSG00000241684	ADAMTS9-AS2	ADAMTS9 antisense RNA 2(ADAMTS9-AS2)	MACS_peak_4702
chr3	64904762	64904913	ENSG00000241684	ADAMTS9-AS2	ADAMTS9 antisense RNA 2(ADAMTS9-AS2)	MACS_peak_4703
chr3	64903693	64903844	ENSG00000207689	MIR548A2	microRNA 548a-2(MIR548A2)	MACS_peak_4702
chr3	64904762	64904913	ENSG00000207689	MIR548A2	microRNA 548a-2(MIR548A2)	MACS_peak_4703
chr3	68355838	68355989	ENSG00000183662	FAM19A1	family with sequence similarity 19 member A1, C-C motif chemokine like(FAM19A1)	MACS_peak_4710
chr3	68355838	68355989	ENSG00000183662	FAM19A1	family with sequence similarity 19 member A1, C-C motif chemokine like(FAM19A1)	MACS_peak_4710
chr3	69157926	69158077	ENSG00000163380	LMOD3	leiomodin 3(LMOD3)	MACS_peak_4712
chr3	69157926	69158077	ENSG00000163380	LMOD3	leiomodin 3(LMOD3)	MACS_peak_4712
chr3	69292144	69292295	ENSG00000114541	FRMD4B	FERM domain containing 4B(FRMD4B)	MACS_peak_4714
chr3	69811184	69811335	ENSG00000187098	MITF	melanogenesis associated transcription factor(MITF)	MACS_peak_4716
chr3	69841189	69841340	ENSG00000187098	MITF	melanogenesis associated transcription factor(MITF)	MACS_peak_4717
chr3	69841189	69841340	ENSG00000187098	MITF	melanogenesis associated transcription factor(MITF)	MACS_peak_4717
chr3	69841189	69841340	ENSG00000187098	MITF	melanogenesis associated transcription factor(MITF)	MACS_peak_4717
chr3	71257470	71257621	ENSG00000114861	FOXP1	forkhead box P1(FOXP1)	MACS_peak_4720
chr3	71257470	71257621	ENSG00000114861	FOXP1	forkhead box P1(FOXP1)	MACS_peak_4720
[truncated: 5,494 more rows]

## Sheet: GO K562
GO	Description	LogP	Enrichment	Z-score	#TotalGeneInLibrary	#GeneInGO	#GeneInHitList	#GeneInGOAndHitList	%InGO	STDV %InGO	GeneID	Hits	Log(q-value)	GeneList
GO:0000902	cell morphogenesis	-7.5	2.1	6.2	22795	911	756	63	8.3	1	118|473|659|998|1141|1436|1452|1496|1600|1729|1951|2043|2241|2335|2803|2932|3987|4131|4208|4976|5291|5362|5530|5629|5921|6092|6281|6708|6711|7155|7444|8633|8997|9202|9839|10087|10461|10487|10611|10890|23032|23043|23105|23114|23334|23380|23433|25932|26999|51176|54751|55843|56990|57142|57471|57498|57556|57669|57679|84570|90249|127833|285527	ADD1|RERE|BMPR2|CDC42|CHRNB2|CSF1R|CSNK1A1|CTNNA2|DAB1|DIAPH1|CELSR3|EPHA4|FER|FN1|GOLGA4|GSK3B|LIMS1|MAP1B|MEF2C|OPA1|PIK3CB|PLXNA2|PPP3CA|PROX1|RASA1|ROBO2|S100A10|SPTA1|SPTBN1|TOP2B|VRK2|UNC5C|KALRN|ZMYM4|ZEB2|COL4A3BP|MERTK|CAP1|PDLIM5|RAB10|USP33|TNIK|FSTL4|NFASC|SZT2|SRGAP2|RHOQ|CLIC4|CYFIP2|LEF1|FBLIM1|ARHGAP15|CDC42SE2|RTN4|ERMN|KIDINS220|SEMA6A|EPB41L5|ALS2|COL25A1|UNC5A|SYT2|FRYL	-3.2	gene_list
GO:0051345	positive regulation of hydrolase activity	-7.1	2	6	22795	935	756	63	8.3	1	27|378|685|1378|1794|2069|2335|2932|3568|3633|3667|3987|4208|5341|5359|5581|5724|5906|5910|5921|6279|6281|6708|6711|7204|7341|7813|8394|8412|8490|8743|8891|8997|9451|9515|9779|9855|9910|10018|10144|10213|11069|23101|23179|23216|23380|23527|26092|26999|50848|51306|51735|55843|57181|57679|64744|96459|116987|163486|201627|255520|389337|100271715	ABL2|ARF4|BTC|CR1|DOCK2|EREG|FN1|GSK3B|IL5RA|INPP5B|IRS1|LIMS1|MEF2C|PLEK|PLSCR1|PRKCE|PTAFR|RAP1A|RAP1GDS1|RASA1|S100A8|S100A10|SPTA1|SPTBN1|TRIO|SUMO1|EVI5|PIP5K1A|BCAR3|RGS5|TNFSF10|EIF2B3|KALRN|EIF2AK3|STXBP5L|TBC1D5|FARP2|RABGAP1L|BCL2L11|FAM13A|PSMD14|RAPGEF4|MCF2L2|RGL1|TBC1D1|SRGAP2|ACAP2|TOR1AIP1|CYFIP2|F11R|FAM13B|RAPGEF6|ARHGAP15|SLC39A10|ALS2|SMAP2|FNIP1|AGAP1|DENND1B|DENND6A|ELMOD2|A…	-3.1	gene_list
GO:0030036	actin cytoskeleton organization	-6.9	2.3	6.1	22795	578	756	45	6	0.86	27|118|119|829|998|1436|1729|1794|2035|2241|4208|4690|5341|5357|5581|5629|5910|5921|6281|6708|6711|7170|7273|7456|8394|8476|9475|9855|10420|10487|10788|11235|23043|23332|23433|23671|50848|56203|57471|57669|64097|65979|130271|253260|285527	ABL2|ADD1|ADD2|CAPZA1|CDC42|CSF1R|DIAPH1|DOCK2|EPB41|FER|MEF2C|NCK1|PLEK|PLS1|PRKCE|PROX1|RAP1GDS1|RASA1|S100A10|SPTA1|SPTBN1|TPM3|TTN|WIPF1|PIP5K1A|CDC42BPA|ROCK2|FARP2|TESK2|CAP1|IQGAP2|PDCD10|TNIK|CLASP1|RHOQ|TMEFF2|F11R|LMOD3|ERMN|EPB41L5|EPB41L4A|PHACTR4|PLEKHH2|RICTOR|FRYL	-3.1	gene_list
GO:0030029	actin filament-based process	-6.4	2.2	5.7	22795	663	756	48	6.3	0.89	27|118|119|829|998|1436|1729|1794|2035|2241|4208|4690|5341|5357|5581|5629|5910|5921|6281|6708|6711|7170|7273|7341|7456|8394|8476|9475|9855|10420|10487|10788|11235|23043|23332|23380|23433|23671|50848|54874|56203|57471|57669|64097|65979|130271|253260|285527	ABL2|ADD1|ADD2|CAPZA1|CDC42|CSF1R|DIAPH1|DOCK2|EPB41|FER|MEF2C|NCK1|PLEK|PLS1|PRKCE|PROX1|RAP1GDS1|RASA1|S100A10|SPTA1|SPTBN1|TPM3|TTN|SUMO1|WIPF1|PIP5K1A|CDC42BPA|ROCK2|FARP2|TESK2|CAP1|IQGAP2|PDCD10|TNIK|CLASP1|SRGAP2|RHOQ|TMEFF2|F11R|FNBP1L|LMOD3|ERMN|EPB41L5|EPB41L4A|PHACTR4|PLEKHH2|RICTOR|FRYL	-2.8	gene_list
GO:0043087	regulation of GTPase activity	-6.3	2.1	5.6	22795	709	756	50	6.6	0.9	378|399|685|1794|2043|2069|2932|3568|3633|3667|3987|5906|5910|5921|6281|6708|6711|7204|7813|8394|8412|8490|8891|8997|9515|9779|9855|9910|10144|10788|11069|23101|23179|23216|23380|23527|50848|51306|51735|55843|57679|64744|96459|116987|163486|201627|253260|255520|389337|100271715	ARF4|RHOH|BTC|DOCK2|EPHA4|EREG|GSK3B|IL5RA|INPP5B|IRS1|LIMS1|RAP1A|RAP1GDS1|RASA1|S100A10|SPTA1|SPTBN1|TRIO|EVI5|PIP5K1A|BCAR3|RGS5|EIF2B3|KALRN|STXBP5L|TBC1D5|FARP2|RABGAP1L|FAM13A|IQGAP2|RAPGEF4|MCF2L2|RGL1|TBC1D1|SRGAP2|ACAP2|F11R|FAM13B|RAPGEF6|ARHGAP15|ALS2|SMAP2|FNIP1|AGAP1|DENND1B|DENND6A|RICTOR|ELMOD2|ARHGEF37|ARHGEF33	-2.8	gene_list
GO:0010256	endomembrane system organization	-6.3	2.3	5.7	22795	570	756	43	5.7	0.84	998|1182|1452|2533|2803|2804|3064|5357|5359|5581|5798|6281|6708|6711|7341|8394|8997|9451|9475|10087|10254|10267|10791|10890|11235|23043|23114|23332|23418|23433|23671|26060|26092|50848|51735|53407|54874|57142|57679|64225|65055|80856|163882	CDC42|CLCN3|CSNK1A1|FYB|GOLGA4|GOLGB1|HTT|PLS1|PLSCR1|PRKCE|PTPRN|S100A10|SPTA1|SPTBN1|SUMO1|PIP5K1A|KALRN|EIF2AK3|ROCK2|COL4A3BP|STAM2|RAMP1|VAMP5|RAB10|PDCD10|TNIK|NFASC|CLASP1|CRB1|RHOQ|TMEFF2|APPL1|TOR1AIP1|F11R|RAPGEF6|STX18|FNBP1L|RTN4|ALS2|ATL2|REEP1|LNPK|CNST	-2.8	gene_list
GO:0000904	cell morphogenesis involved in differentiation	-6.2	2.2	5.6	22795	655	756	47	6.2	0.88	473|659|998|1141|1436|1496|1600|1951|2043|2241|2335|2803|2932|3987|4131|4208|4976|5291|5362|5530|5629|6092|6281|6708|6711|7155|8633|8997|9839|10461|10611|10890|23032|23043|23105|23114|23334|23380|25932|51176|57142|57498|57556|57669|57679|84570|90249	RERE|BMPR2|CDC42|CHRNB2|CSF1R|CTNNA2|DAB1|CELSR3|EPHA4|FER|FN1|GOLGA4|GSK3B|LIMS1|MAP1B|MEF2C|OPA1|PIK3CB|PLXNA2|PPP3CA|PROX1|ROBO2|S100A10|SPTA1|SPTBN1|TOP2B|UNC5C|KALRN|ZEB2|MERTK|PDLIM5|RAB10|USP33|TNIK|FSTL4|NFASC|SZT2|SRGAP2|CLIC4|LEF1|RTN4|KIDINS220|SEMA6A|EPB41L5|ALS2|COL25A1|UNC5A	-2.8	gene_list
GO:0043547	positive regulation of GTPase activity	-5.9	2.1	5.4	22795	652	756	46	6.1	0.87	378|685|1794|2069|2932|3568|3633|3667|3987|5906|5910|5921|6281|6708|6711|7204|7813|8394|8412|8490|8891|8997|9515|9779|9855|9910|10144|11069|23101|23179|23216|23380|23527|50848|51306|51735|55843|57679|64744|96459|116987|163486|201627|255520|389337|100271715	ARF4|BTC|DOCK2|EREG|GSK3B|IL5RA|INPP5B|IRS1|LIMS1|RAP1A|RAP1GDS1|RASA1|S100A10|SPTA1|SPTBN1|TRIO|EVI5|PIP5K1A|BCAR3|RGS5|EIF2B3|KALRN|STXBP5L|TBC1D5|FARP2|RABGAP1L|FAM13A|RAPGEF4|MCF2L2|RGL1|TBC1D1|SRGAP2|ACAP2|F11R|FAM13B|RAPGEF6|ARHGAP15|ALS2|SMAP2|FNIP1|AGAP1|DENND1B|DENND6A|ELMOD2|ARHGEF37|ARHGEF33	-2.5	gene_list
GO:0022604	regulation of cell morphogenesis	-5.7	2.4	5.5	22795	422	756	34	4.5	0.75	659|998|1141|1436|1452|1600|1729|2043|2335|2803|2932|3987|4131|4976|5362|5530|5921|6092|6281|6708|7444|8997|9202|9839|10611|23043|23105|23433|54751|55843|56990|57142|57471|127833	BMPR2|CDC42|CHRNB2|CSF1R|CSNK1A1|DAB1|DIAPH1|EPHA4|FN1|GOLGA4|GSK3B|LIMS1|MAP1B|OPA1|PLXNA2|PPP3CA|RASA1|ROBO2|S100A10|SPTA1|VRK2|KALRN|ZMYM4|ZEB2|PDLIM5|TNIK|FSTL4|RHOQ|FBLIM1|ARHGAP15|CDC42SE2|RTN4|ERMN|SYT2	-2.4	gene_list
GO:0007015	actin filament organization	-5.4	2.6	5.4	22795	342	756	29	3.8	0.7	118|119|829|998|1729|2241|4690|5341|5357|5581|5629|5921|6281|6708|6711|7170|7273|7456|9475|10487|10788|11235|23332|23671|56203|57471|130271|253260|285527	ADD1|ADD2|CAPZA1|CDC42|DIAPH1|FER|NCK1|PLEK|PLS1|PRKCE|PROX1|RASA1|S100A10|SPTA1|SPTBN1|TPM3|TTN|WIPF1|ROCK2|CAP1|IQGAP2|PDCD10|CLASP1|TMEFF2|LMOD3|ERMN|PLEKHH2|RICTOR|FRYL	-2.1	gene_list
GO:0031344	regulation of cell projection organization	-5.2	2.1	5	22795	567	756	40	5.3	0.81	27|324|659|998|1141|1600|2043|2241|2335|2803|2932|3064|3556|4131|4134|4208|4690|4976|5357|5362|5530|5906|6092|7813|8997|9779|9839|10611|23043|23105|23216|23433|54874|57142|57471|57498|57554|81545|127833|257194	ABL2|APC|BMPR2|CDC42|CHRNB2|DAB1|EPHA4|FER|FN1|GOLGA4|GSK3B|HTT|IL1RAP|MAP1B|MAP4|MEF2C|NCK1|OPA1|PLS1|PLXNA2|PPP3CA|RAP1A|ROBO2|EVI5|KALRN|TBC1D5|ZEB2|PDLIM5|TNIK|FSTL4|TBC1D1|RHOQ|FNBP1L|RTN4|ERMN|KIDINS220|LRRC7|FBXO38|SYT2|NEGR1	-2	gene_list
GO:0048667	cell morphogenesis involved in neuron differentiation	-5.1	2.2	5.1	22795	527	756	38	5	0.79	473|659|998|1141|1436|1496|1600|1951|2043|2335|2803|2932|4131|4208|4976|5291|5362|5530|6092|6708|6711|7155|8633|8997|9839|10611|10890|23032|23043|23105|23114|23334|57142|57498|57556|57679|84570|90249	RERE|BMPR2|CDC42|CHRNB2|CSF1R|CTNNA2|DAB1|CELSR3|EPHA4|FN1|GOLGA4|GSK3B|MAP1B|MEF2C|OPA1|PIK3CB|PLXNA2|PPP3CA|ROBO2|SPTA1|SPTBN1|TOP2B|UNC5C|KALRN|ZEB2|PDLIM5|RAB10|USP33|TNIK|FSTL4|NFASC|SZT2|RTN4|KIDINS220|SEMA6A|ALS2|COL25A1|UNC5A	-2	gene_list
GO:0030097	hemopoiesis	-5.1	2	4.9	22795	720	756	47	6.2	0.88	103|118|119|399|914|940|947|998|1380|1436|1794|2034|3516|3635|3707|3953|4090|4179|4208|4211|4286|4853|5087|5341|5788|6504|6708|7048|7520|8514|8546|9855|10461|23228|23240|27086|28982|51176|54790|79819|79840|84524|91543|96459|114836|130733|149233	ADAR|ADD1|ADD2|RHOH|CD2|CD28|CD34|CDC42|CR2|CSF1R|DOCK2|EPAS1|RBPJ|INPP5D|ITPKB|LEPR|SMAD5|CD46|MEF2C|MEIS1|MITF|NOTCH2|PBX1|PLEK|PTPRC|SLAMF1|SPTA1|TGFBR2|XRCC5|KCNAB2|AP3B1|FARP2|MERTK|PLCL2|KIAA0922|FOXP1|FLVCR1|LEF1|TET2|WDR78|NHEJ1|ZC3H8|RSAD2|FNIP1|SLAMF6|TMEM178A|IL23R	-1.9	gene_list
GO:0044802	single-organism membrane organization	-5	1.9	4.9	22795	744	756	48	6.3	0.89	914|1794|2533|2803|2932|3099|4976|5357|5359|5581|6281|6504|6708|6711|7029|7159|7341|7813|8394|8997|9475|9779|9910|10018|10267|10791|10890|10989|23043|23114|23200|23216|23355|23418|23433|23671|23673|26060|26092|50848|51735|53407|54874|65055|91869|127833|163882|255928	CD2|DOCK2|FYB|GOLGA4|GSK3B|HK2|OPA1|PLS1|PLSCR1|PRKCE|S100A10|SLAMF1|SPTA1|SPTBN1|TFDP2|TP53BP2|SUMO1|EVI5|PIP5K1A|KALRN|ROCK2|TBC1D5|RABGAP1L|BCL2L11|RAMP1|VAMP5|RAB10|IMMT|TNIK|NFASC|ATP11B|TBC1D1|VPS8|CRB1|RHOQ|TMEFF2|STX12|APPL1|TOR1AIP1|F11R|RAPGEF6|STX18|FNBP1L|REEP1|RFT1|SYT2|CNST|SYT14	-1.9	gene_list
GO:0048812	neuron projection morphogenesis	-4.9	2.1	4.9	22795	579	756	40	5.3	0.81	473|659|998|1141|1436|1496|1600|1951|2043|2335|2803|2932|4131|4976|5291|5362|5530|6092|6708|6711|7155|8633|8997|9839|10611|10890|23032|23043|23105|23114|23334|23380|26999|57142|57498|57556|57679|84570|90249|127833	RERE|BMPR2|CDC42|CHRNB2|CSF1R|CTNNA2|DAB1|CELSR3|EPHA4|FN1|GOLGA4|GSK3B|MAP1B|OPA1|PIK3CB|PLXNA2|PPP3CA|ROBO2|SPTA1|SPTBN1|TOP2B|UNC5C|KALRN|ZEB2|PDLIM5|RAB10|USP33|TNIK|FSTL4|NFASC|SZT2|SRGAP2|CYFIP2|RTN4|KIDINS220|SEMA6A|ALS2|COL25A1|UNC5A|SYT2	-1.9	gene_list
GO:0044087	regulation of cellular component biogenesis	-4.9	1.9	4.8	22795	815	756	51	6.7	0.91	118|119|324|829|998|1141|2241|2932|3064|3556|3987|4134|4208|4286|4690|5341|5581|5601|5629|5906|5921|6092|6281|6708|6711|7341|7520|7813|9475|9779|9855|10018|10611|10788|10923|11124|23216|23284|23332|23433|23671|53407|54751|54874|55164|56203|57472|57600|57669|96459|253260	ADD1|ADD2|APC|CAPZA1|CDC42|CHRNB2|FER|GSK3B|HTT|IL1RAP|LIMS1|MAP4|MEF2C|MITF|NCK1|PLEK|PRKCE|MAPK9|PROX1|RAP1A|RASA1|ROBO2|S100A10|SPTA1|SPTBN1|SUMO1|XRCC5|EVI5|ROCK2|TBC1D5|FARP2|BCL2L11|PDLIM5|IQGAP2|SUB1|FAF1|TBC1D1|ADGRL3|CLASP1|RHOQ|TMEFF2|STX18|FBLIM1|FNBP1L|SHQ1|LMOD3|CNOT6|FNIP2|EPB41L5|FNIP1|RICTOR	-1.9	gene_list
GO:0031175	neuron projection development	-4.9	1.9	4.8	22795	838	756	52	6.9	0.92	27|378|473|659|998|1141|1436|1496|1600|1951|2043|2335|2803|2932|3556|4131|4134|4208|4690|4735|4976|5291|5362|5530|5906|6092|6708|6711|7155|8633|8997|9839|10611|10890|23032|23043|23105|23114|23334|23380|26999|57142|57498|57554|57556|57679|81545|84570|90249|127833|257194|285527	ABL2|ARF4|RERE|BMPR2|CDC42|CHRNB2|CSF1R|CTNNA2|DAB1|CELSR3|EPHA4|FN1|GOLGA4|GSK3B|IL1RAP|MAP1B|MAP4|MEF2C|NCK1|SEPT2|OPA1|PIK3CB|PLXNA2|PPP3CA|RAP1A|ROBO2|SPTA1|SPTBN1|TOP2B|UNC5C|KALRN|ZEB2|PDLIM5|RAB10|USP33|TNIK|FSTL4|NFASC|SZT2|SRGAP2|CYFIP2|RTN4|KIDINS220|LRRC7|SEMA6A|ALS2|FBXO38|COL25A1|UNC5A|SYT2|NEGR1|FRYL	-1.9	gene_list
GO:0048534	hematopoietic or lymphoid organ development	-4.8	1.9	4.7	22795	760	756	48	6.3	0.89	103|118|119|399|914|940|947|998|1380|1436|1794|2034|3516|3635|3707|3953|4090|4179|4208|4211|4286|4853|5087|5341|5788|6504|6708|7048|7520|8514|8546|9855|10018|10461|23228|23240|27086|28982|51176|54790|79819|79840|84524|91543|96459|114836|130733|149233	ADAR|ADD1|ADD2|RHOH|CD2|CD28|CD34|CDC42|CR2|CSF1R|DOCK2|EPAS1|RBPJ|INPP5D|ITPKB|LEPR|SMAD5|CD46|MEF2C|MEIS1|MITF|NOTCH2|PBX1|PLEK|PTPRC|SLAMF1|SPTA1|TGFBR2|XRCC5|KCNAB2|AP3B1|FARP2|BCL2L11|MERTK|PLCL2|KIAA0922|FOXP1|FLVCR1|LEF1|TET2|WDR78|NHEJ1|ZC3H8|RSAD2|FNIP1|SLAMF6|TMEM178A|IL23R	-1.8	gene_list
GO:0030098	lymphocyte differentiation	-4.8	2.5	5	22795	312	756	26	3.4	0.66	399|914|940|1380|1794|3516|3635|3707|3953|4179|4853|5788|6504|7048|8546|10461|23228|23240|27086|51176|79840|84524|91543|96459|114836|149233	RHOH|CD2|CD28|CR2|DOCK2|RBPJ|INPP5D|ITPKB|LEPR|CD46|NOTCH2|PTPRC|SLAMF1|TGFBR2|AP3B1|MERTK|PLCL2|KIAA0922|FOXP1|LEF1|NHEJ1|ZC3H8|RSAD2|FNIP1|SLAMF6|IL23R	-1.8	gene_list
GO:0032990	cell part morphogenesis	-4.7	2	4.7	22795	613	756	41	5.4	0.82	473|659|998|1141|1436|1496|1600|1951|2043|2335|2803|2932|4131|4976|5291|5362|5530|6092|6708|6711|7155|8633|8997|9839|10087|10611|10890|23032|23043|23105|23114|23334|23380|26999|57142|57498|57556|57679|84570|90249|127833	RERE|BMPR2|CDC42|CHRNB2|CSF1R|CTNNA2|DAB1|CELSR3|EPHA4|FN1|GOLGA4|GSK3B|MAP1B|OPA1|PIK3CB|PLXNA2|PPP3CA|ROBO2|SPTA1|SPTBN1|TOP2B|UNC5C|KALRN|ZEB2|COL4A3BP|PDLIM5|RAB10|USP33|TNIK|FSTL4|NFASC|SZT2|SRGAP2|CYFIP2|RTN4|KIDINS220|SEMA6A|ALS2|COL25A1|UNC5A|SYT2	-1.8	gene_list
GO:0048858	cell projection morphogenesis	-4.7	2	4.7	22795	594	756	40	5.3	0.81	473|659|998|1141|1436|1496|1600|1951|2043|2335|2803|2932|4131|4976|5291|5362|5530|6092|6708|6711|7155|8633|8997|9839|10611|10890|23032|23043|23105|23114|23334|23380|26999|57142|57498|57556|57679|84570|90249|127833	RERE|BMPR2|CDC42|CHRNB2|CSF1R|CTNNA2|DAB1|CELSR3|EPHA4|FN1|GOLGA4|GSK3B|MAP1B|OPA1|PIK3CB|PLXNA2|PPP3CA|ROBO2|SPTA1|SPTBN1|TOP2B|UNC5C|KALRN|ZEB2|PDLIM5|RAB10|USP33|TNIK|FSTL4|NFASC|SZT2|SRGAP2|CYFIP2|RTN4|KIDINS220|SEMA6A|ALS2|COL25A1|UNC5A|SYT2	-1.8	gene_list
GO:0098602	single organism cell adhesion	-4.7	2	4.7	22795	637	756	42	5.6	0.83	90|914|940|947|998|1496|1600|2241|2335|3707|3987|4179|4690|5291|5341|5724|5788|6279|6281|6504|6708|6814|7048|8546|8613|10461|23114|23240|23380|23657|26999|51176|54751|55083|57669|84059|84466|84524|149233|201627|253260|257194	ACVR1|CD2|CD28|CD34|CDC42|CTNNA2|DAB1|FER|FN1|ITPKB|LIMS1|CD46|NCK1|PIK3CB|PLEK|PTAFR|PTPRC|S100A8|S100A10|SLAMF1|SPTA1|STXBP3|TGFBR2|AP3B1|PLPP3|MERTK|NFASC|KIAA0922|SRGAP2|SLC7A11|CYFIP2|LEF1|FBLIM1|KIF26B|EPB41L5|ADGRV1|MEGF10|ZC3H8|IL23R|DENND6A|RICTOR|NEGR1	-1.8	gene_list
GO:0007009	plasma membrane organization	-4.7	2.6	5	22795	279	756	24	3.2	0.64	2533|2803|5357|5359|5581|6281|6708|6711|8394|8997|9475|10267|10791|10890|23043|23114|23418|23433|23671|26060|50848|51735|54874|163882	FYB|GOLGA4|PLS1|PLSCR1|PRKCE|S100A10|SPTA1|SPTBN1|PIP5K1A|KALRN|ROCK2|RAMP1|VAMP5|RAB10|TNIK|NFASC|CRB1|RHOQ|TMEFF2|APPL1|F11R|RAPGEF6|FNBP1L|CNST	-1.8	gene_list
GO:0048666	neuron development	-4.5	1.8	4.5	22795	981	756	57	7.5	0.96	27|238|378|473|659|998|1141|1436|1496|1600|1608|1951|2043|2335|2803|2932|3556|4131|4134|4208|4690|4735|4976|5291|5362|5530|5601|5906|6092|6708|6711|7155|8633|8997|9839|9855|10611|10890|23032|23043|23105|23114|23334|23380|23418|26999|57142|57498|57554|57556|57679|81545|84570|90249|127833|257194|285527	ABL2|ALK|ARF4|RERE|BMPR2|CDC42|CHRNB2|CSF1R|CTNNA2|DAB1|DGKG|CELSR3|EPHA4|FN1|GOLGA4|GSK3B|IL1RAP|MAP1B|MAP4|MEF2C|NCK1|SEPT2|OPA1|PIK3CB|PLXNA2|PPP3CA|MAPK9|RAP1A|ROBO2|SPTA1|SPTBN1|TOP2B|UNC5C|KALRN|ZEB2|FARP2|PDLIM5|RAB10|USP33|TNIK|FSTL4|NFASC|SZT2|SRGAP2|CRB1|CYFIP2|RTN4|KIDINS220|LRRC7|SEMA6A|ALS2|FBXO38|COL25A1|UNC5A|SYT2|NEGR1|FRYL	-1.6	gene_list
GO:0032956	regulation of actin cytoskeleton organization	-4.5	2.5	4.8	22795	286	756	24	3.2	0.64	27|118|119|829|1436|2241|4208|4690|5341|5581|5629|5921|6281|6708|6711|9475|10788|23332|23433|23671|50848|56203|130271|253260	ABL2|ADD1|ADD2|CAPZA1|CSF1R|FER|MEF2C|NCK1|PLEK|PRKCE|PROX1|RASA1|S100A10|SPTA1|SPTBN1|ROCK2|IQGAP2|CLASP1|RHOQ|TMEFF2|F11R|LMOD3|PLEKHH2|RICTOR	-1.6	gene_list
GO:0002520	immune system development	-4.5	1.8	4.5	22795	805	756	49	6.5	0.9	103|118|119|399|914|940|947|998|1380|1436|1794|2034|3516|3635|3707|3953|4090|4179|4208|4211|4286|4853|5087|5341|5788|6504|6708|7048|7520|8514|8546|9855|10018|10461|23228|23240|27086|28982|51176|54790|79819|79840|84524|91543|96459|114836|130733|149233|200558	ADAR|ADD1|ADD2|RHOH|CD2|CD28|CD34|CDC42|CR2|CSF1R|DOCK2|EPAS1|RBPJ|INPP5D|ITPKB|LEPR|SMAD5|CD46|MEF2C|MEIS1|MITF|NOTCH2|PBX1|PLEK|PTPRC|SLAMF1|SPTA1|TGFBR2|XRCC5|KCNAB2|AP3B1|FARP2|BCL2L11|MERTK|PLCL2|KIAA0922|FOXP1|FLVCR1|LEF1|TET2|WDR78|NHEJ1|ZC3H8|RSAD2|FNIP1|SLAMF6|TMEM178A|IL23R|APLF	-1.6	gene_list
GO:0002274	myeloid leukocyte activation	-4.4	2	4.5	22795	612	756	40	5.3	0.81	399|914|963|1269|1378|1520|1729|1794|2241|3516|4311|5269|5284|5359|5581|5707|5724|5788|5906|6279|6504|6814|7048|7520|8514|8804|8832|9173|10213|10487|10788|10890|23114|23200|23352|25852|27086|51719|57554|84418	RHOH|CD2|CD53|CNR2|CR1|CTSS|DIAPH1|DOCK2|FER|RBPJ|MME|SERPINB6|PIGR|PLSCR1|PRKCE|PSMD1|PTAFR|PTPRC|RAP1A|S100A8|SLAMF1|STXBP3|TGFBR2|XRCC5|KCNAB2|CREG1|CD84|IL1RL1|PSMD14|CAP1|IQGAP2|RAB10|NFASC|ATP11B|UBR4|ARMC8|FOXP1|CAB39|LRRC7|CYSTM1	-1.6	gene_list
GO:0007420	brain development	-4.4	1.9	4.5	22795	677	756	43	5.7	0.84	205|238|378|473|659|998|1141|1436|1496|1600|1767|2932|3362|3516|4208|4724|5362|5629|6092|6531|6814|7048|7155|7520|7881|8289|8633|8648|8891|9095|9839|10018|23314|23334|23380|23657|25836|51176|55212|55219|57142|84002|166378	AK4|ALK|ARF4|RERE|BMPR2|CDC42|CHRNB2|CSF1R|CTNNA2|DAB1|DNAH5|GSK3B|HTR6|RBPJ|MEF2C|NDUFS4|PLXNA2|PROX1|ROBO2|SLC6A3|STXBP3|TGFBR2|TOP2B|XRCC5|KCNAB1|ARID1A|UNC5C|NCOA1|EIF2B3|TBX19|ZEB2|BCL2L11|SATB2|SZT2|SRGAP2|SLC7A11|NIPBL|LEF1|BBS7|TMEM57|RTN4|B3GNT5|SPATA5	-1.6	gene_list
R-HSA-350054	Notch-HLH transcription pathway	-4.4	12	7.1	22795	13	756	5	0.66	0.29	3516|4853|8850|9794|55534	RBPJ|NOTCH2|KAT2B|MAML1|MAML3	-1.6	gene_list
GO:0032880	regulation of protein localization	-4.4	1.8	4.4	22795	946	756	55	7.3	0.94	307|914|947|998|1436|1951|2335|2932|3033|3556|3667|3708|5174|5357|5530|5581|5906|6504|6514|6672|6711|7029|7159|7341|7447|7514|8514|8997|9173|9254|9451|9515|9575|9910|9917|10018|11069|11124|22848|23216|23291|23433|25874|26060|27086|54585|55294|55486|55733|56957|57669|91543|91942|150684|163882	ANXA4|CD2|CD34|CDC42|CSF1R|CELSR3|FN1|GSK3B|HADH|IL1RAP|IRS1|ITPR1|PDZK1|PLS1|PPP3CA|PRKCE|RAP1A|SLAMF1|SLC2A2|SP100|SPTBN1|TFDP2|TP53BP2|SUMO1|VSNL1|XPO1|KCNAB2|KALRN|IL1RL1|CACNA2D2|EIF2AK3|STXBP5L|CLOCK|RABGAP1L|FAM20B|BCL2L11|RAPGEF4|FAF1|AAK1|TBC1D1|FBXW11|RHOQ|MPC2|APPL1|FOXP1|LZTFL1|FBXW7|PARL|HHAT|OTUD7B|EPB41L5|RSAD2|NDUFAF2|COMMD1|CNST	-1.6	gene_list
R-HSA-1912408	Pre-NOTCH Transcription and Translation	-4.3	7	6.1	22795	30	756	7	0.93	0.35	3516|4853|7029|8850|9794|55534|192669	RBPJ|NOTCH2|TFDP2|KAT2B|MAML1|MAML3|AGO3	-1.6	gene_list
GO:0007163	establishment or maintenance of cell polarity	-4.3	3	4.9	22795	169	756	17	2.2	0.54	378|998|1794|3064|4131|4134|9475|10487|10806|10890|23150|23332|23418|25932|55083|55914|253260	ARF4|CDC42|DOCK2|HTT|MAP1B|MAP4|ROCK2|CAP1|SDCCAG8|RAB10|FRMD4B|CLASP1|CRB1|CLIC4|KIF26B|ERBIN|RICTOR	-1.6	gene_list
GO:0032092	positive regulation of protein binding	-4.2	4.2	5.3	22795	79	756	11	1.5	0.44	118|119|2035|2932|4208|5334|6708|22924|23032|23228|57669	ADD1|ADD2|EPB41|GSK3B|MEF2C|PLCL1|SPTA1|MAPRE3|USP33|PLCL2|EPB41L5	-1.5	gene_list
GO:0060322	head development	-4.2	1.9	4.3	22795	711	756	44	5.8	0.85	205|238|378|473|659|998|1141|1436|1496|1600|1767|2932|3362|3516|4208|4724|5362|5629|6092|6531|6814|7048|7155|7520|7881|8289|8633|8648|8891|9095|9839|10018|23314|23334|23380|23657|25836|28982|51176|55212|55219|57142|84002|166378	AK4|ALK|ARF4|RERE|BMPR2|CDC42|CHRNB2|CSF1R|CTNNA2|DAB1|DNAH5|GSK3B|HTR6|RBPJ|MEF2C|NDUFS4|PLXNA2|PROX1|ROBO2|SLC6A3|STXBP3|TGFBR2|TOP2B|XRCC5|KCNAB1|ARID1A|UNC5C|NCOA1|EIF2B3|TBX19|ZEB2|BCL2L11|SATB2|SZT2|SRGAP2|SLC7A11|NIPBL|FLVCR1|LEF1|BBS7|TMEM57|RTN4|B3GNT5|SPATA5	-1.5	gene_list
GO:0021535	cell migration in hindbrain	-4.2	11	6.8	22795	14	756	5	0.66	0.29	473|1496|1600|5362|51176	RERE|CTNNA2|DAB1|PLXNA2|LEF1	-1.5	gene_list
GO:0032535	regulation of cellular component size	-4.2	2.4	4.5	22795	319	756	25	3.3	0.65	118|119|659|829|1182|2241|2335|2803|2932|4131|4690|5341|5357|5362|5581|5921|6708|6711|10788|23105|56203|57142|57679|130271|253260	ADD1|ADD2|BMPR2|CAPZA1|CLCN3|FER|FN1|GOLGA4|GSK3B|MAP1B|NCK1|PLEK|PLS1|PLXNA2|PRKCE|RASA1|SPTA1|SPTBN1|IQGAP2|FSTL4|LMOD3|RTN4|ALS2|PLEKHH2|RICTOR	-1.5	gene_list
ko04360	Axon guidance	-4.1	2.9	4.7	22795	175	756	17	2.2	0.54	659|998|2043|2932|4690|5163|5291|5362|5530|5921|6092|8503|8633|9475|23380|57556|90249	BMPR2|CDC42|EPHA4|GSK3B|NCK1|PDK1|PIK3CB|PLXNA2|PPP3CA|RASA1|ROBO2|PIK3R3|UNC5C|ROCK2|SRGAP2|SEMA6A|UNC5A	-1.4	gene_list
hsa04360	Axon guidance	-4.1	2.9	4.7	22795	175	756	17	2.2	0.54	659|998|2043|2932|4690|5163|5291|5362|5530|5921|6092|8503|8633|9475|23380|57556|90249	BMPR2|CDC42|EPHA4|GSK3B|NCK1|PDK1|PIK3CB|PLXNA2|PPP3CA|RASA1|ROBO2|PIK3R3|UNC5C|ROCK2|SRGAP2|SEMA6A|UNC5A	-1.4	gene_list
GO:0002521	leukocyte differentiation	-4.1	2.1	4.4	22795	462	756	32	4.2	0.73	399|914|940|998|1380|1436|1794|3516|3635|3707|3953|4179|4208|4286|4853|5788|6504|7048|8546|9855|10461|23228|23240|27086|51176|79840|84524|91543|96459|114836|130733|149233	RHOH|CD2|CD28|CDC42|CR2|CSF1R|DOCK2|RBPJ|INPP5D|ITPKB|LEPR|CD46|MEF2C|MITF|NOTCH2|PTPRC|SLAMF1|TGFBR2|AP3B1|FARP2|MERTK|PLCL2|KIAA0922|FOXP1|LEF1|NHEJ1|ZC3H8|RSAD2|FNIP1|SLAMF6|TMEM178A|IL23R	-1.4	gene_list
GO:0007029	endoplasmic reticulum organization	-4.1	5.5	5.5	22795	44	756	8	1.1	0.37	9451|10087|10890|53407|57142|64225|65055|80856	EIF2AK3|COL4A3BP|RAB10|STX18|RTN4|ATL2|REEP1|LNPK	-1.4	gene_list
GO:0002790	peptide secretion	-4.1	2	4.3	22795	506	756	34	4.5	0.75	307|914|947|1436|2335|3033|3516|3556|3667|3708|5341|5530|5581|5798|5906|6279|6504|6514|6711|6814|7447|7857|8997|9173|9254|9451|9515|9575|10890|11069|25874|27086|91543|91942	ANXA4|CD2|CD34|CSF1R|FN1|HADH|RBPJ|IL1RAP|IRS1|ITPR1|PLEK|PPP3CA|PRKCE|PTPRN|RAP1A|S100A8|SLAMF1|SLC2A2|SPTBN1|STXBP3|VSNL1|SCG2|KALRN|IL1RL1|CACNA2D2|EIF2AK3|STXBP5L|CLOCK|RAB10|RAPGEF4|MPC2|FOXP1|RSAD2|NDUFAF2	-1.4	gene_list
GO:0010769	regulation of cell morphogenesis involved in differentiation	-4	2.5	4.5	22795	249	756	21	2.8	0.6	659|998|1141|1600|2043|2335|2803|2932|3987|4131|4976|5362|5530|6092|6281|8997|9839|10611|23043|23105|57142	BMPR2|CDC42|CHRNB2|DAB1|EPHA4|FN1|GOLGA4|GSK3B|LIMS1|MAP1B|OPA1|PLXNA2|PPP3CA|ROBO2|S100A10|KALRN|ZEB2|PDLIM5|TNIK|FSTL4|RTN4	-1.4	gene_list
GO:0032970	regulation of actin filament-based process	-4	2.3	4.4	22795	326	756	25	3.3	0.65	27|118|119|829|1436|2241|4208|4690|5341|5581|5629|5921|6281|6708|6711|7341|9475|10788|23332|23433|23671|50848|56203|130271|253260	ABL2|ADD1|ADD2|CAPZA1|CSF1R|FER|MEF2C|NCK1|PLEK|PRKCE|PROX1|RASA1|S100A10|SPTA1|SPTBN1|SUMO1|ROCK2|IQGAP2|CLASP1|RHOQ|TMEFF2|F11R|LMOD3|PLEKHH2|RICTOR	-1.4	gene_list
GO:1901879	regulation of protein depolymerization	-4	4.3	5.1	22795	70	756	10	1.3	0.42	118|119|324|829|5341|6708|6711|23332|56203|130271	ADD1|ADD2|APC|CAPZA1|PLEK|SPTA1|SPTBN1|CLASP1|LMOD3|PLEKHH2	-1.4	gene_list
GO:1901880	negative regulation of protein depolymerization	-4	4.8	5.3	22795	57	756	9	1.2	0.39	118|119|324|829|6708|6711|23332|56203|130271	ADD1|ADD2|APC|CAPZA1|SPTA1|SPTBN1|CLASP1|LMOD3|PLEKHH2	-1.4	gene_list
GO:0043244	regulation of protein complex disassembly	-4	3.9	5	22795	84	756	11	1.5	0.44	118|119|324|829|2107|5341|6708|6711|23332|56203|130271	ADD1|ADD2|APC|CAPZA1|ETF1|PLEK|SPTA1|SPTBN1|CLASP1|LMOD3|PLEKHH2	-1.4	gene_list
GO:0016358	dendrite development	-4	2.8	4.6	22795	197	756	18	2.4	0.55	378|473|998|1141|1496|1600|2043|3556|4131|4208|4976|5530|8997|10611|23043|23105|23380|57498	ARF4|RERE|CDC42|CHRNB2|CTNNA2|DAB1|EPHA4|IL1RAP|MAP1B|MEF2C|OPA1|PPP3CA|KALRN|PDLIM5|TNIK|FSTL4|SRGAP2|KIDINS220	-1.4	gene_list
GO:1902580	single-organism cellular localization	-4	1.7	4.1	22795	911	756	52	6.9	0.92	473|914|998|1794|2241|2533|2803|2932|3064|4131|4976|5357|5530|5581|5906|6281|6342|6711|7029|7159|8394|8546|8832|8997|9372|9475|9783|9829|10018|10087|10267|10791|10890|11124|23043|23114|23291|23433|26060|50848|51194|51735|54874|55212|55705|57560|64801|66008|117178|127833|163882|255928	RERE|CD2|CDC42|DOCK2|FER|FYB|GOLGA4|GSK3B|HTT|MAP1B|OPA1|PLS1|PPP3CA|PRKCE|RAP1A|S100A10|SCP2|SPTBN1|TFDP2|TP53BP2|PIP5K1A|AP3B1|CD84|KALRN|ZFYVE9|ROCK2|RIMS3|DNAJC6|BCL2L11|COL4A3BP|RAMP1|VAMP5|RAB10|FAF1|TNIK|NFASC|FBXW11|RHOQ|APPL1|F11R|IPO11|RAPGEF6|FNBP1L|BBS7|IPO9|IFT80|ARV1|TRAK2|SSX2IP|SYT2|CNST|SYT14	-1.4	gene_list
GO:0072659	protein localization to plasma membrane	-4	2.7	4.5	22795	215	756	19	2.5	0.57	2533|2803|5357|5581|6281|6711|8394|8997|9475|10267|10791|10890|23043|23114|23433|26060|50848|51735|163882	FYB|GOLGA4|PLS1|PRKCE|S100A10|SPTBN1|PIP5K1A|KALRN|ROCK2|RAMP1|VAMP5|RAB10|TNIK|NFASC|RHOQ|APPL1|F11R|RAPGEF6|CNST	-1.4	gene_list
GO:1990778	protein localization to cell periphery	-3.9	2.6	4.5	22795	234	756	20	2.6	0.58	2533|2803|5357|5581|6281|6711|8394|8997|9475|10267|10791|10890|23043|23114|23433|26060|50848|51735|54585|163882	FYB|GOLGA4|PLS1|PRKCE|S100A10|SPTBN1|PIP5K1A|KALRN|ROCK2|RAMP1|VAMP5|RAB10|TNIK|NFASC|RHOQ|APPL1|F11R|RAPGEF6|LZTFL1|CNST	-1.4	gene_list
GO:0009306	protein secretion	-3.9	2	4.2	22795	474	756	32	4.2	0.73	307|914|947|1436|2335|3033|3516|3556|3667|3708|5341|5530|5581|5798|5906|6504|6514|6711|6814|7447|7857|9173|9254|9451|9515|9575|10890|11069|25874|27086|91543|91942	ANXA4|CD2|CD34|CSF1R|FN1|HADH|RBPJ|IL1RAP|IRS1|ITPR1|PLEK|PPP3CA|PRKCE|PTPRN|RAP1A|SLAMF1|SLC2A2|SPTBN1|STXBP3|VSNL1|SCG2|IL1RL1|CACNA2D2|EIF2AK3|STXBP5L|CLOCK|RAB10|RAPGEF4|MPC2|FOXP1|RSAD2|NDUFAF2	-1.4	gene_list
GO:0018105	peptidyl-serine phosphorylation	-3.9	2.4	4.4	22795	274	756	22	2.9	0.61	998|1452|2932|4690|5334|5581|5586|7048|7444|8412|9451|11235|23139|23228|27347|51719|55351|57600|64754|96459|253260|375449	CDC42|CSNK1A1|GSK3B|NCK1|PLCL1|PRKCE|PKN2|TGFBR2|VRK2|BCAR3|EIF2AK3|PDCD10|MAST2|PLCL2|STK39|CAB39|STK32B|FNIP2|SMYD3|FNIP1|RICTOR|MAST4	-1.4	gene_list
GO:0008154	actin polymerization or depolymerization	-3.9	2.8	4.5	22795	183	756	17	2.2	0.54	118|119|829|1729|2241|4690|5341|5581|5921|6708|6711|7456|10487|10788|56203|130271|253260	ADD1|ADD2|CAPZA1|DIAPH1|FER|NCK1|PLEK|PRKCE|RASA1|SPTA1|SPTBN1|WIPF1|CAP1|IQGAP2|LMOD3|PLEKHH2|RICTOR	-1.4	gene_list
GO:0016337	single organismal cell-cell adhesion	-3.9	1.9	4.2	22795	582	756	37	4.9	0.78	90|914|940|947|998|1496|1600|2241|3707|4179|4690|5291|5341|5724|5788|6279|6504|6708|6814|7048|8546|8613|23114|23240|23657|26999|51176|54751|55083|57669|84059|84466|84524|149233|201627|253260|257194	ACVR1|CD2|CD28|CD34|CDC42|CTNNA2|DAB1|FER|ITPKB|CD46|NCK1|PIK3CB|PLEK|PTAFR|PTPRC|S100A8|SLAMF1|SPTA1|STXBP3|TGFBR2|AP3B1|PLPP3|NFASC|KIAA0922|SLC7A11|CYFIP2|LEF1|FBLIM1|KIF26B|EPB41L5|ADGRV1|MEGF10|ZC3H8|IL23R|DENND6A|RICTOR|NEGR1	-1.4	gene_list
GO:0031532	actin cytoskeleton reorganization	-3.9	3.8	4.9	22795	87	756	11	1.5	0.44	27|1436|2241|5341|8394|8476|9855|23043|50848|253260|285527	ABL2|CSF1R|FER|PLEK|PIP5K1A|CDC42BPA|FARP2|TNIK|F11R|RICTOR|FRYL	-1.3	gene_list
GO:0043242	negative regulation of protein complex disassembly	-3.8	4.5	5.1	22795	60	756	9	1.2	0.39	118|119|324|829|6708|6711|23332|56203|130271	ADD1|ADD2|APC|CAPZA1|SPTA1|SPTBN1|CLASP1|LMOD3|PLEKHH2	-1.3	gene_list
GO:0002366	leukocyte activation involved in immune response	-3.8	1.8	4.1	22795	675	756	41	5.4	0.82	940|963|1378|1520|1729|1794|2241|4179|4311|4853|5269|5284|5581|5707|5724|5788|5906|6279|6504|6814|7520|8514|8804|8832|10213|10487|10788|10890|23114|23200|23228|23352|25852|27086|51176|51719|57554|84418|114836|149233|200558	CD28|CD53|CR1|CTSS|DIAPH1|DOCK2|FER|CD46|MME|NOTCH2|SERPINB6|PIGR|PRKCE|PSMD1|PTAFR|PTPRC|RAP1A|S100A8|SLAMF1|STXBP3|XRCC5|KCNAB2|CREG1|CD84|PSMD14|CAP1|IQGAP2|RAB10|NFASC|ATP11B|PLCL2|UBR4|ARMC8|FOXP1|LEF1|CAB39|LRRC7|CYSTM1|SLAMF6|IL23R|APLF	-1.3	gene_list
GO:0002263	cell activation involved in immune response	-3.8	1.8	4	22795	677	756	41	5.4	0.82	940|963|1378|1520|1729|1794|2241|4179|4311|4853|5269|5284|5581|5707|5724|5788|5906|6279|6504|6814|7520|8514|8804|8832|10213|10487|10788|10890|23114|23200|23228|23352|25852|27086|51176|51719|57554|84418|114836|149233|200558	CD28|CD53|CR1|CTSS|DIAPH1|DOCK2|FER|CD46|MME|NOTCH2|SERPINB6|PIGR|PRKCE|PSMD1|PTAFR|PTPRC|RAP1A|S100A8|SLAMF1|STXBP3|XRCC5|KCNAB2|CREG1|CD84|PSMD14|CAP1|IQGAP2|RAB10|NFASC|ATP11B|PLCL2|UBR4|ARMC8|FOXP1|LEF1|CAB39|LRRC7|CYSTM1|SLAMF6|IL23R|APLF	-1.3	gene_list
GO:0045666	positive regulation of neuron differentiation	-3.8	2.3	4.2	22795	318	756	24	3.2	0.64	27|659|1600|2043|2335|2803|2932|3556|4131|4208|4690|4976|5629|5906|6092|8648|8997|9839|57498|57554|81545|127833|257194|339479	ABL2|BMPR2|DAB1|EPHA4|FN1|GOLGA4|GSK3B|IL1RAP|MAP1B|MEF2C|NCK1|OPA1|PROX1|RAP1A|ROBO2|NCOA1|KALRN|ZEB2|KIDINS220|LRRC7|FBXO38|SYT2|NEGR1|BRINP3	-1.3	gene_list
GO:0031346	positive regulation of cell projection organization	-3.8	2.3	4.2	22795	318	756	24	3.2	0.64	27|324|659|998|2043|2335|2803|2932|3064|3556|4131|4690|4976|5906|6092|8997|9839|23433|54874|57498|57554|81545|127833|257194	ABL2|APC|BMPR2|CDC42|EPHA4|FN1|GOLGA4|GSK3B|HTT|IL1RAP|MAP1B|NCK1|OPA1|RAP1A|ROBO2|KALRN|ZEB2|RHOQ|FNBP1L|KIDINS220|LRRC7|FBXO38|SYT2|NEGR1	-1.3	gene_list
GO:0051493	regulation of cytoskeleton organization	-3.7	2.1	4.1	22795	420	756	29	3.8	0.7	27|118|119|324|829|1436|2241|4208|4690|5341|5581|5629|5921|6279|6281|6708|6711|7514|9475|10788|23332|23433|23671|25932|50848|56203|60312|130271|253260	ABL2|ADD1|ADD2|APC|CAPZA1|CSF1R|FER|MEF2C|NCK1|PLEK|PRKCE|PROX1|RASA1|S100A8|S100A10|SPTA1|SPTBN1|XPO1|ROCK2|IQGAP2|CLASP1|RHOQ|TMEFF2|CLIC4|F11R|LMOD3|AFAP1|PLEKHH2|RICTOR	-1.3	gene_list
GO:0010975	regulation of neuron projection development	-3.7	2.1	4.2	22795	400	756	28	3.7	0.69	27|659|1141|1600|2043|2335|2803|2932|3556|4131|4208|4690|4976|5362|5530|5906|6092|8997|9839|10611|23043|23105|57142|57498|57554|81545|127833|257194	ABL2|BMPR2|CHRNB2|DAB1|EPHA4|FN1|GOLGA4|GSK3B|IL1RAP|MAP1B|MEF2C|NCK1|OPA1|PLXNA2|PPP3CA|RAP1A|ROBO2|KALRN|ZEB2|PDLIM5|TNIK|FSTL4|RTN4|KIDINS220|LRRC7|FBXO38|SYT2|NEGR1	-1.3	gene_list
ko04666	Fc gamma R-mediated phagocytosis	-3.7	3.6	4.7	22795	91	756	11	1.5	0.44	998|1794|2209|3635|5291|5321|5581|5788|8394|8503|8613	CDC42|DOCK2|FCGR1A|INPP5D|PIK3CB|PLA2G4A|PRKCE|PTPRC|PIP5K1A|PIK3R3|PLPP3	-1.2	gene_list
hsa04666	Fc gamma R-mediated phagocytosis	-3.7	3.6	4.7	22795	91	756	11	1.5	0.44	998|1794|2209|3635|5291|5321|5581|5788|8394|8503|8613	CDC42|DOCK2|FCGR1A|INPP5D|PIK3CB|PLA2G4A|PRKCE|PTPRC|PIP5K1A|PIK3R3|PLPP3	-1.2	gene_list
GO:0021932	hindbrain radial glia guided cell migration	-3.7	12	6.5	22795	10	756	4	0.53	0.26	473|1496|1600|51176	RERE|CTNNA2|DAB1|LEF1	-1.2	gene_list
GO:0030834	regulation of actin filament depolymerization	-3.7	4.8	5	22795	50	756	8	1.1	0.37	118|119|829|5341|6708|6711|56203|130271	ADD1|ADD2|CAPZA1|PLEK|SPTA1|SPTBN1|LMOD3|PLEKHH2	-1.2	gene_list
GO:0051048	negative regulation of secretion	-3.7	2.7	4.3	22795	191	756	17	2.2	0.54	307|947|2335|3033|3667|5530|5733|5906|6504|6814|7447|8832|8997|9515|27347|91543|91942	ANXA4|CD34|FN1|HADH|IRS1|PPP3CA|PTGER3|RAP1A|SLAMF1|STXBP3|VSNL1|CD84|KALRN|STXBP5L|STK39|RSAD2|NDUFAF2	-1.2	gene_list
GO:0098609	cell-cell adhesion	-3.6	1.7	3.9	22795	778	756	45	6	0.86	90|914|940|947|998|1496|1600|1951|2241|3707|4179|4690|5291|5341|5724|5788|6092|6279|6504|6708|6814|7048|8546|8613|8832|10611|10890|23114|23240|23284|23657|26999|51176|54751|54798|55083|57669|57863|84059|84466|84524|149233|201627|253260|257194	ACVR1|CD2|CD28|CD34|CDC42|CTNNA2|DAB1|CELSR3|FER|ITPKB|CD46|NCK1|PIK3CB|PLEK|PTAFR|PTPRC|ROBO2|S100A8|SLAMF1|SPTA1|STXBP3|TGFBR2|AP3B1|PLPP3|CD84|PDLIM5|RAB10|NFASC|KIAA0922|ADGRL3|SLC7A11|CYFIP2|LEF1|FBLIM1|DCHS2|KIF26B|EPB41L5|CADM3|ADGRV1|MEGF10|ZC3H8|IL23R|DENND6A|RICTOR|NEGR1	-1.2	gene_list
GO:0018209	peptidyl-serine modification	-3.6	2.3	4.1	22795	287	756	22	2.9	0.61	998|1452|2932|4690|5334|5581|5586|7048|7444|8412|9451|11235|23139|23228|27347|51719|55351|57600|64754|96459|253260|375449	CDC42|CSNK1A1|GSK3B|NCK1|PLCL1|PRKCE|PKN2|TGFBR2|VRK2|BCAR3|EIF2AK3|PDCD10|MAST2|PLCL2|STK39|CAB39|STK32B|FNIP2|SMYD3|FNIP1|RICTOR|MAST4	-1.2	gene_list
GO:0051261	protein depolymerization	-3.6	3.6	4.6	22795	93	756	11	1.5	0.44	118|119|324|829|5341|6708|6711|9829|23332|56203|130271	ADD1|ADD2|APC|CAPZA1|PLEK|SPTA1|SPTBN1|DNAJC6|CLASP1|LMOD3|PLEKHH2	-1.2	gene_list
GO:0098656	anion transmembrane transport	-3.6	2.4	4.2	22795	268	756	21	2.8	0.6	1182|2565|2566|2741|5724|6533|8647|9213|9635|10057|23155|23507|23657|25874|25932|27347|55144|57709|84230|84561|206358	CLCN3|GABRG1|GABRG2|GLRA1|PTAFR|SLC6A6|ABCB11|XPR1|CLCA2|ABCC5|CLCC1|LRRC8B|SLC7A11|MPC2|CLIC4|STK39|LRRC8D|SLC7A14|LRRC8C|SLC12A8|SLC36A1	-1.2	gene_list
GO:0030217	T cell differentiation	-3.6	2.6	4.2	22795	212	756	18	2.4	0.55	399|914|940|1794|3707|3953|4179|5788|7048|8546|23240|27086|51176|79840|84524|91543|114836|149233	RHOH|CD2|CD28|DOCK2|ITPKB|LEPR|CD46|PTPRC|TGFBR2|AP3B1|KIAA0922|FOXP1|LEF1|NHEJ1|ZC3H8|RSAD2|SLAMF6|IL23R	-1.2	gene_list
GO:0007409	axonogenesis	-3.6	2	4	22795	431	756	29	3.8	0.7	659|1141|1436|1496|1600|1951|2043|2335|2803|2932|4131|5291|5362|6092|6708|6711|7155|8633|9839|10890|23032|23105|23114|23334|57142|57556|57679|84570|90249	BMPR2|CHRNB2|CSF1R|CTNNA2|DAB1|CELSR3|EPHA4|FN1|GOLGA4|GSK3B|MAP1B|PIK3CB|PLXNA2|ROBO2|SPTA1|SPTBN1|TOP2B|UNC5C|ZEB2|RAB10|USP33|FSTL4|NFASC|SZT2|RTN4|SEMA6A|ALS2|COL25A1|UNC5A	-1.2	gene_list
GO:0043254	regulation of protein complex assembly	-3.6	2.1	4	22795	369	756	26	3.4	0.66	118|119|829|998|2241|2932|4286|4690|5341|5581|5601|5921|6708|6711|7341|9855|10018|10788|10923|11124|23332|54751|56203|57600|96459|253260	ADD1|ADD2|CAPZA1|CDC42|FER|GSK3B|MITF|NCK1|PLEK|PRKCE|MAPK9|RASA1|SPTA1|SPTBN1|SUMO1|FARP2|BCL2L11|IQGAP2|SUB1|FAF1|CLASP1|FBLIM1|LMOD3|FNIP2|FNIP1|RICTOR	-1.2	gene_list
GO:0022603	regulation of anatomical structure morphogenesis	-3.5	1.7	3.8	22795	927	756	51	6.7	0.91	90|659|947|963|998|1141|1436|1452|1600|1729|1951|2043|2335|2803|2932|3516|3987|4131|4208|4976|5362|5530|5629|5707|5906|5921|6092|6281|6672|6708|7048|7444|8997|9202|9475|9839|10213|10611|11235|23043|23105|23332|23433|27086|54751|55294|55843|56990|57142|57471|127833	ACVR1|BMPR2|CD34|CD53|CDC42|CHRNB2|CSF1R|CSNK1A1|DAB1|DIAPH1|CELSR3|EPHA4|FN1|GOLGA4|GSK3B|RBPJ|LIMS1|MAP1B|MEF2C|OPA1|PLXNA2|PPP3CA|PROX1|PSMD1|RAP1A|RASA1|ROBO2|S100A10|SP100|SPTA1|TGFBR2|VRK2|KALRN|ZMYM4|ROCK2|ZEB2|PSMD14|PDLIM5|PDCD10|TNIK|FSTL4|CLASP1|RHOQ|FOXP1|FBLIM1|FBXW7|ARHGAP15|CDC42SE2|RTN4|ERMN|SYT2	-1.2	gene_list
GO:0030073	insulin secretion	-3.5	2.6	4.2	22795	196	756	17	2.2	0.54	3033|3667|3708|5530|5581|5798|5906|6514|6814|7447|9254|9451|9515|9575|11069|25874|91942	HADH|IRS1|ITPR1|PPP3CA|PRKCE|PTPRN|RAP1A|SLC2A2|STXBP3|VSNL1|CACNA2D2|EIF2AK3|STXBP5L|CLOCK|RAPGEF4|MPC2|NDUFAF2	-1.2	gene_list
GO:0002792	negative regulation of peptide secretion	-3.5	3.3	4.4	22795	111	756	12	1.6	0.45	307|947|2335|3033|3667|5530|6504|7447|8997|9515|91543|91942	ANXA4|CD34|FN1|HADH|IRS1|PPP3CA|SLAMF1|VSNL1|KALRN|STXBP5L|RSAD2|NDUFAF2	-1.1	gene_list
GO:0090066	regulation of anatomical structure size	-3.5	2	3.9	22795	436	756	29	3.8	0.7	118|119|659|829|1182|2241|2335|2803|2932|2982|4131|4690|4878|5341|5357|5362|5581|5724|5910|5921|6708|6711|10788|23105|56203|57142|57679|130271|253260	ADD1|ADD2|BMPR2|CAPZA1|CLCN3|FER|FN1|GOLGA4|GSK3B|GUCY1A3|MAP1B|NCK1|NPPA|PLEK|PLS1|PLXNA2|PRKCE|PTAFR|RAP1GDS1|RASA1|SPTA1|SPTBN1|IQGAP2|FSTL4|LMOD3|RTN4|ALS2|PLEKHH2|RICTOR	-1.1	gene_list
GO:0030042	actin filament depolymerization	-3.5	4.6	4.8	22795	53	756	8	1.1	0.37	118|119|829|5341|6708|6711|56203|130271	ADD1|ADD2|CAPZA1|PLEK|SPTA1|SPTBN1|LMOD3|PLEKHH2	-1.1	gene_list
GO:0045597	positive regulation of cell differentiation	-3.5	1.7	3.8	22795	838	756	47	6.2	0.88	27|90|659|685|947|963|998|1496|1600|2043|2335|2803|2932|3516|3556|3570|3635|3707|3987|4090|4124|4131|4179|4208|4690|4976|5601|5629|5906|6092|6281|7048|7520|8546|8648|8997|9794|9839|51176|57498|57554|57669|81545|127833|149233|257194|339479	ABL2|ACVR1|BMPR2|BTC|CD34|CD53|CDC42|CTNNA2|DAB1|EPHA4|FN1|GOLGA4|GSK3B|RBPJ|IL1RAP|IL6R|INPP5D|ITPKB|LIMS1|SMAD5|MAN2A1|MAP1B|CD46|MEF2C|NCK1|OPA1|MAPK9|PROX1|RAP1A|ROBO2|S100A10|TGFBR2|XRCC5|AP3B1|NCOA1|KALRN|MAML1|ZEB2|LEF1|KIDINS220|LRRC7|EPB41L5|FBXO38|SYT2|IL23R|NEGR1|BRINP3	-1.1	gene_list
GO:0021942	radial glia guided migration of Purkinje cell	-3.5	18	7.1	22795	5	756	3	0.4	0.23	473|1496|1600	RERE|CTNNA2|DAB1	-1.1	gene_list
GO:1904885	beta-catenin destruction complex assembly	-3.5	18	7.1	22795	5	756	3	0.4	0.23	324|1452|2932	APC|CSNK1A1|GSK3B	-1.1	gene_list
GO:0045664	regulation of neuron differentiation	-3.5	1.9	3.9	22795	545	756	34	4.5	0.75	27|659|1141|1600|1977|2043|2335|2803|2932|3556|4131|4208|4211|4690|4976|5087|5362|5530|5629|5906|6092|8648|8997|9839|10611|23043|23105|57142|57498|57554|81545|127833|257194|339479	ABL2|BMPR2|CHRNB2|DAB1|EIF4E|EPHA4|FN1|GOLGA4|GSK3B|IL1RAP|MAP1B|MEF2C|MEIS1|NCK1|OPA1|PBX1|PLXNA2|PPP3CA|PROX1|RAP1A|ROBO2|NCOA1|KALRN|ZEB2|PDLIM5|TNIK|FSTL4|RTN4|KIDINS220|LRRC7|FBXO38|SYT2|NEGR1|BRINP3	-1.1	gene_list
R-HSA-5663202	Diseases of signal transduction	-3.4	2.1	3.9	22795	375	756	26	3.4	0.66	324|685|940|1452|2069|2335|2932|3516|3667|5291|5707|5906|5921|7048|8503|8546|8850|9061|9208|9372|9794|10018|10213|55294|55534|253260	APC|BTC|CD28|CSNK1A1|EREG|FN1|GSK3B|RBPJ|IRS1|PIK3CB|PSMD1|RAP1A|RASA1|TGFBR2|PIK3R3|AP3B1|KAT2B|PAPSS1|LRRFIP1|ZFYVE9|MAML1|BCL2L11|PSMD14|FBXW7|MAML3|RICTOR	-1.1	gene_list
GO:0010976	positive regulation of neuron projection development	-3.4	2.4	4.1	22795	236	756	19	2.5	0.57	27|659|2043|2335|2803|2932|3556|4131|4690|4976|5906|6092|8997|9839|57498|57554|81545|127833|257194	ABL2|BMPR2|EPHA4|FN1|GOLGA4|GSK3B|IL1RAP|MAP1B|NCK1|OPA1|RAP1A|ROBO2|KALRN|ZEB2|KIDINS220|LRRC7|FBXO38|SYT2|NEGR1	-1.1	gene_list
GO:0030835	negative regulation of actin filament depolymerization	-3.4	5.1	4.9	22795	41	756	7	0.93	0.35	118|119|829|6708|6711|56203|130271	ADD1|ADD2|CAPZA1|SPTA1|SPTBN1|LMOD3|PLEKHH2	-1.1	gene_list
ko04640	Hematopoietic cell lineage	-3.4	3.4	4.4	22795	97	756	11	1.5	0.44	914|947|1378|1380|1436|2209|2993|3554|3568|3570|4311	CD2|CD34|CR1|CR2|CSF1R|FCGR1A|GYPA|IL1R1|IL5RA|IL6R|MME	-1.1	gene_list
hsa04640	Hematopoietic cell lineage	-3.4	3.4	4.4	22795	97	756	11	1.5	0.44	914|947|1378|1380|1436|2209|2993|3554|3568|3570|4311	CD2|CD34|CR1|CR2|CSF1R|FCGR1A|GYPA|IL1R1|IL5RA|IL6R|MME	-1.1	gene_list
GO:1902903	regulation of supramolecular fiber organization	-3.4	2.3	4	22795	278	756	21	2.8	0.6	118|119|324|829|2241|4208|4690|5341|5581|5629|5921|6281|6708|6711|9475|10788|23332|23671|56203|130271|253260	ADD1|ADD2|APC|CAPZA1|FER|MEF2C|NCK1|PLEK|PRKCE|PROX1|RASA1|S100A10|SPTA1|SPTBN1|ROCK2|IQGAP2|CLASP1|TMEFF2|LMOD3|PLEKHH2|RICTOR	-1.1	gene_list
GO:0090278	negative regulation of peptide hormone secretion	-3.4	5	4.8	22795	42	756	7	0.93	0.35	3033|3667|5530|7447|8997|9515|91942	HADH|IRS1|PPP3CA|VSNL1|KALRN|STXBP5L|NDUFAF2	-1.1	gene_list
R-HSA-422475	Axon guidance	-3.4	1.8	3.8	22795	573	756	35	4.6	0.76	27|685|998|2043|2069|2335|2932|3568|3667|4690|5291|5362|5707|5788|5906|5921|6092|6708|6711|7204|8503|8633|8997|9475|9855|10213|10487|11221|23114|23332|57113|57556|90249|200734|284656	ABL2|BTC|CDC42|EPHA4|EREG|FN1|GSK3B|IL5RA|IRS1|NCK1|PIK3CB|PLXNA2|PSMD1|PTPRC|RAP1A|RASA1|ROBO2|SPTA1|SPTBN1|TRIO|PIK3R3|UNC5C|KALRN|ROCK2|FARP2|PSMD14|CAP1|DUSP10|NFASC|CLASP1|TRPC7|SEMA6A|UNC5A|SPRED2|EPHA10	-1.1	gene_list
GO:0002768	immune response-regulating cell surface receptor signaling pathway	-3.3	2	3.8	22795	445	756	29	3.8	0.7	940|998|1378|1380|2209|2210|2241|2533|3635|4208|4690|5284|5291|5359|5530|5581|5601|5707|5788|5906|7006|7456|10213|23228|23291|26999|57181|148823|163486	CD28|CDC42|CR1|CR2|FCGR1A|FCGR1B|FER|FYB|INPP5D|MEF2C|NCK1|PIGR|PIK3CB|PLSCR1|PPP3CA|PRKCE|MAPK9|PSMD1|PTPRC|RAP1A|TEC|WIPF1|PSMD14|PLCL2|FBXW11|CYFIP2|SLC39A10|GCSAML|DENND1B	-1	gene_list
GO:0010770	positive regulation of cell morphogenesis involved in differentiation	-3.3	2.9	4.2	22795	133	756	13	1.7	0.47	659|998|2043|2335|2803|2932|3987|4131|4976|6092|6281|8997|9839	BMPR2|CDC42|EPHA4|FN1|GOLGA4|GSK3B|LIMS1|MAP1B|OPA1|ROBO2|S100A10|KALRN|ZEB2	-1	gene_list
GO:0002791	regulation of peptide secretion	-3.3	2	3.8	22795	407	756	27	3.6	0.67	307|914|947|1436|2335|3033|3556|3667|3708|5530|5581|5906|6279|6504|6514|6711|7447|8997|9173|9254|9515|9575|11069|25874|27086|91543|91942	ANXA4|CD2|CD34|CSF1R|FN1|HADH|IL1RAP|IRS1|ITPR1|PPP3CA|PRKCE|RAP1A|S100A8|SLAMF1|SLC2A2|SPTBN1|VSNL1|KALRN|IL1RL1|CACNA2D2|STXBP5L|CLOCK|RAPGEF4|MPC2|FOXP1|RSAD2|NDUFAF2	-0.98	gene_list
GO:1903531	negative regulation of secretion by cell	-3.3	2.7	4	22795	170	756	15	2	0.51	307|947|2335|3033|3667|5530|5906|6504|6814|7447|8832|8997|9515|91543|91942	ANXA4|CD34|FN1|HADH|IRS1|PPP3CA|RAP1A|SLAMF1|STXBP3|VSNL1|CD84|KALRN|STXBP5L|RSAD2|NDUFAF2	-0.98	gene_list
R-HSA-376176	Signaling by Robo receptor	-3.2	5.7	4.9	22795	32	756	6	0.79	0.32	27|998|4690|6092|10487|23332	ABL2|CDC42|NCK1|ROBO2|CAP1|CLASP1	-0.98	gene_list
GO:0051046	regulation of secretion	-3.2	1.7	3.6	22795	673	756	39	5.2	0.8	307|914|947|1141|1436|2241|2335|3033|3556|3667|3708|4208|5530|5581|5724|5733|5906|6279|6504|6514|6711|6814|7447|8832|8997|9173|9254|9515|9575|9783|11069|23332|25874|27086|27347|91543|91942|127833|255928	ANXA4|CD2|CD34|CHRNB2|CSF1R|FER|FN1|HADH|IL1RAP|IRS1|ITPR1|MEF2C|PPP3CA|PRKCE|PTAFR|PTGER3|RAP1A|S100A8|SLAMF1|SLC2A2|SPTBN1|STXBP3|VSNL1|CD84|KALRN|IL1RL1|CACNA2D2|STXBP5L|CLOCK|RIMS3|RAPGEF4|CLASP1|MPC2|FOXP1|STK39|RSAD2|NDUFAF2|SYT2|SYT14	-0.98	gene_list
GO:0010720	positive regulation of cell development	-3.2	1.9	3.7	22795	451	756	29	3.8	0.7	27|659|998|1600|2043|2335|2803|2932|3556|3987|4124|4131|4208|4690|4976|5629|5906|6092|6281|7520|8648|8997|9839|57498|57554|81545|127833|257194|339479	ABL2|BMPR2|CDC42|DAB1|EPHA4|FN1|GOLGA4|GSK3B|IL1RAP|LIMS1|MAN2A1|MAP1B|MEF2C|NCK1|OPA1|PROX1|RAP1A|ROBO2|S100A10|XRCC5|NCOA1|KALRN|ZEB2|KIDINS220|LRRC7|FBXO38|SYT2|NEGR1|BRINP3	-0.98	gene_list
R-HSA-177929	Signaling by EGFR	-3.2	2	3.7	22795	369	756	25	3.3	0.65	685|940|998|2060|2069|2335|2932|3568|3667|3708|5291|5581|5707|5906|5921|6708|6711|8394|8503|10213|10254|11221|192669|200734|253260	BTC|CD28|CDC42|EPS15|EREG|FN1|GSK3B|IL5RA|IRS1|ITPR1|PIK3CB|PRKCE|PSMD1|RAP1A|RASA1|SPTA1|SPTBN1|PIP5K1A|PIK3R3|PSMD14|STAM2|DUSP10|AGO3|SPRED2|RICTOR	-0.94	gene_list
GO:0060839	endothelial cell fate commitment	-3.2	15	6.4	22795	6	756	3	0.4	0.23	90|3516|5629	ACVR1|RBPJ|PROX1	-0.93	gene_list
GO:0071786	endoplasmic reticulum tubular network organization	-3.2	9.3	5.5	22795	13	756	4	0.53	0.26	10890|57142|65055|80856	RAB10|RTN4|REEP1|LNPK	-0.93	gene_list
R-HSA-2197563	NOTCH2 intracellular domain regulates transcription	-3.2	9.3	5.5	22795	13	756	4	0.53	0.26	3516|4853|9794|55534	RBPJ|NOTCH2|MAML1|MAML3	-0.93	gene_list
GO:0050769	positive regulation of neurogenesis	-3.2	2	3.7	22795	392	756	26	3.4	0.66	27|659|1600|2043|2335|2803|2932|3556|4124|4131|4208|4690|4976|5629|5906|6092|7520|8648|8997|9839|57498|57554|81545|127833|257194|339479	ABL2|BMPR2|DAB1|EPHA4|FN1|GOLGA4|GSK3B|IL1RAP|MAN2A1|MAP1B|MEF2C|NCK1|OPA1|PROX1|RAP1A|ROBO2|XRCC5|NCOA1|KALRN|ZEB2|KIDINS220|LRRC7|FBXO38|SYT2|NEGR1|BRINP3	-0.92	gene_list
GO:0060284	regulation of cell development	-3.2	1.7	3.5	22795	773	756	43	5.7	0.84	27|659|998|1141|1600|1977|2043|2335|2803|2932|3556|3987|4124|4131|4208|4211|4690|4976|5087|5362|5530|5629|5906|6092|6281|7520|8648|8997|9475|9575|9839|10611|11221|23043|23105|23380|57142|57498|57554|81545|127833|257194|339479	ABL2|BMPR2|CDC42|CHRNB2|DAB1|EIF4E|EPHA4|FN1|GOLGA4|GSK3B|IL1RAP|LIMS1|MAN2A1|MAP1B|MEF2C|MEIS1|NCK1|OPA1|PBX1|PLXNA2|PPP3CA|PROX1|RAP1A|ROBO2|S100A10|XRCC5|NCOA1|KALRN|ROCK2|CLOCK|ZEB2|PDLIM5|DUSP10|TNIK|FSTL4|SRGAP2|RTN4|KIDINS220|LRRC7|FBXO38|SYT2|NEGR1|BRINP3	-0.92	gene_list
GO:0044089	positive regulation of cellular component biogenesis	-3.1	1.9	3.7	22795	457	756	29	3.8	0.7	324|998|2241|2932|3064|3556|3987|4286|4690|5341|5581|5601|5629|6281|7341|10018|10788|10923|11124|23284|23332|23433|53407|54874|57472|57600|57669|96459|253260	APC|CDC42|FER|GSK3B|HTT|IL1RAP|LIMS1|MITF|NCK1|PLEK|PRKCE|MAPK9|PROX1|S100A10|SUMO1|BCL2L11|IQGAP2|SUB1|FAF1|ADGRL3|CLASP1|RHOQ|STX18|FNBP1L|CNOT6|FNIP2|EPB41L5|FNIP1|RICTOR	-0.92	gene_list
GO:0050709	negative regulation of protein secretion	-3.1	3.2	4.1	22795	105	756	11	1.5	0.44	307|947|2335|3033|3667|5530|6504|7447|9515|91543|91942	ANXA4|CD34|FN1|HADH|IRS1|PPP3CA|SLAMF1|VSNL1|STXBP5L|RSAD2|NDUFAF2	-0.92	gene_list
GO:0030010	establishment of cell polarity	-3.1	3.2	4.1	22795	105	756	11	1.5	0.44	1794|3064|4131|4134|9475|10806|10890|23150|23332|55083|253260	DOCK2|HTT|MAP1B|MAP4|ROCK2|SDCCAG8|RAB10|FRMD4B|CLASP1|KIF26B|RICTOR	-0.92	gene_list
ko04930	Type II diabetes mellitus	-3.1	4.6	4.5	22795	46	756	7	0.93	0.35	3099|3667|5291|5581|5601|6514|8503	HK2|IRS1|PIK3CB|PRKCE|MAPK9|SLC2A2|PIK3R3	-0.92	gene_list
hsa04930	Type II diabetes mellitus	-3.1	4.6	4.5	22795	46	756	7	0.93	0.35	3099|3667|5291|5581|5601|6514|8503	HK2|IRS1|PIK3CB|PRKCE|MAPK9|SLC2A2|PIK3R3	-0.92	gene_list
GO:0008206	bile acid metabolic process	-3.1	4.6	4.5	22795	46	756	7	0.93	0.35	5629|6342|8309|8647|64801|114880|114883	PROX1|SCP2|ACOX2|ABCB11|ARV1|OSBPL6|OSBPL9	-0.92	gene_list
GO:0090002	establishment of protein localization to plasma membrane	-3.1	2.8	4	22795	139	756	13	1.7	0.47	2803|5357|6281|6711|8394|9475|10791|10890|23114|23433|26060|50848|163882	GOLGA4|PLS1|S100A10|SPTBN1|PIP5K1A|ROCK2|VAMP5|RAB10|NFASC|RHOQ|APPL1|F11R|CNST	-0.92	gene_list
GO:0002764	immune response-regulating signaling pathway	-3.1	1.8	3.6	22795	593	756	35	4.6	0.76	940|998|1378|1380|1520|2209|2210|2241|2533|3635|4208|4690|5284|5291|5359|5530|5581|5601|5707|5788|5906|6279|7006|7456|9698|10213|23228|23291|26999|55914|57115|57181|91543|148823|163486	CD28|CDC42|CR1|CR2|CTSS|FCGR1A|FCGR1B|FER|FYB|INPP5D|MEF2C|NCK1|PIGR|PIK3CB|PLSCR1|PPP3CA|PRKCE|MAPK9|PSMD1|PTPRC|RAP1A|S100A8|TEC|WIPF1|PUM1|PSMD14|PLCL2|FBXW11|CYFIP2|ERBIN|PGLYRP4|SLC39A10|RSAD2|GCSAML|DENND1B	-0.91	gene_list
ko05210	Colorectal cancer	-3.1	4	4.3	22795	60	756	8	1.1	0.37	324|2932|5291|5601|7048|8503|26060|51176	APC|GSK3B|PIK3CB|MAPK9|TGFBR2|PIK3R3|APPL1|LEF1	-0.91	gene_list
hsa05210	Colorectal cancer	-3.1	4	4.3	22795	60	756	8	1.1	0.37	324|2932|5291|5601|7048|8503|26060|51176	APC|GSK3B|PIK3CB|MAPK9|TGFBR2|PIK3R3|APPL1|LEF1	-0.91	gene_list
R-HSA-192105	Synthesis of bile acids and bile salts	-3.1	5.3	4.7	22795	34	756	6	0.79	0.32	6342|8309|8647|8648|114880|114883	SCP2|ACOX2|ABCB11|NCOA1|OSBPL6|OSBPL9	-0.91	gene_list
GO:0070201	regulation of establishment of protein localization	-3.1	1.7	3.5	22795	802	756	44	5.8	0.85	307|914|947|998|1436|2335|2932|3033|3556|3667|3708|5174|5357|5530|5581|5906|6504|6514|6672|6711|7029|7159|7447|7514|9173|9254|9515|9575|9917|10018|11069|11124|23291|23433|25874|26060|27086|55294|55486|55733|57669|91543|91942|163882	ANXA4|CD2|CD34|CDC42|CSF1R|FN1|GSK3B|HADH|IL1RAP|IRS1|ITPR1|PDZK1|PLS1|PPP3CA|PRKCE|RAP1A|SLAMF1|SLC2A2|SP100|SPTBN1|TFDP2|TP53BP2|VSNL1|XPO1|IL1RL1|CACNA2D2|STXBP5L|CLOCK|FAM20B|BCL2L11|RAPGEF4|FAF1|FBXW11|RHOQ|MPC2|APPL1|FOXP1|FBXW7|PARL|HHAT|EPB41L5|RSAD2|NDUFAF2|CNST	-0.91	gene_list
GO:0048639	positive regulation of developmental growth	-3.1	2.7	3.9	22795	158	756	14	1.9	0.49	659|2335|2803|2932|3516|4131|4208|5357|5629|6531|7048|9254|25836|127833	BMPR2|FN1|GOLGA4|GSK3B|RBPJ|MAP1B|MEF2C|PLS1|PROX1|SLC6A3|TGFBR2|CACNA2D2|NIPBL|SYT2	-0.91	gene_list
R-HSA-1912422	Pre-NOTCH Expression and Processing	-3.1	4.5	4.4	22795	47	756	7	0.93	0.35	3516|4853|7029|8850|9794|55534|192669	RBPJ|NOTCH2|TFDP2|KAT2B|MAML1|MAML3|AGO3	-0.89	gene_list
GO:0050767	regulation of neurogenesis	-3.1	1.7	3.5	22795	665	756	38	5	0.79	27|659|1141|1600|1977|2043|2335|2803|2932|3556|4124|4131|4208|4211|4690|4976|5087|5362|5530|5629|5906|6092|7520|8648|8997|9839|10611|11221|23043|23105|23380|57142|57498|57554|81545|127833|257194|339479	ABL2|BMPR2|CHRNB2|DAB1|EIF4E|EPHA4|FN1|GOLGA4|GSK3B|IL1RAP|MAN2A1|MAP1B|MEF2C|MEIS1|NCK1|OPA1|PBX1|PLXNA2|PPP3CA|PROX1|RAP1A|ROBO2|XRCC5|NCOA1|KALRN|ZEB2|PDLIM5|DUSP10|TNIK|FSTL4|SRGAP2|RTN4|KIDINS220|LRRC7|FBXO38|SYT2|NEGR1|BRINP3	-0.89	gene_list
R-HSA-2454202	Fc epsilon receptor (FCERI) signaling	-3.1	2	3.6	22795	377	756	25	3.3	0.65	685|940|2069|2335|2932|3568|3667|3708|5291|5530|5601|5707|5906|5921|6708|6711|7006|8394|8503|10213|11221|23291|192669|200734|253260	BTC|CD28|EREG|FN1|GSK3B|IL5RA|IRS1|ITPR1|PIK3CB|PPP3CA|MAPK9|PSMD1|RAP1A|RASA1|SPTA1|SPTBN1|TEC|PIP5K1A|PIK3R3|PSMD14|DUSP10|FBXW11|AGO3|SPRED2|RICTOR	-0.89	gene_list
GO:0007417	central nervous system development	-3	1.6	3.4	22795	901	756	48	6.3	0.89	205|238|378|473|659|998|1141|1436|1496|1600|1767|2043|2932|3362|3516|4208|4724|5362|5629|6092|6279|6531|6814|7048|7155|7520|7881|8289|8613|8633|8648|8891|9095|9839|10018|11221|23314|23334|23380|23657|25836|51176|55212|55219|57142|79840|84002|166378	AK4|ALK|ARF4|RERE|BMPR2|CDC42|CHRNB2|CSF1R|CTNNA2|DAB1|DNAH5|EPHA4|GSK3B|HTR6|RBPJ|MEF2C|NDUFS4|PLXNA2|PROX1|ROBO2|S100A8|SLC6A3|STXBP3|TGFBR2|TOP2B|XRCC5|KCNAB1|ARID1A|PLPP3|UNC5C|NCOA1|EIF2B3|TBX19|ZEB2|BCL2L11|DUSP10|SATB2|SZT2|SRGAP2|SLC7A11|NIPBL|LEF1|BBS7|TMEM57|RTN4|NHEJ1|B3GNT5|SPATA5	-0.89	gene_list
R-HSA-166520	Signalling by NGF	-3	1.9	3.6	22795	486	756	30	4	0.71	685|940|2069|2335|2932|3568|3667|3708|4208|5291|5581|5707|5906|5921|6708|6711|7204|8394|8503|8997|10018|10213|11221|57142|57498|192669|200734|253260|389337|100271715	BTC|CD28|EREG|FN1|GSK3B|IL5RA|IRS1|ITPR1|MEF2C|PIK3CB|PRKCE|PSMD1|RAP1A|RASA1|SPTA1|SPTBN1|TRIO|PIP5K1A|PIK3R3|KALRN|BCL2L11|PSMD14|DUSP10|RTN4|KIDINS220|AGO3|SPRED2|RICTOR|ARHGEF37|ARHGEF33	-0.89	gene_list
GO:0030072	peptide hormone secretion	-3	2.3	3.7	22795	235	756	18	2.4	0.55	3033|3667|3708|5530|5581|5798|5906|6514|6814|7447|8997|9254|9451|9515|9575|11069|25874|91942	HADH|IRS1|ITPR1|PPP3CA|PRKCE|PTPRN|RAP1A|SLC2A2|STXBP3|VSNL1|KALRN|CACNA2D2|EIF2AK3|STXBP5L|CLOCK|RAPGEF4|MPC2|NDUFAF2	-0.89	gene_list
GO:1903530	regulation of secretion by cell	-3	1.7	3.5	22795	621	756	36	4.8	0.77	307|914|947|1141|1436|2241|2335|3033|3556|3667|3708|4208|5530|5581|5724|5906|6504|6514|6711|6814|7447|8832|8997|9173|9254|9515|9575|9783|11069|23332|25874|27086|91543|91942|127833|255928	ANXA4|CD2|CD34|CHRNB2|CSF1R|FER|FN1|HADH|IL1RAP|IRS1|ITPR1|MEF2C|PPP3CA|PRKCE|PTAFR|RAP1A|SLAMF1|SLC2A2|SPTBN1|STXBP3|VSNL1|CD84|KALRN|IL1RL1|CACNA2D2|STXBP5L|CLOCK|RIMS3|RAPGEF4|CLASP1|MPC2|FOXP1|RSAD2|NDUFAF2|SYT2|SYT14	-0.89	gene_list
GO:0008064	regulation of actin polymerization or depolymerization	-3	2.6	3.9	22795	160	756	14	1.9	0.49	118|119|829|2241|4690|5341|5581|5921|6708|6711|10788|56203|130271|253260	ADD1|ADD2|CAPZA1|FER|NCK1|PLEK|PRKCE|RASA1|SPTA1|SPTBN1|IQGAP2|LMOD3|PLEKHH2|RICTOR	-0.89	gene_list
GO:1901017	negative regulation of potassium ion transmembrane transporter activity	-3	8.6	5.3	22795	14	756	4	0.53	0.26	7341|7881|27347|51719	SUMO1|KCNAB1|STK39|CAB39	-0.89	gene_list
GO:0006699	bile acid biosynthetic process	-3	5.2	4.6	22795	35	756	6	0.79	0.32	5629|6342|8309|8647|114880|114883	PROX1|SCP2|ACOX2|ABCB11|OSBPL6|OSBPL9	-0.89	gene_list
GO:0098661	inorganic anion transmembrane transport	-3	2.9	3.9	22795	125	756	12	1.6	0.45	1182|2565|2566|2741|5724|8647|9213|9635|10057|23155|25932|84561	CLCN3|GABRG1|GABRG2|GLRA1|PTAFR|ABCB11|XPR1|CLCA2|ABCC5|CLCC1|CLIC4|SLC12A8	-0.89	gene_list
GO:0006893	Golgi to plasma membrane transport	-3	4.4	4.4	22795	48	756	7	0.93	0.35	2803|6711|10791|10890|55770|150684|163882	GOLGA4|SPTBN1|VAMP5|RAB10|EXOC2|COMMD1|CNST	-0.88	gene_list
GO:0007219	Notch signaling pathway	-3	2.6	3.8	22795	161	756	14	1.9	0.49	307|2762|3516|4179|4853|7048|8850|9794|11235|22848|55294|55534|55589|388677	ANXA4|GMDS|RBPJ|CD46|NOTCH2|TGFBR2|KAT2B|MAML1|PDCD10|AAK1|FBXW7|MAML3|BMP2K|NOTCH2NL	-0.88	gene_list
GO:0030832	regulation of actin filament length	-3	2.6	3.8	22795	161	756	14	1.9	0.49	118|119|829|2241|4690|5341|5581|5921|6708|6711|10788|56203|130271|253260	ADD1|ADD2|CAPZA1|FER|NCK1|PLEK|PRKCE|RASA1|SPTA1|SPTBN1|IQGAP2|LMOD3|PLEKHH2|RICTOR	-0.88	gene_list
GO:0007264	small GTPase mediated signal transduction	-3	1.8	3.5	22795	578	756	34	4.5	0.75	378|399|998|1600|1794|2782|3633|3707|4853|5906|5921|7204|8412|8997|9475|9855|10144|10890|11069|11235|23101|23179|23380|23433|51306|51735|54622|55843|57679|65979|116987|117178|389337|100271715	ARF4|RHOH|CDC42|DAB1|DOCK2|GNB1|INPP5B|ITPKB|NOTCH2|RAP1A|RASA1|TRIO|BCAR3|KALRN|ROCK2|FARP2|FAM13A|RAB10|RAPGEF4|PDCD10|MCF2L2|RGL1|SRGAP2|RHOQ|FAM13B|RAPGEF6|ARL15|ARHGAP15|ALS2|PHACTR4|AGAP1|SSX2IP|ARHGEF37|ARHGEF33	-0.88	gene_list
GO:0061564	axon development	-3	1.9	3.5	22795	467	756	29	3.8	0.7	659|1141|1436|1496|1600|1951|2043|2335|2803|2932|4131|5291|5362|6092|6708|6711|7155|8633|9839|10890|23032|23105|23114|23334|57142|57556|57679|84570|90249	BMPR2|CHRNB2|CSF1R|CTNNA2|DAB1|CELSR3|EPHA4|FN1|GOLGA4|GSK3B|MAP1B|PIK3CB|PLXNA2|ROBO2|SPTA1|SPTBN1|TOP2B|UNC5C|ZEB2|RAB10|USP33|FSTL4|NFASC|SZT2|RTN4|SEMA6A|ALS2|COL25A1|UNC5A	-0.88	gene_list
GO:0007214	gamma-aminobutyric acid signaling pathway	-3	6.3	4.8	22795	24	756	5	0.66	0.29	2565|2566|3360|5334|23228	GABRG1|GABRG2|HTR4|PLCL1|PLCL2	-0.88	gene_list
GO:0050708	regulation of protein secretion	-3	2	3.6	22795	381	756	25	3.3	0.65	307|914|947|1436|2335|3033|3556|3667|3708|5530|5581|5906|6504|6514|6711|7447|9173|9254|9515|9575|11069|25874|27086|91543|91942	ANXA4|CD2|CD34|CSF1R|FN1|HADH|IL1RAP|IRS1|ITPR1|PPP3CA|PRKCE|RAP1A|SLAMF1|SLC2A2|SPTBN1|VSNL1|IL1RL1|CACNA2D2|STXBP5L|CLOCK|RAPGEF4|MPC2|FOXP1|RSAD2|NDUFAF2	-0.88	gene_list
GO:0002275	myeloid cell activation involved in immune response	-3	1.8	3.5	22795	536	756	32	4.2	0.73	963|1378|1520|1729|1794|2241|4311|5269|5284|5581|5707|5724|5788|5906|6279|6504|6814|7520|8514|8804|8832|10213|10487|10788|10890|23114|23200|23352|25852|51719|57554|84418	CD53|CR1|CTSS|DIAPH1|DOCK2|FER|MME|SERPINB6|PIGR|PRKCE|PSMD1|PTAFR|PTPRC|RAP1A|S100A8|SLAMF1|STXBP3|XRCC5|KCNAB2|CREG1|CD84|PSMD14|CAP1|IQGAP2|RAB10|NFASC|ATP11B|UBR4|ARMC8|CAB39|LRRC7|CYSTM1	-0.85	gene_list
GO:0042692	muscle cell differentiation	-3	2	3.5	22795	362	756	24	3.2	0.64	90|963|998|1496|2034|2069|2932|3516|3756|4208|4878|5530|5629|6272|7273|7881|8289|9254|9794|10611|51176|64754|84466|85461	ACVR1|CD53|CDC42|CTNNA2|EPAS1|EREG|GSK3B|RBPJ|KCNH1|MEF2C|NPPA|PPP3CA|PROX1|SORT1|TTN|KCNAB1|ARID1A|CACNA2D2|MAML1|PDLIM5|LEF1|SMYD3|MEGF10|TANC1	-0.85	gene_list
GO:0006887	exocytosis	-3	1.6	3.4	22795	862	756	46	6.1	0.87	963|1378|1520|1729|1794|2153|2241|2335|4311|5269|5284|5341|5707|5724|5788|5906|6279|6814|7273|7447|7520|8514|8804|8832|9515|9783|10184|10213|10487|10788|10791|10890|11069|23114|23200|23233|23332|23352|25852|51719|55770|57554|84418|127833|152579|255928	CD53|CR1|CTSS|DIAPH1|DOCK2|F5|FER|FN1|MME|SERPINB6|PIGR|PLEK|PSMD1|PTAFR|PTPRC|RAP1A|S100A8|STXBP3|TTN|VSNL1|XRCC5|KCNAB2|CREG1|CD84|STXBP5L|RIMS3|LHFPL2|PSMD14|CAP1|IQGAP2|VAMP5|RAB10|RAPGEF4|NFASC|ATP11B|EXOC6B|CLASP1|UBR4|ARMC8|CAB39|EXOC2|LRRC7|CYSTM1|SYT2|SCFD2|SYT14	-0.85	gene_list
GO:0048589	developmental growth	-3	1.8	3.4	22795	560	756	33	4.4	0.74	118|659|998|2069|2335|2803|2932|3516|3953|4131|4208|4878|5357|5362|5629|6531|7006|7048|9254|9839|10018|10611|23105|25836|25932|26999|28982|55083|55777|57142|57669|127833|344758	ADD1|BMPR2|CDC42|EREG|FN1|GOLGA4|GSK3B|RBPJ|LEPR|MAP1B|MEF2C|NPPA|PLS1|PLXNA2|PROX1|SLC6A3|TEC|TGFBR2|CACNA2D2|ZEB2|BCL2L11|PDLIM5|FSTL4|NIPBL|CLIC4|CYFIP2|FLVCR1|KIF26B|MBD5|RTN4|EPB41L5|SYT2|GPR149	-0.84	gene_list
GO:0001816	cytokine production	-2.9	1.7	3.4	22795	629	756	36	4.8	0.77	307|914|940|947|1436|2069|2335|3516|3556|3568|3570|3635|4179|5724|6279|6504|6711|7520|8832|9173|9208|9451|9698|10461|23139|26137|27086|50848|51176|55773|55914|56957|91543|114836|149233|163486	ANXA4|CD2|CD28|CD34|CSF1R|EREG|FN1|RBPJ|IL1RAP|IL5RA|IL6R|INPP5D|CD46|PTAFR|S100A8|SLAMF1|SPTBN1|XRCC5|CD84|IL1RL1|LRRFIP1|EIF2AK3|PUM1|MERTK|MAST2|ZBTB20|FOXP1|F11R|LEF1|TBC1D23|ERBIN|OTUD7B|RSAD2|SLAMF6|IL23R|DENND1B	-0.84	gene_list
GO:0007221	positive regulation of transcription of Notch receptor target	-2.9	13	5.8	22795	7	756	3	0.4	0.23	3516|9794|55534	RBPJ|MAML1|MAML3	-0.84	gene_list
GO:0045759	negative regulation of action potential	-2.9	13	5.8	22795	7	756	3	0.4	0.23	1141|1269|7341	CHRNB2|CNR2|SUMO1	-0.84	gene_list
GO:0006882	cellular zinc ion homeostasis	-2.9	6	4.7	22795	25	756	5	0.66	0.29	6279|57181|64116|64924|148867	S100A8|SLC39A10|SLC39A8|SLC30A5|SLC30A7	-0.83	gene_list
R-HSA-425410	Metal ion SLC transporters	-2.9	6	4.7	22795	25	756	5	0.66	0.29	1356|57181|64116|64924|148867	CP|SLC39A10|SLC39A8|SLC30A5|SLC30A7	-0.83	gene_list
R-HSA-6785631	ERBB2 Regulates Cell Motility	-2.9	8	5.1	22795	15	756	4	0.53	0.26	685|1729|2069|51072	BTC|DIAPH1|EREG|MEMO1	-0.82	gene_list
GO:0046676	negative regulation of insulin secretion	-2.9	4.9	4.4	22795	37	756	6	0.79	0.32	3033|3667|5530|7447|9515|91942	HADH|IRS1|PPP3CA|VSNL1|STXBP5L|NDUFAF2	-0.82	gene_list
GO:0051693	actin filament capping	-2.9	4.9	4.4	22795	37	756	6	0.79	0.32	118|119|829|6708|6711|56203	ADD1|ADD2|CAPZA1|SPTA1|SPTBN1|LMOD3	-0.82	gene_list
GO:0048638	regulation of developmental growth	-2.9	2.1	3.5	22795	283	756	20	2.6	0.58	659|2335|2803|2932|3516|4131|4208|5357|5362|5629|6531|7048|9254|10018|23105|25836|28982|55777|57142|127833	BMPR2|FN1|GOLGA4|GSK3B|RBPJ|MAP1B|MEF2C|PLS1|PLXNA2|PROX1|SLC6A3|TGFBR2|CACNA2D2|BCL2L11|FSTL4|NIPBL|FLVCR1|MBD5|RTN4|SYT2	-0.81	gene_list
GO:0051960	regulation of nervous system development	-2.9	1.6	3.3	22795	752	756	41	5.4	0.82	27|659|1141|1600|1977|2043|2335|2803|2932|3556|4124|4131|4208|4211|4690|4976|5087|5362|5530|5629|5906|6092|7520|8648|8997|9451|9839|10611|11221|23043|23105|23284|23380|23432|57142|57498|57554|81545|127833|257194|339479	ABL2|BMPR2|CHRNB2|DAB1|EIF4E|EPHA4|FN1|GOLGA4|GSK3B|IL1RAP|MAN2A1|MAP1B|MEF2C|MEIS1|NCK1|OPA1|PBX1|PLXNA2|PPP3CA|PROX1|RAP1A|ROBO2|XRCC5|NCOA1|KALRN|EIF2AK3|ZEB2|PDLIM5|DUSP10|TNIK|FSTL4|ADGRL3|SRGAP2|GPR161|RTN4|KIDINS220|LRRC7|FBXO38|SYT2|NEGR1|BRINP3	-0.79	gene_list
GO:0007167	enzyme linked receptor protein signaling pathway	-2.9	1.6	3.3	22795	968	756	50	6.6	0.9	27|90|238|378|659|685|998|1436|2043|2060|2069|2241|3516|3667|4052|4090|4690|4878|5284|5291|5921|6272|6314|6711|7006|7048|7204|8503|8997|9197|9372|9451|9475|10254|10923|23105|23433|26060|26999|50848|51176|51232|55294|55777|55914|57732|83891|131405|200734|284656	ABL2|ACVR1|ALK|ARF4|BMPR2|BTC|CDC42|CSF1R|EPHA4|EPS15|EREG|FER|RBPJ|IRS1|LTBP1|SMAD5|NCK1|NPPA|PIGR|PIK3CB|RASA1|SORT1|ATXN7|SPTBN1|TEC|TGFBR2|TRIO|PIK3R3|KALRN|SLC33A1|ZFYVE9|EIF2AK3|ROCK2|STAM2|SUB1|FSTL4|RHOQ|APPL1|CYFIP2|F11R|LEF1|CRIM1|FBXW7|MBD5|ERBIN|ZFYVE28|SNX25|TRIM71|SPRED2|EPHA10	-0.79	gene_list
GO:1904950	negative regulation of establishment of protein localization	-2.9	2.4	3.6	22795	205	756	16	2.1	0.52	307|947|2335|2932|3033|3667|5530|6504|6672|7447|9515|11124|23291|23433|91543|91942	ANXA4|CD34|FN1|GSK3B|HADH|IRS1|PPP3CA|SLAMF1|SP100|VSNL1|STXBP5L|FAF1|FBXW11|RHOQ|RSAD2|NDUFAF2	-0.79	gene_list
ko04932	Non-alcoholic fatty liver disease (NAFLD)	-2.8	2.6	3.7	22795	149	756	13	1.7	0.47	998|2932|3570|3667|3953|4711|4724|5291|5601|6391|8503|9451|10018	CDC42|GSK3B|IL6R|IRS1|LEPR|NDUFB5|NDUFS4|PIK3CB|MAPK9|SDHC|PIK3R3|EIF2AK3|BCL2L11	-0.79	gene_list
hsa04932	Non-alcoholic fatty liver disease (NAFLD)	-2.8	2.6	3.7	22795	149	756	13	1.7	0.47	998|2932|3570|3667|3953|4711|4724|5291|5601|6391|8503|9451|10018	CDC42|GSK3B|IL6R|IRS1|LEPR|NDUFB5|NDUFS4|PIK3CB|MAPK9|SDHC|PIK3R3|EIF2AK3|BCL2L11	-0.79	gene_list
GO:0055007	cardiac muscle cell differentiation	-2.8	3.1	3.9	22795	97	756	10	1.3	0.42	90|2932|3516|4208|4878|5629|7273|8289|9794|10611	ACVR1|GSK3B|RBPJ|MEF2C|NPPA|PROX1|TTN|ARID1A|MAML1|PDLIM5	-0.79	gene_list
GO:0050796	regulation of insulin secretion	-2.8	2.5	3.6	22795	168	756	14	1.9	0.49	3033|3667|3708|5530|5581|5906|6514|7447|9254|9515|9575|11069|25874|91942	HADH|IRS1|ITPR1|PPP3CA|PRKCE|RAP1A|SLC2A2|VSNL1|CACNA2D2|STXBP5L|CLOCK|RAPGEF4|MPC2|NDUFAF2	-0.77	gene_list
GO:0001817	regulation of cytokine production	-2.8	1.7	3.3	22795	570	756	33	4.4	0.74	307|914|940|947|1436|2069|2335|3556|3568|3570|3635|4179|5724|6504|6711|7520|8832|9173|9208|9451|9698|10461|23139|26137|27086|50848|51176|55773|55914|56957|91543|114836|149233	ANXA4|CD2|CD28|CD34|CSF1R|EREG|FN1|IL1RAP|IL5RA|IL6R|INPP5D|CD46|PTAFR|SLAMF1|SPTBN1|XRCC5|CD84|IL1RL1|LRRFIP1|EIF2AK3|PUM1|MERTK|MAST2|ZBTB20|FOXP1|F11R|LEF1|TBC1D23|ERBIN|OTUD7B|RSAD2|SLAMF6|IL23R	-0.77	gene_list
GO:0051146	striated muscle cell differentiation	-2.8	2.2	3.5	22795	246	756	18	2.4	0.55	90|963|2932|3516|3756|4208|4878|5530|5629|6272|7273|8289|9254|9794|10611|51176|64754|85461	ACVR1|CD53|GSK3B|RBPJ|KCNH1|MEF2C|NPPA|PPP3CA|PROX1|SORT1|TTN|ARID1A|CACNA2D2|MAML1|PDLIM5|LEF1|SMYD3|TANC1	-0.77	gene_list
GO:0003158	endothelium development	-2.8	2.9	3.8	22795	115	756	11	1.5	0.44	90|659|947|3516|5629|5906|9475|25932|27086|50848|51735	ACVR1|BMPR2|CD34|RBPJ|PROX1|RAP1A|ROCK2|CLIC4|FOXP1|F11R|RAPGEF6	-0.76	gene_list
GO:0060996	dendritic spine development	-2.8	3.3	3.9	22795	82	756	9	1.2	0.39	378|998|2043|4208|4976|8997|10611|23105|23380	ARF4|CDC42|EPHA4|MEF2C|OPA1|KALRN|PDLIM5|FSTL4|SRGAP2	-0.76	gene_list
R-HSA-109582	Hemostasis	-2.8	1.7	3.3	22795	642	756	36	4.8	0.77	829|914|998|1608|1794|2153|2335|2782|2982|2993|2994|3568|3635|3660|3708|3796|5269|5291|5321|5341|5581|5906|6281|6814|7273|8503|8832|10184|10461|10487|11069|23657|50848|50940|55083|57113	CAPZA1|CD2|CDC42|DGKG|DOCK2|F5|FN1|GNB1|GUCY1A3|GYPA|GYPB|IL5RA|INPP5D|IRF2|ITPR1|KIF2A|SERPINB6|PIK3CB|PLA2G4A|PLEK|PRKCE|RAP1A|S100A10|STXBP3|TTN|PIK3R3|CD84|LHFPL2|MERTK|CAP1|RAPGEF4|SLC7A11|F11R|PDE11A|KIF26B|TRPC7	-0.75	gene_list
GO:0035295	tube development	-2.8	1.7	3.3	22795	573	756	33	4.4	0.74	90|659|998|1436|1600|1977|2034|2043|3516|4090|4124|4208|4774|5087|5362|5629|6092|7048|7068|8289|9839|10018|10806|23432|25836|25932|27086|51176|55083|55212|57669|65979|131405	ACVR1|BMPR2|CDC42|CSF1R|DAB1|EIF4E|EPAS1|EPHA4|RBPJ|SMAD5|MAN2A1|MEF2C|NFIA|PBX1|PLXNA2|PROX1|ROBO2|TGFBR2|THRB|ARID1A|ZEB2|BCL2L11|SDCCAG8|GPR161|NIPBL|CLIC4|FOXP1|LEF1|KIF26B|BBS7|EPB41L5|PHACTR4|TRIM71	-0.75	gene_list
GO:1901522	positive regulation of transcription from RNA polymerase II promoter involved in cellular response t	-2.8	5.6	4.4	22795	27	756	5	0.66	0.29	3516|4090|8648|22926|79800	RBPJ|SMAD5|NCOA1|ATF6|CARF	-0.73	gene_list
GO:0071470	cellular response to osmotic stress	-2.8	5.6	4.4	22795	27	756	5	0.66	0.29	5269|7520|27347|51719|92241	SERPINB6|XRCC5|STK39|CAB39|RCSD1	-0.73	gene_list
GO:0055069	zinc ion homeostasis	-2.8	5.6	4.4	22795	27	756	5	0.66	0.29	6279|57181|64116|64924|148867	S100A8|SLC39A10|SLC39A8|SLC30A5|SLC30A7	-0.73	gene_list
GO:0070536	protein K63-linked deubiquitination	-2.8	5.6	4.4	22795	27	756	5	0.66	0.29	9577|10213|23032|51720|56957	BRE|PSMD14|USP33|UIMC1|OTUD7B	-0.73	gene_list
GO:0038180	nerve growth factor signaling pathway	-2.7	11	5.4	22795	8	756	3	0.4	0.23	5906|6272|57498	RAP1A|SORT1|KIDINS220	-0.72	gene_list
GO:0034330	cell junction organization	-2.7	2.2	3.4	22795	250	756	18	2.4	0.55	324|998|1436|2335|3987|5586|5906|6281|8394|9475|10207|10420|23114|23332|50848|54751|57669|57863	APC|CDC42|CSF1R|FN1|LIMS1|PKN2|RAP1A|S100A10|PIP5K1A|ROCK2|PATJ|TESK2|NFASC|CLASP1|F11R|FBLIM1|EPB41L5|CADM3	-0.72	gene_list
GO:0007270	neuron-neuron synaptic transmission	-2.7	2.7	3.6	22795	135	756	12	1.6	0.45	1141|1269|2566|2741|2899|4208|5334|5581|6531|8997|23228|57679	CHRNB2|CNR2|GABRG2|GLRA1|GRIK3|MEF2C|PLCL1|PRKCE|SLC6A3|KALRN|PLCL2|ALS2	-0.72	gene_list
GO:0007626	locomotory behavior	-2.7	2.4	3.5	22795	192	756	15	2	0.51	238|1141|1600|2043|2741|4045|4211|5581|6531|8997|9698|23284|57679|129521|257194	ALK|CHRNB2|DAB1|EPHA4|GLRA1|LSAMP|MEIS1|PRKCE|SLC6A3|KALRN|PUM1|ADGRL3|ALS2|NMS|NEGR1	-0.69	gene_list
GO:0046651	lymphocyte proliferation	-2.7	2.2	3.4	22795	252	756	18	2.4	0.55	940|1141|1380|1503|1794|3635|4179|4208|4690|5788|6504|6708|23228|23240|51176|57181|114836|149233	CD28|CHRNB2|CR2|CTPS1|DOCK2|INPP5D|CD46|MEF2C|NCK1|PTPRC|SLAMF1|SPTA1|PLCL2|KIAA0922|LEF1|SLC39A10|SLAMF6|IL23R	-0.69	gene_list
GO:0007169	transmembrane receptor protein tyrosine kinase signaling pathway	-2.7	1.7	3.2	22795	673	756	37	4.9	0.78	27|238|378|659|685|998|1436|2043|2060|2069|2241|3516|3667|4690|5284|5291|5921|6272|6314|7006|8503|8997|9451|9475|10254|23105|23433|26060|26999|51232|55294|55777|55914|57732|131405|200734|284656	ABL2|ALK|ARF4|BMPR2|BTC|CDC42|CSF1R|EPHA4|EPS15|EREG|FER|RBPJ|IRS1|NCK1|PIGR|PIK3CB|RASA1|SORT1|ATXN7|TEC|PIK3R3|KALRN|EIF2AK3|ROCK2|STAM2|FSTL4|RHOQ|APPL1|CYFIP2|CRIM1|FBXW7|MBD5|ERBIN|ZFYVE28|TRIM71|SPRED2|EPHA10	-0.69	gene_list
R-HSA-186763	Downstream signal transduction	-2.7	1.9	3.3	22795	357	756	23	3	0.62	685|940|2069|2335|2932|3568|3667|3708|4690|5291|5581|5707|5906|5921|6708|6711|8394|8503|10213|11221|192669|200734|253260	BTC|CD28|EREG|FN1|GSK3B|IL5RA|IRS1|ITPR1|NCK1|PIK3CB|PRKCE|PSMD1|RAP1A|RASA1|SPTA1|SPTBN1|PIP5K1A|PIK3R3|PSMD14|DUSP10|AGO3|SPRED2|RICTOR	-0.69	gene_list
GO:0030041	actin filament polymerization	-2.7	2.5	3.5	22795	155	756	13	1.7	0.47	118|119|829|1729|2241|4690|5581|5921|6708|6711|10788|56203|253260	ADD1|ADD2|CAPZA1|DIAPH1|FER|NCK1|PRKCE|RASA1|SPTA1|SPTBN1|IQGAP2|LMOD3|RICTOR	-0.69	gene_list
GO:0033622	integrin activation	-2.7	7.1	4.7	22795	17	756	4	0.53	0.26	2335|5341|9855|54751	FN1|PLEK|FARP2|FBLIM1	-0.69	gene_list
R-HSA-435354	Zinc transporters	-2.7	7.1	4.7	22795	17	756	4	0.53	0.26	57181|64116|64924|148867	SLC39A10|SLC39A8|SLC30A5|SLC30A7	-0.69	gene_list
GO:0051224	negative regulation of protein transport	-2.7	2.3	3.5	22795	193	756	15	2	0.51	307|947|2335|2932|3033|3667|5530|6504|6672|7447|9515|11124|23291|91543|91942	ANXA4|CD34|FN1|GSK3B|HADH|IRS1|PPP3CA|SLAMF1|SP100|VSNL1|STXBP5L|FAF1|FBXW11|RSAD2|NDUFAF2	-0.69	gene_list
GO:0051051	negative regulation of transport	-2.7	1.8	3.3	22795	445	756	27	3.6	0.67	307|947|2335|2932|3033|3667|4131|5530|5581|5733|5906|6504|6672|6814|7341|7447|7881|8832|8997|9515|11124|23291|27347|51719|91543|91942|150684	ANXA4|CD34|FN1|GSK3B|HADH|IRS1|MAP1B|PPP3CA|PRKCE|PTGER3|RAP1A|SLAMF1|SP100|STXBP3|SUMO1|VSNL1|KCNAB1|CD84|KALRN|STXBP5L|FAF1|FBXW11|STK39|CAB39|RSAD2|NDUFAF2|COMMD1	-0.69	gene_list
GO:0048813	dendrite morphogenesis	-2.7	2.8	3.6	22795	119	756	11	1.5	0.44	473|998|1141|1496|2043|4976|5530|8997|10611|23043|57498	RERE|CDC42|CHRNB2|CTNNA2|EPHA4|OPA1|PPP3CA|KALRN|PDLIM5|TNIK|KIDINS220	-0.69	gene_list
GO:0034329	cell junction assembly	-2.7	2.3	3.4	22795	194	756	15	2	0.51	324|2335|3987|5586|5906|6281|8394|9475|10207|10420|23114|23332|50848|54751|57669	APC|FN1|LIMS1|PKN2|RAP1A|S100A10|PIP5K1A|ROCK2|PATJ|TESK2|NFASC|CLASP1|F11R|FBLIM1|EPB41L5	-0.68	gene_list
GO:0032943	mononuclear cell proliferation	-2.7	2.1	3.4	22795	254	756	18	2.4	0.55	940|1141|1380|1503|1794|3635|4179|4208|4690|5788|6504|6708|23228|23240|51176|57181|114836|149233	CD28|CHRNB2|CR2|CTPS1|DOCK2|INPP5D|CD46|MEF2C|NCK1|PTPRC|SLAMF1|SPTA1|PLCL2|KIAA0922|LEF1|SLC39A10|SLAMF6|IL23R	-0.67	gene_list
GO:1904375	regulation of protein localization to cell periphery	-2.7	3.4	3.8	22795	70	756	8	1.1	0.37	5357|5581|6711|8997|23433|26060|54585|163882	PLS1|PRKCE|SPTBN1|KALRN|RHOQ|APPL1|LZTFL1|CNST	-0.67	gene_list
GO:0046649	lymphocyte activation	-2.7	1.7	3.2	22795	654	756	36	4.8	0.77	399|914|940|998|1141|1380|1503|1794|3516|3635|3707|3953|4179|4208|4690|4853|5530|5788|6504|6708|7048|8546|10461|23228|23240|27086|51176|57181|79840|84524|91543|96459|114836|149233|200558|253260	RHOH|CD2|CD28|CDC42|CHRNB2|CR2|CTPS1|DOCK2|RBPJ|INPP5D|ITPKB|LEPR|CD46|MEF2C|NCK1|NOTCH2|PPP3CA|PTPRC|SLAMF1|SPTA1|TGFBR2|AP3B1|MERTK|PLCL2|KIAA0922|FOXP1|LEF1|SLC39A10|NHEJ1|ZC3H8|RSAD2|FNIP1|SLAMF6|IL23R|APLF|RICTOR	-0.67	gene_list
R-HSA-3108232	SUMO E3 ligases SUMOylate target proteins	-2.7	2.9	3.6	22795	103	756	10	1.3	0.42	4286|6045|6672|7155|7341|7518|10274|22955|79677|80012	MITF|RNF2|SP100|TOP2B|SUMO1|XRCC4|STAG1|SCMH1|SMC6|PHC3	-0.67	gene_list
ko04660	T cell receptor signaling pathway	-2.7	2.9	3.6	22795	103	756	10	1.3	0.42	940|998|2932|4690|5291|5530|5601|5788|7006|8503	CD28|CDC42|GSK3B|NCK1|PIK3CB|PPP3CA|MAPK9|PTPRC|TEC|PIK3R3	-0.67	gene_list
hsa04660	T cell receptor signaling pathway	-2.7	2.9	3.6	22795	103	756	10	1.3	0.42	940|998|2932|4690|5291|5530|5601|5788|7006|8503	CD28|CDC42|GSK3B|NCK1|PIK3CB|PPP3CA|MAPK9|PTPRC|TEC|PIK3R3	-0.67	gene_list
GO:0090276	regulation of peptide hormone secretion	-2.7	2.3	3.4	22795	195	756	15	2	0.51	3033|3667|3708|5530|5581|5906|6514|7447|8997|9254|9515|9575|11069|25874|91942	HADH|IRS1|ITPR1|PPP3CA|PRKCE|RAP1A|SLC2A2|VSNL1|KALRN|CACNA2D2|STXBP5L|CLOCK|RAPGEF4|MPC2|NDUFAF2	-0.67	gene_list
GO:0016050	vesicle organization	-2.6	1.9	3.3	22795	383	756	24	3.2	0.64	947|1182|2060|2153|2890|5798|6272|6281|6504|7813|8546|9779|9839|9910|10254|10791|23216|23243|23355|23673|54874|57679|127833|255928	CD34|CLCN3|EPS15|F5|GRIA1|PTPRN|SORT1|S100A10|SLAMF1|EVI5|AP3B1|TBC1D5|ZEB2|RABGAP1L|STAM2|VAMP5|TBC1D1|ANKRD28|VPS8|STX12|FNBP1L|ALS2|SYT2|SYT14	-0.66	gene_list
GO:0042100	B cell proliferation	-2.6	3.1	3.7	22795	87	756	9	1.2	0.39	1141|1380|1503|3635|4208|5788|23228|51176|57181	CHRNB2|CR2|CTPS1|INPP5D|MEF2C|PTPRC|PLCL2|LEF1|SLC39A10	-0.65	gene_list
GO:0043241	protein complex disassembly	-2.6	2.2	3.4	22795	236	756	17	2.2	0.54	118|119|324|829|1452|2107|2932|5341|6708|6711|7818|9829|23107|23332|56203|65008|130271	ADD1|ADD2|APC|CAPZA1|CSNK1A1|ETF1|GSK3B|PLEK|SPTA1|SPTBN1|DAP3|DNAJC6|MRPS27|CLASP1|LMOD3|MRPL1|PLEKHH2	-0.65	gene_list
GO:0030900	forebrain development	-2.6	1.9	3.3	22795	362	756	23	3	0.62	238|1141|1436|1600|1767|2932|3362|3516|4208|5629|6092|6531|7155|8289|8648|8891|9095|9839|23314|23334|23380|51176|57142	ALK|CHRNB2|CSF1R|DAB1|DNAH5|GSK3B|HTR6|RBPJ|MEF2C|PROX1|ROBO2|SLC6A3|TOP2B|ARID1A|NCOA1|EIF2B3|TBX19|ZEB2|SATB2|SZT2|SRGAP2|LEF1|RTN4	-0.65	gene_list
GO:0001773	myeloid dendritic cell activation	-2.6	5.2	4.2	22795	29	756	5	0.66	0.29	914|1794|3516|6504|7048	CD2|DOCK2|RBPJ|SLAMF1|TGFBR2	-0.65	gene_list
GO:0030866	cortical actin cytoskeleton organization	-2.6	5.2	4.2	22795	29	756	5	0.66	0.29	2035|5341|5357|9475|23433	EPB41|PLEK|PLS1|ROCK2|RHOQ	-0.65	gene_list
R-HSA-1433557	Signaling by SCF-KIT	-2.6	1.9	3.3	22795	341	756	22	2.9	0.61	685|940|2069|2241|2335|2932|3568|3667|5291|5707|5906|5921|6708|6711|7006|8394|8503|10213|11221|192669|200734|253260	BTC|CD28|EREG|FER|FN1|GSK3B|IL5RA|IRS1|PIK3CB|PSMD1|RAP1A|RASA1|SPTA1|SPTBN1|TEC|PIP5K1A|PIK3R3|PSMD14|DUSP10|AGO3|SPRED2|RICTOR	-0.65	gene_list
GO:0006897	endocytosis	-2.6	1.6	3.1	22795	705	756	38	5	0.79	27|998|1238|1452|1794|2060|2209|2210|2868|2890|3953|4690|5291|5581|5906|6272|6504|7048|7456|8394|9372|9779|9829|10267|10461|10487|22848|23032|23301|26999|51454|53353|54874|55589|56990|84466|115123|127833	ABL2|CDC42|ACKR2|CSNK1A1|DOCK2|EPS15|FCGR1A|FCGR1B|GRK4|GRIA1|LEPR|NCK1|PIK3CB|PRKCE|RAP1A|SORT1|SLAMF1|TGFBR2|WIPF1|PIP5K1A|ZFYVE9|TBC1D5|DNAJC6|RAMP1|MERTK|CAP1|AAK1|USP33|EHBP1|CYFIP2|GULP1|LRP1B|FNBP1L|BMP2K|CDC42SE2|MEGF10|MARCH3|SYT2	-0.65	gene_list
GO:1905475	regulation of protein localization to membrane	-2.6	2.6	3.5	22795	140	756	12	1.6	0.45	5174|5357|5581|6711|7029|7159|8997|10018|23433|26060|54585|163882	PDZK1|PLS1|PRKCE|SPTBN1|TFDP2|TP53BP2|KALRN|BCL2L11|RHOQ|APPL1|LZTFL1|CNST	-0.65	gene_list
R-HSA-373752	Netrin-1 signaling	-2.6	4.3	4	22795	42	756	6	0.79	0.32	998|4690|7204|8633|57113|90249	CDC42|NCK1|TRIO|UNC5C|TRPC7|UNC5A	-0.65	gene_list
GO:0051056	regulation of small GTPase mediated signal transduction	-2.6	2	3.3	22795	299	756	20	2.6	0.58	399|998|3633|3707|4853|5921|7204|8997|9855|10144|11235|23101|23380|23433|51306|55843|57679|117178|389337|100271715	RHOH|CDC42|INPP5B|ITPKB|NOTCH2|RASA1|TRIO|KALRN|FARP2|FAM13A|PDCD10|MCF2L2|SRGAP2|RHOQ|FAM13B|ARHGAP15|ALS2|SSX2IP|ARHGEF37|ARHGEF33	-0.65	gene_list
GO:2000369	regulation of clathrin-dependent endocytosis	-2.6	6.7	4.5	22795	18	756	4	0.53	0.26	5291|9829|22848|55589	PIK3CB|DNAJC6|AAK1|BMP2K	-0.65	gene_list
GO:1901380	negative regulation of potassium ion transmembrane transport	-2.6	6.7	4.5	22795	18	756	4	0.53	0.26	7341|7881|27347|51719	SUMO1|KCNAB1|STK39|CAB39	-0.65	gene_list
R-HSA-76002	Platelet activation, signaling and aggregation	-2.6	2.1	3.3	22795	279	756	19	2.5	0.57	998|1608|2153|2335|2782|3568|3708|5291|5321|5341|5581|5906|6814|7273|8503|10184|10487|11069|57113	CDC42|DGKG|F5|FN1|GNB1|IL5RA|ITPR1|PIK3CB|PLA2G4A|PLEK|PRKCE|RAP1A|STXBP3|TTN|PIK3R3|LHFPL2|CAP1|RAPGEF4|TRPC7	-0.64	gene_list
GO:0051962	positive regulation of nervous system development	-2.6	1.8	3.2	22795	453	756	27	3.6	0.67	27|659|1600|2043|2335|2803|2932|3556|4124|4131|4208|4690|4976|5629|5906|6092|7520|8648|8997|9839|23284|57498|57554|81545|127833|257194|339479	ABL2|BMPR2|DAB1|EPHA4|FN1|GOLGA4|GSK3B|IL1RAP|MAN2A1|MAP1B|MEF2C|NCK1|OPA1|PROX1|RAP1A|ROBO2|XRCC5|NCOA1|KALRN|ZEB2|ADGRL3|KIDINS220|LRRC7|FBXO38|SYT2|NEGR1|BRINP3	-0.64	gene_list
GO:0030155	regulation of cell adhesion	-2.6	1.7	3.1	22795	637	756	35	4.6	0.76	27|914|940|998|1600|2199|2335|2932|3707|3987|4179|4690|5291|5581|5724|5788|5921|6281|6504|6708|7048|8546|8613|9475|9595|11124|23240|23332|51176|55083|57669|84524|149233|201627|253260	ABL2|CD2|CD28|CDC42|DAB1|FBLN2|FN1|GSK3B|ITPKB|LIMS1|CD46|NCK1|PIK3CB|PRKCE|PTAFR|PTPRC|RASA1|S100A10|SLAMF1|SPTA1|TGFBR2|AP3B1|PLPP3|ROCK2|CYTIP|FAF1|KIAA0922|CLASP1|LEF1|KIF26B|EPB41L5|ZC3H8|IL23R|DENND6A|RICTOR	-0.64	gene_list
GO:0008360	regulation of cell shape	-2.6	2.6	3.5	22795	141	756	12	1.6	0.45	1436|1452|1729|2335|5921|6708|7444|23433|54751|55843|56990|57471	CSF1R|CSNK1A1|DIAPH1|FN1|RASA1|SPTA1|VRK2|RHOQ|FBLIM1|ARHGAP15|CDC42SE2|ERMN	-0.64	gene_list
GO:0030833	regulation of actin filament polymerization	-2.6	2.6	3.5	22795	141	756	12	1.6	0.45	118|119|829|2241|4690|5581|5921|6708|6711|10788|56203|253260	ADD1|ADD2|CAPZA1|FER|NCK1|PRKCE|RASA1|SPTA1|SPTBN1|IQGAP2|LMOD3|RICTOR	-0.64	gene_list
R-HSA-428890	Role of Abl in Robo-Slit signaling	-2.6	10	5	22795	9	756	3	0.4	0.23	27|10487|23332	ABL2|CAP1|CLASP1	-0.64	gene_list
GO:0033135	regulation of peptidyl-serine phosphorylation	-2.6	2.7	3.5	22795	123	756	11	1.5	0.44	998|2932|4690|5334|8412|11235|23228|57600|64754|96459|253260	CDC42|GSK3B|NCK1|PLCL1|BCAR3|PDCD10|PLCL2|FNIP2|SMYD3|FNIP1|RICTOR	-0.64	gene_list
GO:0043393	regulation of protein binding	-2.6	2.4	3.4	22795	179	756	14	1.9	0.49	118|119|998|2035|2932|4208|5334|6708|22924|23032|23228|51176|57669|64853	ADD1|ADD2|CDC42|EPB41|GSK3B|MEF2C|PLCL1|SPTA1|MAPRE3|USP33|PLCL2|LEF1|EPB41L5|AIDA	-0.64	gene_list
GO:0030168	platelet activation	-2.6	2.4	3.4	22795	160	756	13	1.7	0.47	1608|2153|2782|3708|5291|5341|5359|5581|6814|7006|10461|23657|57113	DGKG|F5|GNB1|ITPR1|PIK3CB|PLEK|PLSCR1|PRKCE|STXBP3|TEC|MERTK|SLC7A11|TRPC7	-0.64	gene_list
R-HSA-194068	Bile acid and bile salt metabolism	-2.6	4.2	3.9	22795	43	756	6	0.79	0.32	6342|8309|8647|8648|114880|114883	SCP2|ACOX2|ABCB11|NCOA1|OSBPL6|OSBPL9	-0.63	gene_list
GO:0006904	vesicle docking involved in exocytosis	-2.6	4.2	3.9	22795	43	756	6	0.79	0.32	5341|6814|10890|23233|55770|152579	PLEK|STXBP3|RAB10|EXOC6B|EXOC2|SCFD2	-0.63	gene_list
GO:0007173	epidermal growth factor receptor signaling pathway	-2.6	2.7	3.5	22795	124	756	11	1.5	0.44	378|685|998|2060|2069|2241|5284|10254|55294|55914|57732	ARF4|BTC|CDC42|EPS15|EREG|FER|PIGR|STAM2|FBXW7|ERBIN|ZFYVE28	-0.63	gene_list
GO:0045927	positive regulation of growth	-2.5	2.1	3.3	22795	240	756	17	2.2	0.54	659|998|2335|2803|2932|3516|4131|4208|5357|5629|6279|6531|7048|9254|25836|51176|127833	BMPR2|CDC42|FN1|GOLGA4|GSK3B|RBPJ|MAP1B|MEF2C|PLS1|PROX1|S100A8|SLC6A3|TGFBR2|CACNA2D2|NIPBL|LEF1|SYT2	-0.63	gene_list
GO:0032528	microvillus organization	-2.5	5	4.1	22795	30	756	5	0.66	0.29	5357|5906|9448|23043|51735	PLS1|RAP1A|MAP4K4|TNIK|RAPGEF6	-0.63	gene_list
GO:0043624	cellular protein complex disassembly	-2.5	2.3	3.3	22795	200	756	15	2	0.51	118|119|324|829|2107|5341|6708|6711|7818|9829|23107|23332|56203|65008|130271	ADD1|ADD2|APC|CAPZA1|ETF1|PLEK|SPTA1|SPTBN1|DAP3|DNAJC6|MRPS27|CLASP1|LMOD3|MRPL1|PLEKHH2	-0.63	gene_list
GO:0031334	positive regulation of protein complex assembly	-2.5	2.2	3.3	22795	220	756	16	2.1	0.52	2241|2932|4286|4690|5341|5581|5601|7341|10018|10788|10923|11124|23332|57600|96459|253260	FER|GSK3B|MITF|NCK1|PLEK|PRKCE|MAPK9|SUMO1|BCL2L11|IQGAP2|SUB1|FAF1|CLASP1|FNIP2|FNIP1|RICTOR	-0.63	gene_list
GO:1902904	negative regulation of supramolecular fiber organization	-2.5	2.8	3.5	22795	107	756	10	1.3	0.42	118|119|324|829|6708|6711|23332|23671|56203|130271	ADD1|ADD2|APC|CAPZA1|SPTA1|SPTBN1|CLASP1|TMEFF2|LMOD3|PLEKHH2	-0.61	gene_list
GO:0098660	inorganic ion transmembrane transport	-2.5	1.6	3	22795	763	756	40	5.3	0.81	1182|1729|2565|2566|2741|2899|3064|3708|3756|3775|4878|5581|5724|5788|7341|7881|8514|8647|9213|9254|9635|10057|23155|25932|27347|51719|55799|57113|57181|57620|64116|64924|84561|148867|150684|206358|284525|285195|343450|347732	CLCN3|DIAPH1|GABRG1|GABRG2|GLRA1|GRIK3|HTT|ITPR1|KCNH1|KCNK1|NPPA|PRKCE|PTAFR|PTPRC|SUMO1|KCNAB1|KCNAB2|ABCB11|XPR1|CACNA2D2|CLCA2|ABCC5|CLCC1|CLIC4|STK39|CAB39|CACNA2D3|TRPC7|SLC39A10|STIM2|SLC39A8|SLC30A5|SLC12A8|SLC30A7|COMMD1|SLC36A1|SLC9C2|SLC9A9|KCNT2|CATSPER3	-0.6	gene_list
R-HSA-187037	NGF signalling via TRKA from the plasma membrane	-2.5	1.8	3.1	22795	392	756	24	3.2	0.64	685|940|2069|2335|2932|3568|3667|3708|4208|5291|5581|5707|5906|5921|6708|6711|8394|8503|10213|11221|57498|192669|200734|253260	BTC|CD28|EREG|FN1|GSK3B|IL5RA|IRS1|ITPR1|MEF2C|PIK3CB|PRKCE|PSMD1|RAP1A|RASA1|SPTA1|SPTBN1|PIP5K1A|PIK3R3|PSMD14|DUSP10|KIDINS220|AGO3|SPRED2|RICTOR	-0.6	gene_list
GO:0031032	actomyosin structure organization	-2.5	2.4	3.3	22795	163	756	13	1.7	0.47	2035|4208|5629|6281|7273|8476|9475|11235|23332|23671|50848|57669|64097	EPB41|MEF2C|PROX1|S100A10|TTN|CDC42BPA|ROCK2|PDCD10|CLASP1|TMEFF2|F11R|EPB41L5|EPB41L4A	-0.6	gene_list
GO:0006984	ER-nucleus signaling pathway	-2.5	4.1	3.8	22795	44	756	6	0.79	0.32	2932|4690|9451|22926|55294|83734	GSK3B|NCK1|EIF2AK3|ATF6|FBXW7|ATG10	-0.6	gene_list
GO:1901184	regulation of ERBB signaling pathway	-2.5	3	3.5	22795	91	756	9	1.2	0.39	685|998|2060|2069|2241|3516|10254|55294|57732	BTC|CDC42|EPS15|EREG|FER|RBPJ|STAM2|FBXW7|ZFYVE28	-0.59	gene_list
GO:0006892	post-Golgi vesicle-mediated transport	-2.5	3	3.5	22795	91	756	9	1.2	0.39	2060|2803|6272|6711|10791|10890|55770|150684|163882	EPS15|GOLGA4|SORT1|SPTBN1|VAMP5|RAB10|EXOC2|COMMD1|CNST	-0.59	gene_list
GO:0097435	supramolecular fiber organization	-2.5	1.7	3.1	22795	552	756	31	4.1	0.72	118|119|324|829|998|1729|2241|4208|4690|5341|5357|5581|5629|5921|6281|6708|6711|7170|7273|7456|9475|10487|10788|11235|23332|23671|56203|57471|130271|253260|285527	ADD1|ADD2|APC|CAPZA1|CDC42|DIAPH1|FER|MEF2C|NCK1|PLEK|PLS1|PRKCE|PROX1|RASA1|S100A10|SPTA1|SPTBN1|TPM3|TTN|WIPF1|ROCK2|CAP1|IQGAP2|PDCD10|CLASP1|TMEFF2|LMOD3|ERMN|PLEKHH2|RICTOR|FRYL	-0.59	gene_list
GO:0070059	intrinsic apoptotic signaling pathway in response to endoplasmic reticulum stress	-2.5	3.6	3.7	22795	59	756	7	0.93	0.35	2932|3708|4690|4976|9451|10018|51060	GSK3B|ITPR1|NCK1|OPA1|EIF2AK3|BCL2L11|TXNDC12	-0.59	gene_list
GO:1902235	regulation of endoplasmic reticulum stress-induced intrinsic apoptotic signaling pathway	-2.5	4.9	4	22795	31	756	5	0.66	0.29	4690|4976|9451|10018|51060	NCK1|OPA1|EIF2AK3|BCL2L11|TXNDC12	-0.59	gene_list
GO:0051099	positive regulation of binding	-2.5	2.5	3.3	22795	145	756	12	1.6	0.45	118|119|2035|2932|4208|5334|6281|6708|22924|23032|23228|57669	ADD1|ADD2|EPB41|GSK3B|MEF2C|PLCL1|S100A10|SPTA1|MAPRE3|USP33|PLCL2|EPB41L5	-0.59	gene_list
GO:0038127	ERBB signaling pathway	-2.5	2.5	3.3	22795	145	756	12	1.6	0.45	378|685|998|2060|2069|2241|3516|5284|10254|55294|55914|57732	ARF4|BTC|CDC42|EPS15|EREG|FER|RBPJ|PIGR|STAM2|FBXW7|ERBIN|ZFYVE28	-0.59	gene_list
R-HSA-2990846	SUMOylation	-2.5	2.8	3.4	22795	109	756	10	1.3	0.42	4286|6045|6672|7155|7341|7518|10274|22955|79677|80012	MITF|RNF2|SP100|TOP2B|SUMO1|XRCC4|STAG1|SCMH1|SMC6|PHC3	-0.58	gene_list
GO:0032984	macromolecular complex disassembly	-2.5	2	3.2	22795	265	756	18	2.4	0.55	118|119|324|829|1452|2107|2932|5341|6708|6711|7818|8289|9829|23107|23332|56203|65008|130271	ADD1|ADD2|APC|CAPZA1|CSNK1A1|ETF1|GSK3B|PLEK|SPTA1|SPTBN1|DAP3|ARID1A|DNAJC6|MRPS27|CLASP1|LMOD3|MRPL1|PLEKHH2	-0.58	gene_list
GO:0051098	regulation of binding	-2.5	2	3.1	22795	308	756	20	2.6	0.58	118|119|998|1452|2035|2043|2932|4208|5334|5530|6281|6672|6708|7341|22924|23032|23228|51176|57669|64853	ADD1|ADD2|CDC42|CSNK1A1|EPB41|EPHA4|GSK3B|MEF2C|PLCL1|PPP3CA|S100A10|SP100|SPTA1|SUMO1|MAPRE3|USP33|PLCL2|LEF1|EPB41L5|AIDA	-0.57	gene_list
GO:0043312	neutrophil degranulation	-2.5	1.7	3	22795	486	756	28	3.7	0.69	963|1378|1520|1729|1794|4311|5269|5284|5707|5724|5788|5906|6279|6814|7520|8514|8804|10213|10487|10788|10890|23114|23200|23352|25852|51719|57554|84418	CD53|CR1|CTSS|DIAPH1|DOCK2|MME|SERPINB6|PIGR|PSMD1|PTAFR|PTPRC|RAP1A|S100A8|STXBP3|XRCC5|KCNAB2|CREG1|PSMD14|CAP1|IQGAP2|RAB10|NFASC|ATP11B|UBR4|ARMC8|CAB39|LRRC7|CYSTM1	-0.57	gene_list
GO:0002283	neutrophil activation involved in immune response	-2.5	1.7	3	22795	486	756	28	3.7	0.69	963|1378|1520|1729|1794|4311|5269|5284|5707|5724|5788|5906|6279|6814|7520|8514|8804|10213|10487|10788|10890|23114|23200|23352|25852|51719|57554|84418	CD53|CR1|CTSS|DIAPH1|DOCK2|MME|SERPINB6|PIGR|PSMD1|PTAFR|PTPRC|RAP1A|S100A8|STXBP3|XRCC5|KCNAB2|CREG1|PSMD14|CAP1|IQGAP2|RAB10|NFASC|ATP11B|UBR4|ARMC8|CAB39|LRRC7|CYSTM1	-0.57	gene_list
GO:0043299	leukocyte degranulation	-2.5	1.7	3	22795	532	756	30	4	0.71	963|1378|1520|1729|1794|2241|4311|5269|5284|5707|5724|5788|5906|6279|6814|7520|8514|8804|8832|10213|10487|10788|10890|23114|23200|23352|25852|51719|57554|84418	CD53|CR1|CTSS|DIAPH1|DOCK2|FER|MME|SERPINB6|PIGR|PSMD1|PTAFR|PTPRC|RAP1A|S100A8|STXBP3|XRCC5|KCNAB2|CREG1|CD84|PSMD14|CAP1|IQGAP2|RAB10|NFASC|ATP11B|UBR4|ARMC8|CAB39|LRRC7|CYSTM1	-0.57	gene_list
GO:0048588	developmental cell growth	-2.4	2.3	3.2	22795	185	756	14	1.9	0.49	659|2335|2803|2932|4131|4878|5362|7048|9839|10611|23105|26999|57142|127833	BMPR2|FN1|GOLGA4|GSK3B|MAP1B|NPPA|PLXNA2|TGFBR2|ZEB2|PDLIM5|FSTL4|CYFIP2|RTN4|SYT2	-0.57	gene_list
GO:0043009	chordate embryonic development	-2.4	1.7	3	22795	556	756	31	4.1	0.72	90|103|118|659|2034|3516|3633|4124|4208|5087|5362|5629|7048|8289|8648|9839|10018|10087|23314|23432|25836|28982|51176|57448|57498|57669|57679|65979|130507|131405|389075	ACVR1|ADAR|ADD1|BMPR2|EPAS1|RBPJ|INPP5B|MAN2A1|MEF2C|PBX1|PLXNA2|PROX1|TGFBR2|ARID1A|NCOA1|ZEB2|BCL2L11|COL4A3BP|SATB2|GPR161|NIPBL|FLVCR1|LEF1|BIRC6|KIDINS220|EPB41L5|ALS2|PHACTR4|UBR3|TRIM71|RESP18	-0.57	gene_list
GO:0045055	regulated exocytosis	-2.4	1.6	3	22795	746	756	39	5.2	0.8	963|1378|1520|1729|1794|2153|2241|2335|4311|5269|5284|5341|5707|5724|5788|5906|6279|6814|7273|7520|8514|8804|8832|9783|10184|10213|10487|10788|10890|11069|23114|23200|23352|25852|51719|57554|84418|127833|255928	CD53|CR1|CTSS|DIAPH1|DOCK2|F5|FER|FN1|MME|SERPINB6|PIGR|PLEK|PSMD1|PTAFR|PTPRC|RAP1A|S100A8|STXBP3|TTN|XRCC5|KCNAB2|CREG1|CD84|RIMS3|LHFPL2|PSMD14|CAP1|IQGAP2|RAB10|RAPGEF4|NFASC|ATP11B|UBR4|ARMC8|CAB39|LRRC7|CYSTM1|SYT2|SYT14	-0.57	gene_list
GO:0021766	hippocampus development	-2.4	3.2	3.5	22795	76	756	8	1.1	0.37	238|2932|4208|5629|8648|8891|9839|51176	ALK|GSK3B|MEF2C|PROX1|NCOA1|EIF2B3|ZEB2|LEF1	-0.57	gene_list
GO:0046323	glucose import	-2.4	3.2	3.5	22795	76	756	8	1.1	0.37	3099|3667|5906|6272|8503|23433|26060|114898	HK2|IRS1|RAP1A|SORT1|PIK3R3|RHOQ|APPL1|C1QTNF2	-0.57	gene_list
GO:0070661	leukocyte proliferation	-2.4	2	3.1	22795	267	756	18	2.4	0.55	940|1141|1380|1503|1794|3635|4179|4208|4690|5788|6504|6708|23228|23240|51176|57181|114836|149233	CD28|CHRNB2|CR2|CTPS1|DOCK2|INPP5D|CD46|MEF2C|NCK1|PTPRC|SLAMF1|SPTA1|PLCL2|KIAA0922|LEF1|SLC39A10|SLAMF6|IL23R	-0.57	gene_list
GO:0033623	regulation of integrin activation	-2.4	9	4.7	22795	10	756	3	0.4	0.23	5341|9855|54751	PLEK|FARP2|FBLIM1	-0.57	gene_list
GO:0023014	signal transduction by protein phosphorylation	-2.4	1.5	2.9	22795	894	756	45	6	0.86	90|238|659|685|998|1436|2043|2069|2335|3568|3667|3707|3756|4208|4750|5291|5581|5601|5707|5906|5921|6504|6708|6711|7048|7444|7857|9175|9448|9839|10213|11221|11235|23043|23291|27347|29937|51719|55294|57498|57630|64853|114898|200734|260425	ACVR1|ALK|BMPR2|BTC|CDC42|CSF1R|EPHA4|EREG|FN1|IL5RA|IRS1|ITPKB|KCNH1|MEF2C|NEK1|PIK3CB|PRKCE|MAPK9|PSMD1|RAP1A|RASA1|SLAMF1|SPTA1|SPTBN1|TGFBR2|VRK2|SCG2|MAP3K13|MAP4K4|ZEB2|PSMD14|DUSP10|PDCD10|TNIK|FBXW11|STK39|NENF|CAB39|FBXW7|KIDINS220|SH3RF1|AIDA|C1QTNF2|SPRED2|MAGI3	-0.56	gene_list
GO:0032674	regulation of interleukin-5 production	-2.4	6	4.2	22795	20	756	4	0.53	0.26	3556|3568|9173|51176	IL1RAP|IL5RA|IL1RL1|LEF1	-0.55	gene_list
GO:0001667	ameboidal-type cell migration	-2.4	1.9	3.1	22795	311	756	20	2.6	0.58	90|659|2241|5581|5586|5629|6672|7048|7857|8394|9475|9839|10487|11235|23332|23380|27086|51176|57669|65979	ACVR1|BMPR2|FER|PRKCE|PKN2|PROX1|SP100|TGFBR2|SCG2|PIP5K1A|ROCK2|ZEB2|CAP1|PDCD10|CLASP1|SRGAP2|FOXP1|LEF1|EPB41L5|PHACTR4	-0.55	gene_list
GO:0032101	regulation of response to external stimulus	-2.4	1.6	3	22795	677	756	36	4.8	0.77	659|940|947|1269|1378|1496|1794|2043|2868|3554|3570|4179|5145|5341|5362|5733|6092|6279|6504|6531|7006|7048|7857|9173|9575|9698|11221|23332|27086|27347|29937|55773|79823|149233|253260|255520	BMPR2|CD28|CD34|CNR2|CR1|CTNNA2|DOCK2|EPHA4|GRK4|IL1R1|IL6R|CD46|PDE6A|PLEK|PLXNA2|PTGER3|ROBO2|S100A8|SLAMF1|SLC6A3|TEC|TGFBR2|SCG2|IL1RL1|CLOCK|PUM1|DUSP10|CLASP1|FOXP1|STK39|NENF|TBC1D23|CAMKMT|IL23R|RICTOR|ELMOD2	-0.55	gene_list
GO:0009792	embryo development ending in birth or egg hatching	-2.4	1.7	3	22795	559	756	31	4.1	0.72	90|103|118|659|2034|3516|3633|4124|4208|5087|5362|5629|7048|8289|8648|9839|10018|10087|23314|23432|25836|28982|51176|57448|57498|57669|57679|65979|130507|131405|389075	ACVR1|ADAR|ADD1|BMPR2|EPAS1|RBPJ|INPP5B|MAN2A1|MEF2C|PBX1|PLXNA2|PROX1|TGFBR2|ARID1A|NCOA1|ZEB2|BCL2L11|COL4A3BP|SATB2|GPR161|NIPBL|FLVCR1|LEF1|BIRC6|KIDINS220|EPB41L5|ALS2|PHACTR4|UBR3|TRIM71|RESP18	-0.55	gene_list
GO:0006417	regulation of translation	-2.4	1.9	3.1	22795	333	756	21	2.8	0.6	103|940|1977|2107|4690|5530|5724|8672|8891|9451|9698|25904|25929|54464|55699|57472|63899|116496|131405|192669|400961	ADAR|CD28|EIF4E|ETF1|NCK1|PPP3CA|PTAFR|EIF4G3|EIF2B3|EIF2AK3|PUM1|CNOT10|GEMIN5|XRN1|IARS2|CNOT6|NSUN3|FAM129A|TRIM71|AGO3|PAIP2B	-0.55	gene_list
GO:0045785	positive regulation of cell adhesion	-2.4	1.8	3	22795	377	756	23	3	0.62	940|998|2199|2335|2932|3707|3987|4179|4690|5581|5724|5788|6281|6504|6708|7048|8546|8613|55083|57669|149233|201627|253260	CD28|CDC42|FBLN2|FN1|GSK3B|ITPKB|LIMS1|CD46|NCK1|PRKCE|PTAFR|PTPRC|S100A10|SLAMF1|SPTA1|TGFBR2|AP3B1|PLPP3|KIF26B|EPB41L5|IL23R|DENND6A|RICTOR	-0.55	gene_list
GO:0038093	Fc receptor signaling pathway	-2.4	2.1	3.1	22795	248	756	17	2.2	0.54	998|2209|2210|2241|4690|5284|5291|5530|5581|5601|5707|5906|7006|7456|10213|23291|26999	CDC42|FCGR1A|FCGR1B|FER|NCK1|PIGR|PIK3CB|PPP3CA|PRKCE|MAPK9|PSMD1|RAP1A|TEC|WIPF1|PSMD14|FBXW11|CYFIP2	-0.55	gene_list
R-HSA-3108214	SUMOylation of DNA damage response and repair proteins	-2.4	3.1	3.5	22795	77	756	8	1.1	0.37	6045|6672|7341|7518|10274|22955|79677|80012	RNF2|SP100|SUMO1|XRCC4|STAG1|SCMH1|SMC6|PHC3	-0.55	gene_list
GO:0042119	neutrophil activation	-2.4	1.7	3	22795	491	756	28	3.7	0.69	963|1378|1520|1729|1794|4311|5269|5284|5707|5724|5788|5906|6279|6814|7520|8514|8804|10213|10487|10788|10890|23114|23200|23352|25852|51719|57554|84418	CD53|CR1|CTSS|DIAPH1|DOCK2|MME|SERPINB6|PIGR|PSMD1|PTAFR|PTPRC|RAP1A|S100A8|STXBP3|XRCC5|KCNAB2|CREG1|PSMD14|CAP1|IQGAP2|RAB10|NFASC|ATP11B|UBR4|ARMC8|CAB39|LRRC7|CYSTM1	-0.54	gene_list
GO:0060359	response to ammonium ion	-2.4	2.7	3.3	22795	112	756	10	1.3	0.42	159|1141|1729|2566|2782|5581|5724|6531|8997|23284	ADSS|CHRNB2|DIAPH1|GABRG2|GNB1|PRKCE|PTAFR|SLC6A3|KALRN|ADGRL3	-0.54	gene_list
GO:0050770	regulation of axonogenesis	-2.4	2.4	3.2	22795	149	756	12	1.6	0.45	659|1600|2043|2335|2803|2932|4131|5362|6092|9839|23105|57142	BMPR2|DAB1|EPHA4|FN1|GOLGA4|GSK3B|MAP1B|PLXNA2|ROBO2|ZEB2|FSTL4|RTN4	-0.54	gene_list
GO:0006820	anion transport	-2.4	1.6	2.9	22795	586	756	32	4.2	0.73	1182|2565|2566|2741|5174|5321|5724|6342|6514|6533|8647|8648|9197|9213|9635|10057|23155|23200|23507|23657|25874|25932|27347|28965|29957|55144|57709|63027|84230|84561|206358|256987	CLCN3|GABRG1|GABRG2|GLRA1|PDZK1|PLA2G4A|PTAFR|SCP2|SLC2A2|SLC6A6|ABCB11|NCOA1|SLC33A1|XPR1|CLCA2|ABCC5|CLCC1|ATP11B|LRRC8B|SLC7A11|MPC2|CLIC4|STK39|SLC27A6|SLC25A24|LRRC8D|SLC7A14|SLC22A23|LRRC8C|SLC12A8|SLC36A1|SERINC5	-0.52	gene_list
GO:1903729	regulation of plasma membrane organization	-2.4	3.1	3.4	22795	78	756	8	1.1	0.37	5357|5581|6711|8997|23433|23671|26060|163882	PLS1|PRKCE|SPTBN1|KALRN|RHOQ|TMEFF2|APPL1|CNST	-0.52	gene_list
GO:0060341	regulation of cellular localization	-2.4	1.5	2.9	22795	827	756	42	5.6	0.83	998|1729|2241|2932|3064|4131|4208|5174|5357|5530|5581|5906|6342|6672|6711|7029|7159|7447|7514|8514|8832|8997|9451|9783|9917|10018|11124|23291|23433|25874|26060|53407|54585|55294|55486|55733|56957|64801|65055|91942|150684|163882	CDC42|DIAPH1|FER|GSK3B|HTT|MAP1B|MEF2C|PDZK1|PLS1|PPP3CA|PRKCE|RAP1A|SCP2|SP100|SPTBN1|TFDP2|TP53BP2|VSNL1|XPO1|KCNAB2|CD84|KALRN|EIF2AK3|RIMS3|FAM20B|BCL2L11|FAF1|FBXW11|RHOQ|MPC2|APPL1|STX18|LZTFL1|FBXW7|PARL|HHAT|OTUD7B|ARV1|REEP1|NDUFAF2|COMMD1|CNST	-0.52	gene_list
GO:0043001	Golgi to plasma membrane protein transport	-2.4	4.6	3.8	22795	33	756	5	0.66	0.29	2803|6711|10791|10890|163882	GOLGA4|SPTBN1|VAMP5|RAB10|CNST	-0.52	gene_list
GO:0046631	alpha-beta T cell activation	-2.4	2.7	3.3	22795	113	756	10	1.3	0.42	940|1794|3707|7048|8546|27086|51176|91543|114836|149233	CD28|DOCK2|ITPKB|TGFBR2|AP3B1|FOXP1|LEF1|RSAD2|SLAMF6|IL23R	-0.52	gene_list
GO:0050865	regulation of cell activation	-2.4	1.7	2.9	22795	517	756	29	3.8	0.7	914|940|998|1141|1269|2241|3635|3707|4179|4208|4690|5341|5359|5724|5788|6504|6708|7006|7048|8546|8832|9173|10461|23240|57181|84524|149233|200558|253260	CD2|CD28|CDC42|CHRNB2|CNR2|FER|INPP5D|ITPKB|CD46|MEF2C|NCK1|PLEK|PLSCR1|PTAFR|PTPRC|SLAMF1|SPTA1|TEC|TGFBR2|AP3B1|CD84|IL1RL1|MERTK|KIAA0922|SLC39A10|ZC3H8|IL23R|APLF|RICTOR	-0.52	gene_list
GO:0036230	granulocyte activation	-2.4	1.7	3	22795	494	756	28	3.7	0.69	963|1378|1520|1729|1794|4311|5269|5284|5707|5724|5788|5906|6279|6814|7520|8514|8804|10213|10487|10788|10890|23114|23200|23352|25852|51719|57554|84418	CD53|CR1|CTSS|DIAPH1|DOCK2|MME|SERPINB6|PIGR|PSMD1|PTAFR|PTPRC|RAP1A|S100A8|STXBP3|XRCC5|KCNAB2|CREG1|PSMD14|CAP1|IQGAP2|RAB10|NFASC|ATP11B|UBR4|ARMC8|CAB39|LRRC7|CYSTM1	-0.52	gene_list
R-HSA-983705	Signaling by the B Cell Receptor (BCR)	-2.4	2.1	3.1	22795	230	756	16	2.1	0.52	685|940|2069|2932|3667|3708|4690|5291|5707|8394|8503|10213|23291|27071|192669|253260	BTC|CD28|EREG|GSK3B|IRS1|ITPR1|NCK1|PIK3CB|PSMD1|PIP5K1A|PIK3R3|PSMD14|FBXW11|DAPP1|AGO3|RICTOR	-0.52	gene_list
GO:0032634	interleukin-5 production	-2.3	5.7	4	22795	21	756	4	0.53	0.26	3556|3568|9173|51176	IL1RAP|IL5RA|IL1RL1|LEF1	-0.51	gene_list
GO:0009119	ribonucleoside metabolic process	-2.3	2.8	3.3	22795	96	756	9	1.2	0.39	205|1503|5145|8833|23433|29922|51727|151531|260425	AK4|CTPS1|PDE6A|GMPS|RHOQ|NME7|CMPK1|UPP2|MAGI3	-0.51	gene_list
GO:0090087	regulation of peptide transport	-2.3	1.6	2.9	22795	757	756	39	5.2	0.8	307|914|947|998|1436|2335|2932|3033|3556|3667|3708|5174|5530|5581|5906|6279|6504|6514|6672|6711|7447|7514|8997|9173|9254|9515|9575|9917|11069|11124|23291|25874|27086|55294|55486|55733|91543|91942|163882	ANXA4|CD2|CD34|CDC42|CSF1R|FN1|GSK3B|HADH|IL1RAP|IRS1|ITPR1|PDZK1|PPP3CA|PRKCE|RAP1A|S100A8|SLAMF1|SLC2A2|SP100|SPTBN1|VSNL1|XPO1|KALRN|IL1RL1|CACNA2D2|STXBP5L|CLOCK|FAM20B|RAPGEF4|FAF1|FBXW11|MPC2|FOXP1|FBXW7|PARL|HHAT|RSAD2|NDUFAF2|CNST	-0.51	gene_list
GO:0002444	myeloid leukocyte mediated immunity	-2.3	1.7	2.9	22795	543	756	30	4	0.71	963|1378|1520|1729|1794|2241|4311|5269|5284|5707|5724|5788|5906|6279|6814|7520|8514|8804|8832|10213|10487|10788|10890|23114|23200|23352|25852|51719|57554|84418	CD53|CR1|CTSS|DIAPH1|DOCK2|FER|MME|SERPINB6|PIGR|PSMD1|PTAFR|PTPRC|RAP1A|S100A8|STXBP3|XRCC5|KCNAB2|CREG1|CD84|PSMD14|CAP1|IQGAP2|RAB10|NFASC|ATP11B|UBR4|ARMC8|CAB39|LRRC7|CYSTM1	-0.5	gene_list
GO:0032271	regulation of protein polymerization	-2.3	2.3	3.1	22795	171	756	13	1.7	0.47	118|119|829|2241|4690|5581|5921|6708|6711|10788|23332|56203|253260	ADD1|ADD2|CAPZA1|FER|NCK1|PRKCE|RASA1|SPTA1|SPTBN1|IQGAP2|CLASP1|LMOD3|RICTOR	-0.5	gene_list
R-HSA-5683057	MAPK family signaling cascades	-2.3	1.9	3	22795	295	756	19	2.5	0.57	685|998|2069|2335|3568|3570|3667|5707|5906|5921|6708|6711|7514|8556|8997|10213|11221|192669|200734	BTC|CDC42|EREG|FN1|IL5RA|IL6R|IRS1|PSMD1|RAP1A|RASA1|SPTA1|SPTBN1|XPO1|CDC14A|KALRN|PSMD14|DUSP10|AGO3|SPRED2	-0.5	gene_list
GO:0048278	vesicle docking	-2.3	3.4	3.5	22795	63	756	7	0.93	0.35	5341|6814|10890|23233|23673|55770|152579	PLEK|STXBP3|RAB10|EXOC6B|STX12|EXOC2|SCFD2	-0.5	gene_list
GO:0046324	regulation of glucose import	-2.3	3.4	3.5	22795	63	756	7	0.93	0.35	3099|3667|5906|8503|23433|26060|114898	HK2|IRS1|RAP1A|PIK3R3|RHOQ|APPL1|C1QTNF2	-0.5	gene_list
R-HSA-2424491	DAP12 signaling	-2.3	1.8	3	22795	361	756	22	2.9	0.61	685|940|2069|2335|2932|3568|3667|3708|5291|5581|5707|5906|5921|6708|6711|8394|8503|10213|11221|192669|200734|253260	BTC|CD28|EREG|FN1|GSK3B|IL5RA|IRS1|ITPR1|PIK3CB|PRKCE|PSMD1|RAP1A|RASA1|SPTA1|SPTBN1|PIP5K1A|PIK3R3|PSMD14|DUSP10|AGO3|SPRED2|RICTOR	-0.5	gene_list
GO:1901068	guanosine-containing compound metabolic process	-2.3	3.8	3.6	22795	48	756	6	0.79	0.32	205|5145|8833|23433|29922|260425	AK4|PDE6A|GMPS|RHOQ|NME7|MAGI3	-0.5	gene_list
GO:0006983	ER overload response	-2.3	8.2	4.4	22795	11	756	3	0.4	0.23	2932|9451|83734	GSK3B|EIF2AK3|ATG10	-0.5	gene_list
GO:1902306	negative regulation of sodium ion transmembrane transport	-2.3	8.2	4.4	22795	11	756	3	0.4	0.23	5581|27347|150684	PRKCE|STK39|COMMD1	-0.5	gene_list
GO:0003157	endocardium development	-2.3	8.2	4.4	22795	11	756	3	0.4	0.23	90|3516|5629	ACVR1|RBPJ|PROX1	-0.5	gene_list
GO:0045446	endothelial cell differentiation	-2.3	2.8	3.3	22795	97	756	9	1.2	0.39	90|659|3516|5629|5906|9475|25932|50848|51735	ACVR1|BMPR2|RBPJ|PROX1|RAP1A|ROCK2|CLIC4|F11R|RAPGEF6	-0.5	gene_list
GO:0043473	pigmentation	-2.3	2.8	3.3	22795	97	756	9	1.2	0.39	4208|4286|8546|9839|10018|23334|51176|55212|84343	MEF2C|MITF|AP3B1|ZEB2|BCL2L11|SZT2|LEF1|BBS7|HPS3	-0.5	gene_list
GO:0051494	negative regulation of cytoskeleton organization	-2.3	2.6	3.2	22795	115	756	10	1.3	0.42	118|119|324|829|6708|6711|23332|23671|56203|130271	ADD1|ADD2|APC|CAPZA1|SPTA1|SPTBN1|CLASP1|TMEFF2|LMOD3|PLEKHH2	-0.5	gene_list
GO:0030865	cortical cytoskeleton organization	-2.3	4.4	3.7	22795	34	756	5	0.66	0.29	2035|5341|5357|9475|23433	EPB41|PLEK|PLS1|ROCK2|RHOQ	-0.5	gene_list
GO:0002446	neutrophil mediated immunity	-2.3	1.7	2.9	22795	499	756	28	3.7	0.69	963|1378|1520|1729|1794|4311|5269|5284|5707|5724|5788|5906|6279|6814|7520|8514|8804|10213|10487|10788|10890|23114|23200|23352|25852|51719|57554|84418	CD53|CR1|CTSS|DIAPH1|DOCK2|MME|SERPINB6|PIGR|PSMD1|PTAFR|PTPRC|RAP1A|S100A8|STXBP3|XRCC5|KCNAB2|CREG1|PSMD14|CAP1|IQGAP2|RAB10|NFASC|ATP11B|UBR4|ARMC8|CAB39|LRRC7|CYSTM1	-0.49	gene_list
GO:0046888	negative regulation of hormone secretion	-2.3	3.3	3.4	22795	64	756	7	0.93	0.35	3033|3667|5530|7447|8997|9515|91942	HADH|IRS1|PPP3CA|VSNL1|KALRN|STXBP5L|NDUFAF2	-0.48	gene_list
GO:0032414	positive regulation of ion transmembrane transporter activity	-2.3	3.3	3.4	22795	64	756	7	0.93	0.35	1520|3064|4878|5724|7341|27347|57620	CTSS|HTT|NPPA|PTAFR|SUMO1|STK39|STIM2	-0.48	gene_list
GO:0097190	apoptotic signaling pathway	-2.3	1.6	2.9	22795	571	756	31	4.1	0.72	90|843|940|2932|3064|3570|3708|4690|4976|5163|5601|6272|6279|6672|7029|7159|7818|7857|8743|9451|10018|11124|11235|26060|51060|55294|57448|57600|57630|83941|151126	ACVR1|CASP10|CD28|GSK3B|HTT|IL6R|ITPR1|NCK1|OPA1|PDK1|MAPK9|SORT1|S100A8|SP100|TFDP2|TP53BP2|DAP3|SCG2|TNFSF10|EIF2AK3|BCL2L11|FAF1|PDCD10|APPL1|TXNDC12|FBXW7|BIRC6|FNIP2|SH3RF1|TM2D1|ZNF385B	-0.48	gene_list
ko04390	Hippo signaling pathway	-2.3	2.3	3.1	22795	154	756	12	1.6	0.45	324|659|1496|2932|5521|7048|7159|10207|23291|23418|51176|92597	APC|BMPR2|CTNNA2|GSK3B|PPP2R2B|TGFBR2|TP53BP2|PATJ|FBXW11|CRB1|LEF1|MOB1B	-0.47	gene_list
hsa04390	Hippo signaling pathway	-2.3	2.3	3.1	22795	154	756	12	1.6	0.45	324|659|1496|2932|5521|7048|7159|10207|23291|23418|51176|92597	APC|BMPR2|CTNNA2|GSK3B|PPP2R2B|TGFBR2|TP53BP2|PATJ|FBXW11|CRB1|LEF1|MOB1B	-0.47	gene_list
R-HSA-186797	Signaling by PDGF	-2.3	1.8	2.9	22795	387	756	23	3	0.62	685|940|2069|2335|2932|3568|3667|3708|4690|5291|5581|5707|5906|5921|6708|6711|8394|8503|10213|11221|192669|200734|253260	BTC|CD28|EREG|FN1|GSK3B|IL5RA|IRS1|ITPR1|NCK1|PIK3CB|PRKCE|PSMD1|RAP1A|RASA1|SPTA1|SPTBN1|PIP5K1A|PIK3R3|PSMD14|DUSP10|AGO3|SPRED2|RICTOR	-0.47	gene_list
R-HSA-1660499	Synthesis of PIPs at the plasma membrane	-2.3	3.7	3.5	22795	49	756	6	0.79	0.32	3635|5291|8394|8503|22874|65977	INPP5D|PIK3CB|PIP5K1A|PIK3R3|PLEKHA6|PLEKHA3	-0.47	gene_list
GO:0046132	pyrimidine ribonucleoside biosynthetic process	-2.3	5.5	3.9	22795	22	756	4	0.53	0.26	1503|29922|51727|151531	CTPS1|NME7|CMPK1|UPP2	-0.47	gene_list
GO:0030033	microvillus assembly	-2.3	5.5	3.9	22795	22	756	4	0.53	0.26	5906|9448|23043|51735	RAP1A|MAP4K4|TNIK|RAPGEF6	-0.47	gene_list
GO:0021952	central nervous system projection neuron axonogenesis	-2.3	5.5	3.9	22795	22	756	4	0.53	0.26	1141|2043|9839|23334	CHRNB2|EPHA4|ZEB2|SZT2	-0.47	gene_list
GO:0003179	heart valve morphogenesis	-2.2	4.3	3.6	22795	35	756	5	0.66	0.29	90|659|4208|4853|7048	ACVR1|BMPR2|MEF2C|NOTCH2|TGFBR2	-0.46	gene_list
GO:0060627	regulation of vesicle-mediated transport	-2.2	1.7	2.8	22795	458	756	26	3.4	0.66	27|1794|2241|5291|5724|5906|6504|6814|7447|7813|8832|9515|9779|9783|9829|9910|10461|11069|22848|23216|23332|53407|55589|127833|163882|255928	ABL2|DOCK2|FER|PIK3CB|PTAFR|RAP1A|SLAMF1|STXBP3|VSNL1|EVI5|CD84|STXBP5L|TBC1D5|RIMS3|DNAJC6|RABGAP1L|MERTK|RAPGEF4|AAK1|TBC1D1|CLASP1|STX18|BMP2K|SYT2|CNST|SYT14	-0.45	gene_list
GO:0050777	negative regulation of immune response	-2.2	2.6	3.1	22795	118	756	10	1.3	0.42	103|1378|2241|3635|4179|5788|6504|8832|9173|11221	ADAR|CR1|FER|INPP5D|CD46|PTPRC|SLAMF1|CD84|IL1RL1|DUSP10	-0.44	gene_list
GO:0002429	immune response-activating cell surface receptor signaling pathway	-2.2	1.8	2.9	22795	413	756	24	3.2	0.64	940|998|1378|1380|2209|2533|3635|4208|4690|5291|5359|5581|5707|5788|5906|7006|7456|10213|23228|23291|26999|57181|148823|163486	CD28|CDC42|CR1|CR2|FCGR1A|FYB|INPP5D|MEF2C|NCK1|PIK3CB|PLSCR1|PRKCE|PSMD1|PTPRC|RAP1A|TEC|WIPF1|PSMD14|PLCL2|FBXW11|CYFIP2|SLC39A10|GCSAML|DENND1B	-0.44	gene_list
ko05213	Endometrial cancer	-2.2	3.6	3.4	22795	50	756	6	0.79	0.32	324|1496|2932|5291|8503|51176	APC|CTNNA2|GSK3B|PIK3CB|PIK3R3|LEF1	-0.44	gene_list
hsa05213	Endometrial cancer	-2.2	3.6	3.4	22795	50	756	6	0.79	0.32	324|1496|2932|5291|8503|51176	APC|CTNNA2|GSK3B|PIK3CB|PIK3R3|LEF1	-0.44	gene_list
GO:0030837	negative regulation of actin filament polymerization	-2.2	3.6	3.4	22795	50	756	6	0.79	0.32	118|119|829|6708|6711|56203	ADD1|ADD2|CAPZA1|SPTA1|SPTBN1|LMOD3	-0.44	gene_list
GO:0035239	tube morphogenesis	-2.2	1.8	2.9	22795	346	756	21	2.8	0.6	90|1436|2043|3516|4208|5087|5629|7048|8289|9839|10018|10806|25836|25932|27086|51176|55083|55212|57669|65979|131405	ACVR1|CSF1R|EPHA4|RBPJ|MEF2C|PBX1|PROX1|TGFBR2|ARID1A|ZEB2|BCL2L11|SDCCAG8|NIPBL|CLIC4|FOXP1|LEF1|KIF26B|BBS7|EPB41L5|PHACTR4|TRIM71	-0.44	gene_list
GO:0021537	telencephalon development	-2.2	2	2.9	22795	238	756	16	2.1	0.52	238|1436|1600|1767|2932|3362|4208|5629|6092|8648|8891|9839|23334|23380|51176|57142	ALK|CSF1R|DAB1|DNAH5|GSK3B|HTR6|MEF2C|PROX1|ROBO2|NCOA1|EIF2B3|ZEB2|SZT2|SRGAP2|LEF1|RTN4	-0.44	gene_list
GO:0002694	regulation of leukocyte activation	-2.2	1.7	2.8	22795	483	756	27	3.6	0.67	914|940|998|1141|1269|2241|3635|3707|4179|4208|4690|5359|5724|5788|6504|6708|7048|8546|8832|9173|10461|23240|57181|84524|149233|200558|253260	CD2|CD28|CDC42|CHRNB2|CNR2|FER|INPP5D|ITPKB|CD46|MEF2C|NCK1|PLSCR1|PTAFR|PTPRC|SLAMF1|SPTA1|TGFBR2|AP3B1|CD84|IL1RL1|MERTK|KIAA0922|SLC39A10|ZC3H8|IL23R|APLF|RICTOR	-0.44	gene_list
GO:0002088	lens development in camera-type eye	-2.2	3.2	3.3	22795	66	756	7	0.93	0.35	4211|5629|7048|8412|8419|9839|23657	MEIS1|PROX1|TGFBR2|BCAR3|BFSP2|ZEB2|SLC7A11	-0.44	gene_list
GO:0009116	nucleoside metabolic process	-2.2	2.5	3.1	22795	119	756	10	1.3	0.42	205|1503|1806|5145|8833|23433|29922|51727|151531|260425	AK4|CTPS1|DPYD|PDE6A|GMPS|RHOQ|NME7|CMPK1|UPP2|MAGI3	-0.43	gene_list
hsa_M00052	Pyrimidine ribonucleotide biosynthesis, UMP => UDP/UTP,CDP/CTP	-2.2	7.5	4.2	22795	12	756	3	0.4	0.23	1503|29922|51727	CTPS1|NME7|CMPK1	-0.43	gene_list
GO:0032119	sequestering of zinc ion	-2.2	7.5	4.2	22795	12	756	3	0.4	0.23	6279|64924|148867	S100A8|SLC30A5|SLC30A7	-0.43	gene_list
GO:0033004	negative regulation of mast cell activation	-2.2	7.5	4.2	22795	12	756	3	0.4	0.23	1269|2241|8832	CNR2|FER|CD84	-0.43	gene_list
GO:0090195	chemokine secretion	-2.2	7.5	4.2	22795	12	756	3	0.4	0.23	1436|9173|27086	CSF1R|IL1RL1|FOXP1	-0.43	gene_list
GO:0051645	Golgi localization	-2.2	7.5	4.2	22795	12	756	3	0.4	0.23	998|1600|11235	CDC42|DAB1|PDCD10	-0.43	gene_list
M00052	Pyrimidine ribonucleotide biosynthesis, UMP => UDP/UTP,CDP/CTP	-2.2	7.5	4.2	22795	12	756	3	0.4	0.23	1503|29922|51727	CTPS1|NME7|CMPK1	-0.43	gene_list
GO:0001787	natural killer cell proliferation	-2.2	7.5	4.2	22795	12	756	3	0.4	0.23	6504|114836|149233	SLAMF1|SLAMF6|IL23R	-0.43	gene_list
GO:0060900	embryonic camera-type eye formation	-2.2	7.5	4.2	22795	12	756	3	0.4	0.23	5629|8289|65979	PROX1|ARID1A|PHACTR4	-0.43	gene_list
GO:0009220	pyrimidine ribonucleotide biosynthetic process	-2.2	5.2	3.8	22795	23	756	4	0.53	0.26	1503|29922|51727|151531	CTPS1|NME7|CMPK1|UPP2	-0.43	gene_list
GO:0071577	zinc II ion transmembrane transport	-2.2	5.2	3.8	22795	23	756	4	0.53	0.26	57181|64116|64924|148867	SLC39A10|SLC39A8|SLC30A5|SLC30A7	-0.43	gene_list
GO:0001783	B cell apoptotic process	-2.2	5.2	3.8	22795	23	756	4	0.53	0.26	10018|27086|57181|96459	BCL2L11|FOXP1|SLC39A10|FNIP1	-0.43	gene_list
GO:0071277	cellular response to calcium ion	-2.2	3.5	3.4	22795	51	756	6	0.79	0.32	3707|3756|4208|25932|29957|79800	ITPKB|KCNH1|MEF2C|CLIC4|SLC25A24|CARF	-0.43	gene_list
R-HSA-1227986	Signaling by ERBB2	-2.2	3.5	3.4	22795	51	756	6	0.79	0.32	685|1729|2069|5581|51072|55914	BTC|DIAPH1|EREG|PRKCE|MEMO1|ERBIN	-0.43	gene_list
GO:0035051	cardiocyte differentiation	-2.2	2.5	3.1	22795	120	756	10	1.3	0.42	90|2932|3516|4208|4878|5629|7273|8289|9794|10611	ACVR1|GSK3B|RBPJ|MEF2C|NPPA|PROX1|TTN|ARID1A|MAML1|PDLIM5	-0.42	gene_list
GO:0031589	cell-substrate adhesion	-2.2	1.9	2.9	22795	305	756	19	2.5	0.57	947|998|2199|2241|2335|2932|3987|5291|5581|5921|6281|8394|9475|10018|10420|10461|23332|23380|57669	CD34|CDC42|FBLN2|FER|FN1|GSK3B|LIMS1|PIK3CB|PRKCE|RASA1|S100A10|PIP5K1A|ROCK2|BCL2L11|TESK2|MERTK|CLASP1|SRGAP2|EPB41L5	-0.42	gene_list
R-HSA-6798695	Neutrophil degranulation	-2.2	1.7	2.8	22795	487	756	27	3.6	0.67	963|1378|1520|1729|1794|4311|5269|5284|5707|5724|5788|5906|6279|7520|8514|8804|10213|10487|10788|10890|23114|23200|23352|25852|51719|57554|84418	CD53|CR1|CTSS|DIAPH1|DOCK2|MME|SERPINB6|PIGR|PSMD1|PTAFR|PTPRC|RAP1A|S100A8|XRCC5|KCNAB2|CREG1|PSMD14|CAP1|IQGAP2|RAB10|NFASC|ATP11B|UBR4|ARMC8|CAB39|LRRC7|CYSTM1	-0.42	gene_list
GO:0055082	cellular chemical homeostasis	-2.2	1.5	2.7	22795	702	756	36	4.8	0.77	27|1182|1356|1657|1729|2782|2890|3064|3099|3708|4208|5145|5291|5530|5581|5788|5798|5906|5910|6279|7447|9213|10989|25874|25932|28982|57113|57181|57620|64116|64924|91942|130733|148867|284525|285195	ABL2|CLCN3|CP|DMXL1|DIAPH1|GNB1|GRIA1|HTT|HK2|ITPR1|MEF2C|PDE6A|PIK3CB|PPP3CA|PRKCE|PTPRC|PTPRN|RAP1A|RAP1GDS1|S100A8|VSNL1|XPR1|IMMT|MPC2|CLIC4|FLVCR1|TRPC7|SLC39A10|STIM2|SLC39A8|SLC30A5|NDUFAF2|TMEM178A|SLC30A7|SLC9C2|SLC9A9	-0.42	gene_list
GO:0006821	chloride transport	-2.2	2.7	3.1	22795	102	756	9	1.2	0.39	1182|2565|2566|2741|5724|9635|23155|25932|84561	CLCN3|GABRG1|GABRG2|GLRA1|PTAFR|CLCA2|CLCC1|CLIC4|SLC12A8	-0.42	gene_list
R-HSA-199991	Membrane Trafficking	-2.2	1.6	2.7	22795	630	756	33	4.4	0.74	378|2060|2153|2803|2804|2890|3796|4124|5321|6272|6708|6711|6814|8546|9698|9829|10254|10890|22848|23216|23243|23433|51594|53407|54874|55083|55770|57134|57679|60592|127833|163486|201627	ARF4|EPS15|F5|GOLGA4|GOLGB1|GRIA1|KIF2A|MAN2A1|PLA2G4A|SORT1|SPTA1|SPTBN1|STXBP3|AP3B1|PUM1|DNAJC6|STAM2|RAB10|AAK1|TBC1D1|ANKRD28|RHOQ|NBAS|STX18|FNBP1L|KIF26B|EXOC2|MAN1C1|ALS2|SCOC|SYT2|DENND1B|DENND6A	-0.42	gene_list
GO:0050867	positive regulation of cell activation	-2.1	1.8	2.8	22795	329	756	20	2.6	0.58	914|940|998|1141|3635|3707|4179|4208|4690|5341|5724|5788|6504|6708|7048|8546|9173|57181|149233|253260	CD2|CD28|CDC42|CHRNB2|INPP5D|ITPKB|CD46|MEF2C|NCK1|PLEK|PTAFR|PTPRC|SLAMF1|SPTA1|TGFBR2|AP3B1|IL1RL1|SLC39A10|IL23R|RICTOR	-0.41	gene_list
R-HSA-2172127	DAP12 interactions	-2.1	1.8	2.8	22795	374	756	22	2.9	0.61	685|940|2069|2335|2932|3568|3667|3708|5291|5581|5707|5906|5921|6708|6711|8394|8503|10213|11221|192669|200734|253260	BTC|CD28|EREG|FN1|GSK3B|IL5RA|IRS1|ITPR1|PIK3CB|PRKCE|PSMD1|RAP1A|RASA1|SPTA1|SPTBN1|PIP5K1A|PIK3R3|PSMD14|DUSP10|AGO3|SPRED2|RICTOR	-0.41	gene_list
GO:0051223	regulation of protein transport	-2.1	1.5	2.7	22795	729	756	37	4.9	0.78	307|914|947|998|1436|2335|2932|3033|3556|3667|3708|5174|5530|5581|5906|6504|6514|6672|6711|7447|7514|9173|9254|9515|9575|9917|11069|11124|23291|25874|27086|55294|55486|55733|91543|91942|163882	ANXA4|CD2|CD34|CDC42|CSF1R|FN1|GSK3B|HADH|IL1RAP|IRS1|ITPR1|PDZK1|PPP3CA|PRKCE|RAP1A|SLAMF1|SLC2A2|SP100|SPTBN1|VSNL1|XPO1|IL1RL1|CACNA2D2|STXBP5L|CLOCK|FAM20B|RAPGEF4|FAF1|FBXW11|MPC2|FOXP1|FBXW7|PARL|HHAT|RSAD2|NDUFAF2|CNST	-0.41	gene_list
GO:0002757	immune response-activating signal transduction	-2.1	1.6	2.7	22795	560	756	30	4	0.71	940|998|1378|1380|1520|2209|2533|3635|4208|4690|5291|5359|5581|5707|5788|5906|6279|7006|7456|9698|10213|23228|23291|26999|55914|57115|57181|91543|148823|163486	CD28|CDC42|CR1|CR2|CTSS|FCGR1A|FYB|INPP5D|MEF2C|NCK1|PIK3CB|PLSCR1|PRKCE|PSMD1|PTPRC|RAP1A|S100A8|TEC|WIPF1|PUM1|PSMD14|PLCL2|FBXW11|CYFIP2|ERBIN|PGLYRP4|SLC39A10|RSAD2|GCSAML|DENND1B	-0.41	gene_list
GO:0060333	interferon-gamma-mediated signaling pathway	-2.1	2.8	3.1	22795	85	756	8	1.1	0.37	2209|2210|2634|3660|3664|5724|6672|7341	FCGR1A|FCGR1B|GBP2|IRF2|IRF6|PTAFR|SP100|SUMO1	-0.41	gene_list
GO:0060021	palate development	-2.1	2.8	3.1	22795	85	756	8	1.1	0.37	4208|7048|7341|9249|23314|51176|55212|80144	MEF2C|TGFBR2|SUMO1|DHRS3|SATB2|LEF1|BBS7|FRAS1	-0.41	gene_list
R-HSA-373755	Semaphorin interactions	-2.1	3.1	3.2	22795	68	756	7	0.93	0.35	998|2932|5362|5788|9475|9855|57556	CDC42|GSK3B|PLXNA2|PTPRC|ROCK2|FARP2|SEMA6A	-0.41	gene_list
GO:1903076	regulation of protein localization to plasma membrane	-2.1	3.1	3.2	22795	68	756	7	0.93	0.35	5357|5581|6711|8997|23433|26060|163882	PLS1|PRKCE|SPTBN1|KALRN|RHOQ|APPL1|CNST	-0.41	gene_list
GO:1901185	negative regulation of ERBB signaling pathway	-2.1	3.5	3.3	22795	52	756	6	0.79	0.32	685|998|2060|2069|10254|57732	BTC|CDC42|EPS15|EREG|STAM2|ZFYVE28	-0.41	gene_list
GO:0022409	positive regulation of cell-cell adhesion	-2.1	2	2.9	22795	243	756	16	2.1	0.52	940|998|3707|4179|4690|5724|5788|6504|6708|7048|8546|8613|55083|149233|201627|253260	CD28|CDC42|ITPKB|CD46|NCK1|PTAFR|PTPRC|SLAMF1|SPTA1|TGFBR2|AP3B1|PLPP3|KIF26B|IL23R|DENND6A|RICTOR	-0.4	gene_list
GO:0045216	cell-cell junction organization	-2.1	2	2.9	22795	222	756	15	2	0.51	324|998|1436|3987|5586|6281|8394|9475|10207|10420|23114|23332|50848|57669|57863	APC|CDC42|CSF1R|LIMS1|PKN2|S100A10|PIP5K1A|ROCK2|PATJ|TESK2|NFASC|CLASP1|F11R|EPB41L5|CADM3	-0.4	gene_list
R-HSA-193368	Synthesis of bile acids and bile salts via 7alpha-hydroxycholesterol	-2.1	5	3.7	22795	24	756	4	0.53	0.26	6342|8309|8647|8648	SCP2|ACOX2|ABCB11|NCOA1	-0.39	gene_list
ko04012	ErbB signaling pathway	-2.1	2.8	3.1	22795	86	756	8	1.1	0.37	27|685|2069|2932|4690|5291|5601|8503	ABL2|BTC|EREG|GSK3B|NCK1|PIK3CB|MAPK9|PIK3R3	-0.39	gene_list
R-HSA-2029480	Fcgamma receptor (FCGR) dependent phagocytosis	-2.1	2.8	3.1	22795	86	756	8	1.1	0.37	998|2209|3708|4690|5291|5581|7456|26999	CDC42|FCGR1A|ITPR1|NCK1|PIK3CB|PRKCE|WIPF1|CYFIP2	-0.39	gene_list
hsa04012	ErbB signaling pathway	-2.1	2.8	3.1	22795	86	756	8	1.1	0.37	27|685|2069|2932|4690|5291|5601|8503	ABL2|BTC|EREG|GSK3B|NCK1|PIK3CB|MAPK9|PIK3R3	-0.39	gene_list
GO:0007044	cell-substrate junction assembly	-2.1	2.8	3.1	22795	86	756	8	1.1	0.37	2335|3987|6281|8394|9475|10420|23332|57669	FN1|LIMS1|S100A10|PIP5K1A|ROCK2|TESK2|CLASP1|EPB41L5	-0.39	gene_list
GO:0021543	pallium development	-2.1	2.2	2.9	22795	162	756	12	1.6	0.45	238|1600|2932|3362|4208|5629|8648|8891|9839|23380|51176|57142	ALK|DAB1|GSK3B|HTR6|MEF2C|PROX1|NCOA1|EIF2B3|ZEB2|SRGAP2|LEF1|RTN4	-0.38	gene_list
GO:0042110	T cell activation	-2.1	1.7	2.7	22795	447	756	25	3.3	0.65	399|914|940|998|1503|1794|3707|3953|4179|4690|5530|5788|6504|6708|7048|8546|23240|27086|51176|79840|84524|91543|114836|149233|253260	RHOH|CD2|CD28|CDC42|CTPS1|DOCK2|ITPKB|LEPR|CD46|NCK1|PPP3CA|PTPRC|SLAMF1|SPTA1|TGFBR2|AP3B1|KIAA0922|FOXP1|LEF1|NHEJ1|ZC3H8|RSAD2|SLAMF6|IL23R|RICTOR	-0.38	gene_list
GO:0030099	myeloid cell differentiation	-2.1	1.8	2.8	22795	333	756	20	2.6	0.58	103|118|998|1436|2034|3516|3635|3707|4090|4208|4211|4286|7048|9855|27086|28982|51176|54790|130733|149233	ADAR|ADD1|CDC42|CSF1R|EPAS1|RBPJ|INPP5D|ITPKB|SMAD5|MEF2C|MEIS1|MITF|TGFBR2|FARP2|FOXP1|FLVCR1|LEF1|TET2|TMEM178A|IL23R	-0.38	gene_list
ko03450	Non-homologous end-joining	-2.1	7	4	22795	13	756	3	0.4	0.23	7518|7520|79840	XRCC4|XRCC5|NHEJ1	-0.38	gene_list
GO:0010766	negative regulation of sodium ion transport	-2.1	7	4	22795	13	756	3	0.4	0.23	5581|27347|150684	PRKCE|STK39|COMMD1	-0.38	gene_list
GO:0035743	CD4-positive, alpha-beta T cell cytokine production	-2.1	7	4	22795	13	756	3	0.4	0.23	6504|91543|163486	SLAMF1|RSAD2|DENND1B	-0.38	gene_list
hsa03450	Non-homologous end-joining	-2.1	7	4	22795	13	756	3	0.4	0.23	7518|7520|79840	XRCC4|XRCC5|NHEJ1	-0.38	gene_list
GO:0010634	positive regulation of epithelial cell migration	-2.1	2.6	3	22795	105	756	9	1.2	0.39	659|5581|5629|7048|8613|9475|23332|27086|57669	BMPR2|PRKCE|PROX1|TGFBR2|PLPP3|ROCK2|CLASP1|FOXP1|EPB41L5	-0.37	gene_list
GO:0048013	ephrin receptor signaling pathway	-2.1	2.8	3.1	22795	87	756	8	1.1	0.37	998|2043|3516|4690|5921|8997|9475|284656	CDC42|EPHA4|RBPJ|NCK1|RASA1|KALRN|ROCK2|EPHA10	-0.37	gene_list
GO:0050671	positive regulation of lymphocyte proliferation	-2.1	2.4	3	22795	124	756	10	1.3	0.42	940|1141|4179|4208|4690|5788|6504|6708|57181|149233	CD28|CHRNB2|CD46|MEF2C|NCK1|PTPRC|SLAMF1|SPTA1|SLC39A10|IL23R	-0.37	gene_list
GO:0060560	developmental growth involved in morphogenesis	-2.1	2.1	2.8	22795	204	756	14	1.9	0.49	659|2335|2803|2932|4131|5362|7048|9839|23105|26999|55083|57142|57669|127833	BMPR2|FN1|GOLGA4|GSK3B|MAP1B|PLXNA2|TGFBR2|ZEB2|FSTL4|CYFIP2|KIF26B|RTN4|EPB41L5|SYT2	-0.37	gene_list
GO:0048041	focal adhesion assembly	-2.1	3	3.1	22795	70	756	7	0.93	0.35	3987|6281|8394|9475|10420|23332|57669	LIMS1|S100A10|PIP5K1A|ROCK2|TESK2|CLASP1|EPB41L5	-0.37	gene_list
GO:0007045	cell-substrate adherens junction assembly	-2.1	3	3.1	22795	70	756	7	0.93	0.35	3987|6281|8394|9475|10420|23332|57669	LIMS1|S100A10|PIP5K1A|ROCK2|TESK2|CLASP1|EPB41L5	-0.37	gene_list
GO:0003151	outflow tract morphogenesis	-2.1	3	3.1	22795	70	756	7	0.93	0.35	90|659|3516|4208|7048|9249|25836	ACVR1|BMPR2|RBPJ|MEF2C|TGFBR2|DHRS3|NIPBL	-0.37	gene_list
R-HSA-4420097	VEGFA-VEGFR2 Pathway	-2.1	1.8	2.7	22795	335	756	20	2.6	0.58	685|998|2069|2335|3568|3667|3708|4690|5291|5707|5906|5921|6708|6711|9475|10213|11221|26999|200734|253260	BTC|CDC42|EREG|FN1|IL5RA|IRS1|ITPR1|NCK1|PIK3CB|PSMD1|RAP1A|RASA1|SPTA1|SPTBN1|ROCK2|PSMD14|DUSP10|CYFIP2|SPRED2|RICTOR	-0.36	gene_list
R-HSA-194840	Rho GTPase cycle	-2.1	2.3	2.9	22795	144	756	11	1.5	0.44	399|998|3633|7204|8997|10144|23433|51306|55843|389337|100271715	RHOH|CDC42|INPP5B|TRIO|KALRN|FAM13A|RHOQ|FAM13B|ARHGAP15|ARHGEF37|ARHGEF33	-0.36	gene_list
GO:0043623	cellular protein complex assembly	-2.1	1.6	2.6	22795	568	756	30	4	0.71	118|119|829|1060|1657|1729|1767|2060|2241|4690|4711|4724|4976|5581|5910|5921|6708|6711|6728|6902|7273|9372|9659|10788|23332|55770|56203|57142|91942|253260	ADD1|ADD2|CAPZA1|CENPC|DMXL1|DIAPH1|DNAH5|EPS15|FER|NCK1|NDUFB5|NDUFS4|OPA1|PRKCE|RAP1GDS1|RASA1|SPTA1|SPTBN1|SRP19|TBCA|TTN|ZFYVE9|PDE4DIP|IQGAP2|CLASP1|EXOC2|LMOD3|RTN4|NDUFAF2|RICTOR	-0.36	gene_list
GO:0001701	in utero embryonic development	-2.1	1.8	2.7	22795	313	756	19	2.5	0.57	90|103|118|2034|3516|3633|4124|7048|8648|10018|10087|28982|51176|57448|57498|57669|57679|130507|389075	ACVR1|ADAR|ADD1|EPAS1|RBPJ|INPP5B|MAN2A1|TGFBR2|NCOA1|BCL2L11|COL4A3BP|FLVCR1|LEF1|BIRC6|KIDINS220|EPB41L5|ALS2|UBR3|RESP18	-0.36	gene_list
GO:0051155	positive regulation of striated muscle cell differentiation	-2.1	3.4	3.2	22795	54	756	6	0.79	0.32	963|2932|3516|4208|5629|9794	CD53|GSK3B|RBPJ|MEF2C|PROX1|MAML1	-0.36	gene_list
GO:0009218	pyrimidine ribonucleotide metabolic process	-2.1	4.8	3.5	22795	25	756	4	0.53	0.26	1503|29922|51727|151531	CTPS1|NME7|CMPK1|UPP2	-0.36	gene_list
GO:0014902	myotube differentiation	-2.1	2.6	3	22795	106	756	9	1.2	0.39	963|2932|3756|4208|5530|6272|9794|64754|85461	CD53|GSK3B|KCNH1|MEF2C|PPP3CA|SORT1|MAML1|SMYD3|TANC1	-0.36	gene_list
GO:0046879	hormone secretion	-2.1	1.9	2.8	22795	291	756	18	2.4	0.55	3033|3667|3708|5530|5581|5798|5906|6514|6814|7447|8997|9254|9451|9515|9575|11069|25874|91942	HADH|IRS1|ITPR1|PPP3CA|PRKCE|PTPRN|RAP1A|SLC2A2|STXBP3|VSNL1|KALRN|CACNA2D2|EIF2AK3|STXBP5L|CLOCK|RAPGEF4|MPC2|NDUFAF2	-0.36	gene_list
R-HSA-1257604	PIP3 activates AKT signaling	-2.1	2.4	2.9	22795	125	756	10	1.3	0.42	685|940|2069|2932|3667|5291|8394|8503|192669|253260	BTC|CD28|EREG|GSK3B|IRS1|PIK3CB|PIP5K1A|PIK3R3|AGO3|RICTOR	-0.36	gene_list
GO:0032946	positive regulation of mononuclear cell proliferation	-2.1	2.4	2.9	22795	125	756	10	1.3	0.42	940|1141|4179|4208|4690|5788|6504|6708|57181|149233	CD28|CHRNB2|CD46|MEF2C|NCK1|PTPRC|SLAMF1|SPTA1|SLC39A10|IL23R	-0.36	gene_list
GO:0050773	regulation of dendrite development	-2.1	2.4	2.9	22795	125	756	10	1.3	0.42	1141|2043|3556|4208|4976|5530|8997|10611|23043|23105	CHRNB2|EPHA4|IL1RAP|MEF2C|OPA1|PPP3CA|KALRN|PDLIM5|TNIK|FSTL4	-0.36	gene_list
GO:0046632	alpha-beta T cell differentiation	-2.1	2.7	3	22795	88	756	8	1.1	0.37	3707|7048|8546|27086|51176|91543|114836|149233	ITPKB|TGFBR2|AP3B1|FOXP1|LEF1|RSAD2|SLAMF6|IL23R	-0.36	gene_list
GO:0051149	positive regulation of muscle cell differentiation	-2.1	2.7	3	22795	88	756	8	1.1	0.37	963|998|1496|2932|3516|4208|5629|9794	CD53|CDC42|CTNNA2|GSK3B|RBPJ|MEF2C|PROX1|MAML1	-0.36	gene_list
GO:0051932	synaptic transmission, GABAergic	-2	3.9	3.3	22795	39	756	5	0.66	0.29	1269|2566|5334|5581|23228	CNR2|GABRG2|PLCL1|PRKCE|PLCL2	-0.36	gene_list
GO:0003170	heart valve development	-2	3.9	3.3	22795	39	756	5	0.66	0.29	90|659|4208|4853|7048	ACVR1|BMPR2|MEF2C|NOTCH2|TGFBR2	-0.36	gene_list
GO:0007223	Wnt signaling pathway, calcium modulating pathway	-2	3.9	3.3	22795	39	756	5	0.66	0.29	2782|5145|5530|51176|192669	GNB1|PDE6A|PPP3CA|LEF1|AGO3	-0.36	gene_list
ko04662	B cell receptor signaling pathway	-2	3	3.1	22795	71	756	7	0.93	0.35	1380|2932|3635|5291|5530|8503|27071	CR2|GSK3B|INPP5D|PIK3CB|PPP3CA|PIK3R3|DAPP1	-0.36	gene_list
hsa04662	B cell receptor signaling pathway	-2	3	3.1	22795	71	756	7	0.93	0.35	1380|2932|3635|5291|5530|8503|27071	CR2|GSK3B|INPP5D|PIK3CB|PPP3CA|PIK3R3|DAPP1	-0.36	gene_list
GO:2000145	regulation of cell motility	-2	1.5	2.6	22795	716	756	36	4.8	0.77	27|90|324|659|685|1436|1729|2069|2241|2335|3554|3570|4690|5362|5581|5586|5629|5724|5788|6504|6672|7048|8613|8633|9475|11235|23332|23380|23671|25932|27086|51072|51176|57669|117178|148823	ABL2|ACVR1|APC|BMPR2|BTC|CSF1R|DIAPH1|EREG|FER|FN1|IL1R1|IL6R|NCK1|PLXNA2|PRKCE|PKN2|PROX1|PTAFR|PTPRC|SLAMF1|SP100|TGFBR2|PLPP3|UNC5C|ROCK2|PDCD10|CLASP1|SRGAP2|TMEFF2|CLIC4|FOXP1|MEMO1|LEF1|EPB41L5|SSX2IP|GCSAML	-0.36	gene_list
GO:0048193	Golgi vesicle transport	-2	1.8	2.7	22795	337	756	20	2.6	0.58	378|2060|2153|2803|2804|2890|3064|3796|6272|6708|6711|10791|10890|23243|51594|53407|55770|64225|150684|163882	ARF4|EPS15|F5|GOLGA4|GOLGB1|GRIA1|HTT|KIF2A|SORT1|SPTA1|SPTBN1|VAMP5|RAB10|ANKRD28|NBAS|STX18|EXOC2|ATL2|COMMD1|CNST	-0.36	gene_list
GO:0002819	regulation of adaptive immune response	-2	2.4	2.9	22795	126	756	10	1.3	0.42	940|1378|4208|5788|6504|9173|11221|91543|149233|200558	CD28|CR1|MEF2C|PTPRC|SLAMF1|IL1RL1|DUSP10|RSAD2|IL23R|APLF	-0.35	gene_list
GO:0030335	positive regulation of cell migration	-2	1.7	2.7	22795	383	756	22	2.9	0.61	90|324|659|1436|1729|2241|2335|3554|3570|5581|5629|5724|5788|6504|7048|8613|9475|11235|23332|27086|51176|57669	ACVR1|APC|BMPR2|CSF1R|DIAPH1|FER|FN1|IL1R1|IL6R|PRKCE|PROX1|PTAFR|PTPRC|SLAMF1|TGFBR2|PLPP3|ROCK2|PDCD10|CLASP1|FOXP1|LEF1|EPB41L5	-0.35	gene_list
GO:0048738	cardiac muscle tissue development	-2	2.1	2.8	22795	186	756	13	1.7	0.47	90|659|998|2932|3516|4208|4878|5629|7048|7273|8289|9794|10611	ACVR1|BMPR2|CDC42|GSK3B|RBPJ|MEF2C|NPPA|PROX1|TGFBR2|TTN|ARID1A|MAML1|PDLIM5	-0.35	gene_list
GO:0061387	regulation of extent of cell growth	-2	2.7	3	22795	89	756	8	1.1	0.37	659|2335|2803|2932|4131|5362|23105|57142	BMPR2|FN1|GOLGA4|GSK3B|MAP1B|PLXNA2|FSTL4|RTN4	-0.35	gene_list
GO:0072583	clathrin-dependent endocytosis	-2	3.3	3.1	22795	55	756	6	0.79	0.32	5291|9829|22848|54874|55589|127833	PIK3CB|DNAJC6|AAK1|FNBP1L|BMP2K|SYT2	-0.34	gene_list
hsa04520	Adherens junction	-2	2.9	3	22795	72	756	7	0.93	0.35	998|1496|2241|7048|9855|51176|117178	CDC42|CTNNA2|FER|TGFBR2|FARP2|LEF1|SSX2IP	-0.34	gene_list
ko04520	Adherens junction	-2	2.9	3	22795	72	756	7	0.93	0.35	998|1496|2241|7048|9855|51176|117178	CDC42|CTNNA2|FER|TGFBR2|FARP2|LEF1|SSX2IP	-0.34	gene_list
GO:0051017	actin filament bundle assembly	-2	2.4	2.9	22795	127	756	10	1.3	0.42	118|119|998|5341|5357|6281|9475|11235|23332|23671	ADD1|ADD2|CDC42|PLEK|PLS1|S100A10|ROCK2|PDCD10|CLASP1|TMEFF2	-0.34	gene_list
GO:0019079	viral genome replication	-2	2.5	2.9	22795	108	756	9	1.2	0.39	103|940|998|4774|5359|5586|5629|9475|91543	ADAR|CD28|CDC42|NFIA|PLSCR1|PKN2|PROX1|ROCK2|RSAD2	-0.34	gene_list
GO:0006470	protein dephosphorylation	-2	1.9	2.7	22795	251	756	16	2.1	0.52	3064|4690|5521|5523|5530|5788|8073|8556|8613|9475|9829|11221|23291|27071|57181|79871	HTT|NCK1|PPP2R2B|PPP2R3A|PPP3CA|PTPRC|PTP4A2|CDC14A|PLPP3|ROCK2|DNAJC6|DUSP10|FBXW11|DAPP1|SLC39A10|RPAP2	-0.33	gene_list
GO:1901016	regulation of potassium ion transmembrane transporter activity	-2	3.8	3.2	22795	40	756	5	0.66	0.29	4878|7341|7881|27347|51719	NPPA|SUMO1|KCNAB1|STK39|CAB39	-0.33	gene_list
GO:0045773	positive regulation of axon extension	-2	3.8	3.2	22795	40	756	5	0.66	0.29	659|2335|2803|2932|4131	BMPR2|FN1|GOLGA4|GSK3B|MAP1B	-0.33	gene_list
GO:0042455	ribonucleoside biosynthetic process	-2	3.8	3.2	22795	40	756	5	0.66	0.29	1503|8833|29922|51727|151531	CTPS1|GMPS|NME7|CMPK1|UPP2	-0.33	gene_list

## Sheet: Ingenuity Canonical Path K562
Ingenuity Canonical Pathways	-log(p-value)	Ratio	Molecules
Molecular Mechanisms of Cancer	5.42	0.158	MAP2K4,GAB2,TGFBR1,MAPK1,SMAD3,TAB2,PTK2,TGFBR2,CTNNA2,PAK1,MAP3K7,PLCB1,GSK3B,HIPK2,RASA1,FRS2,CASP10,SMAD2,CREBBP,RAP1A,APC,PIK3R3,ADCY9,RHOQ,MAX,CDC42,IRS1,ARHGEF6,LEF1,PAK5,ADCY10,FNBP1,FYN,TCF4,LRP6,ABL1,BMPR2,SMAD5,E2F3,RHOH,NLK,HHAT,BMPR1A,PRKCE,PRKCA,ITGB1,ARHGEF12,GNA12,GNAQ,MAPK9,PRKAR2B,MAPK14,NF1,FOXO1,RBPJ,PIK3CB,BCL2L11,PRKCB,CTNND1
Germ Cell-Sertoli Cell Junction Signaling	4.97	0.191	MAP2K4,TGFBR1,MAPK1,ILK,AFDN,MAP3K4,RHOH,TGFBR2,PTK2,CTNNA2,PAK1,SORBS1,MAP3K7,TUBA1C,MTMR2,VCL,FRS2,RAB8B,ITGB1,MAP3K13,MAPK9,PLS1,PIK3R3,RHOQ,MAPK14,CDC42,IRS1,FER,PIK3CB,PAK5,MAP3K8,FNBP1,CTNND1
PPARα/RXRα Activation	4.7	0.185	MAP2K4,TGFBR1,MAPK1,IL1RL1,SMAD3,BMPR2,TGFBR2,PLCE1,MAP3K7,CLOCK,PLCB1,STAT5B,PLCL1,IL1RAP,PRKCA,SMAD2,CREBBP,ACVR1,GNAQ,CKAP5,PLCL2,IL1R1,NCOA3,ACVR1B,ADCY9,PRKAR2B,MAPK14,IRS1,MEF2C,IL1RAPL1,ADCY10,MAP4K4,PRKCB
Leukocyte Extravasation Signaling	4.68	0.176	MAP2K4,MAPK1,PTK2B,ABL1,AFDN,MAP3K4,RAPGEF4,RHOH,MMP24,ITGB3,PTK2,ROCK2,CTNNA2,ARHGAP12,PRKCE,VCL,FRS2,PRKCA,ITGB1,ARHGAP6,MAPK9,RAP1A,TEC,PIK3R3,ARHGAP5,F11R,WIPF1,MAPK14,ITGAM,CDC42,IRS1,FER,CD44,PIK3CB,MSN,CTNND1,PRKCB
Cardiac Hypertrophy Signaling	4.64	0.17	MAP2K4,TGFBR1,MAPK1,ATF6,MAP3K4,RHOH,EIF4E,TGFBR2,ROCK2,GNB1,PLCE1,PPP3CB,MAP3K7,PLCB1,GSK3B,PLCL1,FRS2,PPP3CA,GNA12,MAP3K13,IL6R,CREBBP,MEF2A,GNAQ,EIF2B3,MAPK9,PLCL2,CACNA1A,ADSS,PIK3R3,ADCY9,RHOQ,PRKAR2B,MAPK14,IRS1,MEF2C,PIK3CB,MAP3K8,ADCY10,FNBP1
Factors Promoting Cardiogenesis in Vertebrates	4.56	0.228	SMAD2,TCF4,TGFBR1,LRP6,ACVR1,BMPR2,SMAD5,APC,ACVR1B,TGFBR2,MAPK14,BMPR1A,MAP3K7,PRKCE,LEF1,MEF2C,NPPA,GSK3B,TCF7L2,PRKCB,PRKCA
TGF-β Signaling	4.42	0.23	ZFYVE9,MAP2K4,SMAD2,TGFBR1,MAPK1,SMAD3,CREBBP,ACVR1,MAPK9,BMPR2,SMAD5,ACVR1B,SMURF1,TGFBR2,MAPK14,RUNX2,CDC42,RNF111,BMPR1A,MAP3K7
Sertoli Cell-Sertoli Cell Junction Signaling	4.31	0.18	MAP2K4,SPTBN1,MAPK1,ILK,AFDN,SPTA1,MAP3K4,MPP6,CTNNA2,SORBS1,MAP3K7,TUBA1C,MTMR2,VCL,GSK3B,RAB8B,SPTBN2,ITGB1,TJP2,GUCY1A3,MAP3K13,MAPK9,PLS1,F11R,EPB41,PRKAR2B,MAPK14,CDC42,MAP3K8,SPTAN1,MAGI2,ADCY10
Role of NFAT in Cardiac Hypertrophy	4.03	0.172	MAP2K4,TGFBR1,MAPK1,CSNK1A1,TGFBR2,GNB1,PLCE1,PPP3CB,MAP3K7,PRKCE,PLCB1,GSK3B,PLCL1,FRS2,PPP3CA,PRKCA,HDAC8,MEF2A,GNAQ,MAPK9,SLC8A2,PLCL2,ITPR1,PIK3R3,ADCY9,RCAN1,PRKAR2B,MAPK14,IRS1,MEF2C,PIK3CB,ADCY10,PRKCB
Fcγ Receptor-mediated Phagocytosis in Macrophages and Monocytes	3.99	0.215	FYN,GAB2,NAPEPLD,MAPK1,PTK2B,NCK1,FYB,FCGR1A,INPP5D,PIK3R3,MYO5A,YES1,PIP5K1A,PAK1,CDC42,LYN,PRKCE,RAB11A,PRKCB,PRKCA
Cholecystokinin/Gastrin-mediated Signaling	3.94	0.208	MAP2K4,MAPK1,PTK2B,GNA12,MEF2A,GNAQ,MAPK9,EPHA4,ITPR1,RHOH,ROCK2,PTK2,MAPK14,RHOQ,PRKCE,PLCB1,MEF2C,FNBP1,MAP2K5,PRKCB,PRKCA
Integrin Signaling	3.92	0.164	MAP2K4,FYN,MAPK1,TSPAN7,ITGA8,ABL1,ILK,ITGB8,NCK1,RHOH,ITGB7,ITGB3,PTK2,PAK1,PPP1R12B,PPP1R12A,ARF4,VCL,GSK3B,FRS2,ITGB1,ASAP1,BCAR3,TTN,RAP1A,ARHGAP5,PIK3R3,WIPF1,RHOQ,ITGAM,LIMS1,CDC42,IRS1,PIK3CB,PAK5,FNBP1
Salvage Pathways of Pyrimidine Ribonucleotides	3.86	0.211	MAP2K4,GRK4,DAPK1,FAM20B,MAPK1,SGK1,AK8,CSNK1A1,MAPK9,NME7,PAK1,CDK8,UPP2,PRKCE,AK4,MAP3K8,CMPK1,PAK5,MAK,DYRK1A
Macropinocytosis Signaling	3.84	0.222	ITGB1,MRC1,USP6NL,ANKFY1,ITGB8,CSF1R,ITGB7,ITGB3,PIK3R3,PAK1,ABI1,CDC42,IRS1,PRKCE,PIK3CB,FRS2,PRKCB,PRKCA
Protein Kinase A Signaling	3.68	0.14	MYH10,TGFBR1,MAPK1,SMAD3,AKAP9,PTPRC,PTK2,GNB1,ROCK2,TGFBR2,PLCE1,PDE6A,PHKB,PLCB1,GSK3B,PDE11A,PLCL1,YWHAE,ADD2,CREBBP,PLCL2,ITPR1,TTN,PTPDC1,RAP1A,PDE8A,ADCY9,LEF1,ADCY10,PTPRA,NAPEPLD,TCF4,PTK2B,MPPE1,HHAT,PPP1R12A,PPP3CB,PDE3B,DUSP10,PTPN1,DCC,PRKCE,PTPRN,PPP3CA,PRKCA,MTMR3,PDE4C,GNAQ,AKAP6,ADD3,PRKAR2B,ADD1,PTPRR,TCF7L2,PRKCB
ErbB Signaling	3.66	0.204	MAP2K4,MAPK1,BTC,MAPK9,NCK1,PIK3R3,NRG1,PAK1,MAPK14,FOXO1,CDC42,IRS1,PRKCE,PIK3CB,PAK5,GSK3B,FRS2,EREG,PRKCB,PRKCA
Paxillin Signaling	3.66	0.195	ITGB1,MAP2K4,MAPK1,PTK2B,ITGA8,MAPK9,NCK1,ITGB8,ITGB7,ITGB3,PIK3R3,PTK2,PAK1,ITGAM,MAPK14,CDC42,IRS1,ARHGEF6,PIK3CB,PAK5,VCL,FRS2
B Cell Receptor Signaling	3.62	0.168	MAP2K4,GAB2,MAPK1,PTK2B,ABL1,MAP3K4,PTPRC,PTK2,PPP3CB,INPP5B,MAP3K7,GSK3B,FRS2,PPP3CA,MAP3K13,CREBBP,MAPK9,RAP1A,INPP5D,PIK3R3,MAPK14,DAPP1,FOXO1,CDC42,IRS1,LYN,MAP3K8,PIK3AP1,PIK3CB,MEF2C,PRKCB
Role of Tissue Factor in Cancer	3.58	0.189	ITGB1,FYN,MAPK1,PTK2B,GNA12,GNAQ,FRK,EIF4E,ITGB3,PIK3R3,YES1,PAK1,MAPK14,ARRB1,CDC42,IRS1,LYN,PLCB1,PIK3CB,RPS6KA2,STAT5B,FRS2,PRKCA
Epithelial Adherens Junction Signaling	3.55	0.178	MYH10,TCF4,MYH9,TGFBR1,AFDN,BMPR2,TGFBR2,YES1,NOTCH2,CTNNA2,SORBS1,TUBA1C,VCL,FARP2,ACVR1,RAP1A,APC,ACVR1B,CDC42,FER,SSX2IP,LEF1,MAGI2,PARD3,TCF7L2,CTNND1
ILK Signaling	3.5	0.163	MAP2K4,MYH10,MYH9,FN1,MAPK1,ILK,ITGB8,RICTOR,RHOH,ITGB7,ITGB3,PTK2,PPP1R12A,VCL,GSK3B,FRS2,ITGB1,FBLIM1,CREBBP,MAPK9,PIK3R3,RHOQ,LIMS1,PPP2R3A,CDC42,IRS1,PPP2R2B,ARHGEF6,LEF1,PIK3CB,RSU1,FNBP1
Pyridoxal 5'-phosphate Salvage Pathway	3.49	0.231	MAP2K4,GRK4,DAPK1,FAM20B,MAPK1,SGK1,CSNK1A1,MAPK9,PAK1,CDK8,PRKCE,PAK5,MAP3K8,MAK,DYRK1A
HIPPO signaling	3.43	0.207	SMAD2,TJP2,YWHAE,SMAD3,CUL1,SMAD5,STK3,TP53BP2,ITCH,STK4,PPP1R12A,PPP2R3A,PPP2R2B,CD44,BTRC,PARD3,PATJ,CRB1
Axonal Guidance Signaling	3.39	0.134	MAPK1,ITSN1,NCK1,PTK2,GNB1,ROCK2,PAK1,PLCE1,PLCB1,SRGAP2,TUBA1C,GSK3B,PLCL1,RASA1,FRS2,FARP2,KALRN,COPS5,L1CAM,PLCL2,RAP1A,PIK3R3,CDC42,IRS1,ARHGEF6,RTN4,PAK5,MME,FYN,RGS3,UNC5A,SLIT1,BDNF,SEMA6A,ABL1,EPHA4,PLXNA2,EIF4E,PPP3CB,ADAM19,DCC,PRKCE,PSMD14,ROBO2,SHANK2,PPP3CA,PRKCA,UNC5C,ITGB1,ARHGEF12,PLXNC1,C9orf3,GNA12,GNAQ,EPHA10,WIPF1,PRKAR2B,LINGO1,PIK3CB,PRKCB
PTEN Signaling	3.33	0.185	ITGB1,MAST2,TGFBR1,MAPK1,FLT1,ILK,BMPR2,IGF2R,INPP5D,TGFBR2,PIK3R3,PTK2,FOXO1,CDC42,BMPR1A,INPP5B,FOXO3,PIK3CB,GSK3B,MAGI2,BCL2L11,MAGI3
Synaptic Long Term Potentiation	3.28	0.183	MAPK1,GRM8,GRM1,GRIA1,CREBBP,GNAQ,PLCL2,ITPR1,GRM4,GRIA4,RAP1A,PRKAR2B,PLCE1,PPP1R12A,PPP3CB,PRKCE,PLCB1,PLCL1,PPP3CA,PRKCB,GRIA3,PRKCA
PI3K Signaling in B Lymphocytes	3.27	0.18	FYN,C3,MAPK1,ABL1,ATF6,PLCL2,ITPR1,PLEKHA3,INPP5D,PTPRC,PLCE1,PPP3CB,DAPP1,IRS1,FOXO3,LYN,PLCB1,PIK3AP1,PIK3CB,PLCL1,PPP3CA,PRKCB,CR2
Neuropathic Pain Signaling In Dorsal Horn Neurons	3.18	0.184	MAPK1,BDNF,GRM8,GRM1,GRIA1,PLCL2,ITPR1,GRM4,GRIA4,PIK3R3,PRKAR2B,PLCE1,IRS1,PRKCE,PLCB1,PIK3CB,PLCL1,FRS2,PRKCB,GRIA3,PRKCA
Synaptic Long Term Depression	3.18	0.171	PLA2G16,PNPLA8,MAPK1,GUCY1A3,GRM8,GRM1,GRIA1,GNA12,GNAQ,PLCL2,GRM4,ITPR1,GRIA4,PLA2G4A,PLCE1,PPP2R3A,PLB1,PPP2R2B,LYN,PLCB1,PRKCE,PLCL1,PRKCA,GRIA3,PRKCB
Reelin Signaling in Neurons	3.13	0.196	ITGB1,MAP2K4,FYN,ARHGEF12,MAPK9,RELN,DAB1,FRK,ITGB3,PIK3R3,YES1,IRS1,CNR2,ARHGEF6,LYN,PIK3CB,GSK3B,FRS2
Sphingosine-1-phosphate Signaling	3.12	0.179	MAPK1,PTK2B,GNA12,GNAQ,PLCL2,RHOH,ASAH1,PIK3R3,PTK2,ADCY9,ACER3,PLCE1,RHOQ,IRS1,CASP1,PLCB1,PIK3CB,PLCL1,ADCY10,FRS2,FNBP1,CASP10
Rac Signaling	3.03	0.179	ITGB1,MAP2K4,MAPK1,PTK2B,PIP5K1B,PIK3R3,PTK2,IQGAP2,PIP5K1A,PAK1,CYFIP2,CDC42,IRS1,CD44,SH3RF1,PIK3CB,PAK5,PARD3,FRS2,ELK4,PI4KA
Actin Cytoskeleton Signaling	2.96	0.149	MYH10,FN1,MYH9,MAPK1,DIAPH3,TRIO,PIP5K1B,SSH1,PTK2,ROCK2,IQGAP2,DIAPH2,DIAPH1,PAK1,PPP1R12B,CYFIP2,PPP1R12A,VCL,SSH2,FRS2,ITGB1,ARHGEF12,GNA12,TTN,APC,PIK3R3,PIP5K1A,CDC42,IRS1,ARHGEF6,PAK5,PIK3CB,NCKAP1L,MSN
Tec Kinase Signaling	2.87	0.159	MAP2K4,FYN,PTK2B,TNFSF10,RHOH,GNB1,PTK2,YES1,PAK1,PRKCE,STAT5B,FRS2,PRKCA,ITGB1,GNA12,GNAQ,MAPK9,FRK,TEC,PIK3R3,RHOQ,IRS1,LYN,PAK5,PIK3CB,FNBP1,PRKCB
GNRH Signaling	2.84	0.171	MAP2K4,MAPK1,MAP3K13,CREBBP,GNAQ,MAPK9,MAP3K4,ITPR1,PTK2,ADCY9,PAK1,MAPK14,PRKAR2B,CDC42,MAP3K7,PRKCE,PLCB1,MAP3K8,PAK5,ADCY10,PRKCB,PRKCA
RhoGDI Signaling	2.75	0.156	PIP5K1B,RHOH,ROCK2,GNB1,PAK1,PPP1R12B,PPP1R12A,ARHGAP12,CDH13,PI4KA,PRKCA,ITGB1,ARHGAP6,ARHGEF12,GNA12,CREBBP,GNAQ,ARHGAP5,DGKZ,PIP5K1A,RHOQ,CDC42,ARHGEF6,CD44,PAK5,FNBP1,MSN
HGF Signaling	2.74	0.174	ITGB1,MAP2K4,MAPK1,MAP3K13,MAPK9,MAP3K4,RAP1A,ELF1,PIK3R3,PTK2,PAK1,CDC42,IRS1,MAP3K7,PRKCE,MAP3K8,PIK3CB,FRS2,PRKCB,PRKCA
CXCR4 Signaling	2.73	0.158	MAP2K4,MAPK1,GNA12,GNAQ,MAPK9,ITPR1,RHOH,PTK2,PIK3R3,GNB1,ROCK2,ADCY9,PAK1,RHOQ,IRS1,LYN,PLCB1,PRKCE,PIK3CB,PAK5,ADCY10,ELMO1,FRS2,FNBP1,PRKCA,PRKCB
Insulin Receptor Signaling	2.68	0.163	FYN,ASIC2,MAPK1,SGK1,EIF2B3,NCK1,STXBP4,EIF4E,INPP5D,GRB10,PIK3R3,PRKAR2B,RHOQ,FOXO1,PPP1R12A,PDE3B,IRS1,INPP5B,FOXO3,PTPN1,PIK3CB,GSK3B,FRS2
Sperm Motility	2.66	0.168	PNPLA8,PLA2G16,PTK2B,GUCY1A3,PDE4C,CACNA1H,PLCL2,ITPR1,FRK,PTK2,PLA2G4A,PRKAR2B,PLCE1,PLB1,PRKCE,PLCB1,NPPA,PLCL1,ADCY10,PRKCB,PRKCA
Wnt/β-catenin Signaling	2.59	0.154	TCF4,TGFBR1,CSNK1G1,LRP6,ILK,CSNK1A1,BMPR2,TGFBR2,APPL1,NLK,MAP3K7,GSK3B,PPARD,CREBBP,ACVR1,GNAQ,APC,ACVR1B,SOX6,PPP2R3A,PPP2R2B,TLE4,CD44,LEF1,BTRC,TCF7L2
Calcium Signaling	2.57	0.152	MYH10,MYH9,CHRNA6,MAPK1,ATP2B1,GRIA1,TPM1,GRIA4,ATP2A2,PPP3CB,TPM4,PPP3CA,HDAC8,CREBBP,TRDN,MEF2A,TPM3,SLC8A2,MCU,ITPR1,RAP1A,TRPC7,RCAN1,PRKAR2B,CHRNB2,MEF2C,GRIA3
Role of Osteoblasts, Osteoclasts and Chondrocytes in Rheumatoid Arthritis	2.55	0.142	MAP2K4,TCF4,MAPK1,PTK2B,IL1RL1,TAB2,LRP6,CSNK1A1,BMPR2,SMAD5,ITGB3,SMURF1,PPP3CB,RUNX2,BMPR1A,MAP3K7,GSK3B,FRS2,IL1RAP,PPP3CA,ITGB1,MAPK9,IL1R1,CSF1R,APC,PIK3R3,MAPK14,FOXO1,IRS1,PIK3CB,LEF1,IL1RAPL1,TCF7L2
Renin-Angiotensin Signaling	2.52	0.167	MAP2K4,MAPK1,PTK2B,GNAQ,MAPK9,ITPR1,PIK3R3,PTK2,ADCY9,PAK1,MAPK14,PRKAR2B,IRS1,PRKCE,PIK3CB,PAK5,ADCY10,FRS2,PRKCB,PRKCA
Cardiac β-adrenergic Signaling	2.5	0.161	NAPEPLD,PDE4C,GRK3,AKAP9,AKAP6,SLC8A2,ATP2A2,CACNA1A,MPPE1,GNB1,PDE8A,ADCY9,PDE6A,PRKAR2B,PPP1R12A,PDE3B,PPP2R3A,PKIB,PPP2R2B,PDE11A,ADCY10,PKIG
HER-2 Signaling in Breast Cancer	2.5	0.182	ITGB1,ITGB8,ITGB7,ITGB3,PIK3R3,NRG1,FOXO1,CDC42,IRS1,PRKCE,PIK3CB,GSK3B,PARD3,FRS2,PRKCB,PRKCA
G-Protein Coupled Receptor Signaling	2.45	0.136	FYN,NAPEPLD,HTR4,MAPK1,PTK2B,PTGER3,RAPGEF4,MPPE1,PDE6A,PDE3B,CNR2,PRKCE,PLCB1,ADORA2B,PDE11A,RASA1,FRS2,PRKCA,HTR6,GRK4,PDE4C,GRM1,GRM8,CREBBP,GNAQ,GRM4,RAP1A,PDE8A,PIK3R3,ADCY9,PRKAR2B,P2RY14,IRS1,PIK3CB,MAP3K8,ADCY10,PRKCB
Phagosome Formation	2.43	0.164	ITGB1,MRC1,FN1,PLCL2,RHOH,FCGR1A,INPP5D,PIK3R3,PLCE1,RHOQ,IRS1,PRKCE,PLCB1,PIK3CB,PLCL1,FRS2,FNBP1,FCGR1B,PRKCB,PRKCA
Ephrin Receptor Signaling	2.41	0.149	FYN,RGS3,MAPK1,ITSN1,ABL1,EPHA4,NCK1,ROCK2,GNB1,PTK2,PAK1,SORBS1,RASA1,ITGB1,ANGPT1,KALRN,GNA12,CREBBP,GNAQ,RAP1A,EPHA10,WIPF1,ABI1,CDC42,PAK5,MAP4K4
Signaling by Rho Family GTPases	2.38	0.138	MAP2K4,MAPK1,SEPT9,PTK2B,DIAPH3,PIP5K1B,RHOH,PTK2,ROCK2,GNB1,PAK1,PPP1R12B,PPP1R12A,FRS2,CDH13,PI4KA,ITGB1,ARHGEF12,GNA12,GNAQ,MAPK9,PIK3R3,WIPF1,PIP5K1A,RHOQ,CDC42,IRS1,ARHGEF6,PAK5,PIK3CB,PARD3,SEPT2,FNBP1,MSN
CREB Signaling in Neurons	2.37	0.147	MAPK1,GRIA1,GRIA4,GNB1,PLCE1,PRKCE,PLCB1,PLCL1,FRS2,PRKCA,GRM1,GRM8,GNA12,CREBBP,GRIK3,GNAQ,PLCL2,GRM4,ITPR1,PIK3R3,ADCY9,PRKAR2B,IRS1,PIK3CB,ADCY10,PRKCB,GRIA3
IL-3 Signaling	2.35	0.181	GAB2,MAPK1,INPP5D,PIK3R3,PAK1,FOXO1,PPP3CB,IRS1,PRKCE,PIK3CB,STAT5B,FRS2,PPP3CA,PRKCA,PRKCB
Semaphorin Signaling in Neurons	2.32	0.208	PTK2,ROCK2,ITGB1,FYN,PAK1,RHOQ,ARHGEF12,MAPK1,PAK5,RHOH,FNBP1
DNA Double-Strand Break Repair by Non-Homologous End Joining	2.32	0.357	WRN,MRE11,XRCC4,XRCC5,LIG3
Antiproliferative Role of TOB in T Cell Signaling	2.28	0.269	TGFBR2,SMAD2,TGFBR1,MAPK1,SMAD3,CUL1,TWSG1
Endothelin-1 Signaling	2.27	0.144	NAPEPLD,MAPK1,PLCE1,PLB1,CASP1,PRKCE,PLCB1,PLCL1,FRS2,CASP10,PRKCA,PLA2G16,PNPLA8,GUCY1A3,GNA12,GNAQ,MAPK9,PLCL2,ITPR1,PIK3R3,ADCY9,PLA2G4A,MAPK14,IRS1,PIK3CB,ADCY10,PRKCB
Agrin Interactions at Neuromuscular Junction	2.27	0.188	ITGB1,MAP2K4,PTK2,NRG1,GABPB1,PAK1,MAPK1,CDC42,ARHGEF6,UTRN,MAPK9,PAK5,ITGB3
RANK Signaling in Osteoclasts	2.27	0.168	MAP2K4,MAPK1,PTK2B,MITF,MAP3K13,TAB2,MAPK9,MAP3K4,PIK3R3,MAPK14,PPP3CB,IRS1,MAP3K7,MAP3K8,PIK3CB,FRS2,PPP3CA
Angiopoietin Signaling	2.26	0.182	ANGPT2,ANGPT1,NCK1,PIK3R3,PTK2,PAK1,FOXO1,IRS1,ANGPT4,PIK3CB,PAK5,STAT5B,FRS2,RASA1
Leptin Signaling in Obesity	2.25	0.176	MAPK1,LEPR,PLCL2,PIK3R3,ADCY9,PRKAR2B,PLCE1,FOXO1,PDE3B,IRS1,PLCB1,PIK3CB,PLCL1,ADCY10,FRS2
Gap Junction Signaling	2.25	0.147	TJP2,MAPK1,CSNK1G1,GUCY1A3,CSNK1A1,GNAQ,PLCL2,ITPR1,PIK3R3,ADCY9,PRKAR2B,PLCE1,PPP3CB,IRS1,PLCB1,PRKCE,TUBA1C,PIK3CB,PLCL1,ADCY10,FRS2,PPP3CA,MAP2K5,PRKCA,PRKCB
Superpathway of Inositol Phosphate Compounds	2.23	0.137	FYN,NUDT3,PIP5K1B,PTPRC,CD28,PLCE1,ITPKB,PPP1R12A,INPP5B,DUSP10,PTPN1,PLCB1,MTMR2,RASA1,RNGTT,FRS2,PTPRN,PI4KA,PPP3CA,PPFIA1,FIG4,INPP5D,PIK3R3,PIP5K1A,MTMR4,PI4K2A,PPP1R16B,PPP2R3A,IRS1,PPM1H,PIK3CB,PIK3AP1
Virus Entry via Endocytic Pathways	2.22	0.167	ITGB1,FYN,ITSN1,CLTC,ABL1,ITGB8,AP1B1,ITGB7,ITGB3,PIK3R3,CDC42,IRS1,PRKCE,PIK3CB,FRS2,PRKCB,PRKCA
3-phosphoinositide Biosynthesis	2.18	0.141	FYN,NUDT3,PIP5K1B,PTPRC,CD28,PPP1R12A,INPP5B,DUSP10,PTPN1,MTMR2,RASA1,RNGTT,FRS2,PTPRN,PPP3CA,PI4KA,PPFIA1,FIG4,PIK3R3,PIP5K1A,MTMR4,PI4K2A,PPP1R16B,PPP2R3A,IRS1,PPM1H,PIK3CB,PIK3AP1
Antioxidant Action of Vitamin C	2.18	0.165	PLA2G16,MAP2K4,PNPLA8,NAPEPLD,MAPK1,MAPK9,PLCL2,TXNRD1,PLA2G4A,SLC23A2,MAPK14,PLCE1,PLB1,SLC2A2,PLCB1,PLCL1,STAT5B
ERK5 Signaling	2.17	0.19	YWHAE,SGK1,GNA12,FOXO3,CREBBP,MEF2A,GNAQ,MEF2C,MAP3K8,RPS6KA2,ELK4,MAP2K5
Caveolar-mediated Endocytosis Signaling	2.16	0.183	ITGB1,FYN,COPZ1,ITSN1,ITGA8,ABL1,COPG2,ITGB8,ITGB7,ITGB3,ITGAM,PTPN1,PRKCA
Melatonin Signaling	2.16	0.183	MAP2K4,PLCE1,PRKAR2B,MAPK1,RORA,GNAQ,PLCB1,PRKCE,PLCL2,PLCL1,MAP2K5,PRKCB,PRKCA
Inhibition of Angiogenesis by TSP1	2.15	0.235	MAP2K4,TGFBR2,FYN,TGFBR1,MAPK14,GUCY1A3,MAPK1,MAPK9
Actin Nucleation by ARP-WASP Complex	2.13	0.196	ROCK2,ITGB1,WIPF1,PPP1R12B,RHOQ,PPP1R12A,CDC42,GNA12,NCK1,RHOH,FNBP1
RhoA Signaling	2.1	0.156	ARHGAP6,ARHGEF12,SEPT9,PTK2B,GNA12,RAPGEF6,PIP5K1B,TTN,ARHGAP5,ROCK2,PTK2,PIP5K1A,PPP1R12B,PPP1R12A,ABL2,ARHGAP12,SEPT2,PI4KA,MSN
Thrombin Signaling	2.07	0.138	MAPK1,RHOH,ROCK2,GNB1,PTK2,PLCE1,PPP1R12B,PPP1R12A,PRKCE,PLCB1,PLCL1,FRS2,PRKCA,ARHGEF12,GNA12,GNAQ,PLCL2,ITPR1,PIK3R3,ADCY9,RHOQ,MAPK14,IRS1,ARHGEF6,PIK3CB,ADCY10,FNBP1,PRKCB
Ephrin B Signaling	2.06	0.178	RGS3,KALRN,ITSN1,MAPK1,GNA12,GNAQ,GNB1,ROCK2,PTK2,PAK1,ABI1,CDC42,CAP1
Huntington's Disease Signaling	2.04	0.133	MAP2K4,MAPK1,HSPA14,SGK1,BDNF,TGM2,GNB1,NSF,CASP1,PRKCE,PLCB1,RASA1,FRS2,NAPB,PRKCA,CASP10,HDAC8,GRM1,CREBBP,CLTC,GNAQ,MAPK9,RCOR1,HIP1,ITPR1,SNAP25,PIK3R3,CACNA1B,IRS1,HTT,PIK3CB,PRKCB
UVB-Induced MAPK Signaling	2.01	0.182	MAP2K4,PIK3R3,MAPK14,MAPK1,IRS1,MAPK9,PRKCE,PIK3CB,FRS2,EIF4E,PRKCB,PRKCA
p38 MAPK Signaling	1.96	0.154	MAP2K4,TGFBR1,IL1RL1,CREBBP,TAB2,MEF2A,IL1R1,TGFBR2,PLA2G4A,MAPK14,MAX,DUSP10,MAP3K7,MEF2C,IL1RAPL1,EEF2K,RPS6KA2,IL1RAP
Dopamine-DARPP32 Feedback in cAMP Signaling	1.94	0.142	CSNK1G1,GUCY1A3,CREBBP,GNAQ,CSNK1A1,PLCL2,ITPR1,ATP2A2,CACNA1A,ADCY9,PRKAR2B,PLCE1,PPP1R12A,PPP3CB,PPP2R3A,PPP2R2B,PRKCE,PLCB1,PLCL1,ADCY10,PPP3CA,PRKCB,PRKCA
Ephrin A Signaling	1.91	0.183	PTK2,ROCK2,PIK3R3,FYN,EPHA10,PAK1,CDC42,IRS1,EPHA4,PIK3CB,FRS2
UVA-Induced MAPK Signaling	1.88	0.157	MAP2K4,MAPK1,ZC3HAV1,MAPK9,TNKS2,PLCL2,PIK3R3,MAPK14,PLCE1,IRS1,PLCB1,PIK3CB,RPS6KA2,PLCL1,FRS2,PRKCA
Corticotropin Releasing Hormone Signaling	1.86	0.153	CRHR2,GUCY1A3,MAPK1,BDNF,CREBBP,MEF2A,GNAQ,ITPR1,RAP1A,ADCY9,MAPK14,PRKAR2B,PRKCE,MEF2C,ADCY10,PRKCA,PRKCB
CDP-diacylglycerol Biosynthesis I	1.86	0.25	AGPAT4,LCLAT1,LPCAT2,LPCAT3,MBOAT1,GPAT3
VEGF Signaling	1.84	0.155	MAPK1,YWHAE,PTK2B,FLT1,EIF2B3,PIK3R3,ROCK2,PTK2,FOXO1,IRS1,FOXO3,PIK3CB,VCL,FRS2,PRKCB,PRKCA
LPS-stimulated MAPK Signaling	1.84	0.163	MAP2K4,MAPK1,MAPK9,PIK3R3,PAK1,MAPK14,CDC42,IRS1,MAP3K7,PRKCE,PIK3CB,FRS2,PRKCA,PRKCB
Production of Nitric Oxide and Reactive Oxygen Species in Macrophages	1.83	0.135	MAP2K4,MAPK1,ARG2,MAP3K4,RHOH,PPP1R12A,MAP3K7,PRKCE,S100A8,FRS2,PRKCA,MAP3K13,CREBBP,MAPK9,RAP1A,PIK3R3,RHOQ,MAPK14,PPP2R3A,IRS1,PPP2R2B,CAT,MAP3K8,PIK3CB,FNBP1,PRKCB
Phospholipase C Signaling	1.83	0.129	FYN,NAPEPLD,MAPK1,RHOH,TGM2,GNB1,PLCE1,PPP1R12B,PPP1R12A,PPP3CB,PRKCE,PLCB1,PPP3CA,PRKCA,ITGB1,ARHGEF12,HDAC8,CREBBP,MEF2A,GNAQ,ITPR1,RAP1A,ADCY9,PLA2G4A,RHOQ,ARHGEF6,LYN,MEF2C,ADCY10,FNBP1,PRKCB
Triacylglycerol Biosynthesis	1.82	0.196	AGPAT4,PLPP4,LCLAT1,LPCAT2,LPCAT3,PLPP3,MBOAT1,GPAT3,LPIN2
Aldosterone Signaling in Epithelial Cells	1.82	0.139	ASIC2,MAPK1,HSPA14,SGK1,DNAJC6,DNAJC25,DNAJC1,PIP5K1B,PLCL2,ITPR1,PIK3R3,PIP5K1A,PLCE1,IRS1,PRKCE,PLCB1,PIK3CB,PLCL1,FRS2,DNAJC16,PI4KA,PRKCB,PRKCA
14-3-3-mediated Signaling	1.81	0.146	MAP2K4,MAPK1,YWHAE,MAPK9,PLCL2,PIK3R3,SRPK2,PLCE1,FOXO1,IRS1,PRKCE,PLCB1,TUBA1C,PIK3CB,GSK3B,PLCL1,FRS2,PRKCB,PRKCA
Cellular Effects of Sildenafil (Viagra)	1.81	0.146	MYH10,MYH9,PDE4C,GUCY1A3,PLCL2,ITPR1,CACNA1A,CACNG2,ADCY9,PRKAR2B,PLCE1,PPP1R12B,PPP1R12A,PDE3B,PLCB1,CACNG7,NPPA,PLCL1,ADCY10
Role of Macrophages, Fibroblasts and Endothelial Cells in Rheumatoid Arthritis	1.8	0.123	MAP2K4,TCF4,FN1,MAPK1,IL1RL1,LRP6,CSNK1A1,FCGR1A,ROCK2,NLK,PLCE1,PPP3CB,MAP3K7,PLCB1,PRKCE,GSK3B,PLCL1,FRS2,IL1RAP,PPP3CA,PRKCA,TRAF1,DAAM1,IL6R,CREBBP,GNAQ,MAPK9,PLCL2,IL1R1,APC,PIK3R3,MAPK14,IRS1,LEF1,PIK3CB,IL1RAPL1,TCF7L2,PRKCB
cAMP-mediated signaling	1.79	0.13	NAPEPLD,HTR4,MAPK1,PTGER3,AKAP9,RAPGEF4,MPPE1,PDE6A,PPP3CB,PDE3B,CNR2,ADORA2B,PDE11A,PPP3CA,GRK4,HTR6,PDE4C,GRM8,CREBBP,AKAP6,GRM4,RAP1A,PDE8A,ADCY9,PRKAR2B,P2RY14,PKIB,ADCY10,PKIG
Role of JAK family kinases in IL-6-type Cytokine Signaling	1.77	0.24	MAP2K4,MAPK14,MAPK1,IL6R,MAPK9,STAT5B
Phosphatidylcholine Biosynthesis I	1.77	0.429	CEPT1,CHPT1,PCYT1A
P2Y Purigenic Receptor Signaling Pathway	1.75	0.144	MAPK1,CREBBP,GNAQ,PLCL2,ITGB3,PIK3R3,GNB1,ADCY9,PRKAR2B,PLCE1,IRS1,PRKCE,PLCB1,PIK3CB,PLCL1,ADCY10,FRS2,PRKCB,PRKCA
ATM Signaling	1.73	0.162	MAP2K4,RNF8,MAPK14,RAD17,CREBBP,PPP2R2B,MRE11,ABL1,RBBP8,MAPK9,TP53BP1,TDP1,ZEB1
IL-8 Signaling	1.73	0.132	MAP2K4,ANGPT2,NAPEPLD,MAPK1,PTK2B,RHOH,ITGB3,ROCK2,GNB1,PTK2,PRKCE,FRS2,CR2,PRKCA,FLT1,ANGPT1,GNA12,MAPK9,PIK3R3,RHOQ,ITGAM,IRS1,PIK3CB,MAP4K4,FNBP1,PRKCB
Mouse Embryonic Stem Cell Pluripotency	1.73	0.151	TCF4,MAPK1,CREBBP,BMPR2,SMAD5,APC,PIK3R3,MAPK14,BMPR1A,IRS1,MAP3K7,LEF1,PIK3CB,GSK3B,FRS2,TCF7L2
Gαq Signaling	1.72	0.138	NAPEPLD,MAPK1,PTK2B,GRM1,GNAQ,ITPR1,RHOH,PIK3R3,GNB1,ROCK2,RHOQ,PPP3CB,IRS1,PRKCE,PLCB1,PIK3CB,GSK3B,FRS2,FNBP1,PPP3CA,PRKCB,PRKCA
Protein Ubiquitination Pathway	1.71	0.125	USP24,USP12,HSPA14,CUL1,DNAJC6,FBXW7,USP54,USP2,SMURF1,USP48,USP3,USP47,UBE2V1,PSMD14,PARK2,NEDD4L,PSMA2,DNAJC16,USP15,BIRC6,DNAJC1,DNAJC25,PSMA1,USP33,USP44,USP32,UBE2H,PSMD1,BTRC,USP49,USP34,USP25
TR/RXR Activation	1.7	0.153	AKR1C1/AKR1C2,NCOA3,PIK3R3,LDLR,NCOA2,SCARB1,PDE3B,IRS1,NCOA1,ACACA,PIK3CB,SYT2,STRBP,THRB,FRS2
Phosphatidylglycerol Biosynthesis II (Non-plastidic)	1.69	0.231	AGPAT4,LCLAT1,LPCAT2,LPCAT3,MBOAT1,GPAT3
Choline Biosynthesis III	1.68	0.308	NAPEPLD,CEPT1,CHPT1,PCYT1A
Biotin-carboxyl Carrier Protein Assembly	1.68	0.667	HLCS,ACACA
ERK/MAPK Signaling	1.68	0.131	ITGB1,FYN,MAPK1,PTK2B,VRK2,CREBBP,RAPGEF4,RAP1A,EIF4E,KSR1,ELF1,PTK2,PIK3R3,PLA2G4A,PAK1,PRKAR2B,PPP1R12A,PPP2R3A,IRS1,PPP2R2B,PRKCE,PIK3CB,PAK5,FRS2,PRKCA,PRKCB
Colorectal Cancer Metastasis Signaling	1.67	0.126	MAP2K4,TCF4,TGFBR1,MAPK1,PTGER3,SMAD3,LRP6,RHOH,MMP24,TGFBR2,GNB1,APPL1,ARRB1,DCC,GSK3B,FRS2,SMAD2,GRK3,IL6R,MAPK9,APC,PIK3R3,ADCY9,RHOQ,PRKAR2B,IRS1,PIK3CB,LEF1,ADCY10,TCF7L2,FNBP1
RAR Activation	1.67	0.132	MAP2K4,PBRM1,SMAD2,DHRS3,ARID1A,MAPK1,SMAD3,CREBBP,MAPK9,SMAD5,MNAT1,PIK3R3,ADCY9,KAT2B,MAPK14,PRKAR2B,DHRS9,NCOA1,PRKCE,PIK3CB,STAT5B,ADCY10,ZBTB16,PRKCA,PRKCB
NGF Signaling	1.65	0.145	MAP2K4,MAPK1,MAP3K13,CREBBP,MAPK9,TRIO,MAP3K4,RAP1A,PIK3R3,ROCK2,CDC42,IRS1,MAP3K7,PIK3CB,MAP3K8,RPS6KA2,FRS2
Glutamate Receptor Signaling	1.65	0.175	GNB1,GRM8,GRM1,GRIA1,SLC17A2,GRIK3,SLC38A1,GRM4,GRIA4,GRIA3
Glucocorticoid Receptor Signaling	1.65	0.122	MAP2K4,PBRM1,ARID1A,TGFBR1,MAPK1,HSPA14,SGK1,SMAD3,PBX1,MNAT1,FCGR1A,TGFBR2,HMGB1,KAT2B,NCOA2,PPP3CB,SUMO1,FOXO3,MAP3K7,STAT5B,FKBP5,FRS2,PPP3CA,SMAD2,CREBBP,MAPK9,NCOA3,PIK3R3,MAPK14,POU2F1,TAF1,IRS1,NCOA1,PIK3CB,NPPA
Acute Myeloid Leukemia Signaling	1.64	0.154	MAP2K4,RUNX1,TCF4,MAPK1,FLT3,CSF1R,PIK3R3,IRS1,LEF1,PIK3CB,STAT5B,FRS2,TCF7L2,MAP2K5
IL-1 Signaling	1.64	0.154	MAP2K4,GNB1,ADCY9,PRKAR2B,MAPK14,MAPK1,GNA12,TAB2,GNAQ,MAP3K7,MAPK9,IL1R1,ADCY10,IL1RAP
Cardiomyocyte Differentiation via BMP Receptors	1.62	0.25	BMPR1A,MAP3K7,BMPR2,MEF2C,NPPA
D-myo-inositol (1,4,5)-Trisphosphate Biosynthesis	1.61	0.222	PIP5K1A,PLCE1,PI4K2A,PLCB1,PIP5K1B,PI4KA
NRF2-mediated Oxidative Stress Response	1.59	0.13	MAP2K4,MAPK1,DNAJC6,SCARB1,MAP3K7,PRKCE,GSK3B,FKBP5,DNAJC16,FRS2,PRKCA,CREBBP,MAPK9,DNAJC1,TXNRD1,GSR,PIK3R3,MAPK14,MGST2,IRS1,CAT,PIK3CB,EIF2AK3,MAP2K5,PRKCB
PAK Signaling	1.59	0.149	MAP2K4,ITGB1,MAPK1,PTK2B,MAPK9,NCK1,PIK3R3,PTK2,PAK1,CDC42,IRS1,ARHGEF6,PIK3CB,PAK5,FRS2
Breast Cancer Regulation by Stathmin1	1.58	0.128	MAPK1,E2F3,ROCK2,GNB1,PAK1,PPP1R12A,RB1CC1,PRKCE,PLCB1,TUBA1C,FRS2,PRKCA,ARHGEF12,GNAQ,ITPR1,PIK3R3,ADCY9,PRKAR2B,PPP2R3A,CDC42,IRS1,PPP2R2B,ARHGEF6,PIK3CB,ADCY10,PRKCB
Role of NFAT in Regulation of the Immune Response	1.56	0.13	FYN,CSNK1G1,MAPK1,GNA12,MEF2A,GNAQ,CSNK1A1,ITPR1,FCGR1A,PIK3R3,GNB1,CD28,RCAN1,PPP3CB,IRS1,LYN,XPO1,PLCB1,MEF2C,PIK3CB,GSK3B,FRS2,FCGR1B,PPP3CA
BMP signaling pathway	1.55	0.158	MAP2K4,PRKAR2B,MAPK14,MAPK1,RUNX2,BMPR1A,CREBBP,MAP3K7,MAPK9,BMPR2,SMAD5,SMURF1
FLT3 Signaling in Hematopoietic Progenitor Cells	1.54	0.153	PIK3R3,GAB2,MAPK14,MAPK1,IRS1,CREBBP,FLT3,PIK3CB,RPS6KA2,STAT5B,FRS2,EIF4E,INPP5D
GPCR-Mediated Nutrient Sensing in Enteroendocrine Cells	1.54	0.153	ADCY9,PLCE1,PRKAR2B,GNAQ,PLCB1,PRKCE,PLCL2,ITPR1,RAPGEF4,PLCL1,ADCY10,PRKCB,PRKCA
Tight Junction Signaling	1.53	0.132	MYH10,TGFBR1,MYH9,TJP2,VAPA,AFDN,CASK,SNAP25,SMURF1,TGFBR2,EPB41,F11R,NSF,PRKAR2B,CDC42,PPP2R3A,PPP2R2B,SPTAN1,VCL,PATJ,MAGI2,NAPB
Cdc42 Signaling	1.53	0.132	ITGB1,MAP2K4,MAPK1,DIAPH3,MAPK9,APC,IQGAP2,CDC42BPA,DIAPH1,PAK1,WIPF1,PPP1R12B,MAPK14,EXOC4,PPP1R12A,CDC42,ARHGEF6,EXOC2,GSK3B,PARD3,RASA1,FNBP1L
CCR3 Signaling in Eosinophils	1.53	0.138	MAPK1,ITPR1,PIK3R3,GNB1,ROCK2,PLA2G4A,PAK1,MAPK14,PPP1R12B,PPP1R12A,IRS1,PRKCE,PLCB1,PIK3CB,PAK5,FRS2,PRKCB,PRKCA
IL-10 Signaling	1.53	0.162	MAP2K4,MAPK14,MAPK1,BLVRA,IL1RL1,MAP3K7,ARG2,IL1RAPL1,IL1R1,IL1RAP,MAP4K4
p70S6K Signaling	1.5	0.137	MAPK1,YWHAE,GNAQ,PLCL2,PIK3R3,PLCE1,PPP2R3A,IRS1,PPP2R2B,LYN,PRKCE,PLCB1,PIK3CB,EEF2K,PLCL1,FRS2,PRKCB,PRKCA
Clathrin-mediated Endocytosis Signaling	1.5	0.127	EPS15,STON2,AP1B1,ITGB8,ITGB7,ITGB3,ARRB1,SNX9,PPP3CB,AMPH,AAK1,S100A8,STAM,FRS2,SH3KBP1,PPP3CA,ITGB1,CLTC,HIP1,PIK3R3,LDLR,CDC42,IRS1,RAB11A,PIK3CB
Nitric Oxide Signaling in the Cardiovascular System	1.49	0.142	MAPK1,FLT1,GUCY1A3,ARG2,ITPR1,ATP2A2,CACNA1A,PIK3R3,PRKAR2B,PDE3B,IRS1,PRKCE,PIK3CB,FRS2,PRKCB,PRKCA
Telomere Extension by Telomerase	1.46	0.267	MRE11,TNKS2,PINX1,XRCC5
Glioma Invasiveness Signaling	1.45	0.157	PTK2,PIK3R3,RHOQ,MAPK1,IRS1,CD44,PIK3CB,FRS2,RHOH,FNBP1,ITGB3
Folate Transformations I	1.45	0.333	MTHFD1L,MTHFR,MTHFS
HMGB1 Signaling	1.44	0.135	MAP2K4,KAT7,MAPK1,MAPK9,IL1R1,RHOH,PIK3R3,HMGB1,KAT6B,KAT2B,MAPK14,RHOQ,CDC42,IRS1,PIK3CB,FRS2,FNBP1,MAP2K5
PI3K/AKT Signaling	1.44	0.137	ITGB1,GAB2,YWHAE,MAPK1,ILK,EIF4E,INPP5D,PIK3R3,FOXO1,LIMS1,PPP2R3A,INPP5B,FOXO3,PPP2R2B,PIK3CB,MAP3K8,GSK3B
Relaxin Signaling	1.44	0.132	NAPEPLD,MAPK1,PDE4C,GUCY1A3,GNA12,GNAQ,RAP1A,MPPE1,PIK3R3,GNB1,PDE8A,ADCY9,PDE6A,PRKAR2B,PDE3B,IRS1,PIK3CB,PDE11A,ADCY10,FRS2
Human Embryonic Stem Cell Pluripotency	1.43	0.133	SMAD2,TCF4,TGFBR1,BDNF,SMAD3,ACVR1,BMPR2,SMAD5,APC,PIK3R3,TGFBR2,FOXO1,BMPR1A,IRS1,LEF1,PIK3CB,GSK3B,FRS2,TCF7L2
Phospholipases	1.42	0.161	PNPLA8,PLA2G16,PLA2G4A,NAPEPLD,PLCE1,LIPC,PLB1,PLCB1,PLCL2,PLCL1
Chemokine Signaling	1.41	0.155	PTK2,ROCK2,PPP1R12B,MAPK14,MAPK1,PPP1R12A,PTK2B,GNAQ,PLCB1,PRKCB,PRKCA
Glutathione Redox Reactions II	1.4	0.5	GSR,TXNDC12
PDGF Signaling	1.36	0.144	MAP2K4,MAPK1,ABL1,INPP5D,PIK3R3,ABL2,IRS1,INPP5B,PIK3CB,RASA1,FRS2,PRKCA,PRKCB
Endometrial Cancer Signaling	1.34	0.156	PIK3R3,CTNNA2,MAPK1,IRS1,FOXO3,ILK,PIK3CB,LEF1,GSK3B,FRS2
Cell Cycle: G1/S Checkpoint Regulation	1.34	0.156	NRG1,MAX,FOXO1,HDAC8,SMAD3,CUL1,ABL1,BTRC,GSK3B,E2F3
Netrin Signaling	1.34	0.179	PRKAR2B,UNC5A,PPP3CB,DCC,NCK1,PPP3CA,UNC5C
tRNA Splicing	1.34	0.179	PDE8A,NAPEPLD,PDE6A,PDE4C,PDE3B,PDE11A,MPPE1
GM-CSF Signaling	1.33	0.151	RUNX1,PIK3R3,MAPK1,PPP3CB,IRS1,LYN,PIK3CB,STAT5B,FRS2,PPP3CA,PRKCB
Regulation of Actin-based Motility by Rho	1.33	0.143	ITGB1,PIP5K1B,RHOH,PAK1,WIPF1,PIP5K1A,RHOQ,PPP1R12B,PPP1R12A,CDC42,PAK5,FNBP1,PI4KA
Fc Epsilon RI Signaling	1.31	0.134	MAP2K4,FYN,MAPK1,MAPK9,INPP5D,PIK3R3,PLA2G4A,MAPK14,IRS1,INPP5B,LYN,PRKCE,PIK3CB,FRS2,PRKCA,PRKCB
3-phosphoinositide Degradation	1.31	0.127	PPFIA1,NUDT3,FIG4,INPP5D,PTPRC,MTMR4,PPP1R12A,PPP2R3A,PPP1R16B,INPP5B,DUSP10,PPM1H,PTPN1,MTM1,MTMR2,RASA1,RNGTT,PTPRN,PPP3CA,MTMR3
Thrombopoietin Signaling	1.3	0.154	PIK3R3,GAB2,MAPK1,IRS1,PRKCE,PIK3CB,STAT5B,FRS2,PRKCB,PRKCA
IL-22 Signaling	1.3	0.208	MAP2K4,MAPK14,MAPK1,MAPK9,STAT5B
γ-linolenate Biosynthesis II (Animals)	1.28	0.235	SLC27A2,SLC27A6,FADS2,FADS1
Amyotrophic Lateral Sclerosis Signaling	1.28	0.135	GRIA1,GRIK3,GRIA4,ALS2,CACNA1A,PIK3R3,PAK1,HECW1,IRS1,CAT,CASP1,PIK3CB,FRS2,PPP3CA,GRIA3
Androgen Signaling	1.28	0.135	KAT7,MAPK1,GNA12,SMAD3,CREBBP,GNAQ,MNAT1,GNB1,KAT2B,PRKAR2B,NCOA2,NCOA1,PRKCE,PRKCA,PRKCB
Gα12/13 Signaling	1.27	0.131	MAP2K4,MAPK1,PTK2B,GNA12,MEF2A,MAPK9,TEC,PIK3R3,ROCK2,PTK2,CDC42,IRS1,PIK3CB,MEF2C,RASA1,CDH13,FRS2
Glioblastoma Multiforme Signaling	1.26	0.126	MAPK1,PLCL2,ITPR1,E2F3,RHOH,APC,PIK3R3,PLCE1,RHOQ,FOXO1,NF1,CDC42,IRS1,PLCB1,LEF1,PIK3CB,GSK3B,PLCL1,FRS2,FNBP1
Cell Cycle: G2/M DNA Damage Checkpoint Regulation	1.25	0.163	TOP2B,KAT2B,YWHAE,CUL1,TRIP12,ABL1,BTRC,HIPK2
Role of Wnt/GSK-3β Signaling in the Pathogenesis of Influenza	1.23	0.145	TCF4,NCOA2,CSNK1G1,NCOA1,CSNK1A1,LEF1,GSK3B,APC,NCOA3,IFNAR1,TCF7L2
GDNF Family Ligand-Receptor Interactions	1.23	0.145	MAP2K4,PIK3R3,MAPK1,CDC42,IRS1,MAPK9,PIK3CB,NCK1,ITPR1,RASA1,FRS2
Neurotrophin/TRK Signaling	1.23	0.145	MAP2K4,PIK3R3,MAPK1,BDNF,CDC42,IRS1,CREBBP,PIK3CB,SORCS1,FRS2,MAP2K5
SAPK/JNK Signaling	1.21	0.135	MAP2K4,GNB1,PIK3R3,CDC42,MAP3K13,IRS1,GNA12,DUSP10,MAP3K7,MAPK9,PIK3CB,MAP3K4,FRS2,MAP4K4
Valine Degradation I	1.2	0.222	BCAT1,HIBCH,HIBADH,BCKDHB
EGF Signaling	1.19	0.147	MAP2K4,PIK3R3,MAPK14,MAPK1,IRS1,PIK3CB,ITPR1,RASA1,FRS2,PRKCA
UVC-Induced MAPK Signaling	1.19	0.167	MAP2K4,MAPK14,MAPK1,MAPK9,PRKCE,PRKCB,PRKCA
Sumoylation Pathway	1.17	0.135	MAP2K4,CREBBP,RCOR1,SENP7,MAPK9,ZEB1,RHOH,SP100,RHOQ,SENP6,SUMO1,MYB,FNBP1
Hepatic Fibrosis / Hepatic Stellate Cell Activation	1.17	0.12	SMAD2,MYH10,TGFBR1,FN1,MYH9,FLT1,IL1RL1,LEPR,SMAD3,IL6R,BAMBI,COL4A2,IL1R1,COL15A1,TGFBR2,COL5A3,COL22A1,IL1RAPL1,KLF12,COL25A1,IL1RAP,IFNAR1
α-Adrenergic Signaling	1.17	0.138	GNB1,ADCY9,PHKB,PRKAR2B,MAPK1,GNAQ,PRKCE,SLC8A2,ITPR1,ADCY10,PRKCB,PRKCA
CD40 Signaling	1.16	0.141	MAP2K4,PIK3R3,MAPK14,MAPK1,IRS1,MAP3K7,MAPK9,PIK3CB,FRS2,MAP2K5,TRAF1
Pyrimidine Ribonucleotides Interconversion	1.14	0.163	ENTPD1,AK8,AK4,CMPK1,CTPS1,NME7,ENTPD7
Neuregulin Signaling	1.13	0.136	NRG1,ITGB1,PIK3R3,MAPK1,BTC,ERBIN,PRKCE,TMEFF2,STAT5B,EREG,PRKCB,PRKCA
Regulation of IL-2 Expression in Activated and Anergic T Lymphocytes	1.13	0.139	MAP2K4,TGFBR2,SMAD2,CD28,FYN,TGFBR1,MAPK1,PPP3CB,SMAD3,MAPK9,PPP3CA
Pancreatic Adenocarcinoma Signaling	1.09	0.127	MAP2K4,TGFBR2,PIK3R3,SMAD2,NAPEPLD,TGFBR1,MAPK1,CDC42,SMAD3,IRS1,ABL1,MAPK9,PIK3CB,E2F3,FRS2
CDK5 Signaling	1.09	0.131	ITGB1,ADCY9,PRKAR2B,MAPK14,MAPK1,PPP1R12A,BDNF,PPP2R3A,PPP2R2B,ABL1,MAPK9,ADCY10,CACNA1A
FAK Signaling	1.09	0.131	ITGB1,PTK2,PIK3R3,FYN,PAK1,MAPK1,ASAP1,IRS1,ARHGEF6,PAK5,PIK3CB,VCL,FRS2
FcγRIIB Signaling in B Lymphocytes	1.09	0.151	MAP2K4,PIK3R3,IRS1,LYN,MAPK9,PIK3CB,FRS2,INPP5D
Gαs Signaling	1.08	0.128	HTR6,HTR4,ADD2,MAPK1,CREBBP,RAPGEF4,RAP1A,GNB1,ADCY9,PRKAR2B,ADD3,ADD1,ADORA2B,ADCY10
Histamine Biosynthesis	1.07	1	HDC
Adenine and Adenosine Salvage VI	1.07	1	ADK
Pyrimidine Ribonucleotides De Novo Biosynthesis	1.06	0.156	ENTPD1,AK8,AK4,CMPK1,CTPS1,NME7,ENTPD7
Serotonin and Melatonin Biosynthesis	1.06	0.333	DDC,TPH2
AMPK Signaling	1.05	0.116	PBRM1,CAB39,ARID1A,MAPK1,AK8,CREBBP,PIK3R3,KAT2B,MAPK14,PRKAR2B,FOXO1,TBC1D1,PPP2R3A,IRS1,FOXO3,PPP2R2B,MAP3K7,AK4,ACACA,PIK3CB,EEF2K,FRS2
Regulation of the Epithelial-Mesenchymal Transition Pathway	1.05	0.116	MAP2K4,SMAD2,TCF4,TGFBR1,MAPK1,SMAD3,ZEB1,APC,SMURF1,MAML1,TGFBR2,PIK3R3,NOTCH2,IRS1,ZEB2,LEF1,RBPJ,PIK3CB,GSK3B,FRS2,TCF7L2,MAP2K5
NF-κB Signaling	1.03	0.117	TGFBR1,FLT1,CREBBP,TAB2,BMPR2,TBK1,IL1R1,IGF2R,TGFBR2,PIK3R3,BMPR1A,IRS1,UBE2V1,MAP3K7,MAP3K8,BTRC,PIK3CB,GSK3B,FRS2,MAP4K4,PRKCB
STAT3 Pathway	1.03	0.137	MAP2K4,TGFBR2,TGFBR1,MAPK14,MAPK1,FLT1,BMPR1A,MAPK9,BMPR2,IGF2R
D-myo-inositol-5-phosphate Metabolism	1.01	0.118	PPFIA1,NUDT3,FIG4,PTPRC,MTMR4,PLCE1,PPP1R12A,PPP2R3A,PPP1R16B,INPP5B,DUSP10,PPM1H,PTPN1,PLCB1,MTMR2,RASA1,RNGTT,PTPRN,PPP3CA
Prolactin Signaling	1.01	0.133	PIK3R3,FYN,MAPK1,IRS1,CREBBP,PRKCE,PIK3CB,STAT5B,FRS2,PRKCB,PRKCA
Endoplasmic Reticulum Stress Pathway	0.998	0.19	ERN1,ATF6,EIF2AK3,TAOK3
PEDF Signaling	0.98	0.131	ROCK2,PIK3R3,TCF4,MAPK14,MAPK1,BDNF,IRS1,PIK3CB,ZEB1,FRS2,TCF12
D-myo-inositol (1,4,5,6)-Tetrakisphosphate Biosynthesis	0.97	0.119	PPFIA1,NUDT3,FIG4,PTPRC,MTMR4,PPP1R12A,PPP2R3A,PPP1R16B,DUSP10,INPP5B,PPM1H,PTPN1,MTMR2,RASA1,RNGTT,PTPRN,PPP3CA
D-myo-inositol (3,4,5,6)-tetrakisphosphate Biosynthesis	0.97	0.119	PPFIA1,NUDT3,FIG4,PTPRC,MTMR4,PPP1R12A,PPP2R3A,PPP1R16B,DUSP10,INPP5B,PPM1H,PTPN1,MTMR2,RASA1,RNGTT,PTPRN,PPP3CA
Chronic Myeloid Leukemia Signaling	0.961	0.125	GAB2,TGFBR1,HDAC8,MAPK1,SMAD3,ABL1,E2F3,PIK3R3,TGFBR2,IRS1,PIK3CB,STAT5B,FRS2
Xenobiotic Metabolism Signaling	0.957	0.108	MAP2K4,CYP3A7,MAPK1,HS2ST1,MAP3K4,UGT2A1,SUMO1,MAP3K7,CHST11,PRKCE,FRS2,PRKCA,MAP3K13,CREBBP,MAPK9,HS3ST4,PIK3R3,HS3ST3B1,MAPK14,MGST2,PPP2R3A,IRS1,PPP2R2B,CAT,NCOA1,MAP3K8,PIK3CB,ALDH18A1,EIF2AK3,MAP2K5,PRKCB
Gustation Pathway	0.952	0.121	NAPEPLD,ASIC2,PDE4C,ITPR1,MPPE1,GNB1,PDE8A,ADCY9,PRKAR2B,P2RY14,PDE6A,PDE3B,P2RY8,ADCY10,PDE11A
Adipogenesis pathway	0.951	0.119	ATG5,KAT7,HDAC8,SMAD3,BMPR2,FBXW7,SMAD5,MNAT1,KAT6B,KAT2B,FOXO1,BMPR1A,EZH2,CLOCK,STAT5B,RPS6KC1
Wnt/Ca+ pathway	0.946	0.14	PLCE1,CREBBP,PLCB1,PLCL2,GSK3B,PLCL1,PPP3CA,PRKCA
Polyamine Regulation in Colon Cancer	0.94	0.182	TCF4,MAX,OAZ2,APC
Ceramide Degradation	0.936	0.286	ACER3,ASAH1
NF-κB Activation by Viruses	0.927	0.128	ITGB1,PIK3R3,MAPK1,IRS1,PRKCE,PIK3CB,FRS2,ITGB3,PRKCB,CR2,PRKCA
4-1BB Signaling in T Lymphocytes	0.911	0.161	MAP2K4,MAPK14,MAPK1,MAPK9,TRAF1
Non-Small Cell Lung Cancer Signaling	0.911	0.13	PIK3R3,STK4,MAPK1,IRS1,FOXO3,ABL1,PIK3CB,ITPR1,FRS2,PRKCA
IL-17A Signaling in Airway Cells	0.911	0.13	MAP2K4,PIK3R3,MAPK14,MAPK1,IRS1,MAP3K7,MAPK9,PIK3CB,GSK3B,FRS2
Type II Diabetes Mellitus Signaling	0.889	0.118	MAP2K4,MAPK1,SLC27A2,MAPK9,PIK3R3,SLC2A2,IRS1,SLC27A6,MAP3K7,PRKCE,PIK3CB,NSMAF,FRS2,PRKCA,PRKCB
IL-6 Signaling	0.889	0.118	MAP2K4,MAPK1,IL1RL1,IL6R,MAPK9,IL1R1,PIK3R3,MAPK14,IRS1,MAP3K7,PIK3CB,IL1RAPL1,MAP4K4,FRS2,IL1RAP
Pyrimidine Deoxyribonucleotides De Novo Biosynthesis I	0.886	0.174	AK8,AK4,CMPK1,NME7
VDR/RXR Activation	0.884	0.128	NCOA2,FOXO1,RUNX2,IL1RL1,PPARD,NCOA1,PRKCE,NCOA3,PRKCB,PRKCA
G Beta Gamma Signaling	0.876	0.125	GNB1,PAK1,PRKAR2B,MAPK1,CDC42,GNA12,ARHGEF6,GNAQ,PRKCE,PRKCB,PRKCA
mTOR Signaling	0.876	0.111	NAPEPLD,MAPK1,EIF3J,EIF4G3,PRR5L,RICTOR,RHOH,EIF4E,EIF3M,PIK3R3,DGKZ,RHOQ,PPP2R3A,IRS1,PPP2R2B,PRKCE,PIK3CB,RPS6KA2,FRS2,FNBP1,PRKCB,PRKCA
CCR5 Signaling in Macrophages	0.867	0.13	GNB1,MAP2K4,MAPK14,MAPK1,PTK2B,MAPK9,PRKCE,PRKCB,PRKCA
ErbB2-ErbB3 Signaling	0.867	0.13	NRG1,PIK3R3,FOXO1,MAPK1,IRS1,PIK3CB,GSK3B,STAT5B,FRS2
T Cell Receptor Signaling	0.847	0.119	MAP2K4,FYN,MAPK1,PIK3R3,TEC,PTPRC,CD28,PPP3CB,IRS1,PIK3CB,RASA1,FRS2,PPP3CA
Superpathway of D-myo-inositol (1,4,5)-trisphosphate Metabolism	0.835	0.167	IMPAD1,ITPKB,INPP5B,INPP5D
Citrulline Biosynthesis	0.835	0.25	ALDH18A1,ARG2
RAN Signaling	0.814	0.188	KPNA3,CSE1L,XPO1
Parkinson's Signaling	0.814	0.188	MAPK14,MAPK1,PARK2
CD27 Signaling in Lymphocytes	0.807	0.135	MAP2K4,MAP3K13,MAP3K7,MAPK9,MAP3K8,MAP3K4,MAP2K5
Growth Hormone Signaling	0.807	0.123	PIK3R3,MAPK1,IRS1,PRKCE,PIK3CB,RPS6KA2,STAT5B,FRS2,PRKCB,PRKCA
Renal Cell Carcinoma Signaling	0.807	0.123	PIK3R3,PAK1,MAPK1,CDC42,IRS1,CREBBP,PAK5,PIK3CB,RAP1A,FRS2
fMLP Signaling in Neutrophils	0.807	0.116	MAPK1,ITPR1,PIK3R3,GNB1,PPP3CB,CDC42,IRS1,PRKCE,PLCB1,PIK3CB,FRS2,PPP3CA,PRKCA,PRKCB
Serotonin Receptor Signaling	0.795	0.14	ADCY9,HTR6,HTR4,DDC,TPH2,ADCY10
PKCθ Signaling in T Lymphocytes	0.791	0.114	MAP2K4,FYN,MAPK1,MAP3K13,MAP3K4,PIK3R3,CD28,POU2F1,PPP3CB,IRS1,MAP3K7,PIK3CB,MAP3K8,FRS2,PPP3CA
IL-17A Signaling in Gastric Cells	0.788	0.16	MAP2K4,MAPK14,MAPK1,MAPK9
Natural Killer Cell Signaling	0.787	0.115	PIK3R3,FYN,PAK1,MAPK1,INPP5B,IRS1,PRKCE,PAK5,PIK3CB,NCK1,FRS2,INPP5D,PRKCB,PRKCA
Role of MAPK Signaling in the Pathogenesis of Influenza	0.787	0.125	PNPLA8,PLA2G16,MAP2K4,PLA2G4A,MAPK14,MAPK1,PLB1,MAPK9,PRKCA
ErbB4 Signaling	0.787	0.125	NRG1,PIK3R3,MAPK1,IRS1,PRKCE,PIK3CB,FRS2,PRKCB,PRKCA
GPCR-Mediated Integration of Enteroendocrine Signaling Exemplified by an L Cell	0.787	0.125	ADCY9,PLCE1,PRKAR2B,GNAQ,PLCB1,PLCL2,ITPR1,ADCY10,PLCL1
Asparagine Degradation I	0.784	0.5	ASRGL1
All-trans-decaprenyl Diphosphate Biosynthesis	0.784	0.5	PDSS2
Sulfate Activation for Sulfonation	0.784	0.5	PAPSS1
GDP-L-fucose Biosynthesis I (from GDP-D-mannose)	0.784	0.5	GMDS
PPAR Signaling	0.76	0.118	MAPK1,IL1RL1,PPARD,CREBBP,NCOA1,MAP3K7,IL1RAPL1,IL1R1,STAT5B,IL1RAP,MAP4K4
Sphingosine and Sphingosine-1-phosphate Metabolism	0.75	0.222	ACER3,ASAH1
Heme Biosynthesis II	0.75	0.222	UROS,CPOX
IL-12 Signaling and Production in Macrophages	0.726	0.11	MAP2K4,MAPK1,MAPK9,ALOX12,PIK3R3,MAPK14,IL23R,IRS1,NCOA1,PRKCE,S100A8,PIK3CB,MAP3K8,FRS2,PRKCB,PRKCA
Melanocyte Development and Pigmentation Signaling	0.718	0.116	PIK3R3,ADCY9,PRKAR2B,MAPK1,MITF,IRS1,CREBBP,PIK3CB,RPS6KA2,ADCY10,FRS2
IL-17 Signaling	0.715	0.118	MAP2K4,PIK3R3,MAPK14,MAPK1,IRS1,MAP3K7,MAPK9,PIK3CB,GSK3B,FRS2
D-myo-inositol (1,4,5)-trisphosphate Degradation	0.705	0.167	IMPAD1,INPP5B,INPP5D
IGF-1 Signaling	0.702	0.113	PTK2,PIK3R3,PRKAR2B,FOXO1,YWHAE,MAPK1,IRS1,FOXO3,PIK3CB,RASA1,FRS2,GRB10
LPS/IL-1 Mediated Inhibition of RXR Function	0.695	0.104	MAP2K4,CYP3A7,LIPC,SLC27A2,ACOX2,IL1RL1,HS2ST1,MAPK9,IL1R1,HS3ST4,HS3ST3B1,SCARB1,MGST2,CAT,SLC27A6,MAP3K7,NCOA1,XPO1,CHST11,ABCB11,ALDH18A1,IL1RAPL1,IL1RAP
Hepatic Cholestasis	0.686	0.107	MAP2K4,TJP2,IL1RL1,MAPK9,MAP3K4,IL1R1,ATP8B1,ADCY9,PRKAR2B,MAP3K7,PRKCE,ABCB11,IL1RAPL1,ADCY10,IL1RAP,PRKCB,PRKCA
Complement System	0.68	0.135	CR1,C3,ITGAM,CD46,CR2
Calcium Transport I	0.678	0.2	ATP2B1,ATP2A2
Role of IL-17A in Arthritis	0.666	0.119	MAP2K4,PIK3R3,MAPK14,MAPK1,IRS1,MAPK9,PIK3CB,FRS2
Eicosanoid Signaling	0.666	0.119	PNPLA8,PLA2G16,PLA2G4A,PTGER3,PLB1,ALOX12,ALOX5,CYSLTR2
1D-myo-inositol Hexakisphosphate Biosynthesis II (Mammalian)	0.657	0.158	ITPKB,INPP5B,INPP5D
D-myo-inositol (1,3,4)-trisphosphate Biosynthesis	0.657	0.158	ITPKB,INPP5B,INPP5D
VEGF Family Ligand-Receptor Interactions	0.652	0.114	PIK3R3,PLA2G4A,MAPK1,FLT1,IRS1,PRKCE,PIK3CB,FRS2,PRKCB,PRKCA
April Mediated Signaling	0.648	0.132	MAP2K4,MAPK14,MAPK1,MAPK9,TRAF1
Notch Signaling	0.648	0.132	MAML1,NOTCH2,MAML3,MAML2,RBPJ
Role of BRCA1 in DNA Damage Response	0.647	0.115	PBRM1,ARID1A,POU2F1,MRE11,RBBP8,UIMC1,FANCC,E2F3,BRE
Apoptosis Signaling	0.632	0.112	GAS2,MAP2K4,MAPK1,BIRC6,PRKCE,SPTAN1,MAP4K4,BCL2L11,PRKCA,CASP10
CD28 Signaling in T Helper Cells	0.629	0.107	MAP2K4,FYN,MAPK9,ITPR1,PTPRC,PIK3R3,CD28,PAK1,PPP3CB,CDC42,IRS1,PIK3CB,FRS2,PPP3CA
L-carnitine Biosynthesis	0.627	0.333	TMLHE
Methylglyoxal Degradation I	0.627	0.333	GLO1
N-acetylglucosamine Degradation I	0.627	0.333	GNPDA1
Erythropoietin Signaling	0.626	0.114	PIK3R3,MAPK1,IRS1,PRKCE,PIK3CB,STAT5B,FRS2,PRKCB,PRKCA
Remodeling of Epithelial Adherens Junctions	0.621	0.116	CTNNA2,EXOC2,TUBA1C,VCL,APC,MAPRE3,MAPRE2,CTNND1
Cancer Drug Resistance By Drug Efflux	0.615	0.122	PIK3R3,FOXO1,MAPK1,FOXO3,PIK3CB,PDK1
Purine Nucleotides De Novo Biosynthesis II	0.614	0.182	ADSS,GMPS
UDP-N-acetyl-D-galactosamine Biosynthesis II	0.614	0.182	GNPDA1,HK2
B Cell Activating Factor Signaling	0.589	0.125	MAP2K4,MAPK14,MAPK1,MAPK9,TRAF1
Thyroid Cancer Signaling	0.589	0.125	TCF4,MAPK1,BDNF,LEF1,TCF7L2
Death Receptor Signaling	0.576	0.109	GAS2,MAP2K4,CRADD,ZC3HAV1,TNFSF10,TBK1,TNKS2,SPTAN1,MAP4K4,CASP10
Amyloid Processing	0.565	0.118	PRKAR2B,MAPK14,MAPK1,CSNK1A1,PRKCE,GSK3B
Mechanisms of Viral Exit from Host Cells	0.561	0.122	VPS36,XPO1,PRKCE,PRKCB,PRKCA
JAK/Stat Signaling	0.549	0.108	PIK3R3,PIAS2,MAPK1,IRS1,PTPN1,GNAQ,PIK3CB,STAT5B,FRS2
HIF1α Signaling	0.547	0.104	PIK3R3,MAPK14,MAPK1,IRS1,SLC2A2,COPS5,CREBBP,NCOA1,MAPK9,PIK3CB,FRS2,MMP24
Docosahexaenoic Acid (DHA) Signaling	0.542	0.115	PIK3R3,FOXO1,IRS1,PIK3CB,GSK3B,FRS2
Prostate Cancer Signaling	0.541	0.106	PIK3R3,FOXO1,MAPK1,IRS1,CREBBP,ABL1,PIK3CB,LEF1,GSK3B,FRS2
G Protein Signaling Mediated by Tubby	0.531	0.125	GNB1,GNAQ,ABL1,PLCB1
Fatty Acid β-oxidation I	0.531	0.125	SLC27A2,SCP2,SLC27A6,HADH
Uracil Degradation II (Reductive)	0.52	0.25	DPYD
Heme Degradation	0.52	0.25	BLVRA
Branched-chain α-keto acid Dehydrogenase Complex	0.52	0.25	BCKDHB
Heme Biosynthesis from Uroporphyrinogen-III I	0.52	0.25	CPOX
Catecholamine Biosynthesis	0.52	0.25	DDC
Thymine Degradation	0.52	0.25	DPYD
Geranylgeranyldiphosphate Biosynthesis	0.52	0.25	FNTB
Proline Biosynthesis I	0.52	0.25	ALDH18A1
Arginine Degradation I (Arginase Pathway)	0.52	0.25	ARG2
N-acetylglucosamine Degradation II	0.52	0.25	GNPDA1
Acetate Conversion to Acetyl-CoA	0.52	0.25	ACSS2
Toll-like Receptor Signaling	0.52	0.108	MAP2K4,MAPK14,MAPK1,IL1RL1,TAB2,MAP3K7,MAP4K4,TRAF1
Fatty Acid Activation	0.51	0.154	SLC27A2,SLC27A6
Oleate Biosynthesis II (Animals)	0.51	0.154	FADS2,FADS1
Bile Acid Biosynthesis, Neutral Pathway	0.51	0.154	AKR1C1/AKR1C2,SCP2
Guanosine Nucleotides Degradation III	0.51	0.154	NT5C3A,NT5C2
IL-2 Signaling	0.508	0.109	PIK3R3,MAPK1,PTK2B,IRS1,PIK3CB,STAT5B,FRS2
IL-15 Signaling	0.484	0.105	PTK2,PIK3R3,MAPK14,MAPK1,IRS1,PIK3CB,STAT5B,FRS2
Role of PI3K/AKT Signaling in the Pathogenesis of Influenza	0.484	0.105	KPNA3,PIK3R3,MAPK1,IRS1,PIK3CB,GSK3B,FRS2,IFNAR1
Melanoma Signaling	0.476	0.109	PIK3R3,MAPK1,MITF,IRS1,PIK3CB,FRS2
Calcium-induced T Lymphocyte Apoptosis	0.47	0.106	PPP3CB,PRKCE,ITPR1,ATP2A2,PPP3CA,PRKCB,PRKCA
Estrogen-Dependent Breast Cancer Signaling	0.466	0.104	PIK3R3,MAPK1,IRS1,CREBBP,HSD17B12,PIK3CB,STAT5B,FRS2
Dopamine Receptor Signaling	0.466	0.104	ADCY9,PRKAR2B,PPP1R12A,PPP2R3A,DDC,PPP2R2B,ADCY10,SLC6A3
DNA Double-Strand Break Repair by Homologous Recombination	0.466	0.143	MRE11,ABL1
Superpathway of Citrulline Metabolism	0.466	0.143	ALDH18A1,ARG2
Leukotriene Biosynthesis	0.466	0.143	MGST2,ALOX5
Urate Biosynthesis/Inosine 5'-phosphate Degradation	0.466	0.143	NT5C3A,NT5C2
IL-9 Signaling	0.464	0.111	PIK3R3,IRS1,PIK3CB,STAT5B,FRS2
CTLA4 Signaling in Cytotoxic T Lymphocytes	0.462	0.101	PIK3R3,CD28,FYN,PPP2R3A,IRS1,PPP2R2B,CLTC,PIK3CB,AP1B1,FRS2
Glioma Signaling	0.461	0.1	PIK3R3,MAPK1,IRS1,ABL1,PRKCE,PIK3CB,E2F3,IGF2R,FRS2,PRKCB,PRKCA
Lymphotoxin β Receptor Signaling	0.452	0.104	PIK3R3,MAPK1,IRS1,CREBBP,PIK3CB,FRS2,TRAF1
GABA Receptor Signaling	0.452	0.104	ADCY9,NSF,GABRG2,GABRG1,AP1B1,ADCY10,GABRR1
eNOS Signaling	0.451	0.0968	GUCY1A3,HSPA14,FLT1,GNAQ,ITPR1,PIK3R3,ADCY9,PRKAR2B,IRS1,PRKCE,PIK3CB,ADCY10,FRS2,PRKCB,PRKCA
IL-17A Signaling in Fibroblasts	0.45	0.114	MAPK14,MAPK1,MAP3K7,GSK3B
Cyclins and Cell Cycle Regulation	0.45	0.103	HDAC8,PPP2R3A,CUL1,PPP2R2B,ABL1,BTRC,GSK3B,E2F3
Ovarian Cancer Signaling	0.45	0.0972	TCF4,MAPK1,ABL1,APC,PIK3R3,PRKAR2B,ARRB1,IRS1,CD44,LEF1,PIK3CB,GSK3B,FRS2,TCF7L2
iCOS-iCOSL Signaling in T Helper Cells	0.448	0.0984	PTPRC,PIK3R3,GAB2,CD28,PPP3CB,IRS1,PIK3CB,ITPR1,PLEKHA3,FRS2,PPP3CA,INPP5D
p53 Signaling	0.448	0.0991	PIK3R3,MAPK14,KAT2B,STAG1,IRS1,PLAGL1,PIK3CB,GSK3B,HIPK2,FRS2,TP53BP2
Role of Oct4 in Mammalian Embryonic Stem Cell Pluripotency	0.442	0.109	NR6A1,AQR,MEF2A,JARID2,PHC3
Trehalose Degradation II (Trehalase)	0.441	0.2	HK2
Creatine-phosphate Biosynthesis	0.441	0.2	MAP4K4
Tetrahydrofolate Salvage from 5,10-methenyltetrahydrofolate	0.441	0.2	MTHFD1L
Tetrapyrrole Biosynthesis II	0.441	0.2	UROS
CMP-N-acetylneuraminate Biosynthesis I (Eukaryotes)	0.441	0.2	GNE
Myo-inositol Biosynthesis	0.441	0.2	IMPAD1
Folate Polyglutamylation	0.441	0.2	MTHFD1L
Dendritic Cell Maturation	0.434	0.0947	MAP2K4,MAPK1,LEPR,CREBBP,MAPK9,PLCL2,FCGR1A,PIK3R3,COL5A3,MAPK14,PLCE1,IRS1,PLCB1,PIK3CB,PLCL1,FRS2,FCGR1B,IFNAR1
FGF Signaling	0.433	0.1	PIK3R3,MAPK14,MAPK1,IRS1,CREBBP,PIK3CB,ITPR1,FRS2,PRKCA
Regulation of eIF4 and p70S6K Signaling	0.428	0.0955	ITGB1,MAPK1,EIF3J,EIF2B3,EIF4G3,EIF4E,EIF3M,PIK3R3,MAPK14,PPP2R3A,IRS1,PPP2R2B,AGO3,PIK3CB,FRS2
NAD biosynthesis II (from tryptophan)	0.427	0.133	ABL1,IDO2
Vitamin-C Transport	0.427	0.133	SLC23A2,TXNRD1
nNOS Signaling in Neurons	0.421	0.106	PPP3CB,PRKCE,PPP3CA,PRKCB,PRKCA
Myc Mediated Apoptosis Signaling	0.402	0.1	MAP2K4,PIK3R3,YWHAE,IRS1,MAPK9,PIK3CB,FRS2
MSP-RON Signaling Pathway	0.401	0.102	PIK3R3,ITGAM,IRS1,PIK3CB,RPS6KA2,FRS2
Ceramide Signaling	0.391	0.0968	MAP2K4,PIK3R3,PPP2R3A,IRS1,PPP2R2B,PIK3CB,NSMAF,FRS2,KSR1
Role of JAK1 and JAK3 in γc Cytokine Signaling	0.386	0.0986	PIK3R3,MAPK1,PTK2B,IRS1,PIK3CB,STAT5B,FRS2
IL-15 Production	0.384	0.111	PTK2,PTK2B,FRK
TNFR1 Signaling	0.383	0.102	MAP2K4,PAK1,CRADD,CDC42,PAK5
Urea Cycle	0.38	0.167	ARG2
Arginine Degradation VI (Arginase 2 Pathway)	0.38	0.167	ARG2
Thioredoxin Pathway	0.38	0.167	TXNRD1
Selenocysteine Biosynthesis II (Archaea and Eukaryotes)	0.38	0.167	SEPHS1
Estrogen Receptor Signaling	0.376	0.0938	MED12L,TAF1,CDK8,KAT2B,NCOA2,MAPK1,RUNX2,CREBBP,NCOA1,MED13L,MNAT1,NCOA3
tRNA Charging	0.362	0.103	IARS2,FARS2,RARS2,NARS2
Small Cell Lung Cancer Signaling	0.361	0.0952	PTK2,PIK3R3,MAX,IRS1,ABL1,PIK3CB,FRS2,TRAF1
Ubiquinol-10 Biosynthesis (Eukaryotic)	0.36	0.118	COQ2,BCKDHB
Mitochondrial L-carnitine Shuttle Pathway	0.36	0.118	SLC27A2,SLC27A6
Adenosine Nucleotides Degradation II	0.36	0.118	NT5C3A,NT5C2
Activation of IRF by Cytosolic Pattern Recognition Receptors	0.353	0.0968	MAP2K4,CREBBP,MAPK9,TBK1,ADAR,IFNAR1
Role of PKR in Interferon Induction and Antiviral Response	0.343	0.1	MAPK14,TAB2,MAP3K7,FCGR1A
Neuroprotective Role of THOP1 in Alzheimer's Disease	0.343	0.1	MME,PRKAR2B,YWHAE,IDE
Gαi Signaling	0.339	0.0917	GNB1,ADCY9,P2RY14,PRKAR2B,MAPK1,PTGER3,GRM8,CNR2,GRM4,ADCY10,RAP1A
CNTF Signaling	0.338	0.0952	PIK3R3,MAPK1,IRS1,PIK3CB,RPS6KA2,FRS2
TNFR2 Signaling	0.337	0.103	MAP2K4,TBK1,TRAF1
NAD Biosynthesis from 2-amino-3-carboxymuconate Semialdehyde	0.331	0.143	ABL1
Glycoaminoglycan-protein Linkage Region Biosynthesis	0.331	0.143	XYLT1
TREM1 Signaling	0.33	0.0933	ITGB1,MAPK1,IL1RL1,NLRP5,CIITA,CASP1,STAT5B
Antiproliferative Role of Somatostatin Receptor 2	0.33	0.0933	GNB1,PIK3R3,GUCY1A3,MAPK1,IRS1,PIK3CB,FRS2
MIF Regulation of Innate Immunity	0.325	0.0976	MAP2K4,PLA2G4A,MAPK1,MAPK9
Type I Diabetes Mellitus Signaling	0.323	0.0909	MAP2K4,CD28,MAPK14,ICA1,MAPK1,MAP3K7,MAPK9,IL1R1,IL1RAP,PTPRN
Sonic Hedgehog Signaling	0.316	0.1	PRKAR2B,GSK3B,DYRK1A
Phototransduction Pathway	0.316	0.0943	GNB1,PDE6A,PRKAR2B,GUCY1A3,OPN3
Telomerase Signaling	0.313	0.0901	PIK3R3,MAPK1,HDAC8,PPP2R3A,IRS1,PPP2R2B,ABL1,PIK3CB,FRS2,ELF1
Acute Phase Response Signaling	0.312	0.0888	MAP2K4,PIK3R3,TCF4,FN1,C3,MAPK14,MAPK1,IL6R,MAP3K7,MAPK9,PIK3CB,CP,IL1R1,IL1RAP,SERPIND1
PXR/RXR Activation	0.309	0.0923	CYP3A7,PRKAR2B,FOXO1,FOXO3,NCOA1,ABCB11
Hypoxia Signaling in the Cardiovascular System	0.309	0.0923	UBE2H,SUMO1,COPS5,CREBBP,UBE2V1,BIRC6
Role of p14/p19ARF in Tumor Suppression	0.291	0.093	PIK3R3,IRS1,PIK3CB,FRS2
Histidine Degradation III	0.29	0.125	MTHFD1L
Superoxide Radicals Degradation	0.29	0.125	CAT
Tryptophan Degradation to 2-amino-3-carboxymuconate Semialdehyde	0.29	0.125	IDO2
Sphingomyelin Metabolism	0.29	0.125	SGMS1
Role of CHK Proteins in Cell Cycle Checkpoint Control	0.287	0.0909	PPP2R3A,RAD17,MRE11,PPP2R2B,E2F3
Role of Pattern Recognition Receptors in Recognition of Bacteria and Viruses	0.287	0.0876	MAP2K4,PIK3R3,C3,MAPK1,IRS1,CASP1,MAPK9,PRKCE,PIK3CB,FRS2,PRKCB,PRKCA
The Visual Cycle	0.282	0.1	DHRS3,DHRS9
Purine Nucleotides Degradation II (Aerobic)	0.282	0.1	NT5C3A,NT5C2
Th2 Pathway	0.276	0.0867	TGFBR2,PIK3R3,CD28,NOTCH2,TGFBR1,IL1RL1,IRS1,ACVR1,BMPR2,PIK3CB,STAT5B,FRS2,ACVR1B
Circadian Rhythm Signaling	0.261	0.0909	PER3,CREBBP,CLOCK
Maturity Onset Diabetes of Young (MODY) Signaling	0.26	0.0952	SLC2A2,CACNA1A
Inflammasome pathway	0.26	0.0952	CASP1,NEK7
Phosphatidylethanolamine Biosynthesis II	0.256	0.111	CEPT1
Leucine Degradation I	0.256	0.111	BCAT1
GDP-glucose Biosynthesis	0.256	0.111	HK2
Chondroitin Sulfate Biosynthesis	0.248	0.0862	HS3ST3B1,XYLT1,HS2ST1,CHST11,HS3ST4
Oncostatin M Signaling	0.245	0.0882	EPAS1,MAPK1,STAT5B
Role of JAK2 in Hormone-like Cytokine Signaling	0.245	0.0882	IRS1,PTPN1,STAT5B
Role of Lipids/Lipid Rafts in the Pathogenesis of Influenza	0.24	0.0909	RSAD2,IFNAR1
Glucose and Glucose-1-phosphate Degradation	0.227	0.1	HK2
Dolichyl-diphosphooligosaccharide Biosynthesis	0.202	0.0909	ALG6

## Sheet: Motifs K562
MEME
	2.9e-149	40
								MA0138.2 (REST)
	2.9e-140	326
							MA0035.3 (Gata1), MA0036.2 (GATA2), MA0482.1 (Gata4), MA0037.2 (GATA3),
							UP00080_1 (Gata5_primary), GATA3_DBD, GATA4_DBD, GATA5_DBD, GATA3_full,
							MA0140.2 (TAL1::GATA1), UP00032_1 (Gata3_primary), UP00100_1 (Gata6_primary)
	9.3e-30	12
										ZNF410_DBD, TEAD3_DBD_2, TEAD1_full_1
DREME
ALPHABET "DNA" DNA-LIKE
A "Adenine" CC0000 ~ T "Thymine" 008000
C "Cytosine" 0000CC ~ G "Guanine" FFB300
N "Any base" = ACGT
X = ACGT
. = ACGT
V "Not T" = ACG
H "Not G" = ACT
D "Not C" = AGT
B "Not A" = CGT
M "Amino" = AC
R "Purine" = AG
W "Weak" = AT
S "Strong" = CG
Y "Pyrimidine" = CT
K "Keto" = GT
U = T
END ALPHABET
strands: + -
Background letter frequencies (from dataset):
A 0.285 C 0.215 G 0.215 T 0.285
MOTIF HGATAA DREME-1
# Word RC Word Pos Neg P-value E-value
# BEST HGATAA TTATCD 3314 776 2.6e-571 1.1e-566
# AGATAA TTATCT 2377 398 7.2e-444 3.1e-439
# TGATAA TTATCA 1268 363 3.0e-136 1.3e-131
# CGATAA TTATCG 127 37 3.3e-013 1.4e-008
letter-probability matrix: alength= 4 w= 6 nsites= 4295 E= 1.1e-566
0.647730 0.030268 0.000000 0.322002
0.000000 0.000000 1.000000 0.000000
1.000000 0.000000 0.000000 0.000000
0.000000 0.000000 0.000000 1.000000							GATA5_DBD, GATA4_DBD, GATA3_full, GATA3_DBD, UP00100_1 (Gata6_primary),
1.000000 0.000000 0.000000 0.000000							UP00032_2 (Gata3_secondary), MA0036.2 (GATA2), MA0482.1 (Gata4), MA0140.2 (TAL1::GATA1),
1.000000 0.000000 0.000000 0.000000							MA0037.2 (GATA3), MA0035.3 (Gata1), UP00080_1 (Gata5_primary), UP00032_1 (Gata3_primary),
							DLX1_DBD, MA0029.1 (Mecom), CUX2_DBD_2
MOTIF ACCRCR DREME-2
# Word RC Word Pos Neg P-value E-value
# BEST ACCRCR YGYGGT 1109 383 5.1e-094 2.1e-089
# ACCACA TGTGGT 879 295 1.8e-075 7.4e-071
# ACCACG CGTGGT 136 38 1.3e-014 5.3e-010
# ACCGCA TGCGGT 108 46 2.7e-007 1.1e-002
# ACCGCG CGCGGT 31 9 3.3e-004 1.4e+001
letter-probability matrix: alength= 4 w= 6 nsites= 1248 E= 2.1e-089
1.000000 0.000000 0.000000 0.000000
0.000000 1.000000 0.000000 0.000000							MA0511.1 (RUNX2), MA0002.2 (RUNX1), GLI2_DBD_2
0.000000 1.000000 0.000000 0.000000
0.886218 0.000000 0.113782 0.000000
0.000000 1.000000 0.000000 0.000000
0.860577 0.000000 0.139423 0.000000
MOTIF RGGAAGB DREME-3
# Word RC Word Pos Neg P-value E-value
# BEST RGGAAGB VCTTCCY 1214 538 8.5e-071 3.5e-066
# AGGAAGT ACTTCCT 420 100 5.1e-050 2.1e-045
# GGGAAGT ACTTCCC 226 79 2.7e-018 1.1e-013
# AGGAAGC GCTTCCT 194 108 3.0e-007 1.3e-002
# GGGAAGG CCTTCCC 151 84 6.0e-006 2.5e-001
# AGGAAGG CCTTCCT 203 132 4.9e-005 2.0e+000
# GGGAAGC GCTTCCC 111 66 4.0e-004 1.7e+001
letter-probability matrix: alength= 4 w= 7 nsites= 1327 E= 3.5e-066
0.626978 0.000000 0.373022 0.000000						MA0598.1 (EHF), MA0474.1 (Erg), MA0080.3 (Spi1), MA0475.1 (FLI1), MA0098.2 (Ets1),
0.000000 0.000000 1.000000 0.000000						UP00085_1 (Sfpi1_primary), MA0156.1 (FEV), SPIC_full, MA0473.1 (ELF1), MA0136.1 (ELF5)
0.000000 0.000000 1.000000 0.000000
1.000000 0.000000 0.000000 0.000000
1.000000 0.000000 0.000000 0.000000
0.000000 0.000000 1.000000 0.000000
0.000000 0.231349 0.278824 0.489827
MOTIF GGTGCTGD DREME-4
# Word RC Word Pos Neg P-value E-value
# BEST GGTGCTGD HCAGCACC 251 51 5.5e-034 2.3e-029
# GGTGCTGA TCAGCACC 191 26 4.7e-033 1.9e-028
# GGTGCTGT ACAGCACC 32 12 1.8e-003 7.4e+001
# GGTGCTGG CCAGCACC 34 14 2.7e-003 1.1e+002
letter-probability matrix: alength= 4 w= 8 nsites= 264 E= 2.3e-029
0.000000 0.000000 1.000000 0.000000
0.000000 0.000000 1.000000 0.000000
0.000000 0.000000 0.000000 1.000000
0.000000 0.000000 1.000000 0.000000						MA0138.2 (REST)
0.000000 1.000000 0.000000 0.000000
0.000000 0.000000 0.000000 1.000000
0.000000 0.000000 1.000000 0.000000
0.746212 0.000000 0.132576 0.121212
MOTIF CAKCTGY DREME-5
# Word RC Word Pos Neg P-value E-value
# BEST CAKCTGY RCAGMTG 674 322 2.9e-032 1.2e-027
# CATCTGT ACAGATG 210 83 1.8e-014 7.3e-010
# CAGCTGC GCAGCTG 184 80 4.1e-011 1.7e-006
# CAGCTGT ACAGCTG 187 96 2.3e-008 9.6e-004
# CATCTGC GCAGATG 164 92 3.1e-006 1.3e-001
letter-probability matrix: alength= 4 w= 7 nsites= 698 E= 1.2e-027
0.000000 1.000000 0.000000 0.000000						Ascl2_DBD, MA0500.1 (Myog), MA0521.1 (Tcf12), MA0499.1 (Myod1), MA0461.1 (Atoh1), MSC_full,
1.000000 0.000000 0.000000 0.000000						NHLH1_full, UP00099_1 (Ascl2_primary), TGIF1_DBD, TGIF2_DBD, NHLH1_DBD, Tcf21_DBD,
0.000000 0.000000 0.458453 0.541547						MYF6_full, MA0048.1 (NHLH1), MA0091.1 (TAL1::TCF3)
0.000000 1.000000 0.000000 0.000000
0.000000 0.000000 0.000000 1.000000
0.000000 0.000000 1.000000 0.000000
0.000000 0.468481 0.000000 0.531519
MOTIF GGACAGCK DREME-6
# Word RC Word Pos Neg P-value E-value
# BEST GGACAGCK MGCTGTCC 144 10 3.2e-032 1.3e-027
# GGACAGCG CGCTGTCC 64 1 1.5e-018 6.2e-014
# GGACAGCT AGCTGTCC 82 9 2.8e-016 1.1e-011
letter-probability matrix: alength= 4 w= 8 nsites= 147 E= 1.3e-027
0.000000 0.000000 1.000000 0.000000
0.000000 0.000000 1.000000 0.000000
1.000000 0.000000 0.000000 0.000000
0.000000 1.000000 0.000000 0.000000						MA0138.2 (REST), MA0499.1 (Myod1), TGIF1_DBD
1.000000 0.000000 0.000000 0.000000
0.000000 0.000000 1.000000 0.000000
0.000000 1.000000 0.000000 0.000000
0.000000 0.000000 0.435374 0.564626
MOTIF TATCTB DREME-7
# Word RC Word Pos Neg P-value E-value
# BEST TATCTB VAGATA 1013 688 6.1e-018 2.5e-013
# TATCTC GAGATA 386 233 1.4e-010 5.5e-006
# TATCTG CAGATA 346 223 6.9e-008 2.8e-003
# TATCTT AAGATA 351 260 8.8e-005 3.6e+000
letter-probability matrix: alength= 4 w= 6 nsites= 1111 E= 2.5e-013
0.000000 0.000000 0.000000 1.000000
1.000000 0.000000 0.000000 0.000000
0.000000 0.000000 0.000000 1.000000
0.000000 1.000000 0.000000 0.000000						MA0482.1 (Gata4), MA0036.2 (GATA2), MA0035.3 (Gata1)
0.000000 0.000000 0.000000 1.000000
0.000000 0.356436 0.317732 0.325833
MOTIF ARCCAC DREME-8
# Word RC Word Pos Neg P-value E-value
# BEST ARCCAC GTGGYT 644 389 4.0e-017 1.6e-012
# AGCCAC GTGGCT 419 264 5.1e-010 2.1e-005
# AACCAC GTGGTT 244 131 1.6e-009 6.3e-005
letter-probability matrix: alength= 4 w= 6 nsites= 691 E= 1.6e-012
1.000000 0.000000 0.000000 0.000000
0.363242 0.000000 0.636758 0.000000
0.000000 1.000000 0.000000 0.000000
0.000000 1.000000 0.000000 0.000000
1.000000 0.000000 0.000000 0.000000						UP00107_1 (Nkx2-4_3074.1)
0.000000 1.000000 0.000000 0.000000
MOTIF STCATTW DREME-9
# Word RC Word Pos Neg P-value E-value
# BEST STCATTW WAATGAS 612 367 1.2e-016 4.8e-012
# CTCATTT AAATGAG 241 146 5.2e-007 2.1e-002
# GTCATTT AAATGAC 159 87 2.0e-006 8.3e-002
# GTCATTA TAATGAC 92 51 3.5e-004 1.4e+001
# CTCATTA TAATGAG 145 93 4.0e-004 1.6e+001
letter-probability matrix: alength= 4 w= 7 nsites= 645 E= 4.8e-012
0.000000 0.606202 0.393798 0.000000
0.000000 0.000000 0.000000 1.000000						MA0462.1 (BATF::JUN)
0.000000 1.000000 0.000000 0.000000
1.000000 0.000000 0.000000 0.000000
0.000000 0.000000 0.000000 1.000000
0.000000 0.000000 0.000000 1.000000
0.370543 0.000000 0.000000 0.629457
MOTIF AAVAGGAA DREME-10
# Word RC Word Pos Neg P-value E-value
# BEST AAVAGGAA TTCCTBTT 233 92 5.9e-016 2.4e-011
# AAGAGGAA TTCCTCTT 111 30 1.5e-012 6.0e-008
# AACAGGAA TTCCTGTT 49 20 3.1e-004 1.2e+001
# AAAAGGAA TTCCTTTT 74 43 2.5e-003 1.0e+002
letter-probability matrix: alength= 4 w= 8 nsites= 235 E= 2.4e-011
1.000000 0.000000 0.000000 0.000000
1.000000 0.000000 0.000000 0.000000						MA0080.3 (Spi1), SPIC_full, MA0081.1 (SPIB), Spic_DBD, UP00085_1 (Sfpi1_primary), SPIB_DBD, SPI1_full
0.314894 0.208511 0.476596 0.000000
1.000000 0.000000 0.000000 0.000000
0.000000 0.000000 1.000000 0.000000
0.000000 0.000000 1.000000 0.000000
1.000000 0.000000 0.000000 0.000000
1.000000 0.000000 0.000000 0.000000
MOTIF RAAACR DREME-11
# Word RC Word Pos Neg P-value E-value
# BEST RAAACR YGTTTY 1208 923 3.9e-012 1.6e-007
# AAAACA TGTTTT 664 514 2.2e-006 8.8e-002
# GAAACA TGTTTC 468 353 1.7e-005 7.1e-001
# AAAACG CGTTTT 90 55 2.2e-003 8.7e+001
# GAAACG CGTTTC 78 50 8.0e-003 3.2e+002
letter-probability matrix: alength= 4 w= 6 nsites= 1372 E= 1.6e-007
0.592566 0.000000 0.407434 0.000000
1.000000 0.000000 0.000000 0.000000
1.000000 0.000000 0.000000 0.000000						MA0482.1 (Gata4), MA0036.2 (GATA2), MA0035.3 (Gata1), GATA4_DBD, UP00100_1 (Gata6_primary),
1.000000 0.000000 0.000000 0.000000						MA0140.2 (TAL1::GATA1), GATA3_DBD, GATA3_full, GATA5_DBD, MA0037.2 (GATA3),
0.000000 1.000000 0.000000 0.000000						UP00032_1 (Gata3_primary)
0.876822 0.000000 0.123178 0.000000
MOTIF CCWCCCMC DREME-12
# Word RC Word Pos Neg P-value E-value
# BEST CCWCCCMC GKGGGWGG 148 47 7.1e-014 2.9e-009
# CCTCCCAC GTGGGAGG 43 14 7.4e-005 3.0e+000
# CCACCCCC GGGGGTGG 36 10 7.6e-005 3.0e+000
# CCACCCAC GTGGGTGG 30 7 9.3e-005 3.7e+000
# CCTCCCCC GGGGGAGG 45 17 2.4e-004 9.6e+000
letter-probability matrix: alength= 4 w= 8 nsites= 153 E= 2.9e-009
0.000000 1.000000 0.000000 0.000000
0.000000 1.000000 0.000000 0.000000
0.424837 0.000000 0.000000 0.575163							MA0079.3 (SP1), GLI2_DBD_1, MA0162.2 (EGR1), MA0073.1 (RREB1), SP1_DBD, MA0472.1 (EGR2),
0.000000 1.000000 0.000000 0.000000							ZNF740_DBD, ZNF740_full, UP00022_1 (Zfp740_primary), UP00007_1 (Egr1_primary),
0.000000 1.000000 0.000000 0.000000							UP00021_1 (Zfp281_primary), Zfp740_DBD
0.000000 1.000000 0.000000 0.000000
0.477124 0.522876 0.000000 0.000000
0.000000 1.000000 0.000000 0.000000
MOTIF GATTAS DREME-13
# Word RC Word Pos Neg P-value E-value
# BEST GATTAS STAATC 651 444 2.5e-011 1.0e-006
# GATTAG CTAATC 419 276 1.2e-008 4.8e-004
# GATTAC GTAATC 250 178 2.3e-004 9.1e+000
letter-probability matrix: alength= 4 w= 6 nsites= 687 E= 1.0e-006
0.000000 0.000000 1.000000 0.000000
1.000000 0.000000 0.000000 0.000000
0.000000 0.000000 0.000000 1.000000
0.000000 0.000000 0.000000 1.000000
1.000000 0.000000 0.000000 0.000000							MEOX2_DBD_3, GSC_full, MA0467.1 (Crx), VENTX_DBD_1, VENTX_DBD_2, GSC2_DBD,
0.000000 0.372635 0.627365 0.000000							GATA4_DBD, GATA5_DBD, GATA3_full, CUX1_DBD_1, GATA3_DBD, DUXA_DBD, PITX1_DBD,
							UP00265_1 (Pitx3_3497.2), CUX1_DBD_2
MOTIF CGARTGGA DREME-14
# Word RC Word Pos Neg P-value E-value
# BEST CGARTGGA TCCAYTCG 63 10 6.9e-011 2.7e-006
# CGAGTGGA TCCACTCG 33 3 1.1e-007 4.4e-003
# CGAATGGA TCCATTCG 36 7 4.3e-006 1.7e-001
letter-probability matrix: alength= 4 w= 8 nsites= 103 E= 2.7e-006
0.000000 1.000000 0.000000 0.000000
0.000000 0.000000 1.000000 0.000000
1.000000 0.000000 0.000000 0.000000
0.640777 0.000000 0.359223 0.000000
0.000000 0.000000 0.000000 1.000000
0.000000 0.000000 1.000000 0.000000
0.000000 0.000000 1.000000 0.000000							SOX18_full_3, MA0122.1 (Nkx3-2)
1.000000 0.000000 0.000000 0.000000
MOTIF AARGCAG DREME-15
# Word RC Word Pos Neg P-value E-value
# BEST AARGCAG CTGCYTT 357 214 4.4e-010 1.8e-005
# AAAGCAG CTGCTTT 207 125 2.9e-006 1.2e-001
# AAGGCAG CTGCCTT 151 91 5.9e-005 2.3e+000
letter-probability matrix: alength= 4 w= 7 nsites= 369 E= 1.8e-005
1.000000 0.000000 0.000000 0.000000
1.000000 0.000000 0.000000 0.000000
0.585366 0.000000 0.414634 0.000000
0.000000 0.000000 1.000000 0.000000							UP00044_1 (Mafk_primary), MA0463.1 (Bcl6)
0.000000 1.000000 0.000000 0.000000							MA0463.1 (Bcl6)
1.000000 0.000000 0.000000 0.000000
0.000000 0.000000 1.000000 0.000000
MOTIF RTGACTCA DREME-16
# Word RC Word Pos Neg P-value E-value
# BEST RTGACTCA TGAGTCAY 131 51 9.9e-010 4.0e-005
# ATGACTCA TGAGTCAT 77 29 1.6e-006 6.2e-002
# GTGACTCA TGAGTCAC 54 22 1.5e-004 6.0e+000
letter-probability matrix: alength= 4 w= 8 nsites= 132 E= 4.0e-005
0.590909 0.000000 0.409091 0.000000
0.000000 0.000000 0.000000 1.000000
0.000000 0.000000 1.000000 0.000000
1.000000 0.000000 0.000000 0.000000						MA0501.1 (NFE2::MAF), MA0150.2 (Nfe2l2), MA0591.1 (Bach1::Mafk), MA0478.1 (FOSL2), JDP2_full_1,
0.000000 1.000000 0.000000 0.000000						MA0490.1 (JUNB), NFE2_DBD, Jdp2_DBD_1, MA0489.1 (JUN), MA0491.1 (JUND), JDP2_DBD_1,
0.000000 0.000000 0.000000 1.000000						MA0099.2 (JUN::FOS), MA0477.1 (FOSL1), UP00103_2 (Jundm2_secondary), MA0476.1 (FOS),
0.000000 1.000000 0.000000 0.000000						MA0462.1 (BATF::JUN)
1.000000 0.000000 0.000000 0.000000
MOTIF CTGTSCA DREME-17
# Word RC Word Pos Neg P-value E-value
# BEST CTGTSCA TGSACAG 253 139 2.5e-009 9.9e-005
# CTGTCCA TGGACAG 158 75 2.1e-008 8.3e-004
# CTGTGCA TGCACAG 98 66 7.3e-003 2.9e+002
letter-probability matrix: alength= 4 w= 7 nsites= 266 E= 9.9e-005
0.000000 1.000000 0.000000 0.000000
0.000000 0.000000 0.000000 1.000000
0.000000 0.000000 1.000000 0.000000						MA0138.2 (REST), Meis3_DBD_1
0.000000 0.000000 0.000000 1.000000
0.000000 0.620301 0.379699 0.000000
0.000000 1.000000 0.000000 0.000000
1.000000 0.000000 0.000000 0.000000
MOTIF ACAGWCAC DREME-18
# Word RC Word Pos Neg P-value E-value
# BEST ACAGWCAC GTGWCTGT 70 17 3.7e-009 1.5e-004
# ACAGACAC GTGTCTGT 43 11 6.7e-006 2.7e-001
# ACAGTCAC GTGACTGT 27 6 1.6e-004 6.3e+000
letter-probability matrix: alength= 4 w= 8 nsites= 71 E= 1.5e-004
1.000000 0.000000 0.000000 0.000000
0.000000 1.000000 0.000000 0.000000
1.000000 0.000000 0.000000 0.000000
0.000000 0.000000 1.000000 0.000000						Foxj3_DBD_1
0.619718 0.000000 0.000000 0.380282
0.000000 1.000000 0.000000 0.000000
1.000000 0.000000 0.000000 0.000000
0.000000 1.000000 0.000000 0.000000
MOTIF AAMGGAAT DREME-19
# Word RC Word Pos Neg P-value E-value
# BEST AAMGGAAT ATTCCKTT 88 28 8.9e-009 3.5e-004
# AAAGGAAT ATTCCTTT 69 25 2.9e-006 1.2e-001
# AACGGAAT ATTCCGTT 24 3 2.4e-005 9.6e-001
letter-probability matrix: alength= 4 w= 8 nsites= 104 E= 3.5e-004
1.000000 0.000000 0.000000 0.000000
1.000000 0.000000 0.000000 0.000000
0.711538 0.288462 0.000000 0.000000
0.000000 0.000000 1.000000 0.000000						UP00101_2 (Sox12_secondary), UP00054_1 (Tcf7_primary), UP00058_1 (Tcf3_primary)
0.000000 0.000000 1.000000 0.000000
1.000000 0.000000 0.000000 0.000000
1.000000 0.000000 0.000000 0.000000
0.000000 0.000000 0.000000 1.000000
MOTIF CTGTGWC DREME-20
# Word RC Word Pos Neg P-value E-value
# BEST CTGTGWC GWCACAG 196 103 2.8e-008 1.1e-003
# CTGTGTC GACACAG 112 53 2.2e-006 8.6e-002
# CTGTGAC GTCACAG 86 51 1.7e-003 6.6e+001
letter-probability matrix: alength= 4 w= 7 nsites= 201 E= 1.1e-003
0.000000 1.000000 0.000000 0.000000
0.000000 0.000000 0.000000 1.000000						FOXB1_DBD_1
0.000000 0.000000 1.000000 0.000000
0.000000 0.000000 0.000000 1.000000
0.000000 0.000000 1.000000 0.000000
0.432836 0.000000 0.000000 0.567164
0.000000 1.000000 0.000000 0.000000
MOTIF TCAGCCCA DREME-21
# Word RC Word Pos Neg P-value E-value
# BEST TCAGCCCA TGGGCTGA 61 15 4.5e-008 1.8e-003
# TCAGCCCA TGGGCTGA 61 15 4.5e-008 1.8e-003
letter-probability matrix: alength= 4 w= 8 nsites= 61 E= 1.8e-003
0.000000 0.000000 0.000000 1.000000
0.000000 1.000000 0.000000 0.000000
1.000000 0.000000 0.000000 0.000000
0.000000 0.000000 1.000000 0.000000
0.000000 1.000000 0.000000 0.000000
0.000000 1.000000 0.000000 0.000000						MA0596.1 (SREBF2), MA0595.1 (SREBF1)
0.000000 1.000000 0.000000 0.000000
1.000000 0.000000 0.000000 0.000000
MOTIF ATGSAATC DREME-22
# Word RC Word Pos Neg P-value E-value
# BEST ATGSAATC GATTSCAT 103 40 5.7e-008 2.3e-003
# ATGGAATC GATTCCAT 69 22 3.7e-007 1.5e-002
# ATGCAATC GATTGCAT 36 18 9.8e-003 3.9e+002
letter-probability matrix: alength= 4 w= 8 nsites= 122 E= 2.3e-003
1.000000 0.000000 0.000000 0.000000
0.000000 0.000000 0.000000 1.000000
0.000000 0.000000 1.000000 0.000000						UP00198_1 (Cphx_3484.1)
0.000000 0.295082 0.704918 0.000000
1.000000 0.000000 0.000000 0.000000
1.000000 0.000000 0.000000 0.000000
0.000000 0.000000 0.000000 1.000000
0.000000 1.000000 0.000000 0.000000
MOTIF STCATAAA DREME-23
# Word RC Word Pos Neg P-value E-value
# BEST STCATAAA TTTATGAS 96 36 7.4e-008 3.0e-003
# GTCATAAA TTTATGAC 46 15 4.2e-005 1.7e+000
# CTCATAAA TTTATGAG 50 21 3.7e-004 1.5e+001
letter-probability matrix: alength= 4 w= 8 nsites= 96 E= 3.0e-003
0.000000 0.520833 0.479167 0.000000
0.000000 0.000000 0.000000 1.000000
0.000000 1.000000 0.000000 0.000000
1.000000 0.000000 0.000000 0.000000
0.000000 0.000000 0.000000 1.000000						Hoxc10_DBD_1, HOXC10_DBD_3, Hoxd9_DBD_3, Hoxd13_DBD_2, MA0594.1 (Hoxa9), CDX2_DBD,
1.000000 0.000000 0.000000 0.000000						UP00173_1 (Hoxc13_3127.1), Hoxd9_DBD_1, HOXA10_DBD_1, HOXC10_DBD_1,
1.000000 0.000000 0.000000 0.000000						HOXD11_DBD_2, Hoxa11_DBD_2
1.000000 0.000000 0.000000 0.000000
MOTIF TTACAKAA DREME-24
# Word RC Word Pos Neg P-value E-value
# BEST TTACAKAA TTMTGTAA 79 26 9.5e-008 3.8e-003
# TTACAGAA TTCTGTAA 53 16 4.3e-006 1.7e-001
# TTACATAA TTATGTAA 26 10 5.6e-003 2.2e+002
letter-probability matrix: alength= 4 w= 8 nsites= 79 E= 3.8e-003
0.000000 0.000000 0.000000 1.000000
0.000000 0.000000 0.000000 1.000000
1.000000 0.000000 0.000000 0.000000
0.000000 1.000000 0.000000 0.000000						MA0025.1 (NFIL3), TEF_FL
1.000000 0.000000 0.000000 0.000000
0.000000 0.000000 0.670886 0.329114
1.000000 0.000000 0.000000 0.000000
1.000000 0.000000 0.000000 0.000000
MOTIF AGRAAAC DREME-25
# Word RC Word Pos Neg P-value E-value
# BEST AGRAAAC GTTTYCT 192 104 1.2e-007 4.9e-003
# AGAAAAC GTTTTCT 124 66 1.3e-005 5.3e-001
# AGGAAAC GTTTCCT 71 39 1.4e-003 5.6e+001
letter-probability matrix: alength= 4 w= 7 nsites= 197 E= 4.9e-003
1.000000 0.000000 0.000000 0.000000
0.000000 0.000000 1.000000 0.000000
0.634518 0.000000 0.365482 0.000000
1.000000 0.000000 0.000000 0.000000						IRF3_full
1.000000 0.000000 0.000000 0.000000
1.000000 0.000000 0.000000 0.000000
0.000000 1.000000 0.000000 0.000000
MOTIF CCMCACCC DREME-26
# Word RC Word Pos Neg P-value E-value
# BEST CCMCACCC GGGTGKGG 80 29 4.8e-007 1.9e-002
# CCCCACCC GGGTGGGG 54 18 1.2e-005 4.8e-001
# CCACACCC GGGTGTGG 26 11 9.9e-003 3.9e+002
letter-probability matrix: alength= 4 w= 8 nsites= 82 E= 1.9e-002
0.000000 1.000000 0.000000 0.000000
0.000000 1.000000 0.000000 0.000000
0.329268 0.670732 0.000000 0.000000
0.000000 1.000000 0.000000 0.000000
1.000000 0.000000 0.000000 0.000000						MA0039.2 (Klf4), MA0599.1 (KLF5), MA0493.1 (Klf1), UP00099_2 (Ascl2_secondary), SP1_DBD,
0.000000 1.000000 0.000000 0.000000						MA0472.1 (EGR2), FOXO3_full_3, ZNF740_full, MA0162.2 (EGR1), UP00093_1 (Klf7_primary),
0.000000 1.000000 0.000000 0.000000						ZNF740_DBD, FOXO1_DBD_3, UP00021_1 (Zfp281_primary), SP3_DBD, FOXO4_DBD_3,
0.000000 1.000000 0.000000 0.000000						MA0079.3 (SP1), FOXO6_DBD_3, UP00022_1 (Zfp740_primary), Zfp740_DBD, MA0073.1 (RREB1),
						UP00043_2 (Bcl6b_secondary), KLF16_DBD
MOTIF CTGATA DREME-27
# Word RC Word Pos Neg P-value E-value
# BEST CTGATA TATCAG 294 190 7.8e-007 3.1e-002
# CTGATA TATCAG 294 190 7.8e-007 3.1e-002
letter-probability matrix: alength= 4 w= 6 nsites= 307 E= 3.1e-002
0.000000 1.000000 0.000000 0.000000
0.000000 0.000000 0.000000 1.000000
0.000000 0.000000 1.000000 0.000000
1.000000 0.000000 0.000000 0.000000
0.000000 0.000000 0.000000 1.000000						UP00080_1 (Gata5_primary)
1.000000 0.000000 0.000000 0.000000
MOTIF CACGTGAM DREME-28
# Word RC Word Pos Neg P-value E-value
# BEST CACGTGAM KTCACGTG 20 0 9.4e-007 3.7e-002
# CACGTGAC GTCACGTG 12 0 2.4e-004 9.6e+000
# CACGTGAA TTCACGTG 9 0 1.9e-003 7.7e+001
letter-probability matrix: alength= 4 w= 8 nsites= 20 E= 3.7e-002
0.000000 1.000000 0.000000 0.000000
1.000000 0.000000 0.000000 0.000000
0.000000 1.000000 0.000000 0.000000
0.000000 0.000000 1.000000 0.000000
0.000000 0.000000 0.000000 1.000000						ARNTL_DBD, UP00050_1 (Bhlhb2_primary), MA0004.1 (Arnt), BHLHE41_full, TFE3_DBD,
0.000000 0.000000 1.000000 0.000000						TFEB_full, MA0093.2 (USF1), Bhlhb2_DBD_1, Bhlhb2_DBD_2, BHLHB3_full, BHLHB2_DBD,
1.000000 0.000000 0.000000 0.000000						SREBF2_DBD, Srebf1_DBD, USF1_DBD, MLXIPL_full, MLX_full, Mlx_DBD, MA0526.1 (USF2),
0.450000 0.550000 0.000000 0.000000						MA0464.1 (Bhlhe40), TFEC_DBD, UP00048_1 (Rara_primary), UP00060_2 (Max_secondary),
						Creb3l2_DBD_2, HEY2_DBD, HEY1_DBD, MNT_DBD
MOTIF GAATGSAA DREME-29
# Word RC Word Pos Neg P-value E-value
# BEST GAATGSAA TTSCATTC 124 60 1.1e-006 4.5e-002
# GAATGGAA TTCCATTC 98 44 3.0e-006 1.2e-001
# GAATGCAA TTGCATTC 43 16 2.8e-004 1.1e+001
letter-probability matrix: alength= 4 w= 8 nsites= 411 E= 4.5e-002
0.000000 0.000000 1.000000 0.000000
1.000000 0.000000 0.000000 0.000000
1.000000 0.000000 0.000000 0.000000
0.000000 0.000000 0.000000 1.000000
0.000000 0.000000 1.000000 0.000000						SOX18_full_3
0.000000 0.109489 0.890511 0.000000
1.000000 0.000000 0.000000 0.000000
1.000000 0.000000 0.000000 0.000000
MOTIF CGCTGTC DREME-30
# Word RC Word Pos Neg P-value E-value
# BEST CGCTGTC GACAGCG 34 5 1.2e-006 4.6e-002
# CGCTGTC GACAGCG 34 5 1.2e-006 4.6e-002
letter-probability matrix: alength= 4 w= 7 nsites= 35 E= 4.6e-002
0.000000 1.000000 0.000000 0.000000
0.000000 0.000000 1.000000 0.000000
0.000000 1.000000 0.000000 0.000000
0.000000 0.000000 0.000000 1.000000
0.000000 0.000000 1.000000 0.000000						MA0138.2 (REST)
0.000000 0.000000 0.000000 1.000000
0.000000 1.000000 0.000000 0.000000

## Sheet: Values HL60 
Chr	Start	End	Ensembl Gene ID	Gene Name	Description	MACS_peaks
chr1	28783	28934	ENSG00000262435	WASH7P	WAS protein family homolog 7 pseudogene(WASH7P)	MACS_peak_2
chr1	762724	762875	ENSG00000225880	LINC00115	long intergenic non-protein coding RNA 115(LINC00115)	MACS_peak_9
chr1	767149	767300	ENSG00000228794	LINC01128	long intergenic non-protein coding RNA 1128(LINC01128)	MACS_peak_10
chr1	767149	767300	ENSG00000228794	LINC01128	long intergenic non-protein coding RNA 1128(LINC01128)	MACS_peak_10
chr1	767149	767300	ENSG00000228794	LINC01128	long intergenic non-protein coding RNA 1128(LINC01128)	MACS_peak_10
chr1	767149	767300	ENSG00000228794	LINC01128	long intergenic non-protein coding RNA 1128(LINC01128)	MACS_peak_10
chr1	767149	767300	ENSG00000228794	LINC01128	long intergenic non-protein coding RNA 1128(LINC01128)	MACS_peak_10
chr1	767149	767300	ENSG00000228794	LINC01128	long intergenic non-protein coding RNA 1128(LINC01128)	MACS_peak_10
chr1	877151	877302	ENSG00000187634	SAMD11	sterile alpha motif domain containing 11(SAMD11)	MACS_peak_12
chr1	895966	896101	ENSG00000187961	KLHL17	kelch like family member 17(KLHL17)	MACS_peak_13
chr1	902255	902406	ENSG00000187583	PLEKHN1	pleckstrin homology domain containing N1(PLEKHN1)	MACS_peak_14
chr1	902255	902406	ENSG00000187583	PLEKHN1	pleckstrin homology domain containing N1(PLEKHN1)	MACS_peak_14
chr1	964853	965004	ENSG00000188157	AGRN	agrin(AGRN)	MACS_peak_16
chr1	964853	965004	ENSG00000188157	AGRN	agrin(AGRN)	MACS_peak_16
chr1	975916	976067	ENSG00000188157	AGRN	agrin(AGRN)	MACS_peak_17
chr1	975916	976067	ENSG00000188157	AGRN	agrin(AGRN)	MACS_peak_17
chr1	1218029	1218180	ENSG00000162572	SCNN1D	sodium channel epithelial 1 delta subunit(SCNN1D)	MACS_peak_23
chr1	1218029	1218180	ENSG00000162572	SCNN1D	sodium channel epithelial 1 delta subunit(SCNN1D)	MACS_peak_23
chr1	1225698	1225849	ENSG00000162572	SCNN1D	sodium channel epithelial 1 delta subunit(SCNN1D)	MACS_peak_24
chr1	1225698	1225849	ENSG00000162572	SCNN1D	sodium channel epithelial 1 delta subunit(SCNN1D)	MACS_peak_24
chr1	1234555	1234706	ENSG00000131584	ACAP3	ArfGAP with coiled-coil, ankyrin repeat and PH domains 3(ACAP3)	MACS_peak_25
chr1	1260176	1260327	ENSG00000224051	CPTP	ceramide-1-phosphate transfer protein(CPTP)	MACS_peak_26
chr1	1293448	1293599	ENSG00000162576	MXRA8	matrix remodeling associated 8(MXRA8)	MACS_peak_27
chr1	1293448	1293599	ENSG00000162576	MXRA8	matrix remodeling associated 8(MXRA8)	MACS_peak_27
chr1	1293448	1293599	ENSG00000162576	MXRA8	matrix remodeling associated 8(MXRA8)	MACS_peak_27
chr1	1293448	1293599	ENSG00000162576	MXRA8	matrix remodeling associated 8(MXRA8)	MACS_peak_27
chr1	1293448	1293599	ENSG00000162576	MXRA8	matrix remodeling associated 8(MXRA8)	MACS_peak_27
chr1	1310628	1310779	ENSG00000175756	AURKAIP1	aurora kinase A interacting protein 1(AURKAIP1)	MACS_peak_28
chr1	1394380	1394531	ENSG00000215915	ATAD3C	ATPase family, AAA domain containing 3C(ATAD3C)	MACS_peak_29
chr1	1407134	1407190	ENSG00000160072	ATAD3B	ATPase family, AAA domain containing 3B(ATAD3B)	MACS_peak_30
chr1	1510080	1510231	ENSG00000160075	SSU72	SSU72 homolog, RNA polymerase II CTD phosphatase(SSU72)	MACS_peak_31
chr1	1601290	1601441	ENSG00000189339	SLC35E2B	solute carrier family 35 member E2B(SLC35E2B)	MACS_peak_34
chr1	1601290	1601441	ENSG00000189339	SLC35E2B	solute carrier family 35 member E2B(SLC35E2B)	MACS_peak_34
chr1	1601290	1601441	ENSG00000248333	CDK11B	cyclin dependent kinase 11B(CDK11B)	MACS_peak_34
chr1	1601290	1601441	ENSG00000248333	CDK11B	cyclin dependent kinase 11B(CDK11B)	MACS_peak_34
chr1	1601290	1601441	ENSG00000248333	CDK11B	cyclin dependent kinase 11B(CDK11B)	MACS_peak_34
chr1	1601290	1601441	ENSG00000248333	CDK11B	cyclin dependent kinase 11B(CDK11B)	MACS_peak_34
chr1	1601290	1601441	ENSG00000248333	CDK11B	cyclin dependent kinase 11B(CDK11B)	MACS_peak_34
chr1	1601290	1601441	ENSG00000248333	CDK11B	cyclin dependent kinase 11B(CDK11B)	MACS_peak_34
chr1	1624816	1624967	ENSG00000248333	CDK11B	cyclin dependent kinase 11B(CDK11B)	MACS_peak_35
chr1	1624816	1624967	ENSG00000248333	CDK11B	cyclin dependent kinase 11B(CDK11B)	MACS_peak_35
chr1	1624816	1624967	ENSG00000248333	CDK11B	cyclin dependent kinase 11B(CDK11B)	MACS_peak_35
chr1	1624816	1624967	ENSG00000248333	CDK11B	cyclin dependent kinase 11B(CDK11B)	MACS_peak_35
chr1	1624816	1624967	ENSG00000248333	CDK11B	cyclin dependent kinase 11B(CDK11B)	MACS_peak_35
chr1	1624816	1624967	ENSG00000248333	CDK11B	cyclin dependent kinase 11B(CDK11B)	MACS_peak_35
chr1	1656358	1656509	ENSG00000215790	SLC35E2	solute carrier family 35 member E2(SLC35E2)	MACS_peak_36
chr1	1814978	1815129	ENSG00000078369	GNB1	G protein subunit beta 1(GNB1)	MACS_peak_37
chr1	1814978	1815129	ENSG00000078369	GNB1	G protein subunit beta 1(GNB1)	MACS_peak_37
chr1	1814978	1815129	ENSG00000078369	GNB1	G protein subunit beta 1(GNB1)	MACS_peak_37
chr1	1822551	1822556	ENSG00000078369	GNB1	G protein subunit beta 1(GNB1)	MACS_peak_38
chr1	1822551	1822556	ENSG00000078369	GNB1	G protein subunit beta 1(GNB1)	MACS_peak_38
chr1	1822551	1822556	ENSG00000078369	GNB1	G protein subunit beta 1(GNB1)	MACS_peak_38
chr1	1951060	1951211	ENSG00000187730	GABRD	gamma-aminobutyric acid type A receptor delta subunit(GABRD)	MACS_peak_40
chr1	2023220	2023371	ENSG00000067606	PRKCZ	protein kinase C zeta(PRKCZ)	MACS_peak_42
chr1	2023220	2023371	ENSG00000067606	PRKCZ	protein kinase C zeta(PRKCZ)	MACS_peak_42
chr1	2023220	2023371	ENSG00000067606	PRKCZ	protein kinase C zeta(PRKCZ)	MACS_peak_42
chr1	2126605	2126756	ENSG00000162585	FAAP20	Fanconi anemia core complex associated protein 20(FAAP20)	MACS_peak_43
chr1	2126605	2126756	ENSG00000162585	FAAP20	Fanconi anemia core complex associated protein 20(FAAP20)	MACS_peak_43
chr1	2302856	2303007	ENSG00000116151	MORN1	MORN repeat containing 1(MORN1)	MACS_peak_45
chr1	2302856	2303007	ENSG00000116151	MORN1	MORN repeat containing 1(MORN1)	MACS_peak_45
chr1	2487035	2487186	#N/A	LOC115110	#N/A	MACS_peak_47
chr1	2574486	2574637	ENSG00000215912	TTC34	tetratricopeptide repeat domain 34(TTC34)	MACS_peak_49
chr1	3634668	3634819	ENSG00000078900	TP73	tumor protein p73(TP73)	MACS_peak_50
chr1	3634668	3634819	ENSG00000078900	TP73	tumor protein p73(TP73)	MACS_peak_50
chr1	3634668	3634819	ENSG00000078900	TP73	tumor protein p73(TP73)	MACS_peak_50
chr1	3634668	3634819	ENSG00000078900	TP73	tumor protein p73(TP73)	MACS_peak_50
chr1	3634668	3634819	ENSG00000078900	TP73	tumor protein p73(TP73)	MACS_peak_50
chr1	3634668	3634819	ENSG00000078900	TP73	tumor protein p73(TP73)	MACS_peak_50
chr1	3634668	3634819	ENSG00000078900	TP73	tumor protein p73(TP73)	MACS_peak_50
chr1	3634668	3634819	ENSG00000078900	TP73	tumor protein p73(TP73)	MACS_peak_50
chr1	3634668	3634819	ENSG00000078900	TP73	tumor protein p73(TP73)	MACS_peak_50
chr1	3634668	3634819	ENSG00000078900	TP73	tumor protein p73(TP73)	MACS_peak_50
chr1	3634668	3634819	ENSG00000078900	TP73	tumor protein p73(TP73)	MACS_peak_50
chr1	3634668	3634819	ENSG00000078900	TP73	tumor protein p73(TP73)	MACS_peak_50
chr1	3634668	3634819	ENSG00000078900	TP73	tumor protein p73(TP73)	MACS_peak_50
chr1	3692125	3692276	ENSG00000235169	SMIM1	small integral membrane protein 1 (Vel blood group)(SMIM1)	MACS_peak_51
chr1	3692125	3692276	ENSG00000235169	SMIM1	small integral membrane protein 1 (Vel blood group)(SMIM1)	MACS_peak_51
chr1	3713063	3713068	ENSG00000130764	LRRC47	leucine rich repeat containing 47(LRRC47)	MACS_peak_52
chr1	3830553	3830704	ENSG00000236423	LINC01134	long intergenic non-protein coding RNA 1134(LINC01134)	MACS_peak_53
chr1	5946136	5946287	ENSG00000131697	NPHP4	nephrocystin 4(NPHP4)	MACS_peak_57
chr1	5946136	5946287	ENSG00000131697	NPHP4	nephrocystin 4(NPHP4)	MACS_peak_57
chr1	5946136	5946287	ENSG00000131697	NPHP4	nephrocystin 4(NPHP4)	MACS_peak_57
chr1	5946136	5946287	ENSG00000131697	NPHP4	nephrocystin 4(NPHP4)	MACS_peak_57
chr1	5977760	5977911	ENSG00000131697	NPHP4	nephrocystin 4(NPHP4)	MACS_peak_58
chr1	5977760	5977911	ENSG00000131697	NPHP4	nephrocystin 4(NPHP4)	MACS_peak_58
chr1	5977760	5977911	ENSG00000131697	NPHP4	nephrocystin 4(NPHP4)	MACS_peak_58
chr1	5977760	5977911	ENSG00000131697	NPHP4	nephrocystin 4(NPHP4)	MACS_peak_58
chr1	6112598	6112749	ENSG00000069424	KCNAB2	potassium voltage-gated channel subfamily A regulatory beta subunit 2(KCNAB2)	MACS_peak_59
chr1	6112598	6112749	ENSG00000069424	KCNAB2	potassium voltage-gated channel subfamily A regulatory beta subunit 2(KCNAB2)	MACS_peak_59
chr1	6112598	6112749	ENSG00000069424	KCNAB2	potassium voltage-gated channel subfamily A regulatory beta subunit 2(KCNAB2)	MACS_peak_59
chr1	6112598	6112749	ENSG00000069424	KCNAB2	potassium voltage-gated channel subfamily A regulatory beta subunit 2(KCNAB2)	MACS_peak_59
chr1	6112598	6112749	ENSG00000069424	KCNAB2	potassium voltage-gated channel subfamily A regulatory beta subunit 2(KCNAB2)	MACS_peak_59
chr1	6112598	6112749	ENSG00000069424	KCNAB2	potassium voltage-gated channel subfamily A regulatory beta subunit 2(KCNAB2)	MACS_peak_59
chr1	6129064	6129215	ENSG00000069424	KCNAB2	potassium voltage-gated channel subfamily A regulatory beta subunit 2(KCNAB2)	MACS_peak_60
chr1	6129064	6129215	ENSG00000069424	KCNAB2	potassium voltage-gated channel subfamily A regulatory beta subunit 2(KCNAB2)	MACS_peak_60
chr1	6129064	6129215	ENSG00000069424	KCNAB2	potassium voltage-gated channel subfamily A regulatory beta subunit 2(KCNAB2)	MACS_peak_60
chr1	6129064	6129215	ENSG00000069424	KCNAB2	potassium voltage-gated channel subfamily A regulatory beta subunit 2(KCNAB2)	MACS_peak_60
chr1	6129064	6129215	ENSG00000069424	KCNAB2	potassium voltage-gated channel subfamily A regulatory beta subunit 2(KCNAB2)	MACS_peak_60
chr1	6129064	6129215	ENSG00000069424	KCNAB2	potassium voltage-gated channel subfamily A regulatory beta subunit 2(KCNAB2)	MACS_peak_60
chr1	6149040	6149191	ENSG00000069424	KCNAB2	potassium voltage-gated channel subfamily A regulatory beta subunit 2(KCNAB2)	MACS_peak_61
chr1	6149040	6149191	ENSG00000069424	KCNAB2	potassium voltage-gated channel subfamily A regulatory beta subunit 2(KCNAB2)	MACS_peak_61
chr1	6149040	6149191	ENSG00000069424	KCNAB2	potassium voltage-gated channel subfamily A regulatory beta subunit 2(KCNAB2)	MACS_peak_61
chr1	6149040	6149191	ENSG00000069424	KCNAB2	potassium voltage-gated channel subfamily A regulatory beta subunit 2(KCNAB2)	MACS_peak_61
chr1	6149040	6149191	ENSG00000069424	KCNAB2	potassium voltage-gated channel subfamily A regulatory beta subunit 2(KCNAB2)	MACS_peak_61
chr1	6149040	6149191	ENSG00000069424	KCNAB2	potassium voltage-gated channel subfamily A regulatory beta subunit 2(KCNAB2)	MACS_peak_61
chr1	6184878	6185029	ENSG00000116254	CHD5	chromodomain helicase DNA binding protein 5(CHD5)	MACS_peak_62
chr1	6212438	6212589	ENSG00000116254	CHD5	chromodomain helicase DNA binding protein 5(CHD5)	MACS_peak_63
chr1	6221813	6221964	ENSG00000116254	CHD5	chromodomain helicase DNA binding protein 5(CHD5)	MACS_peak_64
chr1	6296299	6296402	#N/A	LINC00337	#N/A	MACS_peak_65
chr1	6305238	6305389	ENSG00000173673	HES3	hes family bHLH transcription factor 3(HES3)	MACS_peak_66
chr1	6437149	6437300	ENSG00000097021	ACOT7	acyl-CoA thioesterase 7(ACOT7)	MACS_peak_67
chr1	6437149	6437300	ENSG00000097021	ACOT7	acyl-CoA thioesterase 7(ACOT7)	MACS_peak_67
chr1	6453595	6453746	ENSG00000097021	ACOT7	acyl-CoA thioesterase 7(ACOT7)	MACS_peak_68
chr1	6531220	6531371	ENSG00000171680	PLEKHG5	pleckstrin homology and RhoGEF domain containing G5(PLEKHG5)	MACS_peak_72
chr1	6531220	6531371	ENSG00000171680	PLEKHG5	pleckstrin homology and RhoGEF domain containing G5(PLEKHG5)	MACS_peak_72
chr1	6531220	6531371	ENSG00000171680	PLEKHG5	pleckstrin homology and RhoGEF domain containing G5(PLEKHG5)	MACS_peak_72
chr1	6531220	6531371	ENSG00000171680	PLEKHG5	pleckstrin homology and RhoGEF domain containing G5(PLEKHG5)	MACS_peak_72
chr1	6531220	6531371	ENSG00000171680	PLEKHG5	pleckstrin homology and RhoGEF domain containing G5(PLEKHG5)	MACS_peak_72
chr1	6531220	6531371	ENSG00000171680	PLEKHG5	pleckstrin homology and RhoGEF domain containing G5(PLEKHG5)	MACS_peak_72
chr1	6531220	6531371	ENSG00000171680	PLEKHG5	pleckstrin homology and RhoGEF domain containing G5(PLEKHG5)	MACS_peak_72
chr1	6531220	6531371	ENSG00000171680	PLEKHG5	pleckstrin homology and RhoGEF domain containing G5(PLEKHG5)	MACS_peak_72
chr1	6533077	6533228	ENSG00000171680	PLEKHG5	pleckstrin homology and RhoGEF domain containing G5(PLEKHG5)	MACS_peak_73
chr1	6533077	6533228	ENSG00000171680	PLEKHG5	pleckstrin homology and RhoGEF domain containing G5(PLEKHG5)	MACS_peak_73
chr1	6533077	6533228	ENSG00000171680	PLEKHG5	pleckstrin homology and RhoGEF domain containing G5(PLEKHG5)	MACS_peak_73
chr1	6533077	6533228	ENSG00000171680	PLEKHG5	pleckstrin homology and RhoGEF domain containing G5(PLEKHG5)	MACS_peak_73
chr1	6533077	6533228	ENSG00000171680	PLEKHG5	pleckstrin homology and RhoGEF domain containing G5(PLEKHG5)	MACS_peak_73
chr1	6533077	6533228	ENSG00000171680	PLEKHG5	pleckstrin homology and RhoGEF domain containing G5(PLEKHG5)	MACS_peak_73
chr1	6533077	6533228	ENSG00000171680	PLEKHG5	pleckstrin homology and RhoGEF domain containing G5(PLEKHG5)	MACS_peak_73
chr1	6533077	6533228	ENSG00000171680	PLEKHG5	pleckstrin homology and RhoGEF domain containing G5(PLEKHG5)	MACS_peak_73
chr1	6550031	6550182	ENSG00000171680	PLEKHG5	pleckstrin homology and RhoGEF domain containing G5(PLEKHG5)	MACS_peak_74
[truncated: 27,101 more rows]

## Sheet: GO HL60
GO	Description	LogP	Enrichment	Z-score	#TotalGeneInLibrary	#GeneInGO	#GeneInHitList	#GeneInGOAndHitList	%InGO	STDV %InGO	GeneID	Hits	Log(q-value)	GeneList
[truncated: 1,445 more rows]

[truncated: 13 more sheets: Ingenuity Canonical Path HL60, Motifs HL60, common RNAseq K56 ChIP seq K562, common RNAseq K562 CHIPseq HL60, Values THP1, GO THP1 David, IPA THP1, motifs THP1, Motifs THP1 masking, THP1 HLX H3K27AC, GREAT K562, GREAT HL60, GREAT THP1]
