# Supplementary material for: A metabolic interplay coordinated by HLX regulates myeloid differentiation and AML through partly overlapping pathways
Source: Nat Commun. 2018 Aug 6;9:3090. doi: 10.1038/s41467-018-05311-4 (PMC6078963; doi:10.1038/s41467-018-05311-4)
Supplement: Supplementary file 8 — Supplementary Data 5 [file 41467_2018_5311_MOESM8_ESM.xlsx]

## Sheet: Legend
Supplementary Data 5. RNA-seq K562, CD34+ cells
Sheet 1-2. Total RNA-seq results (1) and differentially expressed genes (2) between control and HLX KO K562 cells. Sheet 3-4. GO (3) and IPA (4) analysis of deregulated genes in HLX KO K562 cells. Sheet 5. Total RNA-seq results of differentially expressed genes between control and HLX KD CD34+ cells. Sheet 6. GO analysis of deregulated genes in HLX KD CD34+ cells. Sheet 7. Total RNA-seq results o…

## Sheet: Values K562 crisp
Column1	id	baseMean	baseMeanA Control	baseMeanB HLX KO	foldChange	log2FoldChange	pval	padj
1	2017-03-01	81.614	23.9243	139.304	5.82269	2.54169	5.51e-07	3.92e-05
2	2017-03-01	193.046	196.271	189.822	0.967138	-0.0482056	0.859496	1
3	2017-03-02	322.767	98.5212	547.012	5.55223	2.47307	1.64e-11	2.38e-09
4	2017-03-02	179.928	149.316	210.54	1.41003	0.495724	0.586299	1
5	2017-03-03	210.279	226.488	194.071	0.856872	-0.222849	0.615928	1
6	2017-03-04	1.20023	0.972061	1.4284	1.46946	0.555282	0.935865	1
7	2017-03-05	449.739	460.967	438.512	0.951287	-0.072047	0.889039	1
8	2017-03-06	4229.17	5204.41	3253.92	0.625224	-0.677554	0.0225733	0.202125
9	2017-03-07	2596.9	2538.74	2655.06	1.04582	0.064632	0.822713	1
10	2017-03-08	594.279	570.538	618.021	1.08323	0.115334	0.7596	1
11	2017-03-09	108.892	106.594	111.191	1.04313	0.060919	0.910149	1
12	2017-03-10	2.62708	2.71379	2.54037	0.936097	-0.0952696	1	1
13	2017-03-11	0.238067	0	0.476134	Inf	Inf	0.976255	1
14	2017-09-01	48.4925	57.1107	39.8742	0.698191	-0.518306	0.353139	0.927416
15	2017-09-02	6064.52	6028.85	6100.2	1.01183	0.0169729	0.989531	1
16	2017-09-03	2.35968	3.76709	0.952267	0.252786	-1.98401	0.60819	1
17	2017-09-04	0.837132	1.67426	0	0	#NAME?	0.653678	1
18	2017-09-05	17.8966	17.0524	18.7408	1.09901	0.136208	0.88792	1
19	2017-09-06	1045.67	1223.46	867.876	0.70936	-0.49541	0.150496	0.617441
20	2017-09-07	2391.02	2368.4	2413.65	1.01911	0.0273048	0.90529	1
21	2017-09-08	2353.34	2590.61	2116.06	0.816821	-0.291907	0.299885	0.865673
22	2017-09-09	2711.23	2460.69	2961.77	1.20363	0.267395	0.345174	0.918304
23	2017-09-10	43.313	77.257	9.36892	0.12127	-3.04371	0.0135987	0.145754
24	2017-09-11	1822.46	1943.09	1701.82	0.87583	-0.191278	0.533281	1
25	2017-09-12	0.452298	0.904596	0	0	#NAME?	0.88892	1
26	2017-09-14	0.238067	0	0.476134	Inf	Inf	0.976255	1
27	2017-09-15	2425.12	2497.76	2352.48	0.941838	-0.0864485	0.752855	1
28	2017-12-01	0.238067	0	0.476134	Inf	Inf	0.976255	1
29	A1BG	53.4502	76.8921	30.0083	0.390265	-1.35747	0.116076	0.536675
30	A1BG-AS1	28.0837	37.116	19.0513	0.51329	-0.962153	0.280254	0.837316
31	A1CF	3.41922	0.48603	6.35241	13.07	3.70819	0.153703	0.62251
32	A2M	4.5474	4.80662	4.28818	0.89214	-0.164658	0.9918	1
33	A2M-AS1	2.27352	0.418566	4.12847	9.86338	3.30208	0.33933	0.911734
34	A2ML1	15.3882	8.70864	22.0678	2.53401	1.34142	0.318009	0.887952
35	A2MP1	0.452298	0.904596	0	0	#NAME?	0.88892	1
36	A3GALT2	0.803949	0.972061	0.635836	0.654112	-0.612391	1	1
37	A4GALT	2.30211	4.60423	0	0	#NAME?	0.345806	0.919074
38	A4GNT	0.93338	1.39063	0.476134	0.342388	-1.5463	0.927748	1
39	AA06	0	0	0	NA	NA	NA	NA
40	AAAS	1097.89	908.427	1287.35	1.41712	0.502966	0.0894899	0.465764
41	AACS	402.361	414.929	389.793	0.93942	-0.0901576	0.757951	1
42	AACSP1	2.74752	5.49504	0	0	#NAME?	0.144299	0.604481
43	AADAC	0.476134	0	0.952267	Inf	Inf	0.813298	1
44	AADACL2	0.238067	0	0.476134	Inf	Inf	0.976255	1
45	AADACL2-AS1	0.243015	0.48603	0	0	#NAME?	1	1
46	AADACL3	0.48603	0.972061	0	0	#NAME?	0.881149	1
47	AADACL4	1.00333	0.418566	1.5881	3.79415	1.92378	0.812478	1
48	AADACP1	0	0	0	NA	NA	NA	NA
49	AADAT	9.04039	5.84614	12.2346	2.09277	1.06541	0.46951	1
50	AAED1	432.531	419.316	445.746	1.06303	0.0881861	0.877396	1
51	AAGAB	1536.49	1410.42	1662.57	1.17877	0.237286	0.447671	1
52	AAK1	339.128	436.768	241.489	0.5529	-0.854908	0.407475	0.984334
53	AAMDC	121.874	135.272	108.476	0.801909	-0.318489	0.468874	1
54	AAMP	2317.27	1745.76	2888.79	1.65474	0.726605	0.0170696	0.168191
55	AANAT	1.28503	1.45809	1.11197	0.76262	-0.390963	1	1
56	AAR2	566.627	420.231	713.024	1.69674	0.762767	0.0172474	0.169452
57	AARD	0	0	0	NA	NA	NA	NA
58	AARS	6869.18	8994.35	4744.02	0.527444	-0.922909	0.00146445	0.0302315
59	AARS2	1527.19	1441.81	1612.58	1.11844	0.161492	0.659695	1
60	AARSD1	48.8423	35.4142	62.2703	1.75834	0.814217	0.170223	0.656749
61	AASDH	621.576	656.082	587.07	0.894812	-0.160344	0.573982	1
62	AASDHPPT	1986.31	1575.35	2397.26	1.52173	0.605714	0.0408308	0.292379
63	AASS	67.1552	58.259	76.0514	1.3054	0.384493	0.578819	1
64	AATF	1491.54	1123.75	1859.32	1.65457	0.726457	0.0186672	0.178293
65	AATK	41.0482	56.2076	25.8888	0.460592	-1.11844	0.0971038	0.486085
66	AATK-AS1	0	0	0	NA	NA	NA	NA
67	ABAT	73.1996	26.9631	119.436	4.42962	2.14718	4.18e-05	0.00173918
68	ABCA1	37.6666	39.9248	35.4085	0.886878	-0.173192	0.912386	1
69	ABCA10	7.61229	10.9364	4.28818	0.392101	-1.3507	0.349834	0.924341
70	ABCA11P	155.001	127.508	182.493	1.43123	0.517252	0.186605	0.68444
71	ABCA12	4.35396	4.73915	3.96877	0.837443	-0.255937	0.996456	1
72	ABCA13	2.64348	2.43015	2.8568	1.17556	0.233354	0.898981	1
73	ABCA17P	25.2524	30.4864	20.0184	0.656635	-0.606838	0.37888	0.954884
74	ABCA2	446.724	594.112	299.335	0.503836	-0.988974	0.0755043	0.422659
75	ABCA3	1008.71	1169.01	848.397	0.725738	-0.46248	0.254027	0.802801
76	ABCA4	3.43294	5.91361	0.952267	0.16103	-2.6346	0.337224	0.910421
77	ABCA5	44.8192	9.46453	80.1739	8.47099	3.08253	0.0812007	0.441549
78	ABCA6	55.9922	41.8153	70.1692	1.67808	0.746808	0.565884	1
79	ABCA7	838.603	918.169	759.037	0.826686	-0.274589	0.570011	1
80	ABCA8	137.587	117.412	157.763	1.34367	0.426181	0.758542	1
81	ABCA9	16.53	20.361	12.6989	0.623686	-0.681109	0.771334	1
82	ABCB1	23.0713	43.1232	3.01948	0.0700198	-3.83609	4.13e-05	0.00172433
83	ABCB10	2083.45	1545.52	2621.38	1.69611	0.762234	0.232808	0.767626
84	ABCB11	14.7687	12.8667	16.6706	1.29564	0.373661	0.62965	1
85	ABCB4	5.87493	11.2737	0.476134	0.0422339	-4.56545	0.0372867	0.276689
86	ABCB5	1.61385	1.32316	1.90453	1.43938	0.525448	0.921057	1
87	ABCB6	853.216	590.18	1116.25	1.89137	0.919435	0.00332614	0.0553669
88	ABCB7	892.587	1070.73	714.449	0.667257	-0.583686	0.0564977	0.353563
89	ABCB8	977.835	751.377	1204.29	1.60278	0.680579	0.10583	0.509832
90	ABCB9	120.873	142.805	98.9415	0.692843	-0.529399	0.251411	0.798996
91	ABCC1	1508.51	1683.11	1333.9	0.792521	-0.335478	0.380769	0.956152
92	ABCC10	557.79	578.86	536.72	0.927202	-0.109045	0.736533	1
93	ABCC11	2.41285	1.80919	3.0165	1.66732	0.737531	0.810827	1
94	ABCC12	0.238067	0	0.476134	Inf	Inf	0.976255	1
95	ABCC13	3.59477	0.837132	6.35241	7.58831	2.92378	0.232485	0.767095
96	ABCC2	6.87241	7.87151	5.87331	0.746147	-0.422468	0.888042	1
97	ABCC3	7.44621	12.9879	1.90453	0.146639	-2.76966	0.401899	0.977235
98	ABCC4	3532.38	4263.33	2801.43	0.657099	-0.605817	0.0391488	0.284614
99	ABCC5	968.025	785.48	1150.57	1.4648	0.5507	0.0770291	0.427299
100	ABCC5-AS1	6.11774	2.22776	10.0077	4.49229	2.16745	0.20204	0.713929
101	ABCC6	22.7211	22.1028	23.3395	1.05595	0.0785458	0.949953	1
102	ABCC6P1	1.97485	2.99743	0.952267	0.317695	-1.65429	0.702352	1
103	ABCC6P2	0.627849	1.2557	0	0	#NAME?	0.769549	1
104	ABCC8	0.476134	0	0.952267	Inf	Inf	0.813298	1
105	ABCC9	2.20201	3.13236	1.27167	0.40598	-1.30052	0.679271	1
106	ABCD1	164.808	147.492	182.123	1.2348	0.304277	0.631996	1
107	ABCD2	0.724097	0.972061	0.476134	0.489819	-1.02968	1	1
108	ABCD3	792.753	488.116	1097.39	2.24822	1.16878	0.000184045	0.0058285
109	ABCD4	304.18	334.661	273.698	0.817838	-0.290113	0.371933	0.94829
110	ABCE1	5264.02	4218.24	6309.8	1.49584	0.580954	0.0489895	0.324733
111	ABCF1	3228.13	2428.49	4027.78	1.65856	0.729927	0.0175991	0.171755
112	ABCF2	2595.41	2115.26	3075.57	1.45399	0.540018	0.243232	0.785551
113	ABCF3	503.685	385.669	621.7	1.612	0.688855	0.0368404	0.27461
114	ABCG1	0.873903	0	1.74781	Inf	Inf	0.628028	1
115	ABCG2	552.092	36.104	1068.08	29.5834	4.88671	0.00342739	0.0566574
116	ABCG4	1.21757	1.32316	1.11197	0.840388	-0.250872	1	1
117	ABCG5	1.28503	1.45809	1.11197	0.76262	-0.390963	1	1
118	ABCG8	0.44735	0.418566	0.476134	1.13754	0.185911	1	1
119	ABHD1	29.4053	26.2471	32.5636	1.24065	0.311102	0.715473	1
120	ABHD10	304.935	340.803	269.067	0.789509	-0.340972	0.344477	0.91744
121	ABHD11	179.666	148.07	211.262	1.42677	0.512755	0.191122	0.692615
122	ABHD12	445.481	428.658	462.304	1.07849	0.109016	0.641816	1
123	ABHD12B	3.27417	6.54835	0	0	#NAME?	0.0891883	0.464982
124	ABHD13	327.033	342.126	311.94	0.911769	-0.13326	0.749323	1
125	ABHD14A	38.145	40.5444	35.7457	0.881645	-0.18173	0.760643	1
126	ABHD14A-ACY1	0.418566	0.837132	0	0	#NAME?	0.897042	1
127	ABHD14B	521.521	588.936	454.106	0.771062	-0.375082	0.24561	0.789586
128	ABHD15	188.999	181.718	196.28	1.08014	0.111213	0.745801	1
129	ABHD16A	1115.97	1267.77	964.181	0.760535	-0.394914	0.196367	0.702149
130	ABHD16B	105.431	109.226	101.636	0.930506	-0.103913	0.946814	1
131	ABHD17A	545.084	514.551	575.616	1.11867	0.16179	0.583071	1
132	ABHD17B	397.953	328.313	467.592	1.42422	0.510176	0.110639	0.52164
133	ABHD17C	3.57531	5.56251	1.5881	0.285501	-1.80843	0.476378	1
134	ABHD2	2520.97	3391.08	1650.86	0.486824	-1.03853	0.000578245	0.0145509
135	ABHD3	569.095	701.686	436.504	0.622079	-0.68483	0.0302354	0.244638
136	ABHD4	108.794	115.817	101.772	0.878725	-0.186517	0.914175	1
137	ABHD5	922.755	753.035	1092.47	1.45076	0.536811	0.0893146	0.465302
138	ABHD6	107.784	35.4817	180.086	5.07546	2.34354	0.000110808	0.00385943
139	ABHD8	195.199	232.538	157.861	0.678862	-0.55881	0.158442	0.633685
140	ABI1	882.719	1066.56	698.879	0.655265	-0.60985	0.0532164	0.341583
141	ABI2	1136.86	1529.43	744.292	0.486646	-1.03906	0.000857157	0.0200221
142	ABI3	1.6089	0.837132	2.38067	2.84384	1.50784	0.712918	1
143	ABI3BP	13.415	16.0267	10.8033	0.674081	-0.569005	0.527215	1
144	ABL1	4591.36	4725.72	4457	0.943136	-0.0844625	0.772542	1
145	ABL2	1245.47	1145.91	1345.02	1.17376	0.231134	0.392282	0.96887
146	ABLIM1	21.0295	21.1031	20.9558	0.99302	-0.0101057	0.9502	1
147	ABLIM2	1.28008	0.972061	1.5881	1.63375	0.708186	0.936609	1
148	ABLIM3	1.35689	2.71379	0	0	#NAME?	0.443849	1
149	ABO	81.4809	92.4465	70.5154	0.762769	-0.390681	0.591543	1
150	ABR	169.098	251.32	86.8755	0.345677	-1.5325	0.00619097	0.0849037
151	ABRA	2.98808	4.38805	1.5881	0.361915	-1.46628	0.601391	1
152	ABRACL	230.548	193.743	267.352	1.37993	0.464594	0.34962	0.92415
153	ABT1	1088.37	944.92	1231.81	1.30362	0.38252	0.20434	0.717997
154	ABTB1	29.9461	46.5544	13.3377	0.286497	-1.80341	0.238277	0.776648
155	ABTB2	67.585	63.2144	71.9557	1.13828	0.186856	0.766245	1
156	AC093375.1	62.3752	76.6223	48.1282	0.628122	-0.670882	0.294935	0.85929
157	ACAA1	497.575	465.111	530.04	1.1396	0.188525	0.559966	1
158	ACAA2	631.439	516.049	746.829	1.4472	0.533269	0.0816993	0.442804
159	ACACA	3979.82	3186.52	4773.11	1.49791	0.582949	0.052472	0.338422
160	ACACB	109.089	167.045	51.1328	0.306102	-1.70792	0.221203	0.748608
161	ACAD10	457.541	513.883	401.199	0.780721	-0.357121	0.285236	0.844779
162	ACAD11	36.6024	40.6532	32.5517	0.800717	-0.320636	0.716914	1
163	ACAD8	528.336	493.897	562.775	1.13946	0.188347	0.582054	1
164	ACAD9	509.591	448.422	570.76	1.27282	0.348026	0.31755	0.887434
165	ACADL	0.44735	0.418566	0.476134	1.13754	0.185911	1	1
166	ACADM	1782.46	1963.08	1601.84	0.815981	-0.293392	0.464641	1
167	ACADS	334.287	403.657	264.918	0.656295	-0.607585	0.0819526	0.443459
168	ACADSB	250.309	280.791	219.827	0.782884	-0.35313	0.323999	0.895678
169	ACADVL	3233.45	3732.72	2734.17	0.732486	-0.449128	0.132657	0.579506
170	ACAN	0.719149	0.48603	0.952267	1.95927	0.97032	0.953133	1
171	ACAP1	33.6556	46.9853	20.3259	0.432602	-1.20889	0.0911774	0.47101
172	ACAP2	1615.83	2024.72	1206.94	0.596103	-0.746367	0.0161243	0.161267
173	ACAP3	809.863	684.413	935.314	1.36659	0.450583	0.122028	0.553362
174	ACAT1	1873.65	1799.29	1948.01	1.08265	0.114571	0.802097	1
175	ACAT2	1493.76	909.868	2077.65	2.28347	1.19123	0.00233745	0.0432586
176	ACBD3	1279.69	1305.87	1253.51	0.959902	-0.0590411	0.840513	1
177	ACBD4	104.169	150.841	57.4971	0.381178	-1.39146	0.0155446	0.15787
178	ACBD5	439.634	465.679	413.59	0.888146	-0.171132	0.644242	1
179	ACBD6	1163.49	1181.86	1145.12	0.968908	-0.045569	0.850222	1
180	ACBD7	131.911	217.913	45.9102	0.210681	-2.24686	2.56e-07	1.94e-05
181	ACCS	351.771	479.442	224.1	0.467419	-1.09721	0.00303351	0.0517939
182	ACCSL	0.729046	1.45809	0	0	#NAME?	0.741942	1
183	ACD	287.388	304.576	270.2	0.887133	-0.172777	0.697078	1
184	ACE	281.588	112.995	450.18	3.98408	1.99425	0.302827	0.86885
185	ACE2	5.16131	7.93897	2.38364	0.300246	-1.73578	0.313015	0.88138
186	ACER1	0.719149	0.48603	0.952267	1.95927	0.97032	0.953133	1
187	ACER2	58.2936	72.8951	43.6922	0.599385	-0.738446	0.124365	0.557957
188	ACER3	593.013	564.758	621.268	1.10006	0.137584	0.64421	1
189	ACHE	50.8928	29.9866	71.7989	2.39437	1.25964	0.0289421	0.237997
190	ACIN1	2605.88	2166.57	3045.19	1.40554	0.49112	0.108597	0.516431
191	ACKR1	0.476134	0	0.952267	Inf	Inf	0.813298	1
192	ACKR2	26.7657	12.7318	40.7997	3.20455	1.68012	0.25752	0.808963
193	ACKR3	0	0	0	NA	NA	NA	NA
194	ACKR4	2.21786	3.48346	0.952267	0.273368	-1.87108	0.626033	1
195	ACLY	4791.67	4310.51	5272.84	1.22325	0.290723	0.362052	0.937921
196	ACMSD	0.560933	0.48603	0.635836	1.30822	0.387609	1	1
197	ACN9	431.163	316.129	546.196	1.72776	0.788905	0.327788	0.899981
198	ACO1	796.293	709.951	882.634	1.24323	0.314096	0.322391	0.893845
199	ACO2	1217.57	1177.69	1257.44	1.06771	0.0945265	0.808307	1
200	ACOT1	0.418566	0.837132	0	0	#NAME?	0.897042	1
201	ACOT11	64.3339	98.3311	30.3366	0.308515	-1.69659	0.00170079	0.0337489
202	ACOT12	0.238067	0	0.476134	Inf	Inf	0.976255	1
203	ACOT13	1032.01	1036.44	1027.57	0.991437	-0.0124072	0.906519	1
204	ACOT2	1.0752	1.67426	0.476134	0.284384	-1.81409	0.830448	1
205	ACOT4	0.481082	0.48603	0.476134	0.979637	-0.0296803	1	1
206	ACOT6	0	0	0	NA	NA	NA	NA
207	ACOT7	494.554	328.933	660.176	2.00702	1.00506	0.00231626	0.0429849
208	ACOT8	256.446	303.717	209.174	0.688714	-0.538023	0.140465	0.596795
209	ACOT9	314.423	348.972	279.873	0.801994	-0.318337	0.362562	0.938539
210	ACOX1	1323.59	1392.41	1254.78	0.901157	-0.15015	0.762344	1
211	ACOX2	1.11197	0	2.22394	Inf	Inf	0.502794	1
212	ACOX3	255.052	246.605	263.498	1.0685	0.0955903	0.782207	1
213	ACOXL	108.037	87.3686	128.705	1.47312	0.558879	0.622829	1
214	ACP1	2193.68	1960.23	2427.13	1.23818	0.308224	0.32474	0.896223
215	ACP2	421.969	363.825	480.113	1.31963	0.400128	0.205585	0.720015
216	ACP5	718.851	456.787	980.915	2.14742	1.10261	0.053353	0.342153
217	ACP6	135.467	177.072	93.8608	0.53007	-0.915745	0.032915	0.256673
218	ACPP	92.4549	134.682	50.2281	0.372939	-1.42299	0.359237	0.934763
219	ACPT	22.4169	14.9734	29.8605	1.99424	0.995842	0.230386	0.762983
220	ACR	0.238067	0	0.476134	Inf	Inf	0.976255	1
221	ACRBP	50.6258	93.4708	7.78081	0.0832432	-3.58652	9.35e-08	7.98e-06
222	ACRC	27.273	32.1469	22.3991	0.696773	-0.521239	0.463039	1
223	ACRV1	13.9086	14.4735	13.3436	0.921933	-0.117266	0.928026	1
224	ACSBG1	5.94297	8.0739	3.81204	0.472144	-1.0827	0.529904	1
225	ACSBG2	14.1452	14.4735	13.8168	0.954625	-0.0669947	1	1
226	ACSF2	237.086	354.742	119.43	0.336667	-1.5706	0.00926964	0.112992
227	ACSF3	876.996	863.16	890.832	1.03206	0.0455255	0.802188	1
228	ACSL1	1341	2338.8	343.199	0.146742	-2.76865	1.4e-12	2.56e-10
229	ACSL3	4361.03	3892.84	4829.22	1.24054	0.310968	0.247174	0.792446
230	ACSL4	917.26	1630.91	203.612	0.124845	-3.00179	5.91e-14	1.28e-11
231	ACSL5	37.4593	55.8702	19.0483	0.340939	-1.55242	0.214251	0.736211
232	ACSL6	178.261	23.0335	333.489	14.4784	3.85583	0.179442	0.672935
233	ACSM1	105.52	116.371	94.6682	0.813505	-0.297777	0.465003	1
234	ACSM2A	1.19528	0.48603	1.90453	3.91855	1.97032	0.694894	1
235	ACSM2B	0.243015	0.48603	0	0	#NAME?	1	1
236	ACSM3	13060.8	23869.2	2252.49	0.0943681	-3.40556	3.21e-11	4.5e-09
237	ACSM4	2.8701	3.19982	2.54037	0.793911	-0.332952	1	1
238	ACSM5	0.452298	0.904596	0	0	#NAME?	0.88892	1
239	ACSS1	9.1336	7.30424	10.963	1.50091	0.585834	0.714823	1
240	ACSS2	910.354	1178.64	642.073	0.544759	-0.876309	0.0344872	0.263843
241	ACSS3	0.238067	0	0.476134	Inf	Inf	0.976255	1
242	ACTA1	1.67636	0.972061	2.38067	2.44909	1.29225	0.709034	1
243	ACTA2	61.2169	121.005	1.4284	0.0118044	-6.40453	0.106626	0.512106
244	ACTB	30555.5	32200.2	28910.9	0.897847	-0.155458	0.636786	1
245	ACTBL2	0	0	0	NA	NA	NA	NA
246	ACTC1	0.724097	0.972061	0.476134	0.489819	-1.02968	1	1
247	ACTG1	9878.4	14689.3	5067.5	0.344979	-1.53542	0.020014	0.186919
248	ACTG1P4	0.627849	1.2557	0	0	#NAME?	0.769549	1
249	ACTG2	0.476134	0	0.952267	Inf	Inf	0.813298	1
250	ACTL10	50.0929	43.9603	56.2254	1.279	0.35502	0.50079	1
251	ACTL6A	1181.16	1137.38	1224.94	1.07699	0.106998	0.826301	1
252	ACTL6B	5.9628	7.31801	4.60758	0.629622	-0.667442	0.649488	1
253	ACTL7A	1.45563	1.32316	1.5881	1.20023	0.263315	1	1
254	ACTL7B	0	0	0	NA	NA	NA	NA
255	ACTL8	38.7734	29.7291	47.8177	1.60845	0.685668	0.502598	1
256	ACTL9	4.87408	9.74817	0	0	#NAME?	0.0243773	0.212587
257	ACTN1	1182.85	1502.66	863.045	0.574344	-0.800013	0.0067483	0.0900193
258	ACTN1-AS1	1.04696	1.45809	0.635836	0.436074	-1.19735	0.917573	1
259	ACTN2	25.7386	13.8388	37.6384	2.71977	1.44348	0.0468125	0.316951
260	ACTN3	3.6384	1.87666	5.40015	2.87754	1.52483	0.490396	1
261	ACTN4	6261.69	8250.68	4272.7	0.51786	-0.949366	0.00129924	0.0276442
262	ACTR10	551.025	562.689	539.361	0.958541	-0.0610874	0.895983	1
263	ACTR1A	1433.55	1241.22	1625.89	1.30992	0.38948	0.171831	0.658864
264	ACTR1B	946.818	1057.76	835.875	0.790231	-0.339654	0.308264	0.875805
265	ACTR2	5203.32	6363.24	4043.39	0.63543	-0.654194	0.028839	0.237785
266	ACTR3	5870.07	6510.75	5229.39	0.803193	-0.316181	0.29871	0.863291
267	ACTR3B	337.368	315.853	358.883	1.13623	0.184259	0.762268	1
268	ACTR3BP2	0.238067	0	0.476134	Inf	Inf	0.976255	1
269	ACTR3BP5	0	0	0	NA	NA	NA	NA
270	ACTR3C	69.8747	72.2328	67.5167	0.93471	-0.097409	0.790594	1
271	ACTR5	276.212	227.27	325.154	1.43069	0.516715	0.153977	0.623013
272	ACTR6	665.279	681.351	649.207	0.952823	-0.06972	0.786954	1
273	ACTR8	451.025	405.233	496.817	1.226	0.293961	0.351787	0.926177
274	ACTRT1	0.7142	0	1.4284	Inf	Inf	0.662684	1
275	ACTRT2	0	0	0	NA	NA	NA	NA
276	ACTRT3	0.685417	0.418566	0.952267	2.27507	1.18591	0.95287	1
277	ACVR1	238.611	266.966	210.257	0.787578	-0.344506	0.413218	0.991962
278	ACVR1B	507.613	516.181	499.046	0.966806	-0.0487019	0.852709	1
279	ACVR1C	6.79805	7.7228	5.87331	0.760515	-0.394952	0.935318	1
280	ACVR2A	94.7427	74.3256	115.16	1.5494	0.631706	0.174384	0.663394
281	ACVR2B	2164.45	2821.46	1507.43	0.534273	-0.90435	0.00215921	0.0407746
282	ACVR2B-AS1	20.4644	25.2075	15.7213	0.623676	-0.681132	0.45469	1
283	ACVRL1	39.5141	56.9634	22.0648	0.387351	-1.36829	0.152576	0.620174
284	ACY1	80.6492	74.7304	86.568	1.1584	0.212139	0.66834	1
285	ACY3	0.724097	0.972061	0.476134	0.489819	-1.02968	1	1
286	ACYP1	121.968	124.969	118.966	0.951962	-0.0710246	0.901169	1
287	ACYP2	67.9261	65.1861	70.6661	1.08407	0.116456	0.810341	1
288	ADA	662.432	435.616	889.247	2.04135	1.02953	0.00128245	0.0273954
289	ADAD1	1.16155	0.418566	1.90453	4.55014	2.18591	0.698406	1
290	ADAD2	0.555985	0	1.11197	Inf	Inf	0.797084	1
291	ADAL	474.495	397.512	551.478	1.38732	0.472305	0.156404	0.628599
292	ADAM10	3142.44	4560.19	1724.69	0.378205	-1.40276	0.00512474	0.0738637
293	ADAM11	38.9288	16.85	61.0076	3.62063	1.85624	0.0225435	0.201943
294	ADAM12	1.40951	1.39063	1.4284	1.02716	0.0386654	1	1
295	ADAM15	796.271	1027.72	564.824	0.549591	-0.86357	0.00620157	0.0849947
296	ADAM17	1471.6	1645.76	1297.44	0.788351	-0.343089	0.255225	0.804929
297	ADAM18	0.8947	0.837132	0.952267	1.13754	0.185911	1	1
298	ADAM19	897.821	394.797	1400.84	3.54827	1.82711	0.164444	0.64508
299	ADAM1A	164.335	150.272	178.397	1.18716	0.247519	0.612414	1
300	ADAM2	0.7142	0	1.4284	Inf	Inf	0.662684	1
301	ADAM20	1.15505	1.67426	0.635836	0.379771	-1.3968	0.819713	1
302	ADAM20P1	1.31821	2.16029	0.476134	0.220402	-2.18179	0.730086	1
303	ADAM21	0.799	0.48603	1.11197	2.28786	1.194	0.953716	1
304	ADAM21P1	0.209283	0.418566	0	0	#NAME?	1	1
305	ADAM22	37.2682	34.5234	40.0131	1.15901	0.212898	0.675284	1
306	ADAM23	0.481082	0.48603	0.476134	0.979637	-0.0296803	1	1
307	ADAM28	0.238067	0	0.476134	Inf	Inf	0.976255	1
308	ADAM29	0.724097	0.972061	0.476134	0.489819	-1.02968	1	1
309	ADAM30	0	0	0	NA	NA	NA	NA
310	ADAM32	4.79536	5.77868	3.81204	0.659674	-0.600175	0.784821	1
311	ADAM33	1.17145	1.39063	0.952267	0.684775	-0.546297	1	1
312	ADAM3A	0	0	0	NA	NA	NA	NA
313	ADAM5	0.238067	0	0.476134	Inf	Inf	0.976255	1
314	ADAM6	0	0	0	NA	NA	NA	NA
315	ADAM7	0.243015	0.48603	0	0	#NAME?	1	1
316	ADAM8	496.872	872.913	120.832	0.138424	-2.85284	0.00576969	0.0806181
317	ADAM9	1794.43	2248.76	1340.09	0.595926	-0.746794	0.0126835	0.13935
318	ADAMDEC1	0.243015	0.48603	0	0	#NAME?	1	1
319	ADAMTS1	184.619	32.7541	336.484	10.2731	3.36079	0.2757	0.831665
320	ADAMTS10	60.133	66.1168	54.1493	0.818994	-0.288074	0.69292	1
321	ADAMTS12	0.238067	0	0.476134	Inf	Inf	0.976255	1
322	ADAMTS13	45.1098	53.6962	36.5234	0.680187	-0.555998	0.426487	1
323	ADAMTS14	1684.62	2618.34	750.9	0.286785	-1.80196	8.38e-07	5.77e-05
324	ADAMTS15	0	0	0	NA	NA	NA	NA
325	ADAMTS16	1.85192	1.32316	2.38067	1.79923	0.847376	0.814926	1
326	ADAMTS17	11.2842	6.04854	16.5198	2.73121	1.44954	0.200056	0.709207
327	ADAMTS18	1.28008	0.972061	1.5881	1.63375	0.708186	0.936609	1
328	ADAMTS19	0.243015	0.48603	0	0	#NAME?	1	1
329	ADAMTS2	1.62869	2.78125	0.476134	0.171194	-2.5463	0.62842	1
330	ADAMTS20	107.705	182.207	33.2024	0.182224	-2.45622	0.061028	0.371016
331	ADAMTS3	687.243	914.041	460.444	0.503745	-0.989234	0.0233603	0.206674
332	ADAMTS4	7.1651	8.61362	5.71658	0.663667	-0.591468	0.832291	1
333	ADAMTS5	1.74477	1.74173	1.74781	1.00349	0.00502585	1	1
334	ADAMTS6	37.6863	19.159	56.2135	2.93405	1.55289	0.0520338	0.335908
335	ADAMTS7	38.0884	62.3511	13.8257	0.22174	-2.17306	0.0470357	0.317968
336	ADAMTS7P1	0	0	0	NA	NA	NA	NA
337	ADAMTS8	0.238067	0	0.476134	Inf	Inf	0.976255	1
338	ADAMTS9	66.36	118.258	14.4616	0.122288	-3.03165	9.44e-07	6.4e-05
339	ADAMTS9-AS2	0.8947	0.837132	0.952267	1.13754	0.185911	1	1
340	ADAMTSL1	0.724097	0.972061	0.476134	0.489819	-1.02968	1	1
341	ADAMTSL2	0.238067	0	0.476134	Inf	Inf	0.976255	1
342	ADAMTSL3	2.57255	1.80919	3.33591	1.84387	0.882734	0.809341	1
343	ADAMTSL4	1659.08	1899	1419.16	0.74732	-0.420203	0.182814	0.679349
344	ADAMTSL4-AS1	24.2226	20.8057	27.6395	1.32846	0.409754	0.627301	1
345	ADAMTSL5	90.6512	92.0403	89.2621	0.969816	-0.0442176	0.928453	1
346	ADAP1	252.966	474.652	31.28	0.0659009	-3.92356	0.000106634	0.00374438
347	ADAP2	3.71163	5.99485	1.4284	0.238271	-2.06932	0.404193	0.979932
348	ADAR	4014.85	3331.08	4698.62	1.41054	0.496249	0.0847128	0.450299
349	ADARB1	213.577	221.304	205.85	0.93017	-0.104434	0.762702	1
350	ADARB2	10.0205	16.229	3.81204	0.23489	-2.08994	0.0956482	0.482847
351	ADARB2-AS1	0	0	0	NA	NA	NA	NA
352	ADAT1	384.942	372.195	397.689	1.06849	0.0955789	0.721788	1
353	ADAT2	797.519	764.012	831.026	1.08771	0.121298	0.894879	1
354	ADAT3	91.6038	75.6749	107.533	1.42098	0.506889	0.253709	0.802267
355	ADC	9.02484	10.5853	7.46438	0.705165	-0.503967	0.729142	1
356	ADCK1	139.433	90.6497	188.216	2.0763	1.05401	0.0114126	0.129972
357	ADCK2	454.06	517.035	391.085	0.756399	-0.40278	0.215557	0.739041
358	ADCK3	1284.05	1482.23	1085.87	0.732593	-0.448916	0.124488	0.558157
359	ADCK4	265.381	252.491	278.27	1.1021	0.140254	0.677428	1
360	ADCK5	381.967	360.517	403.417	1.119	0.162205	0.598694	1
361	ADCY1	16.5244	13.3528	19.6961	1.47505	0.560767	0.544356	1
362	ADCY10	50.3701	53.5612	47.1789	0.88084	-0.183048	0.68073	1
363	ADCY10P1	11.581	15.3781	7.78379	0.506159	-0.982336	0.383957	0.960605
364	ADCY2	2.97323	2.92996	3.0165	1.02954	0.0419959	1	1
365	ADCY3	530.341	467.284	593.398	1.26989	0.344701	0.266753	0.819862
366	ADCY4	4.08517	5.62997	2.54037	0.451223	-1.14809	0.6686	1
367	ADCY5	2.5135	2.64632	2.38067	0.899613	-0.152624	1	1
368	ADCY6	386.037	629.939	142.134	0.225631	-2.14796	2.54e-09	2.78e-07
369	ADCY7	1850.08	2385.26	1314.9	0.551261	-0.859192	0.00345041	0.0569504
370	ADCY8	0	0	0	NA	NA	NA	NA
371	ADCY9	229.663	178.382	280.944	1.57496	0.655312	0.060093	0.367349
372	ADCYAP1	2.53824	5.07648	0	0	#NAME?	0.172306	0.659341
373	ADCYAP1R1	0.967112	1.45809	0.476134	0.326546	-1.61464	0.924631	1
374	ADD1	2595.21	2719.55	2470.86	0.908557	-0.138351	0.592201	1
375	ADD2	1168.6	1018.66	1318.55	1.29439	0.372271	0.734143	1
376	ADD3	1429.39	1248.17	1610.62	1.29038	0.367799	0.195057	0.699211
377	ADD3-AS1	2.96085	3.06489	2.8568	0.932106	-0.101435	1	1
378	ADGB	1.62375	2.29522	0.952267	0.414891	-1.2692	0.862231	1
379	ADH1A	0.476134	0	0.952267	Inf	Inf	0.813298	1
380	ADH1B	0	0	0	NA	NA	NA	NA
381	ADH1C	0.238067	0	0.476134	Inf	Inf	0.976255	1
382	ADH4	2.71188	3.19982	2.22394	0.69502	-0.524873	0.914177	1
383	ADH5	2017.39	1709.16	2325.62	1.36068	0.444325	0.143777	0.603354
384	ADH6	11.4046	8.82979	13.9795	1.58322	0.662859	0.573537	1
385	ADH7	0	0	0	NA	NA	NA	NA
386	ADHFE1	5.07615	3.48346	6.66884	1.91443	0.936917	0.598661	1
387	ADI1	932.763	685.676	1179.85	1.72071	0.783004	0.0134994	0.145133
388	ADIG	0	0	0	NA	NA	NA	NA
389	ADIPOQ	0.904596	1.80919	0	0	#NAME?	0.635537	1
390	ADIPOQ-AS1	0.685417	0.418566	0.952267	2.27507	1.18591	0.95287	1
391	ADIPOR1	2256.65	2093.04	2420.26	1.15634	0.209564	0.483922	1
392	ADIPOR2	1384.02	1302.77	1465.27	1.12473	0.169585	0.566515	1
393	ADIRF	24.8411	43.4895	6.19271	0.142395	-2.81202	0.12222	0.553765
394	ADK	457.714	413.736	501.691	1.21259	0.278087	0.571844	1
395	ADM	12.0355	9.46453	14.6064	1.54328	0.625997	0.502233	1
396	ADM2	123.682	214.484	32.88	0.153298	-2.70559	3.85e-09	4.08e-07
397	ADM5	73.7657	53.8035	93.7279	1.74204	0.800777	0.132508	0.579014
398	ADNP	1451.67	1419.41	1483.93	1.04545	0.0641233	0.807352	1
399	ADNP2	1023.07	927.078	1119.05	1.20708	0.271515	0.398674	0.974318
400	ADO	672.876	657.194	688.557	1.04772	0.0672576	0.807757	1
401	ADORA1	0.238067	0	0.476134	Inf	Inf	0.976255	1
402	ADORA2A	0.899648	1.32316	0.476134	0.359845	-1.47455	0.930952	1
403	ADORA2A-AS1	2.70638	3.34853	2.06424	0.616461	-0.697918	0.848498	1
404	ADORA2B	139.994	208.966	71.0213	0.33987	-1.55695	0.0563386	0.352876
405	ADORA3	2.61718	1.74173	3.49264	2.00527	1.0038	0.722033	1
406	ADPGK	954.677	1022.34	887.018	0.867638	-0.204835	0.441325	1
407	ADPGK-AS1	12.2725	9.61324	14.9317	1.55325	0.635288	0.616552	1
408	ADPRH	78.7036	103.731	53.6761	0.517454	-0.950497	0.0709174	0.406947
409	ADPRHL1	24.848	22.5474	27.1485	1.20406	0.267911	0.694046	1
410	ADPRHL2	517.613	428.428	606.798	1.41634	0.502166	0.135497	0.585999
411	ADPRM	115.342	131.721	98.9624	0.751301	-0.412538	0.300633	0.866498
412	ADRA1A	0	0	0	NA	NA	NA	NA
413	ADRA1B	0.724097	0.972061	0.476134	0.489819	-1.02968	1	1
414	ADRA1D	17.4294	31.5259	3.33293	0.10572	-3.24167	0.00276818	0.0487208
415	ADRA2A	1.4284	0	2.8568	Inf	Inf	0.363192	0.93889
416	ADRA2B	0.685417	0.418566	0.952267	2.27507	1.18591	0.95287	1
417	ADRA2C	43.8078	51.0774	36.5383	0.715351	-0.483276	0.556066	1
418	ADRB1	15.6325	29.6768	1.5881	0.0535132	-4.22396	0.0045542	0.0687923
419	ADRB2	1.68875	0.837132	2.54037	3.03461	1.60151	0.708335	1
420	ADRB3	1.16155	0.418566	1.90453	4.55014	2.18591	0.698406	1
421	ADRBK1	2183.35	3021.88	1344.81	0.445026	-1.16804	0.000106541	0.00374438
422	ADRBK2	367.989	668.59	67.3868	0.100789	-3.31059	4.72e-19	2.25e-16
423	ADRM1	1593.24	1164.6	2021.88	1.73611	0.795862	0.008049	0.10217
424	ADSL	2020.62	1548.27	2492.97	1.61017	0.687209	0.0950948	0.48142
425	ADSS	1860.67	1784.31	1937.02	1.08559	0.118476	0.74749	1
426	ADSSL1	170.021	219.818	120.223	0.546918	-0.870602	0.0326059	0.255637
427	ADTRP	109.829	81.3339	138.325	1.7007	0.766131	0.0744219	0.419111
428	AEBP1	177.066	252.274	101.858	0.403759	-1.30843	0.0132593	0.143693
429	AEBP2	341.939	398.605	285.273	0.71568	-0.482614	0.15388	0.622764
430	AEN	1408.5	1136.77	1680.23	1.47807	0.563716	0.0702294	0.404945
431	AES	2878.72	3020.52	2736.91	0.906107	-0.142247	0.609734	1
432	AFAP1	223.278	372.376	74.1796	0.199206	-2.32767	0.00107132	0.0239569
433	AFAP1-AS1	217.826	382.256	53.3954	0.139685	-2.83975	2.78e-13	5.69e-11
434	AFAP1L1	1.35689	2.71379	0	0	#NAME?	0.443849	1
435	AFAP1L2	0.719149	0.48603	0.952267	1.95927	0.97032	0.953133	1
436	AFF1	1410.99	1543.84	1278.13	0.827894	-0.272482	0.348729	0.923215
437	AFF2	0.7142	0	1.4284	Inf	Inf	0.662684	1
438	AFF3	22.8092	1.32316	44.2953	33.4768	5.06509	0.0172169	0.169255
439	AFF4	1464.69	1611.93	1317.45	0.817313	-0.291039	0.553987	1
440	AFG3L1P	416.643	375.935	457.351	1.21657	0.282819	0.465986	1
441	AFG3L2	3019.21	2459.28	3579.14	1.45536	0.541375	0.0785656	0.433139
442	AFM	0.209283	0.418566	0	0	#NAME?	1	1
443	AFMID	713.482	596.739	830.225	1.39127	0.476402	0.298215	0.862974
444	AFP	0.952267	0	1.90453	Inf	Inf	0.534619	1
445	AFTPH	847.745	930.754	764.736	0.82163	-0.283439	0.391389	0.967443
446	AGA	340.231	479.842	200.619	0.418093	-1.2581	0.000275438	0.00811956
447	AGAP1	1219.84	1772.12	667.566	0.376705	-1.40849	5.67e-06	0.000320433
448	AGAP11	119.764	174.237	65.2898	0.374717	-1.41613	0.000830161	0.0194974
449	AGAP2	2.0503	1.87666	2.22394	1.18505	0.244953	1	1
450	AGAP2-AS1	0.243015	0.48603	0	0	#NAME?	1	1
451	AGAP3	1435.51	1493.42	1377.59	0.922437	-0.116478	0.622772	1
452	AGAP4	29.6031	31.2561	27.95	0.894227	-0.161287	0.888365	1
453	AGAP5	43.9614	58.3816	29.5411	0.506	-0.982791	0.259939	0.811577
454	AGAP6	239.999	229.176	250.823	1.09446	0.130218	0.804072	1
455	AGAP7	2.07604	3.19982	0.952267	0.2976	-1.74855	0.691762	1
456	AGAP9	3.95768	4.73915	3.17621	0.670205	-0.577325	0.827547	1
457	AGBL1	0.238067	0	0.476134	Inf	Inf	0.976255	1
458	AGBL1-AS1	0	0	0	NA	NA	NA	NA
459	AGBL2	16.3051	26.2609	6.34944	0.241783	-2.04821	0.078532	0.433132
460	AGBL3	38.1514	42.1511	34.1517	0.810219	-0.303616	0.656521	1
461	AGBL4	1.27513	0.48603	2.06424	4.24714	2.08649	0.68689	1
462	AGBL4-IT1	0	0	0	NA	NA	NA	NA
463	AGBL5	942.64	1179.73	705.553	0.598065	-0.741626	0.0181823	0.175454
464	AGBL5-AS1	0.481082	0.48603	0.476134	0.979637	-0.0296803	1	1
465	AGER	119.728	141.766	97.6907	0.6891	-0.537214	0.194812	0.698589
466	AGFG1	1889.16	1486.14	2292.18	1.54237	0.625153	0.0288228	0.237785
467	AGFG2	177.973	162.475	193.471	1.19077	0.2519	0.497601	1
468	AGGF1	740.408	698.416	782.4	1.12025	0.163821	0.57016	1
469	AGK	721.825	685.592	758.059	1.1057	0.14496	0.735058	1
470	AGL	1810.38	1593.8	2026.96	1.27178	0.346847	0.235658	0.772591
471	AGMAT	10.8679	11.4087	10.3271	0.905202	-0.143688	0.902647	1
472	AGMO	5.81241	11.6248	0	0	#NAME?	0.0115605	0.131101
473	AGO1	2021.37	1989.46	2053.28	1.03208	0.0455564	0.893895	1
474	AGO2	1071.9	1077.6	1066.21	0.989428	-0.0153334	0.974974	1
475	AGO3	662.423	658.552	666.294	1.01176	0.0168623	0.966119	1
476	AGO4	754.542	1118.08	391.008	0.349715	-1.51575	3.48e-06	0.000205247
477	AGPAT1	1227.46	1163.83	1291.1	1.10936	0.149721	0.590204	1
478	AGPAT2	677.554	783.964	571.144	0.728533	-0.456934	0.161723	0.639571
479	AGPAT3	2024.35	2094.74	1953.95	0.93279	-0.100376	0.749338	1
480	AGPAT4	644.291	401.305	887.277	2.21098	1.14469	0.00282794	0.0493282
481	AGPAT4-IT1	53.5758	41.8827	65.269	1.55837	0.640042	0.422253	0.999504
482	AGPAT5	2468.77	2516.02	2421.52	0.96244	-0.0552321	0.827813	1
483	AGPAT6	1467.02	1368.97	1565.06	1.14324	0.19313	0.553552	1
484	AGPAT9	1046.77	1535.86	557.678	0.363106	-1.46154	0.0420296	0.29723
485	AGPS	2091.88	1719.66	2464.11	1.4329	0.518939	0.0831492	0.446942
486	AGR2	0.238067	0	0.476134	Inf	Inf	0.976255	1
487	AGR3	0	0	0	NA	NA	NA	NA
488	AGRN	2414.67	2704.57	2124.78	0.785627	-0.348084	0.243042	0.785172
489	AGRP	8.59693	8.14137	9.05249	1.11191	0.153043	0.924813	1
490	AGT	1.90453	0	3.80907	Inf	Inf	0.320754	0.892285
491	AGTPBP1	620.648	446.075	795.221	1.78271	0.834071	0.0123814	0.136871
492	AGTR1	0.238067	0	0.476134	Inf	Inf	0.976255	1
493	AGTR2	0.243015	0.48603	0	0	#NAME?	1	1
494	AGTRAP	769.505	805.459	733.551	0.910724	-0.134915	0.810737	1
495	AGXT	0.238067	0	0.476134	Inf	Inf	0.976255	1
496	AGXT2	0.243015	0.48603	0	0	#NAME?	1	1
497	AHCTF1	1902.02	1649.82	2154.22	1.30573	0.38486	0.217631	0.742129
498	AHCTF1P1	1862.65	1577.15	2148.15	1.36204	0.445774	0.147107	0.610059
499	AHCY	5034.27	4981.58	5086.96	1.02115	0.0302004	1	1
500	AHCYL1	2146.62	2742.06	1551.19	0.565702	-0.821887	0.00563949	0.0795227
501	AHCYL2	182.513	227.958	137.068	0.601285	-0.733879	0.0653602	0.387732
502	AHDC1	251.621	247.525	255.717	1.0331	0.0469764	0.924572	1
503	AHI1	935.733	1197.03	674.433	0.563421	-0.827716	0.00678197	0.0902443
504	AHNAK	4907.52	5950.87	3864.16	0.649343	-0.622948	0.590572	1
505	AHNAK2	40.8827	69.8592	11.9063	0.170433	-2.55272	0.268406	0.822611
506	AHR	2257.36	4189.79	324.922	0.077551	-3.68871	6.68e-28	7.97e-25
507	AHRR	197.671	282.916	112.427	0.397387	-1.33138	0.181115	0.676267
508	AHSA1	1550.01	979.339	2120.67	2.16541	1.11464	0.000331189	0.00937714
509	AHSA2	1187.01	1536.59	837.428	0.544992	-0.875694	0.00494799	0.0720402
510	AHSG	0.209283	0.418566	0	0	#NAME?	1	1
511	AHSP	3.25697	3.33475	3.17918	0.95335	-0.0689223	1	1
512	AICDA	0	0	0	NA	NA	NA	NA
513	AIDA	281.419	275.986	286.853	1.03937	0.0557143	0.906987	1
514	AIF1	71.6155	97.9924	45.2386	0.461655	-1.11511	0.37106	0.947716
515	AIF1L	87.093	70.14	104.046	1.48341	0.568914	0.241903	0.783497
516	AIFM1	829.253	866.792	791.714	0.913384	-0.130707	0.629058	1
517	AIFM2	185.153	215.444	154.862	0.718806	-0.476326	0.21148	0.730542
518	AIFM3	19.556	21.6428	17.4691	0.807155	-0.309082	0.785905	1
519	AIG1	990.477	1944.11	36.8458	0.0189525	-5.72147	8.96e-10	1.07e-07
520	AIM1	397.667	410.174	385.16	0.939018	-0.090776	0.987811	1
521	AIM1L	50.8026	81.9121	19.6931	0.240417	-2.05639	0.0390914	0.284614
522	AIM2	0	0	0	NA	NA	NA	NA
523	AIMP1	1572.78	1503.68	1641.87	1.0919	0.126842	0.719708	1
524	AIMP2	632.399	641.477	623.321	0.971697	-0.0414221	0.883677	1
525	AIP	628.872	821.59	436.155	0.530867	-0.913577	0.00504599	0.0729733
526	AIPL1	0.690365	0.904596	0.476134	0.526349	-0.925908	1	1
527	AIRE	0.799	0.48603	1.11197	2.28786	1.194	0.953716	1
528	AIRN	12.7099	9.05974	16.3601	1.80581	0.852643	0.466409	1
529	AJAP1	0.238067	0	0.476134	Inf	Inf	0.976255	1
530	AJUBA	72.4435	82.1434	62.7435	0.763828	-0.38868	0.411635	0.989599
531	AK1	445.807	295.752	595.861	2.01473	1.01059	0.00994947	0.118619
532	AK2	5326.25	5000.43	5652.07	1.13032	0.176729	0.724631	1
533	AK3	574.975	594.175	555.775	0.935371	-0.0963887	0.737832	1
534	AK4	676.384	657.93	694.839	1.0561	0.0787466	0.92081	1
535	AK5	5.12813	7.23677	3.01948	0.417241	-1.26105	0.457238	1
536	AK6	491.948	432.515	551.38	1.27482	0.350297	0.38031	0.95589
537	AK7	9.88193	8.64118	11.1227	1.28717	0.364204	0.912524	1
538	AK8	2.73572	2.29522	3.17621	1.38383	0.468671	0.899889	1
539	AK9	49.1762	33.2401	65.1122	1.95885	0.970004	0.0686342	0.399066
540	AKAP1	1141.89	1008.66	1275.13	1.26418	0.338204	0.445223	1
541	AKAP10	451.522	474.323	428.72	0.903859	-0.145831	0.608899	1
542	AKAP11	1609.6	2087.88	1131.32	0.54185	-0.884036	0.0209334	0.193187
543	AKAP12	776.037	996.488	555.585	0.557543	-0.842844	0.00883073	0.108835
544	AKAP13	280.087	115.615	444.559	3.84517	1.94305	0.120963	0.549641
545	AKAP14	1.04202	0.972061	1.11197	1.14393	0.193999	1	1
546	AKAP17A	0	0	0	NA	NA	NA	NA
547	AKAP2	0.48603	0.972061	0	0	#NAME?	0.881149	1
548	AKAP3	19.8608	13.8388	25.8828	1.87031	0.903275	0.234779	0.770877
549	AKAP4	0	0	0	NA	NA	NA	NA
550	AKAP5	25.8687	21.2381	30.4993	1.43607	0.522125	0.54287	1
551	AKAP6	28.28	12.7318	43.8281	3.44241	1.78342	0.0117743	0.132268
552	AKAP7	92.3286	129.074	55.5836	0.430635	-1.21546	0.012788	0.140139
553	AKAP8	747.766	611.239	884.294	1.44672	0.53279	0.10206	0.50023
554	AKAP8L	1587.78	1545.02	1630.54	1.05535	0.0777275	0.783358	1
555	AKAP9	3506.1	4173.61	2838.58	0.680125	-0.556129	0.0474899	0.319523
556	AKIP1	409.796	478.274	341.318	0.713646	-0.48672	0.170486	0.65746
557	AKIRIN1	2618.92	2659.4	2578.43	0.96955	-0.0446129	0.933379	1
558	AKIRIN2	735.467	832.555	638.38	0.766772	-0.38313	0.21521	0.738442
559	AKNA	1100.25	2056.14	144.373	0.0702155	-3.83207	4.91e-28	6.21e-25
560	AKNAD1	1.1665	0.904596	1.4284	1.57905	0.659055	0.935534	1
561	AKR1A1	1182.18	1080.92	1283.44	1.18736	0.24776	0.458887	1
562	AKR1B1	3.96949	7.93897	0	0	#NAME?	0.0508263	0.33159
563	AKR1B10	0.243015	0.48603	0	0	#NAME?	1	1
564	AKR1B15	0	0	0	NA	NA	NA	NA
565	AKR1C1	264.955	359.498	170.412	0.474028	-1.07696	0.243024	0.785172
566	AKR1C2	82.483	93.4984	71.4676	0.764373	-0.387652	0.445478	1
567	AKR1C3	16.702	12.4482	20.9558	1.68345	0.751417	0.48774	1
568	AKR1C4	1.88219	0.904596	2.85978	3.16138	1.66056	0.697911	1
569	AKR1C6P	1.38568	2.29522	0.476134	0.207445	-2.2692	0.720199	1
570	AKR1CL1	1.55628	2.16029	0.952267	0.440804	-1.18179	0.867871	1
571	AKR1D1	0.962164	0.972061	0.952267	0.979637	-0.0296803	1	1
572	AKR1E2	68.8015	111.874	25.7291	0.229983	-2.1204	8.01e-05	0.0029422
573	AKR7A2	973.816	912.334	1035.3	1.13478	0.18241	0.553474	1
574	AKR7A2P1	38.8379	49.2406	28.4351	0.577472	-0.792177	0.179269	0.672678
575	AKR7A3	6.39436	5.64375	7.14498	1.266	0.340275	0.837439	1
576	AKR7L	8.83153	7.65534	10.0077	1.30729	0.386577	0.819214	1
577	AKT1	1726.07	2071.29	1380.86	0.666665	-0.584967	0.057407	0.35709
578	AKT1S1	438.032	345.57	530.495	1.53513	0.618363	0.0572989	0.356914
579	AKT2	1628.06	1422.91	1833.22	1.28836	0.365534	0.249175	0.79613
580	AKT3	22.6318	27.6377	17.6259	0.637747	-0.648943	0.476857	1
581	AKTIP	58.3373	60.1357	56.5389	0.940188	-0.0889789	0.92895	1
582	ALAD	244.806	158.603	331.009	2.08703	1.06145	0.00410578	0.0645009
583	ALAS1	530.518	544.245	516.79	0.949555	-0.074677	0.900051	1
584	ALAS2	3381.11	172.712	6589.51	38.1532	5.25373	7.92e-05	0.00291856
585	ALB	1.13277	0.837132	1.4284	1.7063	0.770874	0.935193	1
586	ALCAM	70.9178	135.959	5.87628	0.0432209	-4.53213	1.11e-12	2.05e-10
587	ALDH16A1	654.048	504.872	803.223	1.59094	0.669883	0.0324969	0.255154
588	ALDH18A1	1680.9	1295.42	2066.39	1.59515	0.673694	0.0252421	0.217558
589	ALDH1A1	1228.81	634.163	1823.46	2.87538	1.52375	0.0609077	0.370585
590	ALDH1A2	2156.94	2173.34	2140.54	0.984911	-0.0219352	0.977675	1
591	ALDH1A3	36.5578	41.3416	31.774	0.768572	-0.379748	0.505014	1
592	ALDH1B1	1197.81	834.916	1560.71	1.8693	0.902498	0.00421373	0.0655577
593	ALDH1L1	1.0752	1.67426	0.476134	0.284384	-1.81409	0.830448	1
594	ALDH1L1-AS1	0	0	0	NA	NA	NA	NA
595	ALDH1L1-AS2	0	0	0	NA	NA	NA	NA
596	ALDH1L2	343.279	583.793	102.765	0.176031	-2.5061	7.04e-12	1.1e-09
597	ALDH2	1096.27	1338.06	854.483	0.6386	-0.647017	0.0441172	0.30589
598	ALDH3A1	0	0	0	NA	NA	NA	NA
599	ALDH3A2	89.2917	20.2522	158.331	7.81797	2.96679	1.84e-06	0.000117357
600	ALDH3B1	13.4031	15.5268	11.2794	0.726445	-0.461074	0.630853	1
601	ALDH3B2	0.243015	0.48603	0	0	#NAME?	1	1
602	ALDH4A1	817.788	1073.26	562.317	0.523934	-0.932544	0.00258002	0.0464749
603	ALDH5A1	924.679	1120.8	728.562	0.650039	-0.621402	0.100208	0.495508
604	ALDH6A1	366.824	465.077	268.57	0.577474	-0.792171	0.0633023	0.380097
605	ALDH7A1	0.238067	0	0.476134	Inf	Inf	0.976255	1
606	ALDH8A1	3.34568	3.83456	2.8568	0.745015	-0.42466	0.967172	1
607	ALDH9A1	1323.74	1235.21	1412.26	1.14333	0.193247	0.556793	1
608	ALDOA	10936.9	10464.3	11409.5	1.09032	0.124756	0.69391	1
609	ALDOB	1.83303	2.71379	0.952267	0.350899	-1.51087	0.774982	1
610	ALDOC	467.125	578.768	355.481	0.614203	-0.703212	0.0319432	0.252004
611	ALG1	192.095	142.615	241.575	1.6939	0.760347	0.0375146	0.277696
612	ALG10	539.444	565.344	513.544	0.908374	-0.138641	0.666659	1
613	ALG10B	678.421	696.598	660.243	0.947811	-0.0773286	0.957165	1
614	ALG11	153.837	159.007	148.667	0.934972	-0.0970046	0.838688	1
615	ALG12	209.001	157.197	260.804	1.65909	0.730389	0.0483304	0.322945
616	ALG13	644.001	658.701	629.301	0.955367	-0.0658734	0.815828	1
617	ALG14	125.987	79.2933	172.681	2.17775	1.12284	0.0198007	0.185653
618	ALG1L	10.012	18.1195	1.90453	0.10511	-3.25003	0.104344	0.506488
619	ALG1L2	0.635836	0	1.27167	Inf	Inf	0.782382	1
620	ALG1L9P	7.0193	5.77868	8.25992	1.42938	0.515389	0.778242	1
621	ALG2	552.024	494.937	609.111	1.23068	0.29946	0.333873	0.906362
622	ALG3	394.86	348.121	441.6	1.26852	0.343151	0.332572	0.904884
623	ALG5	454.301	426.037	482.565	1.13268	0.179744	0.597379	1
624	ALG6	446.847	372.34	521.354	1.40021	0.485644	0.211083	0.730112
625	ALG8	1107.7	1110.62	1104.78	0.994737	-0.00761275	0.975864	1
626	ALG9	502.572	534.831	470.313	0.879367	-0.185463	0.59566	1
627	ALK	0.93338	1.39063	0.476134	0.342388	-1.5463	0.927748	1
628	ALKBH1	216.823	177.287	256.359	1.44601	0.532079	0.143369	0.602425
629	ALKBH2	297.453	240.489	354.417	1.47373	0.559476	0.16047	0.637286
630	ALKBH3	524.902	462.436	587.368	1.27016	0.345012	0.264795	0.817836
631	ALKBH3-AS1	12.7132	16.85	8.57635	0.508982	-0.974313	0.376076	0.952566
632	ALKBH4	288.938	246.659	331.216	1.34281	0.425257	0.276818	0.832926
633	ALKBH5	1500.79	1199.01	1802.58	1.50338	0.588213	0.0491668	0.325306
634	ALKBH6	222.08	199.713	244.447	1.22399	0.29159	0.421437	0.999303
635	ALKBH7	391.356	522.21	260.503	0.498847	-1.00333	0.00287831	0.0499636
636	ALKBH8	329.17	270.905	387.436	1.43015	0.516169	0.144213	0.604468
637	ALLC	0.238067	0	0.476134	Inf	Inf	0.976255	1
638	ALMS1	1156.53	1058.46	1254.61	1.18532	0.245274	0.391884	0.968256
639	ALMS1-IT1	46.7375	47.7274	45.7475	0.958516	-0.061126	0.931103	1
640	ALMS1P	0.656633	0.837132	0.476134	0.568768	-0.814089	1	1
641	ALOX12	31.4547	27.489	35.4204	1.28853	0.365725	0.60733	1
642	ALOX12B	0.690365	0.904596	0.476134	0.526349	-0.925908	1	1
643	ALOX12P2	9.59703	14.9059	4.28818	0.287683	-1.79745	0.160012	0.636774
644	ALOX15	1.80424	3.13236	0.476134	0.152005	-2.71781	0.555502	1
645	ALOX15B	0.476134	0	0.952267	Inf	Inf	0.813298	1
646	ALOX15P1	1.53245	3.06489	0	0	#NAME?	0.378539	0.954676
647	ALOX5	261.178	319.333	203.023	0.635774	-0.653414	0.501562	1
648	ALOX5AP	0.952267	0	1.90453	Inf	Inf	0.534619	1
649	ALOXE3	0.476134	0	0.952267	Inf	Inf	0.813298	1
650	ALPI	1.4284	0	2.8568	Inf	Inf	0.363192	0.93889
651	ALPK1	118.421	205.237	31.6053	0.153994	-2.69905	7.52e-09	7.66e-07
652	ALPK2	14.4922	5.00901	23.9753	4.78643	2.25895	0.0629587	0.378457
653	ALPK3	6.36619	3.68585	9.04654	2.4544	1.29537	0.549185	1
654	ALPL	5.28883	6.12978	4.44788	0.725618	-0.462718	0.80701	1
655	ALPP	0.476134	0	0.952267	Inf	Inf	0.813298	1
656	ALPPL2	0	0	0	NA	NA	NA	NA
657	ALS2	1168.4	1234.77	1102.02	0.892489	-0.164094	0.663657	1
658	ALS2CL	2.37912	1.74173	3.0165	1.7319	0.792358	0.811146	1
659	ALS2CR11	7.00278	8.92481	5.08074	0.569283	-0.812783	0.685002	1
660	ALS2CR12	26.544	30.6888	22.3991	0.729878	-0.454272	0.522754	1
661	ALX1	0.209283	0.418566	0	0	#NAME?	1	1
662	ALX3	41.0028	37.5208	44.4847	1.1856	0.24562	0.807663	1
663	ALX4	115.397	152.826	77.9679	0.510174	-0.970938	0.244753	0.787975
664	ALYREF	2650.84	2028.04	3273.63	1.61419	0.690808	0.0489692	0.324733
665	AMACR	31.2115	31.6072	30.8158	0.97496	-0.0365846	0.949607	1
666	AMBN	0.695313	1.39063	0	0	#NAME?	0.750794	1
667	AMBP	0.481082	0.48603	0.476134	0.979637	-0.0296803	1	1
668	AMBRA1	1105.82	944.568	1267.07	1.34143	0.42377	0.150704	0.617825
669	AMD1	3420.32	2882.2	3958.43	1.37341	0.457758	0.286758	0.846838
670	AMDHD1	0	0	0	NA	NA	NA	NA
671	AMDHD2	291.897	162.272	421.522	2.59762	1.37719	6.93e-05	0.00261157
672	AMELX	5.50248	10.3691	0.635836	0.0613202	-4.02749	0.0494914	0.326449
673	AMELY	0	0	0	NA	NA	NA	NA
674	AMER1	150.671	96.1034	205.238	2.1356	1.09464	0.00859529	0.107108
675	AMER2	0	0	0	NA	NA	NA	NA
676	AMER3	0	0	0	NA	NA	NA	NA
677	AMFR	2655.54	3745.41	1565.66	0.418021	-1.25835	3.51e-05	0.00149842
678	AMH	175.208	133.597	216.819	1.62294	0.698609	0.0739495	0.416997
679	AMHR2	197.409	127.6	267.218	2.09418	1.06639	0.255071	0.804562
680	AMICA1	2.27543	2.64632	1.90453	0.71969	-0.474552	1	1
681	AMIGO1	32.1469	32.3631	31.9307	0.98664	-0.0194046	0.951456	1
682	AMIGO2	483.503	599.012	367.993	0.614332	-0.702909	0.479702	1
683	AMIGO3	132.646	107.727	157.565	1.46264	0.548574	0.16509	0.646544
684	AMMECR1	1410.95	1390.13	1431.77	1.02995	0.0425751	0.943561	1
685	AMMECR1L	814.249	855.396	773.103	0.903796	-0.145932	0.622654	1
686	AMN	4.13533	2.71379	5.55687	2.04764	1.03397	0.585896	1
687	AMN1	191.595	290.893	92.2965	0.317286	-1.65614	0.00822535	0.103629
688	AMOT	0.7142	0	1.4284	Inf	Inf	0.662684	1
689	AMOTL1	5054.94	4664.24	5445.64	1.16753	0.223462	0.651808	1
690	AMOTL2	3.20344	1.32316	5.08372	3.8421	1.94189	0.466365	1
691	AMPD1	0.238067	0	0.476134	Inf	Inf	0.976255	1
692	AMPD2	724.144	624.914	823.375	1.31758	0.397892	0.187308	0.685531
693	AMPD3	421.458	458.445	384.472	0.838644	-0.25387	0.527969	1
694	AMPH	2.15589	3.19982	1.11197	0.34751	-1.52487	0.683759	1
695	AMT	30.8945	47.3364	14.4526	0.305317	-1.71162	0.0183515	0.176671
696	AMTN	0.238067	0	0.476134	Inf	Inf	0.976255	1
697	AMY1A	0	0	0	NA	NA	NA	NA
698	AMY1B	0	0	0	NA	NA	NA	NA
699	AMY1C	0	0	0	NA	NA	NA	NA
700	AMY2A	0	0	0	NA	NA	NA	NA
701	AMY2B	18.9855	23.196	14.775	0.636965	-0.650714	0.400412	0.976037
702	AMZ1	8.49133	6.81821	10.1645	1.49078	0.576069	0.663801	1
703	AMZ2	588.62	512.066	665.173	1.299	0.3774	0.203321	0.716408
704	AMZ2P1	108.385	139.742	77.0275	0.551214	-0.859317	0.0546732	0.34801
705	ANAPC1	2489.73	2291.63	2687.82	1.17289	0.230062	0.443001	1
706	ANAPC10	361.658	317.296	406.02	1.27963	0.355722	0.308992	0.876136
707	ANAPC11	1021.33	895.12	1147.55	1.28201	0.358405	0.282607	0.841044
708	ANAPC13	618.804	505.629	731.978	1.44766	0.533719	0.109678	0.519275
709	ANAPC15	106.907	62.592	151.222	2.416	1.27262	0.00406262	0.0640536
710	ANAPC16	1570.79	1793.34	1348.24	0.751802	-0.411575	0.173791	0.662237
711	ANAPC1P1	1.26369	1.2557	1.27167	1.01272	0.0182382	1	1
712	ANAPC2	493.721	413.888	573.554	1.38577	0.47069	0.150827	0.617972
713	ANAPC4	1012.63	674.922	1350.35	2.00074	1.00053	0.00140232	0.0293069
714	ANAPC5	3724.84	3120.14	4329.55	1.38761	0.472606	0.118739	0.543536
715	ANAPC7	2161.98	1994.64	2329.31	1.16778	0.223773	0.468791	1
716	ANG	0.627849	1.2557	0	0	#NAME?	0.769549	1
717	ANGEL1	341.709	358.439	324.979	0.90665	-0.141382	0.657995	1
718	ANGEL2	1009.31	1138.08	880.537	0.773706	-0.370142	0.257657	0.809154
719	ANGPT1	1424.9	2289.93	559.865	0.244489	-2.03216	0.000978889	0.0223295
720	ANGPT2	21.2331	13.7177	28.7485	2.09573	1.06746	0.206024	0.720849
721	ANGPT4	1.28943	2.57886	0	0	#NAME?	0.457822	1
722	ANGPTL1	7.82212	10.7202	4.92401	0.45932	-1.12243	0.430916	1
723	ANGPTL2	0.476134	0	0.952267	Inf	Inf	0.813298	1
724	ANGPTL3	5.01512	3.83456	6.19569	1.61575	0.692204	0.792925	1
725	ANGPTL4	43.519	17.336	69.702	4.02064	2.00743	0.0923502	0.473766
726	ANGPTL5	0.238067	0	0.476134	Inf	Inf	0.976255	1
727	ANGPTL6	43.9281	55.3015	32.5546	0.588675	-0.764456	0.257423	0.808962
728	ANGPTL7	17.0918	12.7456	21.4379	1.68199	0.750166	0.398754	0.974318
729	ANHX	0	0	0	NA	NA	NA	NA
730	ANK1	5227.2	3465.63	6988.76	2.01659	1.01192	0.000686883	0.016774
731	ANK2	4.25028	5.64375	2.8568	0.506188	-0.982254	0.715387	1
732	ANK3	172.181	307.052	37.31	0.12151	-3.04085	7.05e-12	1.1e-09
733	ANKAR	63.0538	93.0798	33.0278	0.354833	-1.49479	0.0076256	0.0981712
734	ANKDD1A	11.6226	14.3524	8.89278	0.619603	-0.690584	0.565387	1
735	ANKDD1B	3.90011	5.57629	2.22394	0.398821	-1.32619	0.531416	1
736	ANKEF1	177.869	154.671	201.068	1.29998	0.378484	0.318319	0.888545
737	ANKFN1	6.27865	10.6528	1.90453	0.178783	-2.48372	0.170135	0.656527
738	ANKFY1	852.446	768.41	936.482	1.21873	0.285375	0.354558	0.9292
739	ANKH	387.556	335.973	439.139	1.30707	0.386332	0.235451	0.772372
740	ANKHD1	113.119	103.152	123.085	1.19325	0.254895	0.525472	1
741	ANKHD1-EIF4EBP3	4.81367	7.7228	1.90453	0.246612	-2.01969	0.35469	0.929217
742	ANKIB1	1086.67	1492.69	680.653	0.455992	-1.13292	0.01466	0.152748
743	ANKK1	0.418566	0.837132	0	0	#NAME?	0.897042	1
744	ANKLE1	134.575	98.8585	170.291	1.72257	0.784566	0.0759444	0.424072
745	ANKLE2	1650.23	1521.8	1778.66	1.16878	0.225008	0.455202	1
746	ANKMY1	262.121	293.456	230.787	0.786446	-0.346581	0.328969	0.9017
747	ANKMY2	815.796	1023.37	608.218	0.594326	-0.750674	0.0140508	0.148598
748	ANKRA2	231.9	341.496	122.305	0.358145	-1.48139	6.35e-05	0.00243284
749	ANKRD1	3.31838	4.25312	2.38364	0.560445	-0.835355	0.699608	1
750	ANKRD10	773.717	854.677	692.756	0.810547	-0.303032	0.374023	0.949895
751	ANKRD11	2580.23	3017.54	2142.91	0.710151	-0.493802	0.0858634	0.453483
752	ANKRD12	962.1	984.01	940.19	0.955468	-0.0657205	0.889747	1
753	ANKRD13A	1288.22	1501.36	1075.09	0.716076	-0.481816	0.13365	0.581878
754	ANKRD13B	180.065	215.429	144.701	0.671688	-0.574137	0.14127	0.59881
755	ANKRD13C	752.082	709.855	794.31	1.11897	0.162177	0.592365	1
756	ANKRD13D	408.25	537.632	278.867	0.518696	-0.94704	0.00695947	0.0917539
757	ANKRD16	160.21	146.802	173.618	1.18267	0.242044	0.589144	1
758	ANKRD17	3546.17	3501.58	3590.76	1.02547	0.0362816	0.864055	1
759	ANKRD18A	9.76369	13.1779	6.34944	0.481823	-1.05342	0.638992	1
760	ANKRD18B	149.469	147.29	151.648	1.02959	0.0420666	0.892064	1
761	ANKRD18DP	62.2677	97.8451	26.6903	0.272781	-1.87419	0.000437836	0.0118205
762	ANKRD19P	12.0162	8.6274	15.4049	1.78558	0.836392	0.426673	1
763	ANKRD2	0.418566	0.837132	0	0	#NAME?	0.897042	1
764	ANKRD20A1	0	0	0	NA	NA	NA	NA
765	ANKRD20A11P	27.6828	12.327	43.0385	3.49139	1.8038	0.0152484	0.156219
766	ANKRD20A12P	163.624	146.656	180.591	1.23139	0.300291	0.663562	1
767	ANKRD20A19P	1.62869	2.78125	0.476134	0.171194	-2.5463	0.62842	1
768	ANKRD20A2	0	0	0	NA	NA	NA	NA
769	ANKRD20A3	0.685417	0.418566	0.952267	2.27507	1.18591	0.95287	1
770	ANKRD20A4	6.02383	6.96691	5.08074	0.729267	-0.455481	0.853037	1
771	ANKRD20A5P	52.2638	22.7774	81.7501	3.58909	1.84362	0.333291	0.905607
772	ANKRD20A8P	3.98553	3.68585	4.2852	1.16261	0.217366	0.871386	1
773	ANKRD20A9P	415.802	308.257	523.347	1.69776	0.763635	0.0295788	0.241324
774	ANKRD22	0	0	0	NA	NA	NA	NA
775	ANKRD23	116.322	120.031	112.614	0.938207	-0.0920218	0.842876	1
776	ANKRD24	15.1935	16.0941	14.2929	0.888084	-0.171232	0.893224	1
777	ANKRD26	884.906	847.8	922.012	1.08753	0.121061	0.683615	1
778	ANKRD26P1	1.77051	3.06489	0.476134	0.155351	-2.6864	0.560324	1
779	ANKRD26P3	0.719149	0.48603	0.952267	1.95927	0.97032	0.953133	1
780	ANKRD27	1773.25	2227.57	1318.93	0.592095	-0.7561	0.0094929	0.114673
781	ANKRD28	1581.53	2239.15	923.905	0.412614	-1.27713	1.63e-05	0.000803349
782	ANKRD29	0.481082	0.48603	0.476134	0.979637	-0.0296803	1	1
783	ANKRD30A	0	0	0	NA	NA	NA	NA
784	ANKRD30B	0.719149	0.48603	0.952267	1.95927	0.97032	0.953133	1
785	ANKRD30BL	2.28533	3.61839	0.952267	0.263175	-1.92591	0.618899	1
786	ANKRD30BP2	2.16029	4.32059	0	0	#NAME?	0.223219	0.752156
787	ANKRD30BP3	0	0	0	NA	NA	NA	NA
788	ANKRD31	9.7688	11.7598	7.77784	0.661395	-0.596416	0.766406	1
789	ANKRD32	418.528	418.503	418.553	1.00012	0.000172006	0.996474	1
790	ANKRD33	5.82599	5.77868	5.87331	1.01638	0.0234328	0.967142	1
791	ANKRD33B	385.899	297.874	473.923	1.59102	0.669952	0.0902083	0.467916
792	ANKRD34A	25.2297	26.8006	23.6589	0.882775	-0.179882	0.922031	1
793	ANKRD34B	0.243015	0.48603	0	0	#NAME?	1	1
794	ANKRD34C	0.481082	0.48603	0.476134	0.979637	-0.0296803	1	1
795	ANKRD35	2.10732	1.67426	2.54037	1.51731	0.601512	0.909096	1
796	ANKRD36	447.726	553.758	341.694	0.617046	-0.69655	0.192937	0.695206
797	ANKRD36B	262.967	294.674	231.26	0.784799	-0.349605	0.45993	1
798	ANKRD36BP1	196.43	201.17	191.69	0.952877	-0.069638	0.981612	1
799	ANKRD36BP2	13.5524	13.4478	13.6571	1.01556	0.022281	1	1
800	ANKRD37	13.0896	16.6476	9.5316	0.57255	-0.804526	0.414305	0.993501
801	ANKRD39	141.369	108.472	174.266	1.60655	0.68397	0.125249	0.559819
802	ANKRD40	935.916	868.585	1003.25	1.15504	0.20794	0.496631	1
803	ANKRD42	109.127	94.3617	123.893	1.31296	0.392821	0.37104	0.947716
804	ANKRD44	106.174	88.2043	124.144	1.40746	0.493092	0.592124	1
805	ANKRD44-IT1	2.78339	0.48603	5.08074	10.4535	3.38592	0.233627	0.768853
806	ANKRD45	13.5492	8.35754	18.7408	2.24238	1.16503	0.26418	0.817337
807	ANKRD46	410.478	323.589	497.367	1.53703	0.620146	0.0771166	0.427518
808	ANKRD49	429.395	459.008	399.782	0.870971	-0.199303	0.581833	1
809	ANKRD50	859.299	1103.58	615.017	0.557291	-0.843496	0.0298862	0.243002
810	ANKRD52	653.44	739.92	566.959	0.766243	-0.384126	0.545945	1
811	ANKRD53	5.35135	5.77868	4.92401	0.8521	-0.230905	0.941979	1
812	ANKRD54	303.715	275.131	332.299	1.20778	0.272362	0.427796	1
813	ANKRD55	139.982	263.296	16.6676	0.063304	-3.98156	1.14e-06	7.59e-05
814	ANKRD6	34.6488	47.5403	21.7573	0.457661	-1.12765	0.438669	1
815	ANKRD61	91.2379	99.0899	83.3858	0.841517	-0.248935	0.742781	1
816	ANKRD62	0.238067	0	0.476134	Inf	Inf	0.976255	1
817	ANKRD62P1-PARP4P3	22.6222	33.3351	11.9093	0.357259	-1.48496	0.0858757	0.453483
818	ANKRD63	37.5216	64.4026	10.6406	0.16522	-2.59754	0.000200539	0.00622269
819	ANKRD65	1.32316	2.64632	0	0	#NAME?	0.450728	1
820	ANKRD66	0	0	0	NA	NA	NA	NA
821	ANKRD7	0	0	0	NA	NA	NA	NA
822	ANKRD9	240.722	290.378	191.066	0.657991	-0.603859	0.100953	0.497357
823	ANKS1A	536.503	562.852	510.154	0.906374	-0.141822	0.67906	1
824	ANKS1B	2.30916	2.71379	1.90453	0.701799	-0.51087	1	1
825	ANKS3	203.934	205.356	202.511	0.98615	-0.0201216	0.999254	1
826	ANKS4B	0.719149	0.48603	0.952267	1.95927	0.97032	0.953133	1
827	ANKS6	1363.48	1486.18	1240.77	0.834872	-0.260372	0.365337	0.941542
828	ANKUB1	0.238067	0	0.476134	Inf	Inf	0.976255	1
829	ANKZF1	1070.39	1402.53	738.25	0.526369	-0.925853	0.00308153	0.0522259
830	ANLN	2858.97	2542.26	3175.67	1.24915	0.32095	0.304735	0.871242
831	ANO1	16.9845	2.84872	31.1203	10.9243	3.44947	0.0177797	0.172968
832	ANO1-AS2	0.238067	0	0.476134	Inf	Inf	0.976255	1
833	ANO10	544.705	526.197	563.212	1.07034	0.0980754	0.778421	1
834	ANO2	0.243015	0.48603	0	0	#NAME?	1	1
835	ANO3	53.2536	61.094	45.4132	0.743334	-0.427918	0.554576	1
836	ANO4	0.452298	0.904596	0	0	#NAME?	0.88892	1
837	ANO5	385.025	395.843	374.207	0.945342	-0.0810916	0.841107	1
838	ANO6	1215.27	1524.83	905.708	0.593973	-0.751531	0.0132009	0.143277
839	ANO7	33.4734	37.3996	29.5471	0.790036	-0.34001	0.559931	1
840	ANO8	214.185	237.467	190.904	0.803917	-0.314882	0.476143	1
841	ANO9	46.3622	72.2328	20.4916	0.283688	-1.81762	0.00265939	0.0473884
842	ANP32A	2043.31	1443.41	2643.21	1.83122	0.872807	0.00425866	0.0658892
843	ANP32A-IT1	28.2481	27.1118	29.3844	1.08382	0.11613	0.967801	1
844	ANP32AP1	25.4767	12.6643	38.2891	3.02337	1.59616	0.0483844	0.323014
845	ANP32B	1458.17	1221.47	1694.87	1.38757	0.472564	0.132075	0.577594
846	ANP32C	94.4245	55.0991	133.75	2.42744	1.27944	0.00598964	0.0828297
847	ANP32D	0.48603	0.972061	0	0	#NAME?	0.881149	1
848	ANP32E	2360.63	1968.9	2752.36	1.39792	0.483284	0.311381	0.879314
849	ANPEP	280.484	533.168	27.7992	0.0521397	-4.26147	4.74e-05	0.00190787
850	ANTXR1	38.5208	33.3613	43.6803	1.30931	0.388808	0.563607	1
851	ANTXR2	3601.28	6109.98	1092.59	0.178821	-2.48341	4.91e-13	9.59e-11
852	ANTXRL	0.44735	0.418566	0.476134	1.13754	0.185911	1	1
853	ANTXRLP1	0.724097	0.972061	0.476134	0.489819	-1.02968	1	1
854	ANXA1	2168.31	3767.32	569.306	0.151117	-2.72626	1.12e-18	4.93e-16
855	ANXA10	0.476134	0	0.952267	Inf	Inf	0.813298	1
856	ANXA11	1848.9	2003.55	1694.24	0.845617	-0.241925	0.492131	1
857	ANXA13	0.243015	0.48603	0	0	#NAME?	1	1
858	ANXA2	836.096	773.724	898.469	1.16123	0.21565	0.640042	1
859	ANXA2P1	16.9439	12.1246	21.7633	1.79496	0.843954	0.421764	0.999435
860	ANXA2P2	1397.24	1333.66	1460.82	1.09534	0.131385	0.809091	1
861	ANXA2P3	3.9994	3.55092	4.44788	1.2526	0.324925	0.956641	1
862	ANXA2R	51.4687	41.6252	61.3121	1.47296	0.558714	0.339029	0.911734
863	ANXA3	535.559	1054.92	16.2004	0.0153571	-6.02495	4.01e-44	2.87e-40
864	ANXA4	106.703	152.096	61.3091	0.403094	-1.31081	0.0230463	0.204994
865	ANXA5	1717.7	1446.37	1989.03	1.37519	0.459634	0.109767	0.519467
866	ANXA6	718.839	394.378	1043.3	2.64543	1.4035	1.56e-05	0.000777681
867	ANXA7	2347.48	2318.42	2376.55	1.02507	0.035728	0.910664	1
868	ANXA8	0.209283	0.418566	0	0	#NAME?	1	1
869	ANXA8L1	0.418566	0.837132	0	0	#NAME?	0.897042	1
870	ANXA9	45.6559	42.2462	49.0656	1.16142	0.21589	0.635152	1
871	AOAH	0.695313	1.39063	0	0	#NAME?	0.750794	1
872	AOAH-IT1	0.238067	0	0.476134	Inf	Inf	0.976255	1
873	AOC1	0.656633	0.837132	0.476134	0.568768	-0.814089	1	1
874	AOC2	21.5144	12.5294	30.4993	2.43422	1.28346	0.132418	0.578857
875	AOC3	9.0121	6.75074	11.2735	1.66996	0.739812	0.525698	1
876	AOC4P	0.238067	0	0.476134	Inf	Inf	0.976255	1
877	AOX1	1.99428	0.972061	3.0165	3.10321	1.63376	0.609167	1
878	AOX2P	0.238067	0	0.476134	Inf	Inf	0.976255	1
879	AP1AR	419.515	409.819	429.211	1.04732	0.0667011	0.873633	1
880	AP1B1	1860.48	1629.21	2091.76	1.28391	0.360543	0.212202	0.732279
881	AP1B1P1	0	0	0	NA	NA	NA	NA
882	AP1G1	1941.17	1681.81	2200.52	1.30842	0.387826	0.174512	0.663732
883	AP1G2	235.142	249.035	221.249	0.888425	-0.170677	0.658809	1
884	AP1M1	825.362	857.692	793.032	0.924611	-0.113081	0.765021	1
885	AP1M2	2.25958	2.29522	2.22394	0.968943	-0.0455166	1	1
886	AP1S1	473.103	508.237	437.968	0.86174	-0.214676	0.434746	1
887	AP1S2	497.594	897.35	97.8385	0.109031	-3.1972	0.000486857	0.0127748
888	AP1S3	51.5548	18.7804	84.3292	4.49029	2.16681	0.000151482	0.00498523
889	AP2A1	2575.1	2274.5	2875.69	1.26431	0.338355	0.233143	0.767855
890	AP2A2	904.083	812.508	995.659	1.22541	0.293269	0.317249	0.887276
891	AP2B1	4579.12	4760.5	4397.74	0.923798	-0.114351	0.674127	1
892	AP2M1	3003.49	2677.72	3329.26	1.24332	0.314196	0.249705	0.796933
893	AP2S1	1216.22	1192.54	1239.9	1.03971	0.0561848	0.849354	1
894	AP3B1	1064.77	1140.16	989.392	0.867769	-0.204617	0.515176	1
895	AP3B2	31.6991	14.3386	49.0596	3.4215	1.77463	0.150009	0.616504
896	AP3D1	2665.84	2455.78	2875.9	1.17108	0.227836	0.426411	1
897	AP3M1	2047.79	1994.03	2101.55	1.05392	0.0757672	0.762042	1
898	AP3M2	700.103	656.818	743.387	1.1318	0.17862	0.591963	1
899	AP3S1	459.042	443.752	474.332	1.06891	0.0961437	0.831693	1
900	AP3S2	77.0755	63.6054	90.5457	1.42355	0.509497	0.326732	0.89869
901	AP4B1	319.099	289.377	348.821	1.20542	0.269537	0.465161	1
902	AP4B1-AS1	16.1116	16.4989	15.7243	0.953051	-0.069374	0.975103	1
903	AP4E1	595.276	533.134	657.419	1.23312	0.302316	0.350394	0.924716
904	AP4M1	252.866	276.32	229.412	0.830239	-0.268402	0.436271	1
905	AP4S1	137.431	136.999	137.863	1.00631	0.00907638	0.947918	1
906	AP5B1	1031.08	1129.84	932.315	0.825177	-0.277224	0.3801	0.95585
907	AP5M1	633.66	525.057	742.263	1.41368	0.499457	0.118713	0.543536
908	AP5S1	225.37	156.117	294.624	1.88721	0.916254	0.0105081	0.123063
909	AP5Z1	928.066	683.268	1172.86	1.71655	0.779512	0.00848557	0.106144
910	APAF1	678.165	902.887	453.444	0.502216	-0.993621	0.00224999	0.042146
911	APBA1	2.06615	2.22776	1.90453	0.85491	-0.226155	1	1
912	APBA2	1076.3	1113.84	1038.75	0.93258	-0.100701	0.778716	1
913	APBA3	278.742	305.43	252.053	0.82524	-0.277114	0.478386	1
914	APBB1	44.4516	30.3239	58.5793	1.93178	0.949934	0.429206	1
915	APBB1IP	0.476134	0	0.952267	Inf	Inf	0.813298	1
916	APBB2	25.4261	30.5263	20.3259	0.66585	-0.586732	0.548512	1
917	APBB3	197.132	200.038	194.225	0.970938	-0.0425496	1	1
918	APC	1315.61	954.305	1676.92	1.75722	0.813291	0.0151802	0.156087
919	APC2	232.743	205.803	259.683	1.2618	0.335487	0.34306	0.916275
920	APCDD1	0.238067	0	0.476134	Inf	Inf	0.976255	1
921	APCDD1L	2.20505	1.39063	3.01948	2.17131	1.11856	0.808895	1
922	APCDD1L-AS1	1.29247	0.837132	1.74781	2.08785	1.06202	0.93672	1
923	APCS	0	0	0	NA	NA	NA	NA
924	APEH	1937.74	1958.53	1916.94	0.978765	-0.0309658	0.884507	1
925	APELA	0	0	0	NA	NA	NA	NA
926	APEX1	1091.39	1023.74	1159.03	1.13215	0.179066	0.676046	1
927	APEX2	373.552	242.243	504.86	2.0841	1.05943	0.0045707	0.068881
928	APH1A	1918.85	2013.35	1824.35	0.906126	-0.142217	0.606088	1
929	APH1B	248.316	302.702	193.929	0.640659	-0.642371	0.0855923	0.452715
930	API5	2853.8	2304.03	3403.56	1.47722	0.562884	0.0685086	0.398552
931	APIP	729.519	743.899	715.139	0.961338	-0.0568838	0.837481	1
932	APITD1	70.4976	62.5245	78.4708	1.25504	0.327733	0.513532	1
933	APITD1-CORT	1.70111	3.40221	0	0	#NAME?	0.420669	0.998981
934	APLF	84.4944	146.276	22.7126	0.155272	-2.68713	1.81e-07	1.41e-05
935	APLN	4.76729	0	9.53457	Inf	Inf	0.0420128	0.29723
936	APLNR	46.8561	30.3239	63.3882	2.09037	1.06376	0.0891808	0.464982
937	APLP1	31.8342	41.5977	22.0708	0.530577	-0.914365	0.248423	0.794314
938	APLP2	3780.34	3465.38	4095.31	1.18178	0.24096	0.443744	1
939	APMAP	1210.26	1280.62	1139.89	0.890111	-0.167943	0.568054	1
940	APOA1	0.685417	0.418566	0.952267	2.27507	1.18591	0.95287	1
941	APOA1BP	761.335	697.171	825.498	1.18407	0.243753	0.430748	1
942	APOA2	1.03707	0.48603	1.5881	3.2675	1.70819	0.810149	1
943	APOA4	0	0	0	NA	NA	NA	NA
944	APOA5	0.317918	0	0.635836	Inf	Inf	0.976265	1
945	APOB	0.962164	0.972061	0.952267	0.979637	-0.0296803	1	1
946	APOBEC1	0.243015	0.48603	0	0	#NAME?	1	1
947	APOBEC2	30.5971	40.3833	20.811	0.515337	-0.956412	0.149332	0.614895
948	APOBEC3A	0	0	0	NA	NA	NA	NA
949	APOBEC3A_B	0	0	0	NA	NA	NA	NA
950	APOBEC3B	252.801	405.057	100.545	0.248223	-2.01029	9.52e-08	8.05e-06
951	APOBEC3B-AS1	0	0	0	NA	NA	NA	NA
952	APOBEC3C	347.722	405.558	289.887	0.714785	-0.484418	0.14615	0.608676
953	APOBEC3D	110.133	161.021	59.2449	0.367933	-1.44249	0.0276897	0.231808
954	APOBEC3F	35.0548	42.6386	27.4709	0.644273	-0.634255	0.52983	1
955	APOBEC3G	97.3931	141.592	53.194	0.375685	-1.4124	0.0687016	0.3993
956	APOBEC3H	1.67426	3.34853	0	0	#NAME?	0.395532	0.972112
957	APOBEC4	1.2513	1.39063	1.11197	0.799618	-0.322617	1	1
958	APOBR	111.807	207.573	16.0407	0.0772777	-3.6938	3.93e-13	7.81e-11
959	APOC1	2103.53	2321.8	1885.25	0.811978	-0.300488	0.414432	0.993501
960	APOC1P1	18.2854	16.7151	19.8558	1.18789	0.248407	0.85001	1
961	APOC2	0	0	0	NA	NA	NA	NA
962	APOC3	0.238067	0	0.476134	Inf	Inf	0.976255	1
963	APOC4	0	0	0	NA	NA	NA	NA
964	APOC4-APOC2	1.21757	1.32316	1.11197	0.840388	-0.250872	1	1
965	APOD	0.452298	0.904596	0	0	#NAME?	0.88892	1
966	APOE	8878.71	7797.9	9959.52	1.27721	0.35299	0.233139	0.767855
967	APOF	4.89905	4.87408	4.92401	1.01024	0.0147038	1	1
968	APOH	0	0	0	NA	NA	NA	NA
969	APOL1	390.415	301.841	478.989	1.58689	0.666206	0.0405282	0.291288
970	APOL2	281.332	155.485	407.178	2.61877	1.38889	0.00816602	0.103167
971	APOL3	11.8771	9.62702	14.1273	1.46746	0.553323	0.773726	1
972	APOL4	477.923	465.705	490.142	1.05247	0.0737836	0.770095	1
973	APOL5	0	0	0	NA	NA	NA	NA
974	APOL6	418.622	605.612	231.632	0.382476	-1.38656	0.347496	0.921506
975	APOLD1	62.5756	68.1421	57.0091	0.83662	-0.257356	0.716112	1
976	APOM	58.1329	47.8087	68.4571	1.4319	0.517927	0.333313	0.905607
977	APOO	155.138	151.906	158.37	1.04255	0.060118	0.955253	1
978	APOOL	417.979	397.591	438.367	1.10256	0.140853	0.64667	1
979	APOOP5	4.13187	2.22776	6.03598	2.70944	1.438	0.506521	1
980	APOPT1	257.03	217.968	296.092	1.35842	0.441928	0.24216	0.783984
981	APP	13.5893	23.2097	3.96877	0.170996	-2.54797	0.188243	0.687049
982	APPBP2	782.751	923.692	641.81	0.694831	-0.525266	0.104861	0.507649
983	APPL1	926.508	573.158	1279.86	2.233	1.15898	0.000258119	0.0076828
984	APPL2	258.196	283.695	232.697	0.820238	-0.285886	0.400106	0.975748
985	APRT	2818.78	2249.54	3388.03	1.5061	0.590815	0.050304	0.32959
986	APTR	172.883	153.714	192.051	1.24941	0.321245	0.44673	1
987	APTX	526.446	407.355	645.537	1.5847	0.664213	0.0486179	0.323467
988	AQP1	107.91	34.1048	181.715	5.32814	2.41363	2.53e-07	1.93e-05
989	AQP10	100.695	20.7919	180.597	8.68594	3.11868	2.04e-10	2.63e-08
990	AQP11	31.9452	38.318	25.5723	0.667371	-0.583439	0.446817	1
991	AQP12A	0	0	0	NA	NA	NA	NA
992	AQP12B	0	0	0	NA	NA	NA	NA
993	AQP2	0.7142	0	1.4284	Inf	Inf	0.662684	1
994	AQP3	986.777	926.282	1047.27	1.13062	0.177113	0.599509	1
995	AQP4	0.243015	0.48603	0	0	#NAME?	1	1
996	AQP4-AS1	0.719149	0.48603	0.952267	1.95927	0.97032	0.953133	1
997	AQP5	0.243015	0.48603	0	0	#NAME?	1	1
998	AQP6	4.44639	0	8.89278	Inf	Inf	0.0238689	0.209754
999	AQP7	10.6246	5.21141	16.0378	3.07744	1.62173	0.13621	0.587467
1000	AQP7P1	3.85858	2.16029	5.55687	2.57228	1.36305	0.514707	1
1001	AQP7P3	0	0	0	NA	NA	NA	NA
1002	AQP8	0.476134	0	0.952267	Inf	Inf	0.813298	1
1003	AQP9	7.20553	13.2991	1.11197	0.0836125	-3.58014	0.0345996	0.263856
1004	AQPEP	2.77631	5.07648	0.476134	0.0937921	-3.41439	0.309089	0.876297
1005	AQR	2012.76	1781.44	2244.08	1.25969	0.333074	0.281566	0.83923
1006	AR	26.0497	49.8754	2.22394	0.0445899	-4.48714	0.000851713	0.0199165
1007	ARAF	723.446	791.2	655.692	0.828732	-0.271023	0.37957	0.955584
1008	ARAP1	1308.83	1450.61	1167.06	0.804527	-0.313787	0.302071	0.867729
1009	ARAP2	14.5938	20.4546	8.73308	0.426949	-1.22786	0.267018	0.82033
1010	ARAP3	249.959	492.614	7.30468	0.0148284	-6.07549	1.84e-33	3.3e-30
1011	ARC	9.69043	11.7598	7.62111	0.648067	-0.625784	0.706231	1
1012	ARCN1	3042.98	2997.57	3088.38	1.0303	0.0430587	0.863247	1
1013	AREG	14.7463	26.9493	2.54335	0.0943753	-3.40545	0.00171859	0.0340392
1014	AREL1	963.553	991.094	936.012	0.944423	-0.0824945	0.775233	1
1015	ARF1	6457.96	6051.11	6864.81	1.13447	0.182019	0.56348	1
1016	ARF3	1651.89	1557.95	1745.82	1.12059	0.164259	0.511724	1
1017	ARF4	1680.97	1540.85	1821.09	1.18188	0.241081	0.395153	0.972112
1018	ARF5	1202.54	1125.53	1279.55	1.13684	0.185031	0.591779	1
1019	ARF6	1804.47	1965.57	1643.38	0.836085	-0.258279	0.430992	1
1020	ARFGAP1	1665.22	1509.32	1821.11	1.20658	0.27092	0.351645	0.925971
1021	ARFGAP2	2883.54	2925.74	2841.35	0.971155	-0.0422262	0.929852	1
1022	ARFGAP3	606.261	759.572	452.95	0.596322	-0.745836	0.0232634	0.206157
1023	ARFGEF1	2091.63	2675.27	1507.99	0.563678	-0.827057	0.00762894	0.0981712
1024	ARFGEF2	1732.71	1434.26	2031.16	1.41617	0.501997	0.0796881	0.43675
1025	ARFIP1	549.227	491.236	607.218	1.2361	0.305799	0.323292	0.894713
1026	ARFIP2	833.245	657.238	1009.25	1.53559	0.618797	0.0484914	0.323026
1027	ARFRP1	889.808	882.379	897.238	1.01684	0.0240918	0.880279	1
1028	ARG1	11.7078	16.1079	7.30766	0.453669	-1.14029	0.513775	1
1029	ARG2	503.915	596.178	411.653	0.690487	-0.534313	0.195746	0.700631
1030	ARGFX	0.481082	0.48603	0.476134	0.979637	-0.0296803	1	1
1031	ARGFXP2	12.7208	11.6248	13.8168	1.18856	0.249214	0.822699	1
1032	ARGLU1	1235.02	1356.85	1113.19	0.82042	-0.285566	0.313955	0.882753
1033	ARHGAP1	398.976	427.593	370.359	0.866149	-0.207313	0.595218	1
1034	ARHGAP10	53.6228	90.4183	16.8274	0.186106	-2.42581	0.00466532	0.0696715
1035	ARHGAP11A	2034.74	1547.12	2522.36	1.63036	0.705187	0.0231566	0.205549
1036	ARHGAP11B	106.765	102.33	111.2	1.08668	0.119933	0.952477	1
1037	ARHGAP12	542.669	508.253	577.086	1.13543	0.18324	0.636789	1
1038	ARHGAP15	75.1428	133.914	16.372	0.122258	-3.032	0.278441	0.834559
1039	ARHGAP17	246.745	177.572	315.918	1.77909	0.831142	0.0225105	0.2019
1040	ARHGAP18	1286.44	1833.2	739.687	0.403495	-1.30938	2.6e-05	0.00118559
1041	ARHGAP19	861.826	937.502	786.151	0.838559	-0.254016	0.368852	0.943872
1042	ARHGAP19-SLIT1	0	0	0	NA	NA	NA	NA
1043	ARHGAP20	21.5291	42.5821	0.476134	0.0111816	-6.48274	0.0894829	0.465764
1044	ARHGAP21	1102.57	1400.3	804.841	0.574764	-0.798959	0.0099252	0.11843
1045	ARHGAP22	338.62	413.676	263.564	0.637126	-0.650348	0.504077	1
1046	ARHGAP23	28.9815	20.171	37.7921	1.87359	0.905804	0.186963	0.685102
1047	ARHGAP24	100.472	124.065	76.8797	0.619674	-0.690418	0.124631	0.558556
1048	ARHGAP25	101.703	172.927	30.4785	0.176251	-2.5043	8.42e-07	5.78e-05
1049	ARHGAP26	28.6308	48.0524	9.20922	0.191649	-2.38346	0.002742	0.048379
1050	ARHGAP26-AS1	0	0	0	NA	NA	NA	NA
1051	ARHGAP27	92.4124	112.251	72.5737	0.646529	-0.629213	0.216603	0.740555
1052	ARHGAP28	32.7029	18.5642	46.8416	2.52323	1.33527	0.127147	0.565005
1053	ARHGAP29	3.38245	2.16029	4.60461	2.13147	1.09185	0.647417	1
1054	ARHGAP30	32.4746	33.4976	31.4516	0.93892	-0.0909258	0.861827	1
1055	ARHGAP31	2.333	1.80919	2.8568	1.57905	0.659055	0.811584	1
1056	ARHGAP32	11.728	8.84357	14.6123	1.65231	0.724486	0.53598	1
1057	ARHGAP33	69.385	80.158	58.612	0.731206	-0.451649	0.378245	0.954676
1058	ARHGAP35	1521.93	1807.68	1236.19	0.683858	-0.548232	0.0711848	0.407677
1059	ARHGAP36	0.972061	1.94412	0	0	#NAME?	0.618614	1
1060	ARHGAP39	270.631	298.4	242.862	0.81388	-0.297112	0.433535	1
1061	ARHGAP4	16.2531	26.9493	5.55687	0.206198	-2.2779	0.0273326	0.229714
1062	ARHGAP40	2.22776	4.45552	0	0	#NAME?	0.215966	0.739974
1063	ARHGAP42	133.647	201.525	65.7689	0.326355	-1.61548	0.00318802	0.0536221
1064	ARHGAP44	15.219	10.5853	19.8528	1.87551	0.907279	0.357914	0.933303
1065	ARHGAP5	2397.64	2529.19	2266.08	0.895971	-0.158476	0.731654	1
1066	ARHGAP5-AS1	15.7394	10.9901	20.4886	1.86428	0.89862	0.331778	0.904256
1067	ARHGAP6	785.567	1456.11	115.024	0.078994	-3.66211	2.04e-11	2.9e-09
1068	ARHGAP8	0.974551	0.837132	1.11197	1.32831	0.409591	1	1
1069	ARHGAP9	104.82	173.129	36.5115	0.210892	-2.24542	7.15e-06	0.000390724
1070	ARHGDIA	1175.25	988.345	1362.15	1.37821	0.462799	0.119781	0.546519
1071	ARHGDIB	608.12	1008.43	207.805	0.206067	-2.27881	5.07e-12	8.38e-10
1072	ARHGDIG	56.0242	53.7498	58.2986	1.08463	0.1172	0.914036	1
1073	ARHGEF1	1005.67	1120.83	890.499	0.794496	-0.331889	0.262903	0.815971
1074	ARHGEF10	470.875	504.459	437.291	0.866851	-0.206145	0.48413	1
1075	ARHGEF10L	1.13771	1.32316	0.952267	0.71969	-0.474552	1	1
1076	ARHGEF11	770.298	844.965	695.631	0.823266	-0.280569	0.415186	0.993608
1077	ARHGEF12	5465.48	5714	5216.96	0.913013	-0.131292	0.696643	1
1078	ARHGEF15	0.238067	0	0.476134	Inf	Inf	0.976255	1
1079	ARHGEF16	264.179	251.264	277.093	1.10279	0.141163	0.726523	1
1080	ARHGEF17	48.0756	64.0639	32.0874	0.500866	-0.997503	0.0889499	0.464415
1081	ARHGEF18	781.087	705.833	856.34	1.21323	0.278856	0.331495	0.904256
1082	ARHGEF19	144.329	144.909	143.749	0.991994	-0.011597	0.977046	1
1083	ARHGEF2	2770.1	4580.26	959.931	0.20958	-2.25443	6.18e-13	1.19e-10
1084	ARHGEF25	263.128	293.077	233.179	0.795625	-0.329839	0.34099	0.91333
1085	ARHGEF26	3.89077	3.96949	3.81204	0.960337	-0.058388	1	1
1086	ARHGEF26-AS1	0.238067	0	0.476134	Inf	Inf	0.976255	1
1087	ARHGEF28	1.31821	2.16029	0.476134	0.220402	-2.18179	0.730086	1
1088	ARHGEF3	149.312	196.03	102.594	0.523357	-0.934133	0.0777429	0.429927
1089	ARHGEF3-AS1	1.10398	1.2557	0.952267	0.758357	-0.399051	1	1
1090	ARHGEF33	4.05144	5.56251	2.54037	0.456695	-1.1307	0.670489	1
1091	ARHGEF34P	0	0	0	NA	NA	NA	NA
1092	ARHGEF35	0.476134	0	0.952267	Inf	Inf	0.813298	1
1093	ARHGEF37	1.90793	2.22776	1.5881	0.712871	-0.488288	0.981396	1
1094	ARHGEF38	4.41053	5.00901	3.81204	0.761037	-0.393962	0.906318	1
1095	ARHGEF38-IT1	0.243015	0.48603	0	0	#NAME?	1	1
1096	ARHGEF39	233.996	227.514	240.478	1.05698	0.0799531	0.837585	1
1097	ARHGEF4	5.76955	2.64632	8.89278	3.36043	1.74865	0.290356	0.851789
1098	ARHGEF40	123.569	133.436	113.702	0.852109	-0.23089	0.682909	1
1099	ARHGEF5	0.48603	0.972061	0	0	#NAME?	0.881149	1
1100	ARHGEF6	568.79	1081.52	56.0598	0.0518342	-4.26995	9.19e-10	1.09e-07
1101	ARHGEF7	803.303	888.848	717.758	0.807515	-0.308439	0.318911	0.889589
1102	ARHGEF7-AS1	0	0	0	NA	NA	NA	NA
1103	ARHGEF9	156.526	196.949	116.103	0.589509	-0.762413	0.141359	0.59881
1104	ARHGEF9-IT1	0.44735	0.418566	0.476134	1.13754	0.185911	1	1
1105	ARID1A	1478.56	1517.44	1439.69	0.948762	-0.0758821	0.854052	1
1106	ARID1B	1087.92	1004.36	1171.49	1.1664	0.222065	0.426911	1
1107	ARID2	1308.66	1321.87	1295.44	0.980006	-0.0291368	0.962691	1
1108	ARID3A	2049.3	1968.83	2129.78	1.08175	0.113366	0.65833	1
1109	ARID3B	399.706	391.264	408.149	1.04315	0.0609535	0.84912	1
1110	ARID3C	2.20146	3.76709	0.635836	0.168787	-2.56672	0.486454	1
1111	ARID4A	454.81	630.56	279.06	0.442559	-1.17606	0.00051244	0.0132679
1112	ARID4B	1409.29	1605.76	1212.81	0.755289	-0.4049	0.194843	0.698589
1113	ARID5A	123.477	129.262	117.691	0.910484	-0.135294	0.811304	1
1114	ARID5B	144.698	237.631	51.7656	0.21784	-2.19866	0.0529635	0.34057
1115	ARIH1	1365.8	1354.19	1377.42	1.01716	0.0245455	0.992996	1
1116	ARIH2	1803.02	1735.66	1870.38	1.07762	0.107853	0.757787	1
1117	ARIH2OS	41.695	42.7322	40.6578	0.951456	-0.0717904	0.964855	1
1118	ARL1	945.138	900.673	989.603	1.09874	0.135847	0.713862	1
1119	ARL10	2.36023	3.13236	1.5881	0.507	-0.979943	0.809524	1
1120	ARL11	35.4939	48.9171	22.0708	0.451187	-1.1482	0.357396	0.932885
1121	ARL13A	2.62003	4.60423	0.635836	0.138098	-2.85623	0.448267	1
1122	ARL13B	357.494	380.131	334.857	0.880897	-0.182954	0.570337	1
1123	ARL14	0.238067	0	0.476134	Inf	Inf	0.976255	1
1124	ARL14EP	419.721	360.854	478.588	1.32626	0.407367	0.234242	0.769586
1125	ARL14EPL	0	0	0	NA	NA	NA	NA
1126	ARL15	384.141	380.677	387.604	1.0182	0.0260179	0.951449	1
1127	ARL16	232.665	202.116	263.215	1.30229	0.381055	0.317776	0.887692
1128	ARL17A	62.8911	64.4701	61.3121	0.951016	-0.0724577	0.870333	1
1129	ARL17B	0	0	0	NA	NA	NA	NA
1130	ARL2	622.056	619.336	624.776	1.00878	0.0126178	0.980053	1
1131	ARL2-SNX15	0.209283	0.418566	0	0	#NAME?	1	1
1132	ARL2BP	789.212	770.192	808.233	1.04939	0.0695532	0.752261	1
1133	ARL3	102.828	114.169	91.4861	0.80132	-0.319549	0.476426	1
1134	ARL4A	3921.21	4106.31	3736.12	0.909849	-0.136301	0.642096	1
1135	ARL4C	144.065	12.8268	275.303	21.4631	4.42379	0.0159626	0.160363
1136	ARL4D	26.1548	23.3984	28.9112	1.23561	0.305222	0.760568	1
1137	ARL5A	1974.9	2001.49	1948.31	0.973429	-0.0388528	0.907479	1
1138	ARL5B	880.782	922.115	839.448	0.91035	-0.135506	0.720231	1
1139	ARL5C	0	0	0	NA	NA	NA	NA
1140	ARL6	35.8686	23.2896	48.4476	2.08023	1.05674	0.0983948	0.489694
1141	ARL6IP1	4056.96	3594.8	4519.12	1.25713	0.33013	0.271513	0.826021
1142	ARL6IP4	1756.25	1912.72	1599.78	0.836392	-0.257748	0.419085	0.997136
1143	ARL6IP5	611.832	532.192	691.473	1.29929	0.377726	0.255979	0.806123
1144	ARL6IP6	740.948	941.166	540.731	0.574533	-0.799538	0.0591144	0.363794
1145	ARL8A	287.542	404.817	170.267	0.420603	-1.24947	0.000462325	0.0123118
1146	ARL8B	2597.99	2531.71	2664.26	1.05235	0.073618	0.741838	1
1147	ARL9	2.27543	2.64632	1.90453	0.71969	-0.474552	1	1
1148	ARMC1	1540.69	1347.39	1733.98	1.28691	0.363916	0.265455	0.818454
1149	ARMC10	902.028	1015.61	788.449	0.776333	-0.365253	0.19276	0.695158
1150	ARMC12	2.15535	3.83456	0.476134	0.124169	-3.00962	0.43319	1
1151	ARMC2	17.8262	15.7967	19.8558	1.25696	0.329934	0.749149	1
1152	ARMC2-AS1	0	0	0	NA	NA	NA	NA
1153	ARMC3	2.70884	4.94155	0.476134	0.0963531	-3.37552	0.315613	0.884608
1154	ARMC4	1.4284	0	2.8568	Inf	Inf	0.363192	0.93889
1155	ARMC5	401.81	292.037	511.583	1.75177	0.808814	0.0146752	0.152796
1156	ARMC6	1255.28	909.491	1601.07	1.7604	0.815904	0.02144	0.195545
1157	ARMC7	181.474	148.53	214.418	1.4436	0.529669	0.161765	0.63962
1158	ARMC8	742.791	727.285	758.298	1.04264	0.0602451	0.868506	1
1159	ARMC9	73.5372	53.5598	93.5146	1.74598	0.804041	0.378843	0.954884
1160	ARMCX1	3.09177	3.48346	2.70007	0.775113	-0.367521	0.940763	1
1161	ARMCX2	1.27019	0	2.54037	Inf	Inf	0.414904	0.993501
1162	ARMCX3	491.879	553.346	430.412	0.777835	-0.362464	0.29211	0.854422
1163	ARMCX4	0.952267	0	1.90453	Inf	Inf	0.534619	1
1164	ARMCX5	268.678	274.174	263.182	0.959908	-0.0590319	0.905842	1
1165	ARMCX5-GPRASP2	14.4269	15.5131	13.3407	0.859963	-0.217653	0.903206	1
1166	ARMCX6	85.4152	67.4262	103.404	1.53359	0.616916	0.192264	0.69453
1167	ARMS2	0	0	0	NA	NA	NA	NA
1168	ARNT	975.391	1143.5	807.28	0.705973	-0.502316	0.116509	0.537637
1169	ARNT2	1.1665	0.904596	1.4284	1.57905	0.659055	0.935534	1
1170	ARNTL	123.14	152.417	93.8638	0.615836	-0.699383	0.123087	0.555547
1171	ARNTL2	462.443	625.807	299.078	0.477908	-1.0652	0.00152261	0.0310739
1172	ARNTL2-AS1	1.79435	2.16029	1.4284	0.661207	-0.596827	0.985946	1
1173	ARPC1A	1249.38	1146.52	1352.24	1.17943	0.23809	0.588684	1
1174	ARPC1B	3465.91	4309.9	2621.93	0.60835	-0.717025	0.0198317	0.185758
1175	ARPC2	2520.11	3490.28	1549.95	0.444077	-1.17112	0.0518369	0.33503
1176	ARPC3	1763.48	1896.93	1630.03	0.8593	-0.218766	0.438687	1
1177	ARPC4	1147.78	848.072	1447.49	1.70681	0.771299	0.00998012	0.118756
1178	ARPC4-TTLL3	0	0	0	NA	NA	NA	NA
1179	ARPC5	1709.4	1712.77	1706.03	0.996062	-0.00569236	0.995632	1
1180	ARPC5L	962.001	743.011	1180.99	1.58947	0.668543	0.0322686	0.253919
1181	ARPP19	2634.4	2321.69	2947.11	1.26938	0.344124	0.265381	0.818454
1182	ARPP21	0	0	0	NA	NA	NA	NA
1183	ARR3	3.91651	5.29265	2.54037	0.479981	-1.05895	0.678217	1
1184	ARRB1	1620.1	1747.68	1492.52	0.854002	-0.227689	0.714118	1
1185	ARRB2	150.215	60.4193	240.011	3.97242	1.99002	2.34e-06	0.000144654
1186	ARRDC1	317.355	348.958	285.752	0.818874	-0.288287	0.408344	0.985436
1187	ARRDC2	480.44	517.875	443.004	0.855427	-0.225283	0.487433	1
1188	ARRDC3	918.259	732.712	1103.81	1.50647	0.591169	0.0470374	0.317968
1189	ARRDC3-AS1	56.2217	63.5256	48.9178	0.770048	-0.376979	0.532747	1
1190	ARRDC4	1120.74	1386.19	855.284	0.617004	-0.696649	0.592689	1
1191	ARRDC5	0	0	0	NA	NA	NA	NA
1192	ARSA	154.524	176.263	132.786	0.753339	-0.408628	0.298413	0.863247
1193	ARSB	177.99	134.461	221.518	1.64745	0.720234	0.191531	0.693396
1194	ARSD	4.34158	4.87408	3.80907	0.781494	-0.355693	0.996762	1
1195	ARSE	0.7142	0	1.4284	Inf	Inf	0.662684	1
1196	ARSF	0	0	0	NA	NA	NA	NA
1197	ARSG	45.6037	45.2973	45.9102	1.01353	0.0193894	1	1
1198	ARSH	0.238067	0	0.476134	Inf	Inf	0.976255	1
1199	ARSI	0.238067	0	0.476134	Inf	Inf	0.976255	1
1200	ARSJ	0.481082	0.48603	0.476134	0.979637	-0.0296803	1	1
1201	ARSK	109.813	115.748	103.877	0.897441	-0.15611	0.72773	1
1202	ART1	1.73678	2.99743	0.476134	0.158847	-2.65429	0.565246	1
1203	ART3	2.03545	0.418566	3.65234	8.72584	3.12529	0.405726	0.981701
1204	ART4	5.43084	1.80919	9.05249	5.00361	2.32297	0.187209	0.685488
1205	ART5	20.2927	16.755	23.8305	1.42229	0.508217	0.577177	1
1206	ARTN	4.0202	4.38805	3.65234	0.832337	-0.26476	0.977804	1
1207	ARV1	753.117	838.787	667.448	0.79573	-0.329649	0.306157	0.872939
1208	ARVCF	1256.75	1126.81	1386.69	1.23064	0.299411	0.400896	0.976262
1209	ARX	0.238067	0	0.476134	Inf	Inf	0.976255	1
1210	AS3MT	1.31327	1.67426	0.952267	0.568768	-0.814089	0.963698	1
1211	ASAH1	2390.83	2403.43	2378.24	0.989516	-0.0152056	0.939768	1
1212	ASAH2	0.209283	0.418566	0	0	#NAME?	1	1
1213	ASAH2B	12.1256	11.7061	12.5451	1.07168	0.0998704	0.954122	1
1214	ASAP1	333.995	367.001	300.989	0.820132	-0.286073	0.385156	0.961694
1215	ASAP1-IT1	4.62534	2.57886	6.67182	2.58712	1.37135	0.519171	1
1216	ASAP1-IT2	0.8947	0.837132	0.952267	1.13754	0.185911	1	1
1217	ASAP2	251.089	385.074	117.103	0.304105	-1.71736	1.35e-06	8.87e-05
1218	ASAP3	543.859	560.083	527.635	0.942066	-0.0860996	0.805591	1
1219	ASB1	1061.41	908.192	1214.63	1.33742	0.419454	0.179297	0.672678
1220	ASB10	0	0	0	NA	NA	NA	NA
1221	ASB11	0.243015	0.48603	0	0	#NAME?	1	1
1222	ASB12	1.35195	2.22776	0.476134	0.213728	-2.22615	0.725087	1
1223	ASB13	537.079	541.789	532.37	0.982615	-0.0253014	0.992057	1
1224	ASB14	16.5481	14.3524	18.7438	1.30597	0.385121	0.753945	1
1225	ASB15	2.65832	3.88824	1.4284	0.367364	-1.44472	0.755704	1
1226	ASB16	31.7702	24.1542	39.3862	1.63061	0.705412	0.288595	0.849342
1227	ASB16-AS1	96.5591	100.843	92.2757	0.915047	-0.128082	0.830632	1
1228	ASB17	0	0	0	NA	NA	NA	NA
1229	ASB18	3.07443	3.13236	3.0165	0.963015	-0.0543701	1	1
1230	ASB2	0.962164	0.972061	0.952267	0.979637	-0.0296803	1	1
1231	ASB3	80.2163	85.9367	74.496	0.866872	-0.20611	0.676611	1
1232	ASB4	6.57907	12.2059	0.952267	0.0780171	-3.68007	0.322083	0.893685
1233	ASB5	0.476134	0	0.952267	Inf	Inf	0.813298	1
1234	ASB6	467.175	322.685	611.666	1.89555	0.922618	0.00493691	0.0719282
1235	ASB7	341.532	345.57	337.494	0.976632	-0.0341131	0.998613	1
1236	ASB8	373.467	309.061	437.873	1.41679	0.502623	0.112672	0.527945
1237	ASB9	1.82462	1.74173	1.90751	1.09518	0.131171	1	1
1238	ASB9P1	4.60991	4.45552	4.76431	1.06931	0.0966745	1	1
1239	ASCC1	564.424	555.261	573.587	1.033	0.0468461	0.919499	1
1240	ASCC2	596.181	496.208	696.155	1.40295	0.488464	0.125611	0.561081
1241	ASCC3	4272.86	3701.56	4844.16	1.30868	0.388112	0.181005	0.676133
1242	ASCL1	0	0	0	NA	NA	NA	NA
1243	ASCL2	80.5337	28.1636	132.904	4.71898	2.23848	0.0248186	0.214715
1244	ASCL3	0.527201	0.418566	0.635836	1.51908	0.603201	1	1
1245	ASCL4	0.238067	0	0.476134	Inf	Inf	0.976255	1
1246	ASCL5	1.46058	1.80919	1.11197	0.614622	-0.702228	0.955382	1
1247	ASF1A	1172.03	912.533	1431.52	1.56874	0.649605	0.0360339	0.270475
1248	ASF1B	1135.99	1103.86	1168.12	1.05821	0.0816298	0.772225	1
1249	ASGR1	42.2249	62.0537	22.3961	0.360915	-1.47027	0.0246555	0.213821
1250	ASGR2	0.44735	0.418566	0.476134	1.13754	0.185911	1	1
1251	ASH1L	1769.65	1944.27	1595.03	0.820375	-0.285645	0.38826	0.965149
1252	ASH1L-AS1	101.458	102.058	100.858	0.988238	-0.017069	0.972386	1
1253	ASH2L	1947.73	1805.74	2089.73	1.15727	0.210728	0.444901	1
1254	ASIC1	138.131	18.7941	257.468	13.6994	3.77604	1.34e-15	3.63e-13
1255	ASIC2	0.243015	0.48603	0	0	#NAME?	1	1
1256	ASIC3	60.5271	57.8405	63.2137	1.0929	0.128157	0.810824	1
1257	ASIC4	825.458	170.346	1480.57	8.69152	3.11961	1.33e-20	8.39e-18
1258	ASIC5	0.904596	1.80919	0	0	#NAME?	0.635537	1
1259	ASIP	4.52107	6.81821	2.22394	0.326177	-1.61627	0.425382	1
1260	ASL	548.144	498.837	597.45	1.19769	0.260249	0.471224	1
1261	ASMT	0	0	0	NA	NA	NA	NA
1262	ASMTL	0	0	0	NA	NA	NA	NA
1263	ASMTL-AS1	0	0	0	NA	NA	NA	NA
1264	ASNA1	555.523	316.068	794.978	2.51522	1.33068	4.26e-05	0.00176634
1265	ASNS	5647.53	8663.43	2631.63	0.303763	-1.71898	2.49e-09	2.75e-07
1266	ASNSD1	1136.93	920.821	1353.03	1.46937	0.555201	0.0697457	0.402977
1267	ASPA	1.4318	2.22776	0.635836	0.285415	-1.80887	0.713691	1
1268	ASPDH	7.82212	10.7202	4.92401	0.45932	-1.12243	0.430916	1
1269	ASPG	0	0	0	NA	NA	NA	NA
1270	ASPH	149.962	279.435	20.4886	0.0733217	-3.76962	0.00481082	0.0709809
1271	ASPHD1	4.05338	5.09026	3.0165	0.592604	-0.754861	0.771964	1
1272	ASPHD2	57.4399	75.4877	39.3921	0.521835	-0.938335	0.0763656	0.425467
1273	ASPM	4713.94	4046.67	5381.2	1.32978	0.411191	0.134709	0.584256
1274	ASPN	9.96084	8.00644	11.9152	1.48821	0.573575	0.710756	1
1275	ASPRV1	13.1493	13.434	12.8645	0.957609	-0.0624918	1	1
1276	ASPSCR1	415.697	338.995	492.398	1.45252	0.538561	0.110244	0.520803
1277	ASRGL1	246.083	130.518	361.647	2.77086	1.47033	4.66e-05	0.00188485
1278	ASS1	259.73	472.597	46.8624	0.0991593	-3.33411	2.68e-07	2.02e-05
1279	ASTE1	128.602	110.589	146.614	1.32576	0.406815	0.324454	0.896175
1280	ASTL	0.238067	0	0.476134	Inf	Inf	0.976255	1
1281	ASTN1	24.8535	37.1559	12.5511	0.337795	-1.56578	0.0401884	0.289621
1282	ASTN2	83.6214	62.7146	104.528	1.66673	0.737019	0.148105	0.612425
1283	ASUN	1284.61	1043.91	1525.3	1.46114	0.547094	0.0867807	0.456752
1284	ASXL1	1871.89	1785.78	1958.01	1.09645	0.132834	0.630249	1
1285	ASXL2	730.094	803.934	656.254	0.816303	-0.292824	0.384548	0.961088
1286	ASXL3	3.16114	5.84614	0.476134	0.081444	-3.61805	0.235275	0.771917
1287	ASZ1	0.243015	0.48603	0	0	#NAME?	1	1
1288	ATAD1	1019.26	1207.03	831.487	0.68887	-0.537697	0.0871268	0.458012
1289	ATAD2	3911.95	4146.05	3677.84	0.887069	-0.172881	0.564828	1
1290	ATAD2B	1519.22	1571.7	1466.73	0.933211	-0.099725	0.810876	1
1291	ATAD3A	1560.18	1069.44	2050.92	1.91776	0.939422	0.00155228	0.0314407
1292	ATAD3B	750.232	436.475	1063.99	2.43768	1.28551	4.46e-05	0.0018311
1293	ATAD3C	2.30421	2.22776	2.38067	1.06864	0.0957734	0.996039	1
1294	ATAD5	1539.99	1524.53	1555.44	1.02028	0.0289585	0.990914	1
1295	ATAT1	44.4496	42.6785	46.2207	1.083	0.115028	0.882739	1
1296	ATCAY	1.59001	2.22776	0.952267	0.427455	-1.22615	0.865025	1
1297	ATE1	417.689	402.412	432.967	1.07593	0.105584	0.729042	1
1298	ATE1-AS1	2.97818	3.41599	2.54037	0.74367	-0.427266	0.944976	1
1299	ATF1	631.452	575.698	687.206	1.19369	0.255432	0.528092	1
1300	ATF2	1222.66	1479.88	965.444	0.65238	-0.616216	0.0418554	0.296581
1301	ATF3	268.996	438.903	99.0893	0.225766	-2.1471	1.36e-05	0.000688533
1302	ATF4	5497.32	6112.66	4881.97	0.798665	-0.324337	0.238613	0.777174
1303	ATF5	539.231	898.337	180.124	0.200508	-2.31826	9.77e-12	1.5e-09
1304	ATF6	2596.61	3302.46	1890.76	0.572532	-0.804572	0.00775893	0.0993181
1305	ATF6B	1066.48	1306.61	826.352	0.632438	-0.661003	0.0352423	0.267145
1306	ATF7	179.931	178.328	181.535	1.01798	0.0257125	0.920067	1
1307	ATF7IP	1333.77	1602.56	1064.98	0.66455	-0.589551	0.199973	0.709146
1308	ATF7IP2	554.33	788.437	320.224	0.40615	-1.29992	6.05e-05	0.00234346
1309	ATG10	286.223	301.623	270.824	0.897888	-0.155393	0.644379	1
1310	ATG101	499.217	487.467	510.968	1.04821	0.0679266	0.790946	1
1311	ATG12	564.408	512.851	615.966	1.20106	0.264311	0.39527	0.972112
1312	ATG13	1264.66	1344.85	1184.47	0.880746	-0.183203	0.618969	1
1313	ATG14	276.383	224.774	327.992	1.45921	0.54519	0.129659	0.570978
1314	ATG16L1	786.805	708.207	865.402	1.22196	0.2892	0.395755	0.972112
1315	ATG16L2	271.3	422.239	120.362	0.285056	-1.81068	0.0421571	0.29723
1316	ATG2A	1133.75	1095.61	1171.89	1.06963	0.0971093	0.676751	1
1317	ATG2B	728.703	675.695	781.711	1.1569	0.210263	0.448778	1
1318	ATG3	744.122	614.445	873.798	1.42209	0.508016	0.118621	0.543536
1319	ATG4A	417.68	346.354	489.006	1.41187	0.497603	0.11925	0.544597
1320	ATG4B	1024.56	928.24	1120.87	1.20753	0.272054	0.362618	0.938539
1321	ATG4C	362.72	399.33	326.109	0.816639	-0.29223	0.389488	0.966112
1322	ATG4D	467.303	460.926	473.681	1.02767	0.0393831	0.941847	1
1323	ATG5	1377.72	1233.13	1522.31	1.2345	0.303932	0.297678	0.862974
1324	ATG7	435.292	470.31	400.273	0.851084	-0.232627	0.477383	1
1325	ATG9A	1501.67	1660.16	1343.18	0.809062	-0.305678	0.355782	0.930397
1326	ATG9B	60.575	37.1284	84.0217	2.26301	1.17824	0.021942	0.198707
1327	ATHL1	1406.74	1840.8	972.677	0.528399	-0.920299	0.00261928	0.0469008
1328	ATIC	873.843	809.411	938.275	1.15921	0.213137	0.501899	1
1329	ATL1	16.428	18.2406	14.6153	0.80125	-0.319675	0.707512	1
1330	ATL2	1628.6	1386.18	1871.02	1.34977	0.432714	0.1615	0.63916
1331	ATL3	1878.62	2379.2	1378.03	0.579201	-0.787864	0.00972004	0.11663
1332	ATM	2601.98	2759.2	2444.75	0.886034	-0.174566	0.563288	1
1333	ATMIN	1510.71	1278.51	1742.91	1.36324	0.447041	0.137921	0.59054
1334	ATN1	158.338	138.012	178.663	1.29455	0.372446	0.298575	0.863291
1335	ATOH1	0	0	0	NA	NA	NA	NA
1336	ATOH7	0.238067	0	0.476134	Inf	Inf	0.976255	1
1337	ATOH8	1.56123	2.64632	0.476134	0.179923	-2.47455	0.638255	1
1338	ATOX1	281.839	209.299	354.378	1.69317	0.759724	0.0332231	0.257984
1339	ATP10A	0.238067	0	0.476134	Inf	Inf	0.976255	1
1340	ATP10B	0	0	0	NA	NA	NA	NA
1341	ATP10D	7.90113	5.64375	10.1585	1.79996	0.847962	0.626884	1
1342	ATP11A	561.935	512.527	611.343	1.1928	0.254354	0.402904	0.978461
1343	ATP11A-AS1	6.54168	5.77868	7.30468	1.26407	0.338081	0.838645	1
1344	ATP11AUN	0	0	0	NA	NA	NA	NA
1345	ATP11B	1995.13	2121.71	1868.54	0.880674	-0.183321	0.549171	1
1346	ATP11C	890.152	884.234	896.07	1.01339	0.0191838	0.987642	1
1347	ATP12A	0.481082	0.48603	0.476134	0.979637	-0.0296803	1	1
1348	ATP13A1	1116.22	991.668	1240.77	1.2512	0.323312	0.26655	0.819593
1349	ATP13A2	1034.24	1125.13	943.337	0.838423	-0.25425	0.398453	0.974318
1350	ATP13A3	3725.81	3550.2	3901.42	1.09893	0.136101	0.607759	1
1351	ATP13A4	0.695313	1.39063	0	0	#NAME?	0.750794	1
1352	ATP13A5	0.48603	0.972061	0	0	#NAME?	0.881149	1
1353	ATP1A1	4509.03	3804.49	5213.58	1.37038	0.454573	0.13494	0.584653
1354	ATP1A1-AS1	56.3074	42.7322	69.8825	1.63536	0.709608	0.182115	0.67804
1355	ATP1A2	0.724097	0.972061	0.476134	0.489819	-1.02968	1	1
1356	ATP1A3	4.41988	6.61581	2.22394	0.336155	-1.5728	0.431608	1
1357	ATP1A4	1.72248	0.904596	2.54037	2.80829	1.48969	0.70645	1
1358	ATP1B1	77.4947	101.316	53.6731	0.529759	-0.916593	0.110024	0.520224
1359	ATP1B2	18.2118	8.6274	27.7963	3.22186	1.68789	0.0609029	0.370585
1360	ATP1B3	1739.87	1381.08	2098.66	1.51958	0.603675	0.0491496	0.325293
1361	ATP1B4	3.2178	1.67426	4.76134	2.84384	1.50784	0.598449	1
1362	ATP2A1	47.6523	52.8989	42.4056	0.801635	-0.318983	0.61653	1
1363	ATP2A2	4021.52	4007.26	4035.78	1.00712	0.0102306	0.92531	1
1364	ATP2A3	4071.45	7701.49	441.409	0.0573148	-4.12495	5.73e-12	9.26e-10
1365	ATP2B1	1308.12	1466.47	1149.78	0.784047	-0.350987	0.224028	0.753467
1366	ATP2B2	0	0	0	NA	NA	NA	NA
1367	ATP2B3	1.16155	0.418566	1.90453	4.55014	2.18591	0.698406	1
1368	ATP2B4	1103.46	1731.48	475.435	0.274583	-1.86468	2.35e-09	2.6e-07
1369	ATP2C1	889.996	987.702	792.29	0.802155	-0.318048	0.292212	0.854606
1370	ATP2C2	3.74895	3.68585	3.81204	1.03424	0.0485672	1	1
1371	ATP4A	6.67564	4.45552	8.89576	1.99657	0.997525	0.549342	1
1372	ATP4B	0	0	0	NA	NA	NA	NA
1373	ATP5A1	8409.84	7081.62	9738.05	1.37512	0.459555	0.116427	0.537596
1374	ATP5B	17642	15600.7	19683.4	1.2617	0.335367	0.261667	0.813781
1375	ATP5C1	3124.98	2654.01	3595.95	1.35492	0.438203	0.150496	0.617441
1376	ATP5D	810.341	624.443	996.239	1.5954	0.673922	0.032693	0.255967
1377	ATP5E	641.793	540.677	742.908	1.37403	0.458416	0.152517	0.620174
1378	ATP5EP2	341.337	224.392	458.282	2.04233	1.03021	0.00298584	0.0512506
1379	ATP5F1	3960.91	2942.25	4979.56	1.69243	0.759098	0.0110478	0.127388
1380	ATP5G1	985.914	528.299	1443.53	2.73241	1.45017	0.000198013	0.00615818
1381	ATP5G2	3225.28	3309.95	3140.62	0.948842	-0.0757608	0.742348	1
1382	ATP5G3	3610.19	2330.33	4890.05	2.09844	1.06931	0.000304953	0.00883211
1383	ATP5H	1529.68	1250.18	1809.19	1.44714	0.533208	0.0791723	0.435366
1384	ATP5I	1153.63	796.397	1510.85	1.89711	0.923804	0.00369335	0.0598583
1385	ATP5J	1540.42	1102.07	1978.77	1.79551	0.844395	0.00597354	0.0826691
1386	ATP5J2	2114.61	1577.29	2651.94	1.68133	0.749607	0.27118	0.825845
1387	ATP5J2-PTCD1	0.238067	0	0.476134	Inf	Inf	0.976255	1
1388	ATP5L	2469.17	2153.24	2785.1	1.29345	0.371223	0.213924	0.735776
1389	ATP5L2	4.97204	2.16029	7.78379	3.60312	1.84924	0.346842	0.920567
1390	ATP5O	4556.65	3873.92	5239.38	1.35247	0.435601	0.161702	0.639571
1391	ATP5S	120.496	111.711	129.281	1.15728	0.210734	0.593186	1
1392	ATP5SL	450.959	380.591	521.327	1.36978	0.453947	0.17585	0.666215
1393	ATP6AP1	907.909	1131.29	684.526	0.605084	-0.724792	0.0236535	0.208412
1394	ATP6AP1L	43.0162	59.0287	27.0037	0.457467	-1.12826	0.0606118	0.369832
1395	ATP6AP2	1318.27	1392.88	1243.66	0.892869	-0.163479	0.61409	1
1396	ATP6V0A1	2639.15	3146.27	2132.04	0.67764	-0.56141	0.0627229	0.377567
1397	ATP6V0A2	2064	2657.19	1470.8	0.553516	-0.853302	0.00484564	0.0712262
1398	ATP6V0A4	0.238067	0	0.476134	Inf	Inf	0.976255	1
1399	ATP6V0B	3487.38	3073.84	3900.92	1.26907	0.343769	0.210381	0.729324
1400	ATP6V0C	414.158	358.814	469.502	1.30849	0.387898	0.222484	0.751168
1401	ATP6V0CP3	0.238067	0	0.476134	Inf	Inf	0.976255	1
1402	ATP6V0D1	888.29	595.154	1181.43	1.98507	0.989193	0.00389142	0.0620375
1403	ATP6V0D2	2.46583	4.45552	0.476134	0.106864	-3.22615	0.366533	0.942304
1404	ATP6V0E1	494.448	501.582	487.315	0.971556	-0.0416308	0.876126	1
1405	ATP6V0E2	378.594	228.375	528.813	2.31554	1.21135	0.000432962	0.0117183
1406	ATP6V0E2-AS1	159.367	155.588	163.146	1.04858	0.0684366	0.921577	1
1407	ATP6V1A	3029.51	1867.97	4191.05	2.24363	1.16584	6e-05	0.0023292
1408	ATP6V1B1	0.476134	0	0.952267	Inf	Inf	0.813298	1
1409	ATP6V1B2	1539.34	1258.01	1820.66	1.44725	0.53331	0.0591022	0.363794
1410	ATP6V1C1	1421.18	693.318	2149.05	3.09965	1.63211	5.6e-08	4.95e-06
1411	ATP6V1C2	44.0657	45.2436	42.8877	0.947929	-0.077149	0.890891	1
1412	ATP6V1D	605.32	495.481	715.158	1.44336	0.529434	0.0885377	0.46266
1413	ATP6V1E1	2178.2	2032.02	2324.38	1.14388	0.193935	0.67679	1
1414	ATP6V1E2	52.514	64.3613	40.6668	0.631851	-0.662343	0.225221	0.755541
1415	ATP6V1F	1319.86	1108.12	1531.6	1.38216	0.466922	0.139954	0.596081
1416	ATP6V1G1	1665.75	1271.04	2060.46	1.62109	0.696964	0.0201521	0.187801
1417	ATP6V1G2	5.6321	6.18347	5.08074	0.821666	-0.283377	1	1
1418	ATP6V1G2-DDX39B	0	0	0	NA	NA	NA	NA
1419	ATP6V1G3	0.238067	0	0.476134	Inf	Inf	0.976255	1
1420	ATP6V1H	1129.66	911.508	1347.82	1.47867	0.564299	0.0560375	0.352222
1421	ATP7A	1508.15	1096.09	1920.21	1.75187	0.808893	0.00693723	0.0916061
1422	ATP7B	1117.09	1538.1	696.084	0.452561	-1.14381	0.000172506	0.00553961
1423	ATP8A1	5.22495	3.61839	6.83152	1.888	0.916861	0.655923	1
1424	ATP8A2	13.2967	9.12721	17.4662	1.91364	0.936317	0.348967	0.923494
1425	ATP8B1	14.5654	8.00644	21.1245	2.63843	1.39968	0.165629	0.647275
1426	ATP8B2	1554.55	1213.28	1895.82	1.56256	0.643908	0.038162	0.280628
1427	ATP8B3	117.027	184.338	49.7163	0.269701	-1.89056	0.00309416	0.0523571
1428	ATP8B4	31.284	50.8213	11.7466	0.231136	-2.11319	0.316557	0.885865
1429	ATP8B5P	10.1105	9.89687	10.3242	1.04317	0.0609796	1	1
1430	ATP9A	9.78704	15.4456	4.12847	0.267291	-1.90352	0.15576	0.627088
1431	ATP9B	328.515	309.493	347.538	1.12293	0.167262	0.621312	1
1432	ATPAF1	566.644	493.315	639.974	1.29729	0.375505	0.246966	0.791945
1433	ATPAF2	139.003	117.111	160.895	1.37387	0.458241	0.24976	0.796933
1434	ATPIF1	2435.92	1880.62	2991.22	1.59055	0.669523	0.0288403	0.237785
1435	ATR	1127.59	1147.64	1107.54	0.965057	-0.051314	0.874779	1
1436	ATRAID	1160.81	1293.09	1028.54	0.79541	-0.330229	0.25353	0.801935
1437	ATRIP	368.845	284.974	452.717	1.58862	0.667778	0.0530397	0.340754
1438	ATRN	1081.09	1118.07	1044.1	0.933838	-0.0987562	0.791451	1
1439	ATRNL1	1.91443	0.972061	2.8568	2.93891	1.55528	0.614477	1
1440	ATRX	1542.41	1616.48	1468.34	0.908355	-0.138672	0.678369	1
1441	ATXN1	44.9356	40.3296	49.5417	1.22842	0.296804	0.669487	1
1442	ATXN10	972.843	908.051	1037.64	1.14271	0.192455	0.489403	1
1443	ATXN1L	618.008	597.187	638.829	1.06973	0.0972486	0.776624	1
1444	ATXN2	650.815	670.259	631.371	0.94198	-0.0862319	0.749803	1
1445	ATXN2L	1620.14	1637.03	1603.24	0.979362	-0.0300864	0.93644	1
1446	ATXN3	435.653	571.088	300.217	0.525693	-0.927708	0.00443254	0.0673778
1447	ATXN3L	0	0	0	NA	NA	NA	NA
1448	ATXN7	384.8	451.789	317.81	0.703448	-0.507484	0.139166	0.594073
1449	ATXN7L1	94.8294	107.054	82.6052	0.771625	-0.374029	0.366007	0.942304
1450	ATXN7L2	139.729	113.304	166.154	1.46644	0.552313	0.19676	0.70297
1451	ATXN7L3	1356.73	1287.61	1425.85	1.10736	0.147126	0.609773	1
1452	ATXN7L3B	3032.29	2770.67	3293.92	1.18885	0.249572	0.396377	0.972724
1453	ATXN8OS	0	0	0	NA	NA	NA	NA
1454	AUH	184.336	183.148	185.524	1.01297	0.0185954	1	1
1455	AUNIP	666.379	585.576	747.181	1.27598	0.351601	0.41834	0.996577
1456	AUP1	2839.31	2746.77	2931.86	1.06738	0.0940793	0.719172	1
1457	AURKA	1491.82	1067.12	1916.51	1.79597	0.844765	0.00562254	0.0793358
1458	AURKAIP1	1821.28	1270.65	2371.91	1.86669	0.900479	0.00231365	0.0429824
1459	AURKAPS1	47.3809	52.3592	42.4027	0.809841	-0.304289	0.64255	1
1460	AURKB	656.149	656.588	655.71	0.998663	-0.00193071	0.975103	1
1461	AURKC	1.03707	0.48603	1.5881	3.2675	1.70819	0.810149	1
1462	AUTS2	0.685417	0.418566	0.952267	2.27507	1.18591	0.95287	1
1463	AVEN	333.539	249.629	417.45	1.67228	0.74182	0.0364984	0.27271
1464	AVIL	49.4727	47.9574	50.9879	1.06319	0.088403	0.916163	1
1465	AVL9	1584.97	1884.54	1285.4	0.682075	-0.551998	0.0723045	0.4115
1466	AVP	16.2614	27.1255	5.39717	0.19897	-2.32938	0.36351	0.939261
1467	AVPI1	67.0567	67.7236	66.3899	0.980307	-0.0286951	0.987913	1
1468	AVPR1A	0.8947	0.837132	0.952267	1.13754	0.185911	1	1
1469	AVPR1B	0.923483	0.418566	1.4284	3.41261	1.77087	0.818229	1
1470	AVPR2	0.238067	0	0.476134	Inf	Inf	0.976255	1
1471	AWAT1	0	0	0	NA	NA	NA	NA
1472	AWAT2	0	0	0	NA	NA	NA	NA
1473	AXDND1	4.03659	4.10442	3.96877	0.966952	-0.0484845	1	1
1474	AXIN1	1224.03	1284.55	1163.52	0.905779	-0.142768	0.654405	1
1475	AXIN2	8.10113	3.33475	12.8675	3.85861	1.94808	0.158546	0.63377
1476	AXL	739.854	1153.78	325.928	0.282487	-1.82374	1.95e-05	0.000928643
1477	AZGP1	0.476134	0	0.952267	Inf	Inf	0.813298	1
1478	AZGP1P1	0.238067	0	0.476134	Inf	Inf	0.976255	1
1479	AZI2	784.972	828.621	741.323	0.894646	-0.160611	0.606558	1
1480	AZIN1	3358.94	3426.54	3291.34	0.960544	-0.0580766	0.820626	1
1481	AZU1	48.1465	92.0018	4.29115	0.046642	-4.42223	0.0379796	0.279993
1482	B2M	6069.88	6815.05	5324.71	0.781316	-0.356022	0.204023	0.717118
1483	B3GALNT1	0.967112	1.45809	0.476134	0.326546	-1.61464	0.924631	1
1484	B3GALNT2	922.379	952.972	891.785	0.935793	-0.0957383	0.70833	1
1485	B3GALT1	46.8692	54.3432	39.3951	0.724931	-0.464085	0.416991	0.995346
1486	B3GALT2	25.132	26.1259	24.138	0.923909	-0.114177	0.926961	1
1487	B3GALT4	27.9892	29.9329	26.0455	0.870129	-0.200699	0.835966	1
1488	B3GALT5	0	0	0	NA	NA	NA	NA
1489	B3GALT6	947.151	1046.04	848.267	0.810935	-0.302342	0.3887	0.965326
1490	B3GALTL	103.42	145.856	60.9838	0.418109	-1.25805	0.00732075	0.0952895
1491	B3GAT1	14.1096	23.6145	4.60461	0.19499	-2.35852	0.0351716	0.266797
1492	B3GAT2	0.627849	1.2557	0	0	#NAME?	0.769549	1
1493	B3GAT3	830.771	893.278	768.264	0.86005	-0.217508	0.536368	1
1494	B3GNT1	186.468	149.787	223.148	1.48977	0.575086	0.136044	0.587302
1495	B3GNT2	1001.03	1048.31	953.75	0.909794	-0.136388	0.741067	1
1496	B3GNT3	0.661581	1.32316	0	0	#NAME?	0.75999	1
1497	B3GNT4	16.3639	20.3335	12.3943	0.609554	-0.714174	0.372585	0.948347
1498	B3GNT5	583.858	528.342	639.374	1.21015	0.275187	0.459608	1
1499	B3GNT6	2.46832	3.34853	1.5881	0.474269	-1.07622	0.742275	1
1500	B3GNT7	0.724097	0.972061	0.476134	0.489819	-1.02968	1	1
1501	B3GNT8	49.0526	68.5759	29.5292	0.430606	-1.21556	0.413804	0.993036
1502	B3GNT9	40.5499	56.1662	24.9335	0.443924	-1.17162	0.071638	0.409224
1503	B3GNTL1	216.065	252.154	179.976	0.713756	-0.486496	0.168655	0.653459
1504	B4GALNT1	206.657	213.325	199.989	0.937484	-0.0931336	0.731463	1
1505	B4GALNT2	0	0	0	NA	NA	NA	NA
1506	B4GALNT3	4.70102	8.29008	1.11197	0.134133	-2.89827	0.158495	0.633685
1507	B4GALNT4	319.489	249.043	389.934	1.56573	0.646835	0.1605	0.637286
1508	B4GALT1	397.318	487.339	307.297	0.63056	-0.665295	0.0684979	0.398552
1509	B4GALT1-AS1	2.51654	0.904596	4.12847	4.56389	2.19026	0.448438	1
1510	B4GALT2	1239.86	1163.01	1316.7	1.13214	0.179056	0.768823	1
1511	B4GALT3	881.16	768.213	994.107	1.29405	0.371895	0.348728	0.923215
1512	B4GALT4	231.684	257.513	205.856	0.799403	-0.323005	0.383642	0.960206
1513	B4GALT5	1274.81	909.527	1640.08	1.80323	0.850581	0.00489702	0.0716554
1514	B4GALT6	112.064	157.09	67.0376	0.426746	-1.22855	0.00413739	0.0648366
1515	B4GALT7	188.326	167.297	209.355	1.2514	0.323542	0.415144	0.993608
1516	B9D1	108.819	93.7269	123.911	1.32204	0.402766	0.408024	0.985107
1517	B9D2	54.9803	50.8873	59.0733	1.16086	0.215199	0.634183	1
1518	BAALC	0.44735	0.418566	0.476134	1.13754	0.185911	1	1
1519	BAALC-AS1	0.527201	0.418566	0.635836	1.51908	0.603201	1	1
1520	BAALCOS	0.238067	0	0.476134	Inf	Inf	0.976255	1
1521	BAAT	12.019	11.4899	12.5481	1.0921	0.127103	0.966808	1
1522	BABAM1	1371.22	1116.76	1625.68	1.45571	0.541723	0.0703156	0.405225
1523	BACE1	170.501	195.192	145.81	0.747008	-0.420804	0.274966	0.83062
1524	BACE1-AS	21.4306	26.0309	16.8303	0.646552	-0.629162	0.531597	1
1525	BACE2	1.28998	1.94412	0.635836	0.327056	-1.61239	0.802908	1
1526	BACH1	2659.64	2765.94	2553.35	0.923139	-0.115379	0.767931	1
1527	BACH1-IT2	6.43508	5.56251	7.30766	1.31373	0.393673	0.847731	1
1528	BACH2	272.812	401.317	144.307	0.359584	-1.4756	0.0122101	0.136026
1529	BAD	108.15	135.933	80.3664	0.59122	-0.758234	0.0912773	0.471104
1530	BAG1	944.123	672.316	1215.93	1.80857	0.854848	0.00593481	0.0822303
1531	BAG2	1446.48	1050.84	1842.13	1.75301	0.809834	0.0690059	0.400065
1532	BAG3	299.272	283.398	315.146	1.11203	0.153192	0.719648	1
1533	BAG4	1329.02	1320.45	1337.59	1.01298	0.0186042	0.94531	1
1534	BAG5	904.981	704.908	1105.06	1.56766	0.648612	0.0358277	0.269586
1535	BAG6	4879.68	4820.88	4938.47	1.02439	0.0347695	0.881629	1
1536	BAGE	64.2216	54.1009	74.3423	1.37414	0.458529	0.435413	1
1537	BAGE2	0	0	0	NA	NA	NA	NA
1538	BAGE3	0	0	0	NA	NA	NA	NA
1539	BAGE4	2.89982	3.41599	2.38364	0.697789	-0.519137	0.837799	1
1540	BAGE5	0	0	0	NA	NA	NA	NA
1541	BAHCC1	374.982	517.418	232.547	0.449436	-1.15381	0.000649009	0.0160145
1542	BAHD1	801.097	595.781	1006.41	1.68923	0.756368	0.0178208	0.173133
1543	BAI1	5.94838	8.08768	3.80907	0.470972	-1.08629	0.671797	1
1544	BAI2	18.986	23.682	14.29	0.60341	-0.728789	0.458013	1
1545	BAI3	69.4423	131.737	7.14795	0.0542594	-4.20398	0.00244376	0.0446189
1546	BAIAP2	428.847	364.255	493.439	1.35465	0.437923	0.14631	0.60887
1547	BAIAP2-AS1	258.177	295.915	220.439	0.744941	-0.424802	0.252925	0.800992
1548	BAIAP2L1	1031.04	996.304	1065.77	1.06972	0.0972389	0.864088	1
1549	BAIAP2L2	3.85454	5.00901	2.70007	0.539043	-0.891527	0.7296	1
1550	BAIAP3	146.204	176.522	115.887	0.656502	-0.607128	0.655221	1
1551	BAK1	284.998	325.401	244.595	0.751671	-0.411828	0.244356	0.787488
1552	BAMBI	195.133	227.607	162.658	0.714644	-0.484703	0.192829	0.695166
1553	BANCR	0.972061	1.94412	0	0	#NAME?	0.618614	1
1554	BANF1	583.656	499.35	667.963	1.33767	0.419717	0.208126	0.724663
1555	BANF2	0	0	0	NA	NA	NA	NA
1556	BANK1	1.11388	2.22776	0	0	#NAME?	0.535863	1
1557	BANP	286.091	247.212	324.97	1.31454	0.394556	0.257979	0.809457
1558	BAP1	1189.73	1051.1	1328.35	1.26377	0.337737	0.260068	0.811746
1559	BARD1	660.715	745.924	575.506	0.771535	-0.374197	0.231421	0.764762
1560	BARHL1	2.92271	1.87666	3.96877	2.11481	1.08053	0.639121	1
1561	BARHL2	0.928432	0.904596	0.952267	1.0527	0.0740921	1	1
1562	BARX1	1.7036	2.29522	1.11197	0.484471	-1.04552	0.855816	1
1563	BARX2	0.238067	0	0.476134	Inf	Inf	0.976255	1
1564	BASP1	1.20023	0.972061	1.4284	1.46946	0.555282	0.935865	1
1565	BASP1P1	0.238067	0	0.476134	Inf	Inf	0.976255	1
1566	BATF	39.2429	57.8405	20.6453	0.356936	-1.48626	0.0243847	0.212587
1567	BATF2	65.8598	60.1219	71.5976	1.19087	0.25202	0.717341	1
1568	BATF3	11.2644	20.9406	1.5881	0.0758383	-3.72093	0.00647551	0.0877407
1569	BAX	454.392	450.218	458.566	1.01854	0.026507	0.921357	1
1570	BAZ1A	2041.01	1951.74	2130.27	1.09147	0.126279	0.694797	1
1571	BAZ1B	5286.77	4736.28	5837.26	1.23246	0.301537	0.331994	0.904256
1572	BAZ2A	1578.11	1869	1287.22	0.688721	-0.538008	0.122576	0.554444
1573	BAZ2B	816.415	970.722	662.109	0.682079	-0.551989	0.0898625	0.467024
1574	BBC3	653.539	1041.2	265.876	0.255355	-1.96942	4.19e-09	4.39e-07
1575	BBIP1	140.299	138.929	141.67	1.01972	0.02818	0.876611	1
1576	BBOX1	6.13877	9.89687	2.38067	0.240547	-2.05561	0.305245	0.87189
1577	BBS1	182.566	186.752	178.379	0.955169	-0.0661716	0.866851	1
1578	BBS10	391.822	394.378	389.266	0.987038	-0.0188227	0.974409	1
1579	BBS12	291.868	424.435	159.301	0.375326	-1.41378	8.96e-05	0.00322366
1580	BBS2	305.947	410.666	201.228	0.490003	-1.02914	0.0551507	0.349304
1581	BBS4	488.836	451.099	526.574	1.16731	0.223192	0.543933	1
1582	BBS5	164.837	149.231	180.444	1.20916	0.274003	0.483067	1
1583	BBS7	450.821	512.506	389.136	0.759281	-0.397294	0.226672	0.757301
1584	BBS9	65.8315	47.0115	84.6516	1.80066	0.848525	0.0794048	0.43631
1585	BBX	740.541	907.149	573.932	0.632677	-0.660459	0.0544392	0.347109
1586	BCAM	150.35	125.174	175.526	1.40225	0.487741	0.377038	0.953914
1587	BCAN	156.296	144.735	167.857	1.15975	0.213814	0.493002	1
1588	BCAP29	1609.26	1845.36	1373.15	0.744111	-0.426411	0.131154	0.574733
1589	BCAP31	1180.66	1084.56	1276.76	1.17721	0.235371	0.474617	1
1590	BCAR1	527.136	476.592	577.68	1.21211	0.277516	0.411102	0.988873
1591	BCAR3	131.31	182.881	79.7395	0.436017	-1.19754	0.18361	0.680815
1592	BCAR4	0.238067	0	0.476134	Inf	Inf	0.976255	1
1593	BCAS1	3.19487	5.91361	0.476134	0.0805149	-3.6346	0.232682	0.76751
1594	BCAS2	652.479	431.181	873.777	2.02647	1.01897	0.00145536	0.0300728
1595	BCAS3	196.7	250.952	142.447	0.567628	-0.816983	0.0456299	0.312779
1596	BCAS4	6.88589	6.4671	7.30468	1.12951	0.175702	0.896292	1
1597	BCAT1	9414.26	12076.2	6752.33	0.559144	-0.838708	0.010674	0.12426
1598	BCAT2	584.559	560.891	608.227	1.08439	0.116889	0.761025	1
1599	BCCIP	1279.34	867.165	1691.52	1.95063	0.963942	0.0239465	0.210131
1600	BCDIN3D	129.468	103.273	155.664	1.50731	0.591976	0.162489	0.641536
1601	BCDIN3D-AS1	29.6089	32.3769	26.841	0.829019	-0.270523	0.72533	1
1602	BCHE	0	0	0	NA	NA	NA	NA
1603	BCKDHA	529.53	621.465	437.595	0.704135	-0.506075	0.106831	0.512457
1604	BCKDHB	367.06	369.535	364.584	0.986602	-0.0194594	0.856994	1
1605	BCKDK	341.484	321.336	361.632	1.1254	0.170443	0.567174	1
1606	BCL10	321.252	353.455	289.05	0.817784	-0.290208	0.459165	1
1607	BCL11A	1.82808	2.22776	1.4284	0.641183	-0.641192	0.984568	1
1608	BCL11B	2.62954	4.30681	0.952267	0.221107	-2.17718	0.539205	1
1609	BCL2	128.501	213.322	43.6803	0.204762	-2.28798	2.95e-07	2.22e-05
1610	BCL2A1	1.74173	3.48346	0	0	#NAME?	0.317601	0.887434
1611	BCL2L1	2663.93	3518.15	1809.7	0.51439	-0.959064	0.00272513	0.0482154
1612	BCL2L10	0.476134	0	0.952267	Inf	Inf	0.813298	1
1613	BCL2L11	853.987	990.776	717.199	0.723876	-0.466185	0.286512	0.846575
1614	BCL2L12	705.151	797.621	612.681	0.768135	-0.380569	0.218638	0.743909
1615	BCL2L13	3179.16	4043.37	2314.95	0.572529	-0.804579	0.00709	0.0929049
1616	BCL2L14	1.32125	0.418566	2.22394	5.31324	2.40959	0.682456	1
1617	BCL2L15	3.94089	3.75331	4.12847	1.09995	0.137444	0.955574	1
1618	BCL2L2	368.766	402.061	335.472	0.834381	-0.261222	0.425571	1
1619	BCL2L2-PABPN1	1.4284	0	2.8568	Inf	Inf	0.363192	0.93889
1620	BCL3	51.9431	73.8809	30.0053	0.406131	-1.29998	0.102107	0.500293
1621	BCL6	72.2446	100.197	44.2923	0.442053	-1.17771	0.380174	0.95585
1622	BCL6B	107.985	126.049	89.9218	0.713389	-0.487239	0.299908	0.865673
1623	BCL7A	535.589	481.554	589.625	1.22442	0.292101	0.364039	0.939611
1624	BCL7B	691.888	684.982	698.793	1.02016	0.0288	0.991802	1
1625	BCL7C	470.664	456.374	484.955	1.06263	0.0876349	0.797445	1
1626	BCL9	67.7126	61.7425	73.6827	1.19339	0.255061	0.546367	1
1627	BCL9L	118.662	81.3875	155.936	1.91597	0.938071	0.136559	0.587713
1628	BCLAF1	5900.47	4430.55	7370.4	1.66354	0.734256	0.0136179	0.145814
1629	BCMO1	0.481082	0.48603	0.476134	0.979637	-0.0296803	1	1
1630	BCO2	3.26732	3.83456	2.70007	0.704142	-0.506062	0.869886	1
1631	BCOR	2473.89	2592.51	2355.26	0.908486	-0.138464	0.765456	1
1632	BCORL1	95.6787	108.918	82.4395	0.756896	-0.401833	0.34103	0.91333
1633	BCORP1	0	0	0	NA	NA	NA	NA
1634	BCR	3904.83	3653.01	4156.64	1.13787	0.186332	0.503853	1
1635	BCRP2	0	0	0	NA	NA	NA	NA
1636	BCRP3	14.6524	20.2522	9.05249	0.446987	-1.16169	0.265903	0.819131
1637	BCS1L	705.404	496.757	914.051	1.84004	0.879735	0.0113959	0.129919
1638	BCYRN1	0	0	0	NA	NA	NA	NA
1639	BDH1	2.694	3.48346	1.90453	0.546737	-0.871081	0.849208	1
1640	BDH2	172.083	139.901	204.265	1.46007	0.546035	0.152269	0.620135
1641	BDKRB1	0	0	0	NA	NA	NA	NA
1642	BDKRB2	0.209283	0.418566	0	0	#NAME?	1	1
1643	BDNF	2.55218	3.19982	1.90453	0.595201	-0.748552	0.921265	1
1644	BDNF-AS	5.3573	5.15772	5.55687	1.07739	0.10754	0.978783	1
1645	BDP1	1664.78	1551.06	1778.5	1.14663	0.197405	0.523148	1
1646	BEAN1	0.736484	0.837132	0.635836	0.759542	-0.396799	1	1
1647	BECN1	655.775	696.369	615.182	0.883415	-0.178837	0.546216	1
1648	BECN1P1	0	0	0	NA	NA	NA	NA
1649	BEGAIN	12.3567	14.3923	10.3212	0.717133	-0.479688	0.773793	1
1650	BEND2	0.794052	0	1.5881	Inf	Inf	0.644615	1
1651	BEND3	294.712	227.229	362.195	1.59397	0.672622	0.0742581	0.418298
1652	BEND3P3	56.1801	75.9875	36.3726	0.478666	-1.06291	0.099715	0.494205
1653	BEND4	2.88743	3.55092	2.22394	0.626299	-0.675075	0.838463	1
1654	BEND5	0.724097	0.972061	0.476134	0.489819	-1.02968	1	1
1655	BEND6	67.6712	69.1004	66.2421	0.958635	-0.0609469	0.876178	1
1656	BEND7	122.688	167.852	77.5244	0.461863	-1.11446	0.00636602	0.0866437
1657	BEST1	78.1175	97.6289	58.6061	0.600294	-0.736259	0.146973	0.609858
1658	BEST2	0.476134	0	0.952267	Inf	Inf	0.813298	1
1659	BEST3	5.18973	3.55092	6.82855	1.92304	0.943386	0.597141	1
1660	BEST4	1.28503	1.45809	1.11197	0.76262	-0.390963	1	1
1661	BET1	526.689	559.133	494.244	0.883948	-0.177966	0.628612	1
1662	BET1L	600.186	577.784	622.587	1.07754	0.107746	0.699182	1
1663	BEX1	0.238067	0	0.476134	Inf	Inf	0.976255	1
1664	BEX2	106.139	115.097	97.1818	0.844347	-0.244092	0.919044	1
1665	BEX4	1385.57	853.093	1918.05	2.24835	1.16886	0.0013228	0.0280699
1666	BEX5	38.4814	33.7675	43.1952	1.2792	0.355237	0.545817	1
1667	BFAR	1031.82	1048.41	1015.22	0.968335	-0.046422	0.820711	1
1668	BFSP1	30.7194	59.8506	1.5881	0.0265344	-5.23599	0.00866599	0.107661
1669	BFSP2	0	0	0	NA	NA	NA	NA
1670	BGLAP	1.46058	1.80919	1.11197	0.614622	-0.702228	0.955382	1
1671	BGN	0.238067	0	0.476134	Inf	Inf	0.976255	1
1672	BHLHA15	6.46141	3.55092	9.37189	2.63929	1.40015	0.390691	0.967185
1673	BHLHA9	0	0	0	NA	NA	NA	NA
1674	BHLHB9	87.248	50.13	124.366	2.48087	1.31085	0.00426971	0.0659753
1675	BHLHE22	0.238067	0	0.476134	Inf	Inf	0.976255	1
1676	BHLHE23	0.243015	0.48603	0	0	#NAME?	1	1
1677	BHLHE40	3357.36	5063.33	1651.39	0.326148	-1.6164	5.68e-05	0.00223519
1678	BHLHE40-AS1	1.82808	2.22776	1.4284	0.641183	-0.641192	0.984568	1
1679	BHLHE41	1.59496	2.71379	0.476134	0.17545	-2.51087	0.633285	1
1680	BHMT	4.48624	8.02022	0.952267	0.118733	-3.0742	0.365943	0.942304
1681	BHMT2	1.08015	2.16029	0	0	#NAME?	0.543937	1
1682	BICC1	0.962164	0.972061	0.952267	0.979637	-0.0296803	1	1
1683	BICD1	111.676	145.049	78.3021	0.539831	-0.889422	0.287396	0.847483
1684	BICD2	1098.11	1053.23	1143	1.08523	0.118004	0.736449	1
1685	BID	1117.74	1397.33	838.148	0.599822	-0.737394	0.0230597	0.205028
1686	BIK	8.44389	15.4594	1.4284	0.092397	-3.43601	0.0310487	0.248056
1687	BIN1	113.747	21.2243	206.27	9.71858	3.28075	0.00138439	0.0290818
1688	BIN2	3.65616	4.45552	2.8568	0.641183	-0.641192	0.895933	1
1689	BIN3	400.717	410.997	390.437	0.949977	-0.074035	0.819882	1
1690	BIN3-IT1	10.3798	11.0713	9.68832	0.875082	-0.192509	0.911354	1
1691	BIRC2	1305.09	1337.04	1273.14	0.952208	-0.0706517	0.877215	1
1692	BIRC3	38.7347	46.352	31.1173	0.671326	-0.574915	0.725947	1
1693	BIRC5	2386.18	1885.2	2887.15	1.53148	0.614927	0.0411696	0.293653
1694	BIRC6	6635.25	6626.04	6644.46	1.00278	0.00400486	0.886089	1
1695	BIRC7	6.90239	1.74173	12.063	6.9259	2.792	0.323648	0.895135
1696	BIRC8	0	0	0	NA	NA	NA	NA
1697	BIVM	359.182	360.825	357.54	0.990894	-0.0131972	0.998911	1
1698	BIVM-ERCC5	0	0	0	NA	NA	NA	NA
1699	BLACAT1	8.28723	13.7177	2.8568	0.208257	-2.26356	0.139062	0.593845
1700	BLACE	0	0	0	NA	NA	NA	NA
1701	BLCAP	259.992	243.352	276.632	1.13676	0.184923	0.590305	1
1702	BLID	0	0	0	NA	NA	NA	NA
1703	BLK	0.695313	1.39063	0	0	#NAME?	0.750794	1
1704	BLM	1651.32	1626.15	1676.48	1.03095	0.0439741	0.930917	1
1705	BLMH	2080.04	1635.35	2524.72	1.54384	0.626523	0.0426785	0.299824
1706	BLNK	0.923483	0.418566	1.4284	3.41261	1.77087	0.818229	1
1707	BLOC1S1	220.545	168.537	272.554	1.61717	0.693474	0.0502138	0.32959
1708	BLOC1S1-RDH5	5.08718	0.48603	9.68832	19.9336	4.31713	0.0451207	0.310286
1709	BLOC1S2	428.429	416.547	440.31	1.05705	0.0800426	0.829032	1
1710	BLOC1S3	157.917	158.439	157.394	0.993402	-0.00955098	0.96786	1
1711	BLOC1S4	527.665	487.968	567.362	1.1627	0.217481	0.488006	1
1712	BLOC1S5	8.05634	8.96472	7.14795	0.797343	-0.326728	0.886057	1
1713	BLOC1S5-TXNDC5	0	0	0	NA	NA	NA	NA
1714	BLOC1S6	1849.99	1752.78	1947.2	1.11092	0.151756	0.629197	1
1715	BLVRA	810.102	981.025	639.178	0.651542	-0.618071	0.0403929	0.290802
1716	BLVRB	4281.59	3658.05	4905.13	1.34091	0.423216	0.180994	0.676133
1717	BLZF1	584.61	689.086	480.134	0.696769	-0.521248	0.121675	0.552113
1718	BMF	295.961	281.282	310.64	1.10438	0.143231	0.843478	1
1719	BMI1	130.378	116.679	144.077	1.23481	0.304293	0.492067	1
1720	BMP1	530.007	691.873	368.141	0.532094	-0.910248	0.00652807	0.0881761
1721	BMP10	0.690365	0.904596	0.476134	0.526349	-0.925908	1	1
1722	BMP15	0	0	0	NA	NA	NA	NA
1723	BMP2	2.56207	4.17188	0.952267	0.228258	-2.13126	0.545835	1
1724	BMP2K	3313.26	4447.58	2178.94	0.489916	-1.02939	0.104224	0.506379
1725	BMP3	1.56618	3.13236	0	0	#NAME?	0.372587	0.948347
1726	BMP4	0.555985	0	1.11197	Inf	Inf	0.797084	1
1727	BMP5	0.243015	0.48603	0	0	#NAME?	1	1
1728	BMP6	27.0905	43.3807	10.8003	0.248965	-2.00598	0.00916858	0.112014
1729	BMP7	1.6089	0.837132	2.38067	2.84384	1.50784	0.712918	1
1730	BMP8A	29.4628	27.1517	31.774	1.17024	0.226804	0.856482	1
1731	BMP8B	45.8641	55.9914	35.7368	0.638255	-0.647795	0.264734	0.817836
1732	BMPER	0.238067	0	0.476134	Inf	Inf	0.976255	1
1733	BMPR1A	304.794	293.845	315.743	1.07452	0.103695	0.709068	1
1734	BMPR1B	0.719149	0.48603	0.952267	1.95927	0.97032	0.953133	1
1735	BMPR2	490.203	572.914	407.492	0.711262	-0.491547	0.324406	0.896175
1736	BMS1	2038.14	1538.01	2538.27	1.65036	0.72278	0.0203469	0.189206
1737	BMS1P17	0	0	0	NA	NA	NA	NA
1738	BMS1P18	0	0	0	NA	NA	NA	NA
1739	BMS1P20	815.872	704.087	927.658	1.31753	0.397839	0.219494	0.745697
1740	BMS1P4	170.407	172.605	168.209	0.974534	-0.037215	0.88647	1
1741	BMS1P5	17.3177	18.5917	16.0437	0.862949	-0.212653	0.805663	1
1742	BMS1P6	1.90298	1.74173	2.06424	1.18517	0.245089	1	1
1743	BMX	53.3686	104.513	2.22394	0.021279	-5.55442	8.57e-05	0.00310536
1744	BNC1	0.238067	0	0.476134	Inf	Inf	0.976255	1
1745	BNC2	0.928432	0.904596	0.952267	1.0527	0.0740921	1	1
1746	BNIP1	163.278	155.779	170.776	1.09627	0.132604	0.812967	1
1747	BNIP2	1357.93	1493.76	1222.09	0.818132	-0.289594	0.31549	0.884608
1748	BNIP3	368.982	273.472	464.493	1.6985	0.764265	0.0312578	0.248881
1749	BNIP3L	1650.35	1527.46	1773.24	1.16091	0.215257	0.489555	1
1750	BNIPL	12.9583	14.0013	11.9152	0.85101	-0.232752	0.784397	1
1751	BOC	0.209283	0.418566	0	0	#NAME?	1	1
1752	BOD1	270.915	263.346	278.484	1.05748	0.0806304	0.929327	1
1753	BOD1L1	1556.48	1634.86	1478.11	0.904122	-0.14541	0.623668	1
1754	BOD1L2	0.243015	0.48603	0	0	#NAME?	1	1
1755	BOK	104.025	143.414	64.6361	0.450697	-1.14977	0.0127696	0.140081
1756	BOK-AS1	2.08348	2.57886	1.5881	0.615816	-0.699429	0.895103	1
1757	BOLA1	142.294	155.765	128.823	0.827031	-0.273986	0.506523	1
1758	BOLA2	0	0	0	NA	NA	NA	NA
1759	BOLA2B	0	0	0	NA	NA	NA	NA
1760	BOLA3	574.459	407.714	741.205	1.81795	0.862315	0.0116628	0.131704
1761	BOLA3-AS1	101.196	134.098	68.2944	0.509288	-0.973447	0.0318393	0.251369
1762	BOLL	2.00858	3.06489	0.952267	0.310702	-1.6864	0.698764	1
1763	BOP1	308.251	160.761	455.742	2.83491	1.5033	2.56e-05	0.00117731
1764	BORA	343.099	370.251	315.947	0.853332	-0.228821	0.467215	1
1765	BPESC1	0	0	0	NA	NA	NA	NA
1766	BPGM	453.838	244.091	663.585	2.7186	1.44286	1.13e-05	0.000591218
1767	BPHL	184.096	219.374	148.818	0.678375	-0.559846	0.151295	0.618831
1768	BPI	0.238067	0	0.476134	Inf	Inf	0.976255	1
1769	BPIFA1	0	0	0	NA	NA	NA	NA
1770	BPIFA2	0	0	0	NA	NA	NA	NA
1771	BPIFA3	0	0	0	NA	NA	NA	NA
1772	BPIFA4P	0.238067	0	0.476134	Inf	Inf	0.976255	1
1773	BPIFB1	0.48603	0.972061	0	0	#NAME?	0.881149	1
1774	BPIFB2	0.238067	0	0.476134	Inf	Inf	0.976255	1
1775	BPIFB3	0	0	0	NA	NA	NA	NA
1776	BPIFB4	0	0	0	NA	NA	NA	NA
1777	BPIFB6	0.238067	0	0.476134	Inf	Inf	0.976255	1
1778	BPIFC	0	0	0	NA	NA	NA	NA
1779	BPNT1	543.437	455.648	631.226	1.38534	0.470236	0.153097	0.621142
1780	BPTF	2217.3	2072.06	2362.53	1.14018	0.189263	0.555244	1
1781	BPY2	0	0	0	NA	NA	NA	NA
1782	BPY2B	0	0	0	NA	NA	NA	NA
1783	BPY2C	0	0	0	NA	NA	NA	NA
1784	BRAF	431.089	513.354	348.824	0.679501	-0.557453	0.0840703	0.449006
1785	BRAP	1044.17	957.917	1130.43	1.18009	0.238898	0.436587	1
1786	BRAT1	1472.13	1381.72	1562.54	1.13086	0.177425	0.567773	1
1787	BRCA1	2597.45	3144.05	2050.85	0.652296	-0.6164	0.0580738	0.35976
1788	BRCA2	1063.11	1139.77	986.452	0.865482	-0.208424	0.59585	1
1789	BRCC3	280.256	176.274	384.239	2.17978	1.12419	0.00153252	0.031205
1790	BRD1	760.083	857.361	662.805	0.773076	-0.371319	0.237668	0.775272
1791	BRD2	3571.93	3300.42	3843.45	1.16453	0.219752	0.4398	1
1792	BRD3	577.994	737.263	418.725	0.567945	-0.816177	0.00944206	0.114251
1793	BRD4	753.689	628.843	878.536	1.39707	0.482401	0.124979	0.558957
1794	BRD7	1005.88	943.669	1068.08	1.13184	0.17867	0.588478	1
1795	BRD7P3	13.3048	16.4452	10.1645	0.61808	-0.694135	0.506188	1
1796	BRD8	953.604	886.619	1020.59	1.1511	0.203016	0.478941	1
1797	BRD9	1029.52	912.818	1146.22	1.25569	0.32848	0.294417	0.858484
1798	BRDT	0.685417	0.418566	0.952267	2.27507	1.18591	0.95287	1
1799	BRE	352.993	334.009	371.977	1.11367	0.155326	0.587114	1
1800	BRE-AS1	5.67421	6.26471	5.08372	0.811485	-0.301364	0.880137	1
1801	BREA2	4.77308	4.94155	4.60461	0.931815	-0.101885	1	1
1802	BRF1	439.947	403.571	476.322	1.18027	0.239114	0.428231	1
1803	BRF2	506.121	386.738	625.503	1.61738	0.693662	0.0370888	0.275744
1804	BRI3	295.305	293.294	297.316	1.01371	0.0196452	0.93555	1
1805	BRI3BP	201.227	187.075	215.379	1.1513	0.203259	0.560614	1
1806	BRICD5	42.3446	48.1598	36.5294	0.758503	-0.398772	0.547483	1
1807	BRINP1	0.238067	0	0.476134	Inf	Inf	0.976255	1
1808	BRINP2	0.729046	1.45809	0	0	#NAME?	0.741942	1
1809	BRINP3	2.11721	2.64632	1.5881	0.600117	-0.736685	0.893127	1
1810	BRIP1	827.139	926.141	728.136	0.786204	-0.347024	0.2683	0.822611
1811	BRIX1	2182.28	1562.21	2802.34	1.79383	0.843042	0.00667308	0.0895159
1812	BRK1	1436.19	1459.24	1413.15	0.968415	-0.046302	0.899558	1
1813	BRMS1	639.452	435.27	843.633	1.93818	0.954703	0.00298895	0.051263
1814	BRMS1L	93.4051	74.528	112.282	1.50658	0.591275	0.168436	0.653021
1815	BROX	1917.17	1795.36	2038.97	1.13569	0.183565	0.514869	1
1816	BRPF1	863.636	757.581	969.69	1.27998	0.356124	0.250296	0.797883
1817	BRPF3	483.055	393.734	572.377	1.45372	0.539745	0.0925398	0.474267
1818	BRS3	0.418566	0.837132	0	0	#NAME?	0.897042	1
1819	BRSK1	222.543	324.212	120.873	0.372822	-1.42344	0.000154904	0.00507453
1820	BRSK2	8.68823	7.3717	10.0048	1.35718	0.440617	0.713996	1
1821	BRWD1	4884.5	6023.63	3745.37	0.62178	-0.685524	0.0232295	0.206099
1822	BRWD1-AS1	6.23919	3.90202	8.57635	2.19793	1.13614	0.495085	1
1823	BRWD1-IT2	31.8327	37.9394	25.7261	0.678084	-0.560463	0.46383	1
1824	BRWD3	1310.64	1729.25	892.024	0.515844	-0.954993	0.00162589	0.0326544
1825	BSCL2	47.0719	39.3438	54.8	1.39285	0.47804	0.452564	1
1826	BSDC1	2010.06	2625.06	1395.05	0.531437	-0.912031	0.00281719	0.0491806
1827	BSG	7713.02	6665.6	8760.44	1.31428	0.394268	0.175283	0.664931
1828	BSN	142.36	55.7201	229	4.10983	2.03908	0.000182205	0.00579227
1829	BSN-AS2	8.21804	6.75074	9.68535	1.43471	0.520758	0.663981	1
1830	BSND	0.476134	0	0.952267	Inf	Inf	0.813298	1
1831	BSPH1	0.238067	0	0.476134	Inf	Inf	0.976255	1
1832	BSPRY	23.7036	25.9634	21.4439	0.825925	-0.275917	0.726674	1
1833	BST1	4.08766	4.52298	3.65234	0.807507	-0.308453	0.976006	1
1834	BST2	947.259	1086.43	808.086	0.743798	-0.427017	0.1266	0.563864
1835	BSX	0	0	0	NA	NA	NA	NA
1836	BTAF1	2589.55	2922.71	2256.39	0.772019	-0.373291	0.19802	0.705245
1837	BTBD1	2231.08	1997.76	2464.4	1.23358	0.302855	0.320884	0.892285
1838	BTBD10	393.897	475.198	312.596	0.657823	-0.604228	0.0700443	0.404203
1839	BTBD11	1.68131	1.45809	1.90453	1.30618	0.385357	0.921762	1
1840	BTBD16	0.418566	0.837132	0	0	#NAME?	0.897042	1
1841	BTBD17	0.904596	1.80919	0	0	#NAME?	0.635537	1
1842	BTBD18	33.0784	31.5259	34.6308	1.09848	0.135515	0.907435	1
1843	BTBD19	13.8059	15.2294	12.3824	0.81306	-0.298565	0.952398	1
1844	BTBD2	849.988	1044.45	655.53	0.627633	-0.672006	0.0305717	0.24597
1845	BTBD3	493.114	501.131	485.097	0.968003	-0.046916	0.904058	1
1846	BTBD6	9.07901	7.52041	10.6376	1.4145	0.500292	0.662677	1
1847	BTBD7	480.222	480.463	479.98	0.998995	-0.00145113	0.971869	1
1848	BTBD8	46.7099	65.4697	27.95	0.426916	-1.22798	0.0882382	0.461821
1849	BTBD9	196.891	212.108	181.674	0.856515	-0.223449	0.664043	1
1850	BTC	0.481082	0.48603	0.476134	0.979637	-0.0296803	1	1
1851	BTD	135.888	176.007	95.7683	0.544117	-0.87801	0.0371849	0.276029
1852	BTF3	4464.28	3993.86	4934.71	1.23557	0.30518	0.387005	0.963478
1853	BTF3L4	950.398	1018.32	882.478	0.866603	-0.206557	0.531837	1
1854	BTF3P11	0	0	0	NA	NA	NA	NA
1855	BTG1	1403.52	940.389	1866.64	1.98497	0.989117	0.0905528	0.469024
1856	BTG2	1250.64	1211.78	1289.5	1.06414	0.0896832	0.872241	1
1857	BTG3	367.474	439.798	295.151	0.671107	-0.575386	0.0729237	0.413819
1858	BTG4	0.418566	0.837132	0	0	#NAME?	0.897042	1
1859	BTK	1372.9	1610.68	1135.13	0.704749	-0.504819	0.115143	0.533971
1860	BTLA	0.209283	0.418566	0	0	#NAME?	1	1
1861	BTN1A1	17.1367	4.59045	29.683	6.46625	2.69293	0.26024	0.811981
1862	BTN2A1	471.221	600.331	342.111	0.56987	-0.811295	0.015792	0.159312
1863	BTN2A2	384.485	619.067	149.903	0.242143	-2.04607	0.0199408	0.186397
1864	BTN2A3P	127.735	193.209	62.2614	0.322249	-1.63375	0.0284871	0.23645
1865	BTN3A1	157.664	236.403	78.9261	0.333863	-1.58267	0.155556	0.626892
1866	BTN3A2	357.214	503.654	210.774	0.41849	-1.25673	0.0731867	0.414482
1867	BTN3A3	61.7888	100.238	23.3395	0.23284	-2.10259	0.259662	0.81142
1868	BTNL10	4.29998	3.19982	5.40015	1.68764	0.755008	0.724324	1
1869	BTNL2	0.481082	0.48603	0.476134	0.979637	-0.0296803	1	1
1870	BTNL3	0.209283	0.418566	0	0	#NAME?	1	1
1871	BTNL8	0	0	0	NA	NA	NA	NA
1872	BTNL9	48.1034	41.7202	54.4865	1.306	0.385152	0.589727	1
1873	BTRC	574.909	605.829	543.989	0.897925	-0.155333	0.625625	1
1874	BUB1	3868.82	2874.87	4862.77	1.69147	0.75828	0.0270617	0.228368
1875	BUB1B	2079.12	1645.86	2512.38	1.52648	0.610212	0.0471691	0.318362
1876	BUB3	3434.28	3087.31	3781.24	1.22477	0.292509	0.308664	0.876136
1877	BUD13	499.631	459.951	539.311	1.17254	0.229639	0.56717	1
1878	BUD31	1096.05	1201.65	990.458	0.82425	-0.278847	0.441058	1
1879	BVES	65.0306	97.8081	32.2531	0.329759	-1.60052	0.324726	0.896223
1880	BVES-AS1	4.30092	3.83456	4.76729	1.24324	0.314108	1	1
1881	BYSL	939.366	751.404	1127.33	1.50029	0.585246	0.0582881	0.360256
1882	BZRAP1	115.176	118.694	111.658	0.940727	-0.0881522	0.842215	1
1883	BZRAP1-AS1	66.8682	70.8422	62.8943	0.887808	-0.17168	0.787094	1
1884	BZW1	2446.99	1940.84	2953.14	1.52158	0.605569	0.0668544	0.393143
1885	BZW2	3625.58	3255.24	3995.92	1.22754	0.295767	0.47761	1
1886	C10orf10	108.215	50.875	165.556	3.25416	1.70229	0.40623	0.982209
1887	C10orf105	0.243015	0.48603	0	0	#NAME?	1	1
1888	C10orf107	11.9155	21.9265	1.90453	0.08686	-3.52516	0.00830911	0.104362
1889	C10orf11	8.44942	12.6107	4.28818	0.340044	-1.55621	0.250719	0.797894
1890	C10orf111	5.79679	3.96949	7.62409	1.92067	0.941612	0.600419	1
1891	C10orf113	0.695313	1.39063	0	0	#NAME?	0.750794	1
1892	C10orf115	0	0	0	NA	NA	NA	NA
1893	C10orf118	372.828	423.87	321.785	0.759159	-0.397527	0.313299	0.882
1894	C10orf12	361.601	286.57	436.631	1.52365	0.607528	0.0754746	0.422603
1895	C10orf120	0.238067	0	0.476134	Inf	Inf	0.976255	1
1896	C10orf126	0.238067	0	0.476134	Inf	Inf	0.976255	1
1897	C10orf128	1031.5	828.96	1234.04	1.48867	0.574019	0.388882	0.965466
1898	C10orf129	0.719149	0.48603	0.952267	1.95927	0.97032	0.953133	1
1899	C10orf131	9.64256	4.03695	15.2482	3.77715	1.9173	0.131073	0.574499
1900	C10orf2	557.244	446.156	668.333	1.49798	0.583018	0.165011	0.64639
1901	C10orf25	18.9486	17.2548	20.6424	1.19633	0.258611	0.702027	1
1902	C10orf32	146.636	144.924	148.347	1.02362	0.033682	0.898253	1
1903	C10orf32-ASMT	0.243015	0.48603	0	0	#NAME?	1	1
1904	C10orf35	62.5409	52.9664	72.1154	1.36153	0.445229	0.422735	1
1905	C10orf40	0.238067	0	0.476134	Inf	Inf	0.976255	1
1906	C10orf53	0	0	0	NA	NA	NA	NA
1907	C10orf54	583.452	1100.4	66.5079	0.06044	-4.04835	6.88e-26	7.4e-23
1908	C10orf55	16.7728	27.9888	5.55687	0.198539	-2.3325	0.0224461	0.201743
1909	C10orf62	0	0	0	NA	NA	NA	NA
1910	C10orf67	0.7142	0	1.4284	Inf	Inf	0.662684	1
1911	C10orf71	124.097	114.142	134.051	1.17443	0.231961	0.571321	1
1912	C10orf71-AS1	17.4119	7.50663	27.3172	3.63907	1.86357	0.0370826	0.275744
1913	C10orf76	4.50277	4.87408	4.13145	0.847636	-0.238483	0.903418	1
1914	C10orf82	0	0	0	NA	NA	NA	NA
1915	C10orf85	0.724097	0.972061	0.476134	0.489819	-1.02968	1	1
1916	C10orf88	227.438	250.466	204.41	0.81612	-0.293148	0.455371	1
1917	C10orf90	1.03212	0	2.06424	Inf	Inf	0.518087	1
1918	C10orf91	1.38568	2.29522	0.476134	0.207445	-2.2692	0.720199	1
1919	C10orf95	43.2538	42.8272	43.6803	1.01992	0.0284541	1	1
1920	C10orf99	0	0	0	NA	NA	NA	NA
1921	C11orf1	269.983	281.383	258.583	0.918972	-0.121908	0.758615	1
1922	C11orf16	8.79683	5.99485	11.5988	1.93479	0.952181	0.564112	1
1923	C11orf21	162.939	258.241	67.6377	0.261917	-1.93282	0.000386927	0.0107291
1924	C11orf24	616.727	835.528	397.926	0.476257	-1.07019	0.000642946	0.0159181
1925	C11orf30	356.11	396.323	315.897	0.797068	-0.327225	0.368385	0.943385
1926	C11orf31	1292.15	953.119	1631.19	1.71142	0.775196	0.0157572	0.159052
1927	C11orf35	77.87	98.8846	56.8553	0.574966	-0.798452	0.123114	0.555547
1928	C11orf40	0	0	0	NA	NA	NA	NA
1929	C11orf42	3.75829	5.29265	2.22394	0.420194	-1.25087	0.579536	1
1930	C11orf44	0	0	0	NA	NA	NA	NA
1931	C11orf45	0.238067	0	0.476134	Inf	Inf	0.976255	1
1932	C11orf48	87.9935	90.0549	85.9322	0.95422	-0.0676057	0.887147	1
1933	C11orf49	198.868	223.029	174.706	0.783334	-0.352301	0.408757	0.985658
1934	C11orf52	0	0	0	NA	NA	NA	NA
1935	C11orf53	0	0	0	NA	NA	NA	NA
1936	C11orf54	558.716	677.627	439.804	0.649036	-0.623629	0.0561242	0.352411
1937	C11orf57	1348.46	1201.55	1495.37	1.24453	0.315601	0.295053	0.85929
1938	C11orf58	3234.42	2744.09	3724.74	1.35737	0.440814	0.20108	0.712099
1939	C11orf63	0.972061	1.94412	0	0	#NAME?	0.618614	1
1940	C11orf65	28.8267	21.4405	36.2129	1.689	0.756169	0.29404	0.857966
1941	C11orf68	320.87	390.638	251.101	0.642796	-0.637566	0.0758274	0.423695
1942	C11orf70	0	0	0	NA	NA	NA	NA
1943	C11orf71	210.4	233.211	187.589	0.804373	-0.314064	0.394959	0.972019
1944	C11orf73	603.061	588.258	617.865	1.05033	0.0708427	0.803235	1
1945	C11orf74	215.065	203.954	226.176	1.10896	0.149203	0.694657	1
1946	C11orf80	190.868	276.107	105.628	0.382562	-1.38623	0.000300054	0.00873735
1947	C11orf82	494.621	378.134	611.107	1.61611	0.69253	0.0401429	0.289584
1948	C11orf83	453.358	324.995	581.72	1.78993	0.839906	0.015931	0.16023
1949	C11orf84	449.331	508.263	390.399	0.768103	-0.380628	0.267892	0.821843
1950	C11orf85	6.28909	10.9901	1.5881	0.144503	-2.79083	0.11599	0.536511
1951	C11orf86	0	0	0	NA	NA	NA	NA
1952	C11orf87	0.44735	0.418566	0.476134	1.13754	0.185911	1	1
1953	C11orf88	0.238067	0	0.476134	Inf	Inf	0.976255	1
1954	C11orf91	0.476134	0	0.952267	Inf	Inf	0.813298	1
1955	C11orf94	3.24558	2.36269	4.12847	1.74736	0.80518	0.722254	1
1956	C11orf95	588.619	525.221	652.016	1.24141	0.311984	0.327726	0.899981
1957	C11orf96	74.9533	123.539	26.3679	0.213438	-2.22811	1.82e-05	0.000873526
1958	C11orf97	0.238067	0	0.476134	Inf	Inf	0.976255	1
1959	C12orf10	60.9378	67.5487	54.3268	0.804261	-0.314264	0.497813	1
1960	C12orf29	694.073	591.668	796.478	1.34616	0.428847	0.29813	0.862974
1961	C12orf36	0.238067	0	0.476134	Inf	Inf	0.976255	1
1962	C12orf4	444.606	336.968	552.243	1.63886	0.712691	0.026366	0.224576
1963	C12orf40	4.61234	8.74855	0.476134	0.0544243	-4.19961	0.383742	0.96025
1964	C12orf42	0.724097	0.972061	0.476134	0.489819	-1.02968	1	1
1965	C12orf43	321.782	238.355	405.209	1.70002	0.765556	0.0301996	0.244532
1966	C12orf45	225.182	188.397	261.967	1.3905	0.475608	0.418932	0.997103
1967	C12orf49	469.04	378.718	559.362	1.47699	0.562659	0.0750449	0.420964
1968	C12orf5	28.9417	8.49247	49.3909	5.81585	2.53999	0.000731213	0.0175966
1969	C12orf50	0.243015	0.48603	0	0	#NAME?	1	1
1970	C12orf54	3.03116	6.06232	0	0	#NAME?	0.108228	0.515018
1971	C12orf56	23.1709	25.8561	20.4856	0.792295	-0.33589	0.769718	1
1972	C12orf57	602.202	779.228	425.177	0.545639	-0.87398	0.140253	0.596368
1973	C12orf60	31.0135	20.7245	41.3026	1.99294	0.994897	0.158373	0.633669
1974	C12orf61	52.4908	54.9519	50.0297	0.910428	-0.135383	0.808869	1
1975	C12orf65	412.988	393.567	432.409	1.09869	0.135786	0.760174	1
1976	C12orf66	173.914	158.183	189.644	1.19889	0.261697	0.486808	1
1977	C12orf71	1.00828	0.904596	1.11197	1.22924	0.297772	1	1
1978	C12orf73	156.039	120.366	191.711	1.59273	0.671501	0.0965561	0.484698
1979	C12orf74	0	0	0	NA	NA	NA	NA
1980	C12orf75	169.129	321.261	16.996	0.0529039	-4.24048	0.0057666	0.0806181
1981	C12orf76	245.815	352.348	139.283	0.395299	-1.33898	0.000396625	0.0109357
1982	C12orf77	0	0	0	NA	NA	NA	NA
1983	C12orf79	1.95709	0.418566	3.49561	8.3514	3.06202	0.468422	1
1984	C12orf80	0	0	0	NA	NA	NA	NA
1985	C14orf1	202.998	175.046	230.95	1.31937	0.399847	0.276428	0.832795
1986	C14orf105	0	0	0	NA	NA	NA	NA
1987	C14orf119	648.404	557.479	739.329	1.3262	0.407298	0.19293	0.695206
1988	C14orf132	3.08588	2.36269	3.80907	1.61218	0.689009	0.725629	1
1989	C14orf142	251.664	216.898	286.43	1.32058	0.401167	0.506723	1
1990	C14orf159	328.752	281.073	376.431	1.33926	0.421439	0.211308	0.730299
1991	C14orf164	15.4247	16.0803	14.7691	0.918455	-0.122719	0.969557	1
1992	C14orf166	1415.87	1306.81	1524.92	1.1669	0.222683	0.470713	1
1993	C14orf169	259.864	187.454	332.275	1.77257	0.825841	0.0192933	0.182488
1994	C14orf177	0	0	0	NA	NA	NA	NA
1995	C14orf178	4.4616	5.42758	3.49561	0.644047	-0.634763	0.752799	1
1996	C14orf180	1.13771	1.32316	0.952267	0.71969	-0.474552	1	1
1997	C14orf182	3.05005	4.67169	1.4284	0.305757	-1.70954	0.555231	1
1998	C14orf183	1.77051	3.06489	0.476134	0.155351	-2.6864	0.560324	1
1999	C14orf2	1065.27	802.373	1328.17	1.6553	0.72709	0.0308598	0.247343
[truncated: 23,370 more rows]

## Sheet: Deg K562 crisp
Genes	baseMean	baseMeanA Control	baseMeanB HLX KO	foldChange	log2FoldChange	pval	padj	deg
2017-03-01	81.614	23.9243	139.304	5.82269	2.54169	5.51e-07	3.92e-05	UP
2017-03-02	322.767	98.5212	547.012	5.55223	2.47307	1.64e-11	2.38e-09	UP
2017-09-10	43.313	77.257	9.36892	0.12127	-3.04371	0.0135987	0.145754	DOWN
ABAT	73.1996	26.9631	119.436	4.42962	2.14718	4.18e-05	0.00173918	UP
ABCB1	23.0713	43.1232	3.01948	0.0700198	-3.83609	4.13e-05	0.00172433	DOWN
ABCB4	5.87493	11.2737	0.476134	0.0422339	-4.56545	0.0372867	0.276689	DOWN
ABCD3	792.753	488.116	1097.39	2.24822	1.16878	0.000184045	0.0058285	UP
ABCG2	552.092	36.104	1068.08	29.5834	4.88671	0.00342739	0.0566574	UP
ABHD2	2520.97	3391.08	1650.86	0.486824	-1.03853	0.000578245	0.0145509	DOWN
ABHD6	107.784	35.4817	180.086	5.07546	2.34354	0.000110808	0.00385943	UP
ABI2	1136.86	1529.43	744.292	0.486646	-1.03906	0.000857157	0.0200221	DOWN
ABR	169.098	251.32	86.8755	0.345677	-1.5325	0.00619097	0.0849037	DOWN					Column1
ACAT2	1493.76	909.868	2077.65	2.28347	1.19123	0.00233745	0.0432586	UP
ACBD4	104.169	150.841	57.4971	0.381178	-1.39146	0.0155446	0.15787	DOWN
ACBD7	131.911	217.913	45.9102	0.210681	-2.24686	2.56e-07	1.94e-05	DOWN
ACCS	351.771	479.442	224.1	0.467419	-1.09721	0.00303351	0.0517939	DOWN
ACHE	50.8928	29.9866	71.7989	2.39437	1.25964	0.0289421	0.237997	UP
ACOT11	64.3339	98.3311	30.3366	0.308515	-1.69659	0.00170079	0.0337489	DOWN
ACOT7	494.554	328.933	660.176	2.00702	1.00506	0.00231626	0.0429849	UP
ACRBP	50.6258	93.4708	7.78081	0.0832432	-3.58652	9.35e-08	7.98e-06	DOWN
ACSF2	237.086	354.742	119.43	0.336667	-1.5706	0.00926964	0.112992	DOWN
ACSL1	1341	2338.8	343.199	0.146742	-2.76865	1.4e-12	2.56e-10	DOWN
ACSL4	917.26	1630.91	203.612	0.124845	-3.00179	5.91e-14	1.28e-11	DOWN
ACSM3	13060.8	23869.2	2252.49	0.0943681	-3.40556	3.21e-11	4.5e-09	DOWN
ACTG1	9878.4	14689.3	5067.5	0.344979	-1.53542	0.020014	0.186919	DOWN
ACTN2	25.7386	13.8388	37.6384	2.71977	1.44348	0.0468125	0.316951	UP
ADA	662.432	435.616	889.247	2.04135	1.02953	0.00128245	0.0273954	UP
ADAM10	3142.44	4560.19	1724.69	0.378205	-1.40276	0.00512474	0.0738637	DOWN
ADAM11	38.9288	16.85	61.0076	3.62063	1.85624	0.0225435	0.201943	UP
ADAM8	496.872	872.913	120.832	0.138424	-2.85284	0.00576969	0.0806181	DOWN
ADAMTS14	1684.62	2618.34	750.9	0.286785	-1.80196	8.38e-07	5.77e-05	DOWN
ADAMTS7	38.0884	62.3511	13.8257	0.22174	-2.17306	0.0470357	0.317968	DOWN
ADAMTS9	66.36	118.258	14.4616	0.122288	-3.03165	9.44e-07	6.4e-05	DOWN
ADAP1	252.966	474.652	31.28	0.0659009	-3.92356	0.000106634	0.00374438	DOWN
ADCK1	139.433	90.6497	188.216	2.0763	1.05401	0.0114126	0.129972	UP
ADCY6	386.037	629.939	142.134	0.225631	-2.14796	2.54e-09	2.78e-07	DOWN
ADM2	123.682	214.484	32.88	0.153298	-2.70559	3.85e-09	4.08e-07	DOWN
ADRA1D	17.4294	31.5259	3.33293	0.10572	-3.24167	0.00276818	0.0487208	DOWN
ADRB1	15.6325	29.6768	1.5881	0.0535132	-4.22396	0.0045542	0.0687923	DOWN
ADRBK1	2183.35	3021.88	1344.81	0.445026	-1.16804	0.000106541	0.00374438	DOWN
ADRBK2	367.989	668.59	67.3868	0.100789	-3.31059	4.72e-19	2.25e-16	DOWN
AEBP1	177.066	252.274	101.858	0.403759	-1.30843	0.0132593	0.143693	DOWN
AFAP1	223.278	372.376	74.1796	0.199206	-2.32767	0.00107132	0.0239569	DOWN
AFAP1-AS1	217.826	382.256	53.3954	0.139685	-2.83975	2.78e-13	5.69e-11	DOWN
AFF3	22.8092	1.32316	44.2953	33.4768	5.06509	0.0172169	0.169255	UP
AGA	340.231	479.842	200.619	0.418093	-1.2581	0.000275438	0.00811956	DOWN
AGAP1	1219.84	1772.12	667.566	0.376705	-1.40849	5.67e-06	0.000320433	DOWN
AGAP11	119.764	174.237	65.2898	0.374717	-1.41613	0.000830161	0.0194974	DOWN
AGMO	5.81241	11.6248	0	0	#NAME?	0.0115605	0.131101	DOWN
AGO4	754.542	1118.08	391.008	0.349715	-1.51575	3.48e-06	0.000205247	DOWN
AGPAT4	644.291	401.305	887.277	2.21098	1.14469	0.00282794	0.0493282	UP
AGPAT9	1046.77	1535.86	557.678	0.363106	-1.46154	0.0420296	0.29723	DOWN
AHR	2257.36	4189.79	324.922	0.077551	-3.68871	6.68e-28	7.97e-25	DOWN
AHSA1	1550.01	979.339	2120.67	2.16541	1.11464	0.000331189	0.00937714	UP
AIG1	990.477	1944.11	36.8458	0.0189525	-5.72147	8.96e-10	1.07e-07	DOWN
AIM1L	50.8026	81.9121	19.6931	0.240417	-2.05639	0.0390914	0.284614	DOWN
AK1	445.807	295.752	595.861	2.01473	1.01059	0.00994947	0.118619	UP
AKAP6	28.28	12.7318	43.8281	3.44241	1.78342	0.0117743	0.132268	UP
AKAP7	92.3286	129.074	55.5836	0.430635	-1.21546	0.012788	0.140139	DOWN
AKNA	1100.25	2056.14	144.373	0.0702155	-3.83207	4.91e-28	6.21e-25	DOWN
AKR1E2	68.8015	111.874	25.7291	0.229983	-2.1204	8.01e-05	0.0029422	DOWN
ALAD	244.806	158.603	331.009	2.08703	1.06145	0.00410578	0.0645009	UP
ALAS2	3381.11	172.712	6589.51	38.1532	5.25373	7.92e-05	0.00291856	UP
ALCAM	70.9178	135.959	5.87628	0.0432209	-4.53213	1.11e-12	2.05e-10	DOWN
ALDH1L2	343.279	583.793	102.765	0.176031	-2.5061	7.04e-12	1.1e-09	DOWN
ALDH3A2	89.2917	20.2522	158.331	7.81797	2.96679	1.84e-06	0.000117357	UP
ALG14	125.987	79.2933	172.681	2.17775	1.12284	0.0198007	0.185653	UP
ALKBH7	391.356	522.21	260.503	0.498847	-1.00333	0.00287831	0.0499636	DOWN
ALPK1	118.421	205.237	31.6053	0.153994	-2.69905	7.52e-09	7.66e-07	DOWN
AMDHD2	291.897	162.272	421.522	2.59762	1.37719	6.93e-05	0.00261157	UP
AMELX	5.50248	10.3691	0.635836	0.0613202	-4.02749	0.0494914	0.326449	DOWN
AMER1	150.671	96.1034	205.238	2.1356	1.09464	0.00859529	0.107108	UP
AMFR	2655.54	3745.41	1565.66	0.418021	-1.25835	3.51e-05	0.00149842	DOWN
AMN1	191.595	290.893	92.2965	0.317286	-1.65614	0.00822535	0.103629	DOWN
AMT	30.8945	47.3364	14.4526	0.305317	-1.71162	0.0183515	0.176671	DOWN
ANAPC15	106.907	62.592	151.222	2.416	1.27262	0.00406262	0.0640536	UP
ANAPC4	1012.63	674.922	1350.35	2.00074	1.00053	0.00140232	0.0293069	UP
ANGPT1	1424.9	2289.93	559.865	0.244489	-2.03216	0.000978889	0.0223295	DOWN
ANK1	5227.2	3465.63	6988.76	2.01659	1.01192	0.000686883	0.016774	UP
ANK3	172.181	307.052	37.31	0.12151	-3.04085	7.05e-12	1.1e-09	DOWN
ANKAR	63.0538	93.0798	33.0278	0.354833	-1.49479	0.0076256	0.0981712	DOWN
ANKIB1	1086.67	1492.69	680.653	0.455992	-1.13292	0.01466	0.152748	DOWN
ANKRA2	231.9	341.496	122.305	0.358145	-1.48139	6.35e-05	0.00243284	DOWN
ANKRD18DP	62.2677	97.8451	26.6903	0.272781	-1.87419	0.000437836	0.0118205	DOWN
ANKRD20A11P	27.6828	12.327	43.0385	3.49139	1.8038	0.0152484	0.156219	UP
ANKRD28	1581.53	2239.15	923.905	0.412614	-1.27713	1.63e-05	0.000803349	DOWN
ANKRD55	139.982	263.296	16.6676	0.063304	-3.98156	1.14e-06	7.59e-05	DOWN
ANKRD63	37.5216	64.4026	10.6406	0.16522	-2.59754	0.000200539	0.00622269	DOWN
ANO1	16.9845	2.84872	31.1203	10.9243	3.44947	0.0177797	0.172968	UP
ANO9	46.3622	72.2328	20.4916	0.283688	-1.81762	0.00265939	0.0473884	DOWN
ANP32AP1	25.4767	12.6643	38.2891	3.02337	1.59616	0.0483844	0.323014	UP
ANP32C	94.4245	55.0991	133.75	2.42744	1.27944	0.00598964	0.0828297	UP
ANPEP	280.484	533.168	27.7992	0.0521397	-4.26147	4.74e-05	0.00190787	DOWN
ANTXR2	3601.28	6109.98	1092.59	0.178821	-2.48341	4.91e-13	9.59e-11	DOWN
ANXA1	2168.31	3767.32	569.306	0.151117	-2.72626	1.12e-18	4.93e-16	DOWN
ANXA3	535.559	1054.92	16.2004	0.0153571	-6.02495	4.01e-44	2.87e-40	DOWN
ANXA4	106.703	152.096	61.3091	0.403094	-1.31081	0.0230463	0.204994	DOWN
ANXA6	718.839	394.378	1043.3	2.64543	1.4035	1.56e-05	0.000777681	UP
AP1S2	497.594	897.35	97.8385	0.109031	-3.1972	0.000486857	0.0127748	DOWN
AP1S3	51.5548	18.7804	84.3292	4.49029	2.16681	0.000151482	0.00498523	UP
APEX2	373.552	242.243	504.86	2.0841	1.05943	0.0045707	0.068881	UP
APLF	84.4944	146.276	22.7126	0.155272	-2.68713	1.81e-07	1.41e-05	DOWN
APOBEC3B	252.801	405.057	100.545	0.248223	-2.01029	9.52e-08	8.05e-06	DOWN
APOBEC3D	110.133	161.021	59.2449	0.367933	-1.44249	0.0276897	0.231808	DOWN
APOBR	111.807	207.573	16.0407	0.0772777	-3.6938	3.93e-13	7.81e-11	DOWN
APOL2	281.332	155.485	407.178	2.61877	1.38889	0.00816602	0.103167	UP
APPL1	926.508	573.158	1279.86	2.233	1.15898	0.000258119	0.0076828	UP
AQP1	107.91	34.1048	181.715	5.32814	2.41363	2.53e-07	1.93e-05	UP
AQP10	100.695	20.7919	180.597	8.68594	3.11868	2.04e-10	2.63e-08	UP
AQP9	7.20553	13.2991	1.11197	0.0836125	-3.58014	0.0345996	0.263856	DOWN
AR	26.0497	49.8754	2.22394	0.0445899	-4.48714	0.000851713	0.0199165	DOWN
ARAP3	249.959	492.614	7.30468	0.0148284	-6.07549	1.84e-33	3.3e-30	DOWN
AREG	14.7463	26.9493	2.54335	0.0943753	-3.40545	0.00171859	0.0340392	DOWN
ARHGAP10	53.6228	90.4183	16.8274	0.186106	-2.42581	0.00466532	0.0696715	DOWN
ARHGAP18	1286.44	1833.2	739.687	0.403495	-1.30938	2.6e-05	0.00118559	DOWN
ARHGAP25	101.703	172.927	30.4785	0.176251	-2.5043	8.42e-07	5.78e-05	DOWN
ARHGAP26	28.6308	48.0524	9.20922	0.191649	-2.38346	0.002742	0.048379	DOWN
ARHGAP4	16.2531	26.9493	5.55687	0.206198	-2.2779	0.0273326	0.229714	DOWN
ARHGAP42	133.647	201.525	65.7689	0.326355	-1.61548	0.00318802	0.0536221	DOWN
ARHGAP6	785.567	1456.11	115.024	0.078994	-3.66211	2.04e-11	2.9e-09	DOWN
ARHGAP9	104.82	173.129	36.5115	0.210892	-2.24542	7.15e-06	0.000390724	DOWN
ARHGDIB	608.12	1008.43	207.805	0.206067	-2.27881	5.07e-12	8.38e-10	DOWN
ARHGEF2	2770.1	4580.26	959.931	0.20958	-2.25443	6.18e-13	1.19e-10	DOWN
ARHGEF6	568.79	1081.52	56.0598	0.0518342	-4.26995	9.19e-10	1.09e-07	DOWN
ARID4A	454.81	630.56	279.06	0.442559	-1.17606	0.00051244	0.0132679	DOWN
ARL4C	144.065	12.8268	275.303	21.4631	4.42379	0.0159626	0.160363	UP
ARL8A	287.542	404.817	170.267	0.420603	-1.24947	0.000462325	0.0123118	DOWN
ARNTL2	462.443	625.807	299.078	0.477908	-1.0652	0.00152261	0.0310739	DOWN
ARRB2	150.215	60.4193	240.011	3.97242	1.99002	2.34e-06	0.000144654	UP
ASAP2	251.089	385.074	117.103	0.304105	-1.71736	1.35e-06	8.87e-05	DOWN
ASCL2	80.5337	28.1636	132.904	4.71898	2.23848	0.0248186	0.214715	UP
ASGR1	42.2249	62.0537	22.3961	0.360915	-1.47027	0.0246555	0.213821	DOWN
ASIC1	138.131	18.7941	257.468	13.6994	3.77604	1.34e-15	3.63e-13	UP
ASIC4	825.458	170.346	1480.57	8.69152	3.11961	1.33e-20	8.39e-18	UP
ASNA1	555.523	316.068	794.978	2.51522	1.33068	4.26e-05	0.00176634	UP
ASNS	5647.53	8663.43	2631.63	0.303763	-1.71898	2.49e-09	2.75e-07	DOWN
ASPH	149.962	279.435	20.4886	0.0733217	-3.76962	0.00481082	0.0709809	DOWN
ASRGL1	246.083	130.518	361.647	2.77086	1.47033	4.66e-05	0.00188485	UP
ASS1	259.73	472.597	46.8624	0.0991593	-3.33411	2.68e-07	2.02e-05	DOWN
ASTN1	24.8535	37.1559	12.5511	0.337795	-1.56578	0.0401884	0.289621	DOWN
ATAD3B	750.232	436.475	1063.99	2.43768	1.28551	4.46e-05	0.0018311	UP
ATF3	268.996	438.903	99.0893	0.225766	-2.1471	1.36e-05	0.000688533	DOWN
ATF5	539.231	898.337	180.124	0.200508	-2.31826	9.77e-12	1.5e-09	DOWN
ATF7IP2	554.33	788.437	320.224	0.40615	-1.29992	6.05e-05	0.00234346	DOWN
ATG16L2	271.3	422.239	120.362	0.285056	-1.81068	0.0421571	0.29723	DOWN
ATG9B	60.575	37.1284	84.0217	2.26301	1.17824	0.021942	0.198707	UP
ATP2A3	4071.45	7701.49	441.409	0.0573148	-4.12495	5.73e-12	9.26e-10	DOWN
ATP2B4	1103.46	1731.48	475.435	0.274583	-1.86468	2.35e-09	2.6e-07	DOWN
ATP5EP2	341.337	224.392	458.282	2.04233	1.03021	0.00298584	0.0512506	UP
ATP5G1	985.914	528.299	1443.53	2.73241	1.45017	0.000198013	0.00615818	UP
ATP5G3	3610.19	2330.33	4890.05	2.09844	1.06931	0.000304953	0.00883211	UP
ATP6V0E2	378.594	228.375	528.813	2.31554	1.21135	0.000432962	0.0117183	UP
ATP6V1A	3029.51	1867.97	4191.05	2.24363	1.16584	6e-05	0.0023292	UP
ATP6V1C1	1421.18	693.318	2149.05	3.09965	1.63211	5.6e-08	4.95e-06	UP
ATP7B	1117.09	1538.1	696.084	0.452561	-1.14381	0.000172506	0.00553961	DOWN
ATP8B3	117.027	184.338	49.7163	0.269701	-1.89056	0.00309416	0.0523571	DOWN
AXL	739.854	1153.78	325.928	0.282487	-1.82374	1.95e-05	0.000928643	DOWN
AZU1	48.1465	92.0018	4.29115	0.046642	-4.42223	0.0379796	0.279993	DOWN
B3GALTL	103.42	145.856	60.9838	0.418109	-1.25805	0.00732075	0.0952895	DOWN
B3GAT1	14.1096	23.6145	4.60461	0.19499	-2.35852	0.0351716	0.266797	DOWN
B4GALT6	112.064	157.09	67.0376	0.426746	-1.22855	0.00413739	0.0648366	DOWN
BACH2	272.812	401.317	144.307	0.359584	-1.4756	0.0122101	0.136026	DOWN
BAHCC1	374.982	517.418	232.547	0.449436	-1.15381	0.000649009	0.0160145	DOWN
BAI3	69.4423	131.737	7.14795	0.0542594	-4.20398	0.00244376	0.0446189	DOWN
BATF	39.2429	57.8405	20.6453	0.356936	-1.48626	0.0243847	0.212587	DOWN
BATF3	11.2644	20.9406	1.5881	0.0758383	-3.72093	0.00647551	0.0877407	DOWN
BBC3	653.539	1041.2	265.876	0.255355	-1.96942	4.19e-09	4.39e-07	DOWN
BBS12	291.868	424.435	159.301	0.375326	-1.41378	8.96e-05	0.00322366	DOWN
BCAS2	652.479	431.181	873.777	2.02647	1.01897	0.00145536	0.0300728	UP
BCL2	128.501	213.322	43.6803	0.204762	-2.28798	2.95e-07	2.22e-05	DOWN
BEND7	122.688	167.852	77.5244	0.461863	-1.11446	0.00636602	0.0866437	DOWN
BEX4	1385.57	853.093	1918.05	2.24835	1.16886	0.0013228	0.0280699	UP
BFSP1	30.7194	59.8506	1.5881	0.0265344	-5.23599	0.00866599	0.107661	DOWN
BHLHB9	87.248	50.13	124.366	2.48087	1.31085	0.00426971	0.0659753	UP
BHLHE40	3357.36	5063.33	1651.39	0.326148	-1.6164	5.68e-05	0.00223519	DOWN
BIK	8.44389	15.4594	1.4284	0.092397	-3.43601	0.0310487	0.248056	DOWN
BIN1	113.747	21.2243	206.27	9.71858	3.28075	0.00138439	0.0290818	UP
BMP6	27.0905	43.3807	10.8003	0.248965	-2.00598	0.00916858	0.112014	DOWN
BMX	53.3686	104.513	2.22394	0.021279	-5.55442	8.57e-05	0.00310536	DOWN
BOK	104.025	143.414	64.6361	0.450697	-1.14977	0.0127696	0.140081	DOWN
BOP1	308.251	160.761	455.742	2.83491	1.5033	2.56e-05	0.00117731	UP
BPGM	453.838	244.091	663.585	2.7186	1.44286	1.13e-05	0.000591218	UP
BRCC3	280.256	176.274	384.239	2.17978	1.12419	0.00153252	0.031205	UP
BRSK1	222.543	324.212	120.873	0.372822	-1.42344	0.000154904	0.00507453	DOWN
BSN	142.36	55.7201	229	4.10983	2.03908	0.000182205	0.00579227	UP
BTN2A2	384.485	619.067	149.903	0.242143	-2.04607	0.0199408	0.186397	DOWN
BTN2A3P	127.735	193.209	62.2614	0.322249	-1.63375	0.0284871	0.23645	DOWN
C10orf107	11.9155	21.9265	1.90453	0.08686	-3.52516	0.00830911	0.104362	DOWN
C10orf54	583.452	1100.4	66.5079	0.06044	-4.04835	6.88e-26	7.4e-23	DOWN
C10orf55	16.7728	27.9888	5.55687	0.198539	-2.3325	0.0224461	0.201743	DOWN
C10orf71-AS1	17.4119	7.50663	27.3172	3.63907	1.86357	0.0370826	0.275744	UP
C11orf21	162.939	258.241	67.6377	0.261917	-1.93282	0.000386927	0.0107291	DOWN
C11orf24	616.727	835.528	397.926	0.476257	-1.07019	0.000642946	0.0159181	DOWN
C11orf80	190.868	276.107	105.628	0.382562	-1.38623	0.000300054	0.00873735	DOWN
C11orf96	74.9533	123.539	26.3679	0.213438	-2.22811	1.82e-05	0.000873526	DOWN
C12orf5	28.9417	8.49247	49.3909	5.81585	2.53999	0.000731213	0.0175966	UP
C12orf75	169.129	321.261	16.996	0.0529039	-4.24048	0.0057666	0.0806181	DOWN
C12orf76	245.815	352.348	139.283	0.395299	-1.33898	0.000396625	0.0109357	DOWN
C14orf28	36.629	58.489	14.7691	0.25251	-1.98559	0.0037737	0.0608377	DOWN
C15orf26	32.3415	61.3501	3.33293	0.0543265	-4.2022	2.25e-06	0.000139686	DOWN
C16orf45	26.077	40.5581	11.5958	0.285907	-1.80638	0.0204208	0.189811	DOWN
C17orf51	247.804	342.966	152.641	0.445063	-1.16792	0.00133558	0.0282497	DOWN
C17orf89	668.892	423.63	914.154	2.15791	1.10963	0.000482171	0.0127139	UP
C17orf99	81.684	39.2887	124.079	3.15815	1.65908	0.0300506	0.243878	UP
C18orf54	206.683	277.09	136.275	0.491809	-1.02383	0.00781926	0.0997572	DOWN
C19orf57	123.646	165.164	82.1291	0.497258	-1.00793	0.0142811	0.15	DOWN
C1orf213	174.951	240.613	109.289	0.454212	-1.13856	0.0413666	0.294555	DOWN
C1orf226	40.5301	78.9959	2.06424	0.026131	-5.2581	0.000118911	0.00409518	DOWN
C1RL	211.031	298.681	123.381	0.413087	-1.27548	0.00143323	0.0297727	DOWN
C20orf194	316.28	459.286	173.275	0.37727	-1.40633	0.020107	0.187556	DOWN
C20orf203	37.8797	56.0574	19.702	0.351461	-1.50856	0.0323068	0.254033	DOWN
C20orf27	727.199	434.068	1020.33	2.35062	1.23304	0.00202471	0.0388839	UP
C21orf15	27.9141	6.12978	49.6984	8.1077	3.01929	0.0185313	0.17743	UP
C22orf23	79.5202	129.819	29.2217	0.225096	-2.15139	0.00504118	0.0729654	DOWN
C2orf44	635.238	410.955	859.52	2.09152	1.06455	0.00100436	0.0227436	UP
C3AR1	38.9415	63.593	14.29	0.224709	-2.15387	0.0244678	0.212708	DOWN
C3orf55	7.61171	14.2711	0.952267	0.0667267	-3.90559	0.0264474	0.225091	DOWN
C3orf80	16.8599	31.9721	1.74781	0.0546667	-4.19319	0.0010884	0.0240807	DOWN
C4orf22	5.98301	11.4899	0.476134	0.0414393	-4.59286	0.0333505	0.258531	DOWN
C5	92.5335	151.406	33.6607	0.22232	-2.16929	1.7e-05	0.000834333	DOWN
C5orf66	162.51	83.1293	241.892	2.90983	1.54093	0.000127592	0.00433852	UP
C5orf66-AS2	10.2651	0.837132	19.6931	23.5245	4.55609	0.00233907	0.0432586	UP
C6orf48	3540.64	4783.48	2297.79	0.480359	-1.05781	0.00811844	0.102687	DOWN
C6orf57	150.928	238.953	62.9032	0.263245	-1.92552	0.00667923	0.0895305	DOWN
C7orf60	267.388	379.272	155.504	0.410007	-1.28628	0.000322744	0.0092287	DOWN
C8orf22	22.0101	36.8723	7.14795	0.193857	-2.36693	0.0065195	0.0881157	DOWN
C9orf84	35.4591	57.0984	13.8198	0.242034	-2.04672	0.00246938	0.044972	DOWN
CA7	6.15857	11.841	0.476134	0.0402106	-4.63628	0.0290697	0.238618	DOWN
CAB39L	75.6963	118.341	33.0516	0.279291	-1.84016	0.000129698	0.00438299	DOWN
CACNA1H	26.9885	43.3394	10.6376	0.245449	-2.0265	0.0136437	0.146017	DOWN
CACNA2D2	21.3027	8.77611	33.8293	3.8547	1.94662	0.0223964	0.201549	UP
CADM2	13.4535	22.1427	4.76431	0.215164	-2.21649	0.0447868	0.308484	DOWN
CALB1	149.555	281.012	18.099	0.0644067	-3.95665	0.00213965	0.0404764	DOWN
CALCOCO2	1495.01	2134.73	855.293	0.400656	-1.31956	1.73e-05	0.000846444	DOWN
CAMKV	30.0824	11.3949	48.77	4.27999	2.09761	0.00382817	0.0614395	UP
CAPG	174.937	286.988	62.8853	0.219121	-2.1902	1.63e-07	1.28e-05	DOWN
CAPRIN2	412.465	153.407	671.523	4.37739	2.13007	1.54e-09	1.77e-07	UP
CARF	146.416	210.72	82.1112	0.389669	-1.35968	0.011061	0.127388	DOWN
CASP9	821.261	1273.94	368.582	0.289325	-1.78924	6.08e-08	5.33e-06	DOWN
CAV2	346.469	516.558	176.381	0.341454	-1.55024	0.00382613	0.0614395	DOWN
CBX4	656.788	892.864	420.712	0.471193	-1.08561	0.00107844	0.0239906	DOWN
CBX7	55.8567	79.7945	31.9188	0.400012	-1.32188	0.0213604	0.19526	DOWN
CCDC113	290.109	406.464	173.754	0.427477	-1.22608	0.000662556	0.0162553	DOWN
CCDC115	570.739	859.073	282.405	0.328732	-1.60502	0.0334521	0.258757	DOWN
CCDC141	11.3536	19.8474	2.85978	0.144088	-2.79498	0.0209114	0.193118	DOWN
CCDC147	33.0022	53.9385	12.066	0.2237	-2.16036	0.00399174	0.0632615	DOWN
CCDC148	21.4842	42.0162	0.952267	0.0226643	-5.46344	3.87e-06	0.000225558	DOWN
CCDC15	217.249	292.507	141.992	0.485431	-1.04266	0.0192917	0.182488	DOWN
CCDC155	37.7264	65.4421	10.0107	0.15297	-2.70868	5.77e-05	0.00225476	DOWN
CCDC162P	12.827	23.7495	1.90453	0.0801927	-3.64038	0.00467503	0.0696715	DOWN
CCDC19	36.5775	55.8427	17.3124	0.310021	-1.68956	0.0110499	0.127388	DOWN
CCDC34	265.766	168.726	362.807	2.15027	1.10452	0.00203683	0.0390469	UP
CCDC58	329.207	185.981	472.433	2.54023	1.34496	0.00110125	0.024223	UP
CCDC64	15.0531	5.49504	24.6111	4.47879	2.16311	0.0484452	0.323018	UP
CCDC71L	1859.02	2523.94	1194.11	0.473115	-1.07974	0.000249336	0.00747781	DOWN
CCDC74A	53.2746	78.2827	28.2665	0.361082	-1.4696	0.0466981	0.316502	DOWN
CCDC86	793.009	431.725	1154.29	2.67368	1.41882	0.00487629	0.0715264	UP
CCDC92	90.6739	128.778	52.5701	0.408224	-1.29257	0.00674092	0.0900137	DOWN
CCNB1IP1	1687.31	2482.94	891.67	0.359119	-1.47747	8.95e-07	6.08e-05	DOWN
CCND1	208.88	415.219	2.54037	0.00611814	-7.35269	3.6e-10	4.53e-08	DOWN
CCNG1	4638	6477.86	2798.13	0.431953	-1.21105	2.35e-05	0.00108975	DOWN
CCNG2	149.427	223.749	75.1051	0.335666	-1.5749	0.0223704	0.201399	DOWN
CCP110	810.218	1086.87	533.562	0.490915	-1.02646	0.000879017	0.0203996	DOWN
CCPG1	850.983	1451.18	250.787	0.172816	-2.53269	2.98e-14	6.75e-12	DOWN
CCR4	30.6514	60.3504	0.952267	0.015779	-5.98585	0.000734448	0.0176547	DOWN
CD226	46.0596	75.7561	16.3631	0.215997	-2.21092	0.000342967	0.0096724	DOWN
CD300A	6.53651	12.5969	0.476134	0.0377977	-4.72556	0.0234089	0.206963	DOWN
CD33	622.749	926.405	319.094	0.344443	-1.53766	2.85e-06	0.000171647	DOWN
CD37	55.4605	85.8279	25.0932	0.292367	-1.77415	0.00824101	0.103749	DOWN
CD3D	231.994	444.467	19.5215	0.0439211	-4.50894	1.41e-22	1.12e-19	DOWN
CD3EAP	256.865	116.598	397.133	3.406	1.76808	2.13e-06	0.000133988	UP
CD44	655.734	1285.43	26.0425	0.0202598	-5.62523	5.56e-09	5.75e-07	DOWN
CD47	1846.56	2886.58	806.535	0.279409	-1.83955	3.8e-09	4.05e-07	DOWN
CD53	1189.45	2174.75	204.161	0.0938781	-3.41307	0.00123953	0.0266642	DOWN
CD55	2241.53	3666.35	816.713	0.222759	-2.16644	9.78e-13	1.83e-10	DOWN
CD68	308.232	539.931	76.5335	0.141747	-2.81861	0.000422346	0.0114743	DOWN
CD69	1201.77	2198.11	205.442	0.0934631	-3.41946	0.000325134	0.00926675	DOWN
CD9	176.924	99.4258	254.422	2.55891	1.35553	0.000465695	0.012379	UP
CD93	180.301	38.5727	322.03	8.34865	3.06154	0.00192497	0.0372858	UP
CD97	916.042	1343.56	488.521	0.363601	-1.45957	0.0146902	0.152819	DOWN
CDC42EP3	261.117	364.367	157.867	0.433264	-1.20668	0.00104986	0.0235753	DOWN
CDH12	23.3666	46.257	0.476134	0.0102932	-6.60216	0.000459284	0.0122914	DOWN
CDHR1	48.3884	18.7941	77.9827	4.14931	2.05287	0.000574089	0.0145122	UP
CDK14	38.7624	68.1559	9.36892	0.137463	-2.86288	5.31e-05	0.00209721	DOWN
CDK19	566.297	879.447	253.147	0.287848	-1.79662	1.26e-07	1.01e-05	DOWN
CDKN1A	577.366	1016.48	138.256	0.136015	-2.87816	0.00474102	0.0704108	DOWN
CDKN1C	320.893	469.76	172.027	0.366202	-1.44929	3.2e-05	0.00138676	DOWN
CDKN2D	62.1903	92.4589	31.9218	0.345254	-1.53427	0.00498321	0.0723576	DOWN
CDON	9.37578	2.71379	16.0378	5.90973	2.56309	0.0453221	0.311272	UP
CEACAM18	10.2943	18.5243	2.06424	0.111434	-3.16574	0.0202454	0.188426	DOWN
CEBPA	87.5003	46.648	128.353	2.75152	1.46023	0.00303014	0.0517939	UP
CEBPB	1053.1	1409.63	696.562	0.494145	-1.01699	0.00165121	0.0330088	DOWN
CEBPD	177.385	249.483	105.288	0.422025	-1.2446	0.0106278	0.123789	DOWN
CEBPG	1995.18	2704.81	1285.55	0.475281	-1.07315	0.000632013	0.0157017	DOWN
CECR2	556.85	770.744	342.957	0.444969	-1.16822	0.000287856	0.00841637	DOWN
CELF2	1690.3	3111.93	268.667	0.0863345	-3.53392	6.79e-23	5.83e-20	DOWN
CELSR3	169.573	278.16	60.9867	0.219251	-2.18935	5.12e-06	0.000293308	DOWN
CEMP1	92.3063	38.1817	146.431	3.83511	1.93927	2.79e-05	0.00123758	UP
CENPJ	1186.55	1619.18	753.919	0.465619	-1.10278	0.000257066	0.00766206	DOWN
CEP162	346.767	226.755	466.778	2.05852	1.0416	0.00158534	0.0320196	UP
CEP170	1935.73	2630.83	1240.64	0.471575	-1.08444	0.000317834	0.00914357	DOWN
CEP70	501.009	710.696	291.321	0.40991	-1.28662	7.41e-05	0.00275125	DOWN
CEP85L	597.917	836.562	359.272	0.429463	-1.21939	0.000228193	0.00692637	DOWN
CERK	874.84	1338.26	411.417	0.307426	-1.70169	6.04e-08	5.32e-06	DOWN
CETN4P	25.6755	42.1388	9.21219	0.218615	-2.19353	0.011494	0.130622	DOWN
CFH	5086.64	8840.9	1332.38	0.150706	-2.73019	3.45e-11	4.81e-09	DOWN
CFLAR	1702.61	2600.92	804.305	0.309239	-1.69321	4.69e-07	3.41e-05	DOWN
CFLAR-AS1	26.424	41.5715	11.2764	0.271254	-1.88229	0.0153031	0.156467	DOWN
CHAC1	172.029	292.916	51.1417	0.174595	-2.51791	1.96e-09	2.2e-07	DOWN
CHAC2	191.044	118.554	263.534	2.22289	1.15244	0.008973	0.110125	UP
CHDC2	36.7091	65.321	8.09725	0.123961	-3.01204	0.00018599	0.0058692	DOWN
CHFR	320.827	444.6	197.055	0.443218	-1.17391	0.0382826	0.28104	DOWN
CHST3	1899.78	144.832	3654.72	25.2342	4.65731	1.86e-13	3.92e-11	UP
CIB2	169.407	267.642	71.172	0.265922	-1.91092	2.03e-05	0.000958481	DOWN
CIITA	19.801	35.7928	3.80907	0.10642	-3.23216	0.0013655	0.0287129	DOWN
CISD1	495.951	317.74	674.161	2.12174	1.08525	0.00128722	0.0274701	UP
CITED4	68.2307	22.6149	113.846	5.03413	2.33174	0.0332675	0.258001	UP
CKAP4	23.2718	35.1044	11.4391	0.325859	-1.61768	0.0409097	0.29248	DOWN
CLCF1	44.0478	73.7997	14.2959	0.193712	-2.36801	0.000190934	0.00598184	DOWN
CLCN5	547.441	320.054	774.829	2.42093	1.27556	0.00327075	0.0546991	UP
CLCNKB	24.6238	43.528	5.71955	0.131399	-2.92797	0.0107498	0.125008	DOWN
CLDN7	60.4442	101.991	18.8975	0.185287	-2.43217	2.62e-05	0.0011918	DOWN
CLEC4D	10.8359	2.29522	19.3766	8.44216	3.07761	0.0142119	0.149595	UP
CLGN	116.483	174.05	58.9166	0.338503	-1.56276	0.0371079	0.275744	DOWN
CLIC4	3096.59	4207.15	1986.03	0.472059	-1.08296	0.000245677	0.00740475	DOWN
CLIP2	645.719	1149.54	141.903	0.123443	-3.01808	1.74e-11	2.51e-09	DOWN
CLN6	683.174	384.506	981.843	2.55352	1.35249	2.95e-05	0.00129291	UP
CLUH	2293.04	1453.32	3132.75	2.15559	1.10808	0.00081931	0.0193271	UP
CLVS2	28.0578	42.9346	13.181	0.307001	-1.70368	0.0276754	0.231808	DOWN
CMBL	1752.68	2882.64	622.721	0.216025	-2.21073	0.00435141	0.0666698	DOWN
CMIP	1101.14	1590.52	611.754	0.384626	-1.37847	0.00432647	0.0664588	DOWN
CMTM6	2378.85	3613.86	1143.84	0.316514	-1.65966	4.25e-08	3.82e-06	DOWN
CNKSR1	51.9678	20.0498	83.8858	4.18387	2.06484	0.0141721	0.149293	UP
CNKSR3	366.191	600.308	132.073	0.220009	-2.18436	0.000155232	0.00507752	DOWN
CNN1	383.311	215.646	550.975	2.55499	1.35332	7.28e-05	0.00271695	UP
CNN2	1955.05	3149.74	760.351	0.241401	-2.0505	2.08e-07	1.61e-05	DOWN
CNRIP1	15.7521	26.2609	5.24342	0.199667	-2.32433	0.0210052	0.193485	DOWN
CNST	1702.17	2293.41	1110.93	0.484403	-1.04572	0.000478794	0.0126559	DOWN
CNTRL	1883.04	2948.88	817.209	0.277126	-1.85139	1.78e-09	2.01e-07	DOWN
COL18A1-AS1	39.3367	10.2342	68.4392	6.68731	2.74143	0.00456139	0.0688373	UP
COL18A1-AS2	34.6546	13.5689	55.7404	4.10794	2.03841	0.00219616	0.0413271	UP
COL4A2	135.906	187.294	84.5186	0.451261	-1.14796	0.00699223	0.0920166	DOWN
COL6A3	419.761	827.932	11.5899	0.0139986	-6.15857	2.07e-18	8.72e-16	DOWN
COL6A5	201.522	344.125	58.9195	0.171215	-2.54612	5.3e-10	6.54e-08	DOWN
COLGALT2	1705.66	3057.17	354.157	0.115845	-3.10974	7.19e-10	8.83e-08	DOWN
COMMD4	714.023	395.131	1032.92	2.61411	1.38632	1.25e-05	0.000644064	UP
COMMD6	354.002	489.914	218.091	0.445162	-1.1676	0.000675841	0.0165231	DOWN
COMMD9	442.891	202.601	683.181	3.37206	1.75363	2.07e-07	1.61e-05	UP
COMT	5775.63	8988.1	2563.17	0.285174	-1.81009	9.63e-10	1.14e-07	DOWN
CORO1A	135.681	222.315	49.0477	0.220623	-2.18034	0.00012564	0.00428938	DOWN
CORO7	226.781	320.794	132.768	0.413872	-1.27274	0.00100235	0.022722	DOWN
COTL1	1104.69	1825.28	384.106	0.210436	-2.24855	1.86e-12	3.3e-10	DOWN
CPAMD8	40.8268	67.9934	13.6601	0.200903	-2.31543	0.000442655	0.0119095	DOWN
CPB2-AS1	23.5773	37.9394	9.21517	0.242892	-2.04161	0.010153	0.12004	DOWN
CPD	3068.21	4390.02	1746.4	0.397811	-1.32985	0.000194948	0.00608045	DOWN
CPEB2	71.9469	101.491	42.4027	0.417797	-1.25913	0.0157453	0.159007	DOWN
CPED1	6940.58	9835.68	4045.49	0.411307	-1.28171	7.32e-06	0.000399509	DOWN
CPLX1	24.3762	11.8947	36.8577	3.09867	1.63165	0.0442121	0.305977	UP
CPNE8	385.447	516.591	254.304	0.492274	-1.02247	0.00279542	0.0490796	DOWN
CPPED1	605.834	967.088	244.58	0.252903	-1.98334	3.91e-09	4.12e-07	DOWN
CPS1	219.245	325.085	113.406	0.348851	-1.51932	0.0155596	0.157923	DOWN
CPXM1	632.18	274.418	989.943	3.60743	1.85097	2.79e-08	2.61e-06	UP
CRB2	92.965	52.0205	133.91	2.57417	1.36411	0.00331492	0.0553088	UP
CREB3L1	46.2707	73.3274	19.214	0.26203	-1.9322	0.00339286	0.0561298	DOWN
CREB3L4	252.093	337.414	166.772	0.494264	-1.01665	0.00600647	0.08289	DOWN
CREB5	47.4053	89.5703	5.24044	0.0585065	-4.09526	0.00020757	0.00639982	DOWN
CRNDE	444.376	629.651	259.101	0.411499	-1.28104	9.95e-05	0.00352358	DOWN
CRYAB	13.6927	2.29522	25.0903	10.9315	3.45042	0.00226388	0.042305	UP
CRYBA4	19.0656	36.2238	1.90751	0.0526591	-4.24717	0.00438935	0.0669689	DOWN
CSPG5	68.112	24.8702	111.354	4.47739	2.16266	8.07e-05	0.00295484	UP
CSRP1	142.317	233.469	51.1655	0.219154	-2.18999	9.88e-08	8.29e-06	DOWN
CSTA	45.3103	90.6207	0	0	#NAME?	3.28e-08	3.03e-06	DOWN
CTBS	527.724	786.44	269.007	0.342057	-1.54769	0.000163019	0.00526808	DOWN
CTCFL	3746.63	5083.73	2409.54	0.47397	-1.07713	0.000166621	0.00536835	DOWN
CTF1	48.1537	74.2306	22.0767	0.297407	-1.74949	0.00418464	0.0652597	DOWN
CTH	481.82	778.906	184.735	0.237172	-2.07599	2.59e-09	2.83e-07	DOWN
CTNNBIP1	668.162	893.514	442.809	0.495582	-1.01281	0.00189433	0.0368075	DOWN
CTNS	281.374	152.851	409.896	2.68168	1.42314	0.000179577	0.00572406	UP
CTPS1	2363.25	1518.37	3208.13	2.11288	1.07921	0.0034566	0.0570087	UP
CTSH	3453.68	5853.73	1053.64	0.179994	-2.47398	9.72e-16	2.78e-13	DOWN
CTSS	686.622	1133.01	240.235	0.212033	-2.23764	0.0134636	0.145071	DOWN
CTSZ	1352.66	1847.86	857.465	0.464032	-1.1077	0.000217927	0.00664292	DOWN
CTTNBP2	177.419	351.504	3.33293	0.00948192	-6.7206	1.57e-05	0.000782784	DOWN
CXADR	13.5509	3.75331	23.3484	6.22074	2.63709	0.0144101	0.150913	UP
CXCL2	30.5005	56.2337	4.76729	0.0847763	-3.56019	8.21e-06	0.000441211	DOWN
CXCL3	30.7767	57.4219	4.13145	0.071949	-3.79688	3.17e-06	0.000188576	DOWN
CXCL8	121.563	217.554	25.5723	0.117545	-3.08871	0.00761102	0.0981168	DOWN
CXorf22	80.2958	133.275	27.3172	0.204969	-2.28652	4.46e-05	0.0018311	DOWN
CXorf30	25.1586	44.9201	5.39717	0.120151	-3.05708	0.00120197	0.0260649	DOWN
CXorf38	524.365	780.017	268.712	0.344495	-1.53745	0.00928746	0.113017	DOWN
CYB5A	264.338	157.317	371.359	2.36058	1.23914	0.000462336	0.0123118	UP
CYB5D1	97.7273	51.6969	143.758	2.78078	1.47549	0.00150318	0.030786	UP
CYB5R2	95.0081	158.724	31.2919	0.197146	-2.34266	1.22e-06	8.08e-05	DOWN
CYCS	6543.72	4141.25	8946.2	2.16027	1.11121	0.00472805	0.0702668	UP
CYFIP2	8.71569	15.5268	1.90453	0.122661	-3.02725	0.0477027	0.320254	DOWN
CYP2R1	367.21	545.58	188.839	0.346126	-1.53063	1.52e-05	0.000762984	DOWN
CYP3A5	283.499	116.021	450.977	3.88702	1.95867	0.0219286	0.19867	UP
CYP4V2	145.03	207.475	82.5844	0.398045	-1.32899	0.033226	0.257984	DOWN
CYTH4	100.892	198.451	3.33293	0.0167947	-5.89585	0.0265795	0.225857	DOWN
DAB2IP	54.2979	3.90202	104.694	26.8307	4.74581	6.22e-07	4.4e-05	UP
DANCR	1450.34	673.43	2227.25	3.30733	1.72567	6.54e-06	0.000361255	UP
DAPK2	57.6392	91.9329	23.3454	0.25394	-1.97744	0.00982313	0.117473	DOWN
DBNDD1	173.725	244.515	102.934	0.420972	-1.2482	0.0313085	0.249115	DOWN
DBNDD2	29.6937	52.3991	6.98825	0.133366	-2.90654	0.000239388	0.00723551	DOWN
DCAF8L1	19.9537	38.4791	1.4284	0.0371215	-4.7516	3.18e-05	0.00138317	DOWN
DCBLD2	678.981	1053.42	304.541	0.289097	-1.79037	1.79e-05	0.000869364	DOWN
DCT	13.9434	24.8702	3.0165	0.12129	-3.04347	0.0228561	0.203977	DOWN
DCTN4	2454.73	3399.97	1509.5	0.443974	-1.17145	0.000911002	0.0210737	DOWN
DDAH2	263.204	383.294	143.113	0.373376	-1.4213	9.33e-05	0.00333165	DOWN
DDB2	253.558	354.646	152.47	0.429921	-1.21786	0.000933353	0.0214981	DOWN
DDIT3	1540.95	2165.39	916.501	0.423249	-1.24042	9.06e-05	0.0032572	DOWN
DDIT4	4938.97	8390.78	1487.15	0.177237	-2.49625	1.53e-12	2.76e-10	DOWN
DDX19A	1078.31	694.216	1462.41	2.10657	1.07489	0.00114132	0.0249005	UP
DDX26B	466.26	672.964	259.556	0.385691	-1.37448	0.0230241	0.204881	DOWN
DDX49	1116.94	738.659	1495.23	2.02425	1.01739	0.000988996	0.0224667	UP
DDX53	36.7844	63.564	10.0048	0.157396	-2.66753	0.00384291	0.0615381	DOWN
DEF6	688.162	1170.44	205.886	0.175905	-2.50713	4.55e-14	1.01e-11	DOWN
DEGS2	56.0012	90.0824	21.92	0.243333	-2.039	0.000338645	0.00957563	DOWN
DENND1C	40.8844	73.1925	8.57635	0.117175	-3.09326	0.000134274	0.00450868	DOWN
DEPDC4	79.908	107.553	52.2626	0.485922	-1.0412	0.0267515	0.226789	DOWN
DGCR11	193.336	128.885	257.788	2.00014	1.0001	0.00856397	0.106876	UP
DGUOK-AS1	43.9817	23.6407	64.3227	2.72085	1.44406	0.0131911	0.143243	UP
DHRS12	61.9864	92.0541	31.9188	0.34674	-1.52808	0.00616402	0.0846421	DOWN
DHX9	9121.85	5443.37	12800.3	2.35154	1.23361	3.4e-05	0.00145343	UP
DIAPH1	1701.96	2316.35	1087.58	0.469524	-1.09073	0.00032294	0.0092287	DOWN
DIRAS3	217.611	429.666	5.55687	0.012933	-6.2728	2.98e-05	0.00130593	DOWN
DKKL1	18.4555	31.3511	5.55985	0.177341	-2.4954	0.0416045	0.295732	DOWN
DLEU2	141.935	78.4699	205.401	2.61758	1.38823	0.00096534	0.0220928	UP
DLEU2L	44.5892	22.4662	66.7122	2.96945	1.5702	0.0089784	0.110129	UP
DLG4	115.29	162.127	68.4541	0.422226	-1.24391	0.00477534	0.0706601	DOWN
DLGAP1	12.6764	21.2243	4.12847	0.194517	-2.36204	0.0447626	0.308415	DOWN
DLGAP1-AS2	97.8749	182.728	13.0213	0.0712602	-3.81076	1.81e-12	3.24e-10	DOWN
DLK1	1307.44	2387.96	226.916	0.0950252	-3.39555	1.06e-11	1.61e-09	DOWN
DMAP1	261.56	159.399	363.72	2.28182	1.19019	0.000970758	0.0221932	UP
DMBX1	197.118	60.9054	333.33	5.47292	2.45231	0.0001379	0.00461599	UP
DMD	143.485	273.309	13.6601	0.0499803	-4.3225	3.25e-18	1.34e-15	DOWN
DMTF1	1590.49	2135.11	1045.88	0.489846	-1.0296	0.000620452	0.0154681	DOWN
DMXL2	1543.02	844.453	2241.58	2.65448	1.40843	0.0267312	0.226788	UP
DNAJA1	3148.9	1862.5	4435.3	2.38136	1.25179	4.71e-05	0.00190235	UP
DNAJB9	459.809	621.66	297.957	0.479293	-1.06102	0.00187149	0.0364958	DOWN
DNAJC4	228.746	338.391	119.102	0.351965	-1.50649	0.00183376	0.0358902	DOWN
DNASE1L1	147.012	220.347	73.6767	0.334366	-1.5805	0.0294002	0.24069	DOWN
DNASE2	455.321	734.98	175.662	0.239002	-2.06491	0.0316772	0.250458	DOWN
DNLZ	129.912	81.3049	178.518	2.19567	1.13466	0.00498103	0.0723576	UP
DOCK11	927.396	1358.16	496.633	0.365667	-1.4514	8.07e-05	0.00295484	DOWN
DOCK2	1338	2582.61	93.3847	0.036159	-4.7895	1.29e-39	5.55e-36	DOWN
DOCK4	80.849	13.5015	148.197	10.9763	3.45632	2.08e-10	2.66e-08	UP
DOCK8	1738.56	2635.62	841.492	0.319276	-1.64712	1.06e-07	8.79e-06	DOWN
DOHH	432.123	267.624	596.622	2.22933	1.15661	0.000575192	0.0145122	UP
DOK1	388.362	546.563	230.16	0.421104	-1.24775	0.000283003	0.00830837	DOWN
DOK2	37.4779	71.4631	3.49264	0.0488733	-4.35481	1.02e-07	8.52e-06	DOWN
DPCD	98.9607	54.3295	143.592	2.64298	1.40217	0.00204891	0.0392085	UP
DPEP2	26.7005	46.7292	6.67182	0.142776	-2.80817	0.000479821	0.0126675	DOWN
DPF1	74.1783	43.2045	105.152	2.43383	1.28323	0.0099718	0.118722	UP
DPF3	125.609	51.4133	199.805	3.88626	1.95838	5.34e-06	0.000305009	UP
DPP10	73.3768	133.422	13.3317	0.0999218	-3.32306	1.94e-08	1.87e-06	DOWN
DPY19L2P2	27.8628	44.6089	11.1167	0.249204	-2.0046	0.0100851	0.11955	DOWN
DRAM2	1096.05	1578.59	613.508	0.388643	-1.36348	1.69e-05	0.000832398	DOWN
DSTN	1698.83	2410.41	987.24	0.409573	-1.28781	0.0011315	0.0247616	DOWN
DTX2	193.858	267.937	119.779	0.447043	-1.16151	0.00183373	0.0358902	DOWN
DUS3L	1088.04	692.605	1483.47	2.14187	1.09887	0.000385312	0.0106981	UP
DUSP10	262.249	387.019	137.479	0.355225	-1.4932	0.017435	0.170829	DOWN
DUSP5	122.539	163.772	81.3067	0.496463	-1.01024	0.028357	0.235994	DOWN
DUSP7	288.23	156.589	419.871	2.68136	1.42297	0.0142734	0.149993	UP
DUSP8	30.536	49.9552	11.1167	0.222534	-2.1679	0.00418007	0.0652358	DOWN
EBF4	22.2178	36.4951	7.94052	0.217578	-2.2004	0.0103921	0.122225	DOWN
EBNA1BP2	1959.31	917.769	3000.85	3.26973	1.70917	1.52e-07	1.2e-05	UP
ECE1	783.627	1134.36	432.891	0.381615	-1.38981	8.52e-06	0.000455579	DOWN
EDEM1	1217.59	1806.67	628.519	0.347888	-1.5233	2.51e-06	0.000153496	DOWN
EDNRB	12.835	25.1938	0.476134	0.0188989	-5.72556	0.000280369	0.00824231	DOWN
EEF1A2	175.268	313.522	37.0144	0.11806	-3.08241	5.84e-05	0.00227333	DOWN
EFCAB12	16.4986	26.3283	6.66884	0.253296	-1.98111	0.0475898	0.319895	DOWN
EFCAB13	79.4761	126.551	32.4009	0.25603	-1.96562	0.0115993	0.131299	DOWN
EFHC2	91.2059	149.221	33.1905	0.222424	-2.16861	0.045612	0.312779	DOWN
EFNA1	94.859	62.6609	127.057	2.0277	1.01984	0.0251089	0.216671	UP
EFNA3	58.2435	28.9609	87.5262	3.02222	1.59561	0.00463161	0.069359	UP
EGR1	360.711	492.467	228.956	0.464916	-1.10496	0.0241613	0.211392	DOWN
EIF1	2539.25	3400.86	1677.65	0.493302	-1.01946	0.00053173	0.0136034	DOWN
EIF4A3	1931.18	1202.34	2660.02	2.21237	1.14559	0.000870405	0.0202583	UP
EIF4E3	83.7065	122.636	44.7774	0.365126	-1.45353	0.0380246	0.280133	DOWN
EIF5A	4245.12	2647.59	5842.66	2.20678	1.14195	0.000277971	0.00818301	UP
EIF5AL1	769.378	478.406	1060.35	2.21642	1.14823	0.00306916	0.0521394	UP
ELF1	891.632	1214.2	569.065	0.468675	-1.09334	0.000668283	0.0163756	DOWN
ELF4	562.821	765.452	360.189	0.470557	-1.08756	0.0013232	0.0280699	DOWN
ELFN1	29.5361	44.6226	14.4497	0.323819	-1.62674	0.0326288	0.255723	DOWN
ELMO1	78.5485	149.636	7.46141	0.0498639	-4.32586	1.88e-10	2.45e-08	DOWN
ELOF1	978.63	612.171	1345.09	2.19724	1.1357	0.000215729	0.0066107	UP
ELOVL5	5227.63	7308.68	3146.58	0.430527	-1.21583	2.59e-05	0.00118559	DOWN
ELOVL7	371.524	701.753	41.2937	0.0588436	-4.08697	1.08e-24	1.01e-21	DOWN
EMID1	342.242	586.625	97.8593	0.166818	-2.58366	1.02e-12	1.9e-10	DOWN
EML5	59.3729	32.3493	86.3964	2.67074	1.41724	0.00682018	0.0906405	UP
EMP3	746.087	1121.3	370.874	0.330754	-1.59617	7.8e-07	5.44e-05	DOWN
EMR1	15.6212	31.2423	0	0	#NAME?	6.27e-06	0.000349893	DOWN
EMR2	388.632	678.473	98.7908	0.145608	-2.77984	0.000516939	0.0133086	DOWN
ENC1	1229.19	2310.07	148.312	0.0642023	-3.96123	2.59e-15	6.96e-13	DOWN
ENPP3	485.806	967.64	3.97175	0.00410457	-7.92855	0.00286901	0.0498826	DOWN
EPAS1	350	619.183	80.8157	0.13052	-2.93766	9.79e-08	8.25e-06	DOWN
EPB41L4A	157.89	100.235	215.545	2.15039	1.1046	0.00651274	0.0880798	UP
EPB42	21.4511	6.68328	36.2189	5.41933	2.43811	0.00590908	0.0820251	UP
EPGN	54.5217	85.0473	23.9961	0.282151	-1.82546	0.0381562	0.280628	DOWN
EPHA4	20.0758	33.1603	6.99123	0.210831	-2.24584	0.0395372	0.286272	DOWN
EPHB6	837.892	1653.56	22.2275	0.0134422	-6.21708	2.41e-07	1.86e-05	DOWN
EPPK1	349.361	481.58	217.142	0.450894	-1.14914	0.0086395	0.107506	DOWN
EPS15	4105.75	5509.04	2702.47	0.490551	-1.02752	0.000502002	0.0130606	DOWN
EPS8L2	82.5959	130.736	34.4562	0.263556	-1.92382	0.000193827	0.00605428	DOWN
ERBB4	18.0117	32.2144	3.80907	0.118241	-3.08019	0.00366569	0.0596496	DOWN
ERICH2	218.964	303.092	134.835	0.444865	-1.16856	0.00920121	0.112349	DOWN
ERLIN1	684.426	941.356	427.496	0.454128	-1.13883	0.000196545	0.00612139	DOWN
ERMAP	1166.49	447.752	1885.23	4.21044	2.07397	8.23e-11	1.11e-08	UP
ERMP1	570.646	770.252	371.04	0.481712	-1.05376	0.0015045	0.030786	DOWN
ERN1	273.648	405.656	141.64	0.349162	-1.51803	0.00531229	0.0760567	DOWN
ERO1LB	169.155	244.92	93.3906	0.381311	-1.39096	0.0132301	0.143521	DOWN
ESAM	13.2785	23.8568	2.70007	0.113178	-3.14333	0.00832803	0.104538	DOWN
ESPN	51.6914	30.1614	73.2214	2.42765	1.27956	0.0179572	0.174064	UP
ESRRB	105.253	201.294	9.21219	0.0457648	-4.44962	5.73e-16	1.74e-13	DOWN
ESYT1	7469.19	10503.2	4435.2	0.422272	-1.24375	2.64e-05	0.0011938	DOWN
ETV1	409.063	660.869	157.258	0.237956	-2.07123	2.61e-09	2.83e-07	DOWN
ETV6	242.382	406.944	77.82	0.19123	-2.38662	1.45e-05	0.000726917	DOWN
EVA1B	152.179	226.689	77.6693	0.342625	-1.5453	0.000200667	0.00622269	DOWN
EVI2A	30.5595	50.159	10.96	0.218505	-2.19426	0.0434486	0.303054	DOWN
EYS	53.0798	85.9903	20.1692	0.234552	-2.09202	0.00050292	0.0130686	DOWN
F11R	2759.22	4006.24	1512.2	0.377461	-1.4056	3.35e-06	0.000198973	DOWN
F2R	475.458	755.047	195.869	0.259413	-1.94667	0.00422205	0.0655577	DOWN
F2RL3	458.997	884.791	33.2024	0.0375257	-4.73598	0.000117106	0.00404598	DOWN
FADS1	5623.23	9588	1658.47	0.172973	-2.53138	2.7e-16	8.52e-14	DOWN
FADS2	389.876	574.189	205.564	0.358007	-1.48194	1.12e-05	0.000588402	DOWN
FADS3	1114.06	1851.54	376.579	0.203387	-2.2977	1.5e-08	1.48e-06	DOWN
FAIM	59.8706	36.3463	83.3948	2.29445	1.19815	0.0316012	0.25045	UP
FAIM2	14.7184	1.80919	27.6276	15.2707	3.93269	0.00868351	0.107804	UP
FAM104B	118.499	62.4571	174.541	2.79457	1.48263	0.00040297	0.0110881	UP
FAM107B	148.329	282.841	13.8168	0.04885	-4.3555	1.74e-18	7.46e-16	DOWN
FAM117A	786.606	1062.87	510.341	0.480152	-1.05844	0.00107569	0.0239906	DOWN
FAM124B	106.376	148.421	64.3316	0.433439	-1.2061	0.00688437	0.0912679	DOWN
FAM129A	2039.62	3803.58	275.664	0.0724749	-3.78637	5.14e-18	2.01e-15	DOWN
FAM129B	1718.47	2508.59	928.35	0.370069	-1.43413	0.00173584	0.0342861	DOWN
FAM131A	107.791	148.085	67.4959	0.45579	-1.13356	0.0125822	0.13852	DOWN
FAM132B	177.876	243.919	111.833	0.458484	-1.12506	0.00296082	0.0509024	DOWN
FAM133A	34.2839	60.9467	7.62111	0.125046	-2.99947	0.00489193	0.0716554	DOWN
FAM155B	27.3749	8.35754	46.3923	5.55095	2.47273	0.0128309	0.140395	UP
FAM171A1	714.105	1023.4	404.808	0.395551	-1.33807	1.17e-05	0.000610765	DOWN
FAM171A2	264.141	383.743	144.538	0.376654	-1.40869	0.00269258	0.0477423	DOWN
FAM178B	991.173	1407.38	574.967	0.408537	-1.29146	0.0153129	0.156479	DOWN
FAM196B	12.4302	24.3842	0.476134	0.0195263	-5.67844	0.00391201	0.0622734	DOWN
FAM198B	556.307	169.307	943.308	5.57159	2.47809	2.21e-13	4.61e-11	UP
FAM20C	21.9422	2.91618	40.9683	14.0486	3.81236	0.000756751	0.0180495	UP
FAM213A	462.636	288.269	637.004	2.20976	1.14389	0.000788133	0.0187149	UP
FAM213B	526.074	142.278	909.87	6.39503	2.67695	0.00499253	0.072395	UP
FAM21A	79.5344	51.3734	107.695	2.09633	1.06786	0.031745	0.250901	UP
FAM222A	18.7898	3.75331	33.8263	9.01238	3.17191	0.000762708	0.0181714	UP
FAM228B	60.8055	102.397	19.214	0.187642	-2.41395	0.0197297	0.185149	DOWN
FAM46B	21.7676	4.94155	38.5936	7.81002	2.96533	0.000794356	0.0188418	UP
FAM46C	486.254	100.358	872.15	8.69039	3.11942	1.84e-05	0.000878941	UP
FAM47E	11.1657	19.6313	2.70007	0.137539	-2.86208	0.0233073	0.206375	DOWN
FAM53A	59.6683	84.546	34.7905	0.411497	-1.28104	0.0154638	0.157497	DOWN
FAM69A	201.648	109.632	293.663	2.67862	1.42149	0.00017206	0.00553528	UP
FAM83A-AS1	140.849	86.5039	195.195	2.25649	1.17408	0.00374859	0.0605694	UP
FAM98A	722.768	451.556	993.98	2.20123	1.13831	0.00544105	0.0773334	UP
FAR2P1	73.4289	102.382	44.4758	0.434411	-1.20287	0.0158225	0.159486	DOWN
FAXC	18.8561	6.89945	30.8128	4.46598	2.15898	0.0196444	0.184671	UP
FAXDC2	180.127	108.362	251.893	2.32457	1.21696	0.00116323	0.0253271	UP
FBXL13	151.232	202.847	99.616	0.491089	-1.02594	0.00640667	0.0869188	DOWN
FBXL20	929.097	1321.54	536.649	0.406077	-1.30017	4.83e-05	0.00193784	DOWN
FBXO21	413.823	221.247	606.399	2.74082	1.45461	1.29e-05	0.000658241	UP
FBXO27	64.7847	101.936	27.6336	0.271088	-1.88316	0.000655326	0.0161317	DOWN
FBXO48	35.9142	53.0875	18.7408	0.353017	-1.50219	0.0283653	0.235994	DOWN
FCGR1B	50.0919	85.8968	14.287	0.166327	-2.5879	6.38e-05	0.00244078	DOWN
FCGR2A	2511	4900.64	121.35	0.024762	-5.33573	1.23e-14	2.93e-12	DOWN
FCGRT	370.311	557.783	182.839	0.327797	-1.60913	0.0369024	0.274977	DOWN
FCHO1	764.501	1153.14	375.867	0.325952	-1.61727	2.51e-07	1.92e-05	DOWN
FECH	1564.97	588.07	2541.88	4.3224	2.11183	1.13e-11	1.69e-09	UP
FERMT3	813.219	1580.23	46.2028	0.0292379	-5.09601	6.78e-08	5.88e-06	DOWN
FEV	70.7643	116.435	25.0932	0.215512	-2.21416	0.00100138	0.022722	DOWN
FEZ1	94.8846	138.311	51.4581	0.372046	-1.42645	0.0241384	0.211342	DOWN
FGF2	601.291	962.214	240.369	0.249808	-2.00111	0.000471411	0.0124915	DOWN
FGF5	31.5387	61.6489	1.4284	0.0231699	-5.4316	0.000412756	0.0112708	DOWN
FGFR1	649.665	284.637	1014.69	3.56487	1.83385	0.0156795	0.158491	UP
FHAD1	566.042	771.988	360.095	0.466451	-1.1002	0.000652574	0.0160824	DOWN
FILIP1L	120.556	174.101	67.0108	0.384896	-1.37746	0.0027447	0.048387	DOWN
FKBP9P1	9.79445	17.5247	2.06424	0.11779	-3.08571	0.029915	0.243144	DOWN
FLJ20021	32.555	47.9574	17.1527	0.357666	-1.48332	0.0355877	0.268532	DOWN
FLJ44511	18.4715	32.498	4.4449	0.136775	-2.87013	0.00482234	0.0709809	DOWN
FLNA	6539.52	9385.53	3693.52	0.393534	-1.34544	1.23e-05	0.000634601	DOWN
FLYWCH1	492.811	667.327	318.295	0.476971	-1.06803	0.00129291	0.0275642	DOWN
FMNL1	544.005	1055.61	32.3949	0.0306882	-5.02617	1.4e-35	3e-32	DOWN
FMNL3	545.979	819.567	272.391	0.33236	-1.58918	2.03e-06	0.000128497	DOWN
FNBP1	325.049	532.422	117.676	0.221021	-2.17775	2.23e-06	0.000139153	DOWN
FNDC3B	848.078	1248.58	447.579	0.358472	-1.48007	0.00487938	0.0715264	DOWN
FNDC4	125.33	228.272	22.3872	0.0980723	-3.35001	1.84e-05	0.000878941	DOWN
FOSL1	134.554	199.702	69.4064	0.347549	-1.52471	0.00148119	0.0304893	DOWN
FOXA2	69.7647	119.677	19.8528	0.165887	-2.59173	2.81e-06	0.000169337	DOWN
FOXC1	161.922	74.8378	249.007	3.32729	1.73435	0.00211844	0.0401812	UP
FOXD2-AS1	53.18	79.3622	26.9978	0.340184	-1.55561	0.00765876	0.0984371	DOWN
FOXL2NB	144.192	196.717	91.6666	0.465981	-1.10166	0.00467212	0.0696715	DOWN
FPR3	30.0617	60.1234	0	0	#NAME?	0.000145116	0.00479775	DOWN
FRAT1	100.125	138.471	61.7793	0.446154	-1.16439	0.0137138	0.146621	DOWN
FRMD4A	285	168.446	401.554	2.38387	1.2533	0.000658495	0.0161911	UP
FSTL5	33.4644	66.4527	0.476134	0.007165	-7.12482	0.00326931	0.0546991	DOWN
FTSJ3	1318.82	752.477	1885.16	2.50527	1.32497	2.06e-05	0.000968903	UP
FUT1	43.1086	76.5258	9.6913	0.126641	-2.98118	7.73e-06	0.000418376	DOWN
FUT8	688.869	940.092	437.646	0.465535	-1.10304	0.000421124	0.0114556	DOWN
FXYD5	1563	2277.15	848.859	0.372772	-1.42363	7.09e-06	0.000388608	DOWN
FYB	671.618	1336.57	6.66587	0.00498729	-7.64753	6.17e-57	1.33e-52	DOWN
G0S2	18.3074	36.6148	0	0	#NAME?	0.0350585	0.266299	DOWN
GAB2	2075.88	2988.55	1163.21	0.389223	-1.36133	1.81e-05	0.000872504	DOWN
GAB3	536.661	918.108	155.215	0.169059	-2.5644	1.57e-09	1.78e-07	DOWN
GABRE	277.563	526.048	29.0769	0.0552741	-4.17725	3.06e-19	1.53e-16	DOWN
GALC	776.9	1097.98	455.824	0.41515	-1.2683	7.54e-05	0.00278378	DOWN
GALM	837.903	1328.31	347.5	0.261611	-1.9345	3.37e-10	4.26e-08	DOWN
GALNT1	1530.91	2058.92	1002.91	0.487108	-1.03769	0.000662619	0.0162553	DOWN
GALNT12	850.247	1161.38	539.11	0.464196	-1.10719	0.000396921	0.0109357	DOWN
GAS2L1	240.823	160.478	321.167	2.00131	1.00094	0.00618229	0.0848387	UP
GAS6	392.856	575.907	209.804	0.364302	-1.45679	2.84e-05	0.00125413	DOWN
GATA6	39.3119	13.2041	65.4198	4.95452	2.30874	0.0266099	0.226026	UP
GCDH	510.377	252.206	768.549	3.0473	1.60753	0.00010728	0.003756	UP
GDAP1	58.5079	19.1714	97.8444	5.10368	2.35154	1.97e-05	0.000933508	UP
GDAP1L1	10.1192	20.2384	0	0	#NAME?	0.000417176	0.0113771	DOWN
GDF15	2825.09	4090.12	1560.06	0.381422	-1.39054	0.0344874	0.263843	DOWN
GDF3	5.39866	0	10.7973	Inf	Inf	0.00975256	0.116955	UP
GEMIN5	1390.86	901.337	1880.39	2.08622	1.06089	0.00887646	0.10919	UP
GFOD1	253.652	476.973	30.3307	0.0635899	-3.97506	5.47e-06	0.000311087	DOWN
GFPT1	3556.04	5630.47	1481.6	0.263139	-1.9261	4.15e-10	5.16e-08	DOWN
GGACT	66.7694	90.8107	42.728	0.470517	-1.08768	0.0358951	0.269715	DOWN
GGT5	57.0697	112.711	1.4284	0.0126731	-6.30209	2.72e-14	6.22e-12	DOWN
GIPC3	228.971	397.43	60.5106	0.152255	-2.71544	1.13e-11	1.69e-09	DOWN
GIPR	145.444	221.804	69.084	0.311464	-1.68286	7.27e-05	0.00271695	DOWN
GJC1	56.4603	86.5438	26.3768	0.30478	-1.71416	0.00143955	0.029861	DOWN
GK	76.5349	124.794	28.2754	0.226576	-2.14193	2.73e-05	0.00122287	DOWN
GLRX	27.6308	11.2737	43.9878	3.9018	1.96414	0.00710278	0.0929185	UP
GLUL	21083.6	29246.4	12920.8	0.44179	-1.17857	0.00609879	0.0840148	DOWN
GMFG	284.761	564.442	5.08074	0.00900135	-6.79564	1.13e-38	4.04e-35	DOWN
GMNN	1325.04	875.795	1774.29	2.02592	1.01858	0.0140161	0.148304	UP
GMPPA	1708.87	883.3	2534.44	2.86929	1.52069	0.0139598	0.148146	UP
GNA15	10.1305	18.673	1.5881	0.0850482	-3.55558	0.0312233	0.248706	DOWN
GNAL	45.0499	8.00644	82.0934	10.2534	3.35803	0.00323701	0.054304	UP
GNAQ	807.747	1126.06	489.432	0.434641	-1.2021	0.000105171	0.00370512	DOWN
GNG11	6.24873	0.904596	11.5929	12.8155	3.67982	0.0395149	0.286207	UP
GNG12	380.666	606.142	155.191	0.25603	-1.96561	0.000121701	0.00417787	DOWN
GNL3	3018.92	2002.17	4035.67	2.01565	1.01124	0.00108918	0.0240807	UP
GOLGA2P5	113.436	174.455	52.4163	0.300458	-1.73477	0.00786265	0.100218	DOWN
GOLGA8N	20.4007	31.2699	9.5316	0.304817	-1.71398	0.0408194	0.292379	DOWN
GPAM	494.942	246.197	743.686	3.02069	1.59488	1.59e-06	0.000103269	UP
GPATCH3	399.687	214.064	585.31	2.73427	1.45116	1.77e-05	0.00086062	UP
GPATCH4	799.899	486.455	1113.34	2.28868	1.19452	0.0391759	0.284614	UP
GPD2	666.682	922.564	410.799	0.44528	-1.16722	0.000222969	0.00677737	DOWN
GPR126	108.813	28.2986	189.328	6.69036	2.74208	3.8e-09	4.05e-07	UP
GPR132	18.8337	36.239	1.4284	0.0394161	-4.66507	0.034299	0.263416	DOWN
GPR133	54.4478	91.7429	17.1527	0.186965	-2.41916	4.93e-05	0.00196458	DOWN
GPR183	58.1799	99.6833	16.6766	0.167296	-2.57953	0.0152279	0.156209	DOWN
GPR3	47.7391	66.8864	28.5918	0.427468	-1.22611	0.0355006	0.268063	DOWN
GPR55	20.7208	40.3296	1.11197	0.0275721	-5.18065	0.000185783	0.0058692	DOWN
GPR65	7.95786	14.4873	1.4284	0.0985966	-3.34232	0.0406844	0.292117	DOWN
GPR68	405.492	735.371	75.614	0.102824	-3.28175	7.32e-19	3.28e-16	DOWN
GPR85	169.168	323.408	14.9288	0.0461608	-4.43719	0.00332348	0.0553669	DOWN
GPRC5C	499.196	850.174	148.217	0.174338	-2.52004	0.00161641	0.0325306	DOWN
GPSM3	384.787	603.911	165.663	0.274317	-1.86609	0.0450254	0.309829	DOWN
GPT2	359.697	565.477	153.916	0.272188	-1.87732	0.000149518	0.00492812	DOWN
GPX8	39.3848	74.7979	3.97175	0.0530997	-4.23515	4.24e-08	3.82e-06	DOWN
GRAMD4	1134.84	1670.19	599.5	0.358942	-1.47818	1.63e-06	0.000105372	DOWN
GRAP2	754.953	1297.43	212.478	0.163768	-2.61027	0.000639162	0.0158427	DOWN
GRHL1	96.7071	137.351	56.0627	0.40817	-1.29276	0.00583046	0.0812297	DOWN
GRIK5	19.0949	32.6329	5.55687	0.170284	-2.55398	0.00907972	0.111118	DOWN
GRIN2D	209.475	284.29	134.66	0.473673	-1.07804	0.0317749	0.250953	DOWN
GRK4	59.3174	81.6175	37.0174	0.453547	-1.14068	0.0465053	0.315866	DOWN
GRPR	24.4517	48.9033	0	0	#NAME?	8.82e-05	0.00318853	DOWN
GRWD1	1262.78	763.77	1761.79	2.30671	1.20583	0.000233166	0.00705736	UP
GSTA4	149.017	97.9002	200.134	2.04426	1.03158	0.0128949	0.14088	UP
GSTP1	10524.6	5212.95	15836.3	3.03787	1.60306	7.91e-08	6.82e-06	UP
GTPBP2	3168.97	4570.73	1767.22	0.386639	-1.37094	7.64e-06	0.000414776	DOWN
GUK1	1952.87	1138.93	2766.81	2.42931	1.28055	1.42e-05	0.000715752	UP
GUSB	1985.29	2659.52	1311.07	0.492974	-1.02042	0.000610776	0.0152801	DOWN
GYPA	1000.64	201.14	1800.14	8.9497	3.16184	1.21e-21	8.7e-19	UP
GYPB	196.147	34.4146	357.88	10.3991	3.37838	8.53e-16	2.48e-13	UP
GYPE	522.316	171.993	872.639	5.07369	2.34303	3.88e-12	6.51e-10	UP
H6PD	821.406	1252.61	390.2	0.311509	-1.68265	0.000349417	0.0098285	DOWN
HACE1	667.33	922.79	411.869	0.44633	-1.16382	0.000249492	0.00747781	DOWN
HAPLN2	78.412	112.981	43.843	0.388056	-1.36566	0.00469153	0.0698206	DOWN
HAPLN3	24.3572	42.841	5.87331	0.137095	-2.86675	0.0200349	0.187033	DOWN
HBA1	737.689	133.948	1341.43	10.0146	3.32403	3.65e-22	2.8e-19	UP
HBA2	213.207	18.7804	407.634	21.7053	4.43998	5.57e-06	0.000315683	UP
HBD	122.585	22.3051	222.864	9.9916	3.32072	7.01e-12	1.1e-09	UP
HBE1	13551.1	2049.49	25052.8	12.2239	3.61163	6.49e-08	5.67e-06	UP
HBG1	5338.97	1125.76	9552.17	8.48508	3.08493	1.76e-08	1.71e-06	UP
HBG2	12510.7	3125.17	21896.1	7.00639	2.80867	9.62e-11	1.28e-08	UP
HBZ	6775.39	118.352	13432.4	113.496	6.82649	9.06e-17	3e-14	UP
HDAC6	2045.31	2730.03	1360.6	0.498382	-1.00467	0.000823843	0.019403	DOWN
HDAC7	888.337	1294.62	482.053	0.372351	-1.42526	9.51e-05	0.0033894	DOWN
HDHD3	354.583	198.838	510.329	2.56656	1.35983	9.71e-05	0.00344856	UP
HEATR6	738.891	991.939	485.842	0.48979	-1.02977	0.0492024	0.325442	DOWN
HECA	574.106	836.784	311.428	0.372173	-1.42596	2.37e-05	0.00109543	DOWN
HEMGN	2348.11	383.703	4312.51	11.2392	3.49047	4.26e-27	4.82e-24	UP
HEPH	4245.51	5894.58	2596.45	0.44048	-1.18285	2.71e-05	0.00121914	DOWN
HERC5	14.5188	25.5449	3.49264	0.136726	-2.87064	0.0117179	0.13202	DOWN
HERPUD1	807.607	1194.04	421.17	0.352726	-1.50338	4.72e-06	0.000271284	DOWN
HES1	612.61	993.779	231.441	0.232889	-2.10228	0.000328708	0.00933149	DOWN
HEXIM2	45.2284	24.8564	65.6003	2.63917	1.40008	0.0220323	0.199106	UP
HEY1	217.988	332.577	103.398	0.3109	-1.68548	0.0174214	0.170797	DOWN
HGSNAT	325.258	500.277	150.24	0.300314	-1.73546	0.00371187	0.0600664	DOWN
HIC1	67.0154	106.391	27.6395	0.259791	-1.94457	0.000259489	0.00770225	DOWN
HIP1	641.072	942.901	339.242	0.359785	-1.47479	0.0095635	0.115266	DOWN
HIST1H2AB	1312.99	711.429	1914.55	2.69114	1.42822	0.00154288	0.0312796	UP
HIST1H2AH	6154.02	3132.48	9175.57	2.92917	1.55049	0.0357182	0.269095	UP
HIST1H3J	1130.79	460.303	1801.28	3.91324	1.96836	0.00181155	0.0355424	UP
HIST3H2BB	451.305	235.648	666.963	2.83034	1.50097	0.00195765	0.0378326	UP
HIVEP2	209.911	338.048	81.7739	0.241901	-2.04751	1.53e-05	0.000764879	DOWN
HLA-A	376.43	520.363	232.496	0.446795	-1.16231	0.00101193	0.0228668	DOWN
HLA-DRA	36.4677	63.0932	9.84208	0.155993	-2.68045	0.00143391	0.0297727	DOWN
HLA-E	982.871	1768.53	197.217	0.111515	-3.16469	6.37e-06	0.000352737	DOWN
HLA-J	50.0446	74.8392	25.25	0.337389	-1.56751	0.00900746	0.110422	DOWN
HMGA2	44.649	87.2337	2.06424	0.0236633	-5.4012	7.65e-11	1.04e-08	DOWN
HMGCS1	3039.27	1704.99	4373.55	2.56514	1.35904	7.05e-05	0.00264933	UP
HOMER3	168.602	281.916	55.288	0.196115	-2.35023	0.0193757	0.183106	DOWN
HOTAIRM1	80.1697	116.99	43.349	0.370535	-1.43232	0.00597418	0.0826691	DOWN
HOXA1	82.968	116.072	49.8641	0.429596	-1.21895	0.0165946	0.164719	DOWN
HOXA10	10.2074	20.4147	0	0	#NAME?	0.00358127	0.0585258	DOWN
HOXA3	15.1288	24.2217	6.03598	0.249197	-2.00464	0.0483058	0.32289	DOWN
HOXC13	43.3324	8.20883	78.4559	9.5575	3.25663	9.52e-07	6.43e-05	UP
HOXC13-AS	5.63673	0	11.2735	Inf	Inf	0.00780721	0.0997572	UP
HPCAL1	662.498	999.758	325.239	0.325318	-1.62008	1.38e-06	9.06e-05	DOWN
HPSE	22.0635	39.0464	5.08074	0.130121	-2.94208	0.00148566	0.030552	DOWN
HRAS	442.657	273.133	612.181	2.24133	1.16435	0.000498898	0.0129955	UP
HS1BP3	219.531	296.766	142.296	0.479491	-1.06042	0.0211258	0.193932	DOWN
HSD17B10	1073.24	566.137	1580.35	2.79147	1.48102	1.89e-06	0.000120013	UP
HSD17B11	1618.79	2178.95	1058.62	0.485839	-1.04145	0.000729938	0.0175856	DOWN
HSP90AA1	9800.7	6189.68	13411.7	2.16679	1.11556	0.000462154	0.0123118	UP
HSPA6	87.9623	165.917	10.0077	0.0603177	-4.05127	0.00059071	0.0148333	DOWN
HSPA8	34336.4	16249.8	52423	3.22608	1.68978	4.57e-07	3.33e-05	UP
HSPB3	8.12251	14.9734	1.27167	0.0849291	-3.5576	0.0194969	0.183964	DOWN
HSPE1	786.205	432.084	1140.33	2.63913	1.40006	0.0096511	0.116062	UP
HSPH1	2417.23	1564.56	3269.91	2.08999	1.0635	0.000382756	0.0106453	UP
HTR1F	53.9555	74.8653	33.0456	0.441401	-1.17984	0.028527	0.23645	DOWN
HTRA1	14.2056	27.9351	0.476134	0.0170443	-5.87457	0.0014033	0.0293069	DOWN
HTRA3	20.4924	5.57629	35.4085	6.34983	2.66672	0.0305963	0.246076	UP
HYAL3	156.887	210.044	103.73	0.493847	-1.01786	0.00854757	0.106795	DOWN
HYMAI	35.3521	52.9127	17.7915	0.336243	-1.57242	0.0167546	0.165696	DOWN
ICAM2	263.021	136.619	389.423	2.85043	1.51118	0.000425549	0.0115468	UP
IDH1	2074.92	2945.61	1204.23	0.408821	-1.29046	1.59e-05	0.00078873	DOWN
IDH2	1682.69	2525.07	840.315	0.332789	-1.58732	0.000258952	0.00769692	DOWN
IER3	233.608	318.283	148.933	0.467925	-1.09565	0.0345956	0.263856	DOWN
IFFO2	86.6558	128.212	45.0998	0.35176	-1.50734	0.0264614	0.225121	DOWN
IFI27L2	26.0846	44.2316	7.93754	0.179454	-2.47831	0.024689	0.213938	DOWN
IFITM2	303.689	581.98	25.3978	0.0436402	-4.5182	2.31e-25	2.36e-22	DOWN
IFITM3	47.3829	71.2607	23.5051	0.329847	-1.60013	0.00887325	0.10919	DOWN
IFT140	194.791	264.426	125.156	0.473311	-1.07914	0.00580201	0.0809644	DOWN
IGF1	552.356	948.043	156.67	0.165256	-2.59723	0.0192257	0.182089	DOWN
IGFBP4	885.397	1513.72	257.074	0.16983	-2.55784	5.9e-14	1.28e-11	DOWN
IGFL2	80.6601	146.397	14.9228	0.101934	-3.2943	4.5e-09	4.69e-07	DOWN
IGSF11	53.7159	82.1848	25.247	0.307198	-1.70276	0.0384392	0.281547	DOWN
IKZF2	376.727	608.339	145.115	0.238542	-2.06768	5.13e-07	3.69e-05	DOWN
IL10RB	622.277	916.266	328.288	0.358289	-1.4808	0.0472079	0.318523	DOWN
IL16	49.8583	89.555	10.1615	0.113466	-3.13966	2.07e-06	0.000130174	DOWN
IL17RC	141.964	191.817	92.11	0.480197	-1.0583	0.0123472	0.1368	DOWN
IL18	9.08413	16.5802	1.5881	0.0957834	-3.38408	0.0211599	0.194079	DOWN
IL18R1	22.11	40.4109	3.80907	0.0942586	-3.40723	0.0332179	0.257984	DOWN
IL1R1	281.061	31.7958	530.325	16.6791	4.05997	0.00381214	0.0612736	UP
IL1RAP	56.4156	110.927	1.90453	0.0171693	-5.86402	2.48e-06	0.000152122	DOWN
IL20RB	74.433	140.926	7.94052	0.0563455	-4.14956	0.00571716	0.0802493	DOWN
IL23A	89.4221	157.873	20.9707	0.132832	-2.91232	8.03e-09	8.14e-07	DOWN
IL2RA	13.4927	24.7614	2.22394	0.0898147	-3.4769	0.0038666	0.0617794	DOWN
IL4R	486.596	703.001	270.191	0.384339	-1.37955	0.00017311	0.00553961	DOWN
IL6	78.1806	131.114	25.247	0.192557	-2.37664	7.28e-05	0.00271695	DOWN
IMP3	1095.3	626.533	1564.06	2.49638	1.31984	4.53e-05	0.00184882	UP
IMPA2	140.273	46.7017	233.845	5.00721	2.32401	5.78e-05	0.00225528	UP
IMPG2	39.9157	73.6386	6.19271	0.084096	-3.57182	0.0105757	0.123454	DOWN
INA	13.2374	3.13236	23.3424	7.45204	2.89764	0.00856034	0.106876	UP
INHA	69.2967	18.2406	120.353	6.59805	2.72204	0.0354791	0.268	UP
INPP1	433.076	723.059	143.092	0.197898	-2.33717	5.2e-11	7.17e-09	DOWN
INPP4A	727.619	471.164	984.075	2.0886	1.06254	0.000764018	0.0181773	UP
INPP5D	541.424	1025.69	57.1628	0.0557313	-4.16537	0.000455497	0.0122205	DOWN
INTS6-AS1	29.8238	44.0829	15.5646	0.353076	-1.50195	0.0375465	0.277696	DOWN
IPO4	1470.19	853.595	2086.79	2.4447	1.28966	0.00797969	0.10153	UP
IQSEC2	247.266	404.341	90.1906	0.223056	-2.16452	4.43e-08	3.97e-06	DOWN
IQUB	43.9584	66.3192	21.5976	0.325662	-1.61855	0.0111971	0.128197	DOWN
IRF2	132.822	188.617	77.0275	0.40838	-1.29202	0.00240185	0.0440032	DOWN
IRS1	257.116	15.9454	498.286	31.2495	4.96576	4.56e-05	0.00185862	UP
IRX4	35.7015	69.815	1.5881	0.0227473	-5.45816	0.000152532	0.00501081	DOWN
ISPD	454.328	708.995	199.661	0.281611	-1.82822	6.75e-08	5.87e-06	DOWN
ISPD-AS1	50.8653	92.675	9.05546	0.097712	-3.35532	1.48e-07	1.17e-05	DOWN
ISYNA1	2221.62	2977.26	1465.98	0.492394	-1.02212	0.000523457	0.0134498	DOWN
ITFG3	741.886	1064.15	419.623	0.394328	-1.34253	3.2e-05	0.00138676	DOWN
ITGA2B	1108.42	2185.08	31.768	0.0145386	-6.10397	7.22e-32	1.03e-28	DOWN
ITGA4	91.2851	163.817	18.7527	0.114473	-3.12692	0.033574	0.259441	DOWN
ITGA5	2297.12	3894.48	699.759	0.17968	-2.4765	7.64e-10	9.28e-08	DOWN
ITGB1	4847.55	6512.55	3182.56	0.488681	-1.03304	0.00281013	0.0491436	DOWN
ITGB2	69.1791	115.977	22.3813	0.19298	-2.37348	0.000140298	0.00467366	DOWN
ITGB2-AS1	14.3566	23.9519	4.76134	0.198788	-2.3307	0.0411902	0.293688	DOWN
ITGB5	460.156	853	67.3124	0.0789126	-3.6636	1.94e-05	0.000925573	DOWN
ITM2A	542.748	252.703	832.792	3.29554	1.72051	0.0138059	0.147094	UP
ITM2B	1608.29	2343.28	873.306	0.372685	-1.42397	0.0215435	0.19604	DOWN
ITM2C	765.521	1038.34	492.706	0.474515	-1.07548	0.000646645	0.0159912	DOWN
ITPKA	501.534	758.922	244.145	0.3217	-1.63621	0.0145534	0.151896	DOWN
ITPR1	868.678	1282.83	454.529	0.354318	-1.49688	4.47e-06	0.000258128	DOWN
JDP2	161.307	286.233	36.3816	0.127105	-2.97591	3.67e-12	6.27e-10	DOWN
JPH3	64.7659	31.7022	97.8296	3.08589	1.62569	0.00221995	0.0417017	UP
JRKL	233.168	323.378	142.959	0.442081	-1.17762	0.00985012	0.11773	DOWN
JRKL-AS1	6.60892	13.2178	0	0	#NAME?	0.00634297	0.0866437	DOWN
KALRN	112.002	48.6857	175.318	3.60102	1.84841	0.00293257	0.0505381	UP
KAZALD1	119.684	173.129	66.2391	0.3826	-1.38609	0.00133997	0.0282591	DOWN
KAZN	259.161	497.348	20.9737	0.042171	-4.5676	5.98e-06	0.000336338	DOWN
KBTBD6	353.793	204.169	503.418	2.46569	1.30199	0.000824333	0.019403	UP
KCND1	21.1977	35.0906	7.30468	0.208166	-2.26419	0.0112607	0.128788	DOWN
KCNE3	126.386	197.497	55.2761	0.279884	-1.8371	0.0266646	0.226402	DOWN
KCNG1	106.432	210.8	2.06424	0.0097924	-6.67412	7.61e-23	6.29e-20	DOWN
KCNK1	333.232	550.014	116.449	0.211721	-2.23977	4.18e-08	3.79e-06	DOWN
KCNK5	1454.1	2040.53	867.68	0.425223	-1.23371	0.00462911	0.069359	DOWN
KCNN1	37.1381	55.0592	19.2169	0.349023	-1.51861	0.0233588	0.206674	DOWN
KCTD13	123.167	167.865	78.4678	0.467445	-1.09713	0.00877842	0.108428	DOWN
KIAA1107	143.898	212.354	75.4424	0.355266	-1.49303	0.0303924	0.245451	DOWN
KIAA1109	1888.34	2544.6	1232.08	0.484193	-1.04635	0.0053536	0.0764444	DOWN
KIAA1324L	3627.55	6510.18	744.923	0.114424	-3.12754	5.58e-22	4.13e-19	DOWN
KIAA1407	17.3381	32.2956	2.38067	0.0737149	-3.7619	0.000805179	0.0190565	DOWN
KIAA1549	113.674	163.963	63.3853	0.386582	-1.37115	0.00123891	0.0266642	DOWN
KIAA1551	3141.42	4509.97	1772.87	0.393101	-1.34703	0.014735	0.153001	DOWN
KIF21B	423.253	721.235	125.271	0.173689	-2.52542	8.35e-12	1.29e-09	DOWN
KIF27	91.6803	123.796	59.5643	0.481148	-1.05545	0.021058	0.193561	DOWN
KIF7	341.529	135.555	547.503	4.03899	2.01399	1.36e-08	1.36e-06	UP
KIFC3	878.225	1445.62	310.834	0.215018	-2.21747	6.87e-05	0.00259436	DOWN
KIRREL	71.0831	6.80443	135.362	19.8932	4.3142	7.95e-05	0.00292396	UP
KLF13	2343.65	586.994	4100.31	6.98528	2.80432	4.34e-05	0.00179332	UP
KLF7	21.1697	39.0064	3.33293	0.0854457	-3.54885	0.0037914	0.0610774	DOWN
KLF8	74.546	103.342	45.7505	0.442711	-1.17556	0.0226385	0.202577	DOWN
KLHDC7B	5.31949	10.639	0	0	#NAME?	0.0182556	0.176004	DOWN
KLHL18	864.808	551.086	1178.53	2.13856	1.09664	0.000376373	0.0105042	UP
KLHL24	784.8	1136.27	433.333	0.381365	-1.39075	0.00575661	0.0806181	DOWN
KLHL25	30.0842	13.1642	47.0043	3.57063	1.83618	0.0134256	0.145071	UP
KLHL28	354.258	520.165	188.351	0.362099	-1.46554	0.0248998	0.215157	DOWN
KLHL4	126.105	243.474	8.73606	0.0358808	-4.80064	5.36e-16	1.65e-13	DOWN
KLHL5	1492.18	2203.16	781.191	0.354577	-1.49583	9.54e-07	6.43e-05	DOWN
KLHL6	167.413	308.949	25.8769	0.0837577	-3.57763	0.00287713	0.0499636	DOWN
KLRG1	22.1285	8.35754	35.8995	4.29546	2.10281	0.0145987	0.15222	UP
KNSTRN	898.138	590.476	1205.8	2.04208	1.03004	0.00134856	0.0284124	UP
KPTN	117.291	75.5813	159	2.10369	1.07292	0.0140144	0.148304	UP
KRCC1	312.062	421.151	202.973	0.481948	-1.05305	0.00360892	0.0588434	DOWN
KRT12	5.76684	11.0576	0.476134	0.0430596	-4.53752	0.0417194	0.29598	DOWN
LAIR1	7.39347	13.5153	1.27167	0.0940916	-3.40979	0.0304056	0.245451	DOWN
LAMB3	71.6075	119.246	23.9694	0.201008	-2.31467	4.17e-05	0.00173612	DOWN
LAMB4	7.17221	1.32316	13.0213	9.84101	3.29881	0.0386818	0.282746	UP
LAMP1	1749.09	1150.5	2347.68	2.04057	1.02897	0.0289586	0.237997	UP
LAMP3	17.6259	29.8517	5.40015	0.180899	-2.46674	0.0117729	0.132268	DOWN
LANCL2	372.263	207.679	536.847	2.58499	1.37016	5.24e-05	0.00207223	UP
LAPTM5	4716.89	9319.81	113.959	0.0122276	-6.35372	7.83e-52	8.41e-48	DOWN
LATS2	153.151	207.033	99.2699	0.479488	-1.06043	0.00859752	0.107108	DOWN
LBH	405.247	49.9828	760.512	15.2155	3.92747	4.25e-07	3.12e-05	UP
LCA5	264.731	423.366	106.095	0.2506	-1.99654	1.08e-07	8.87e-06	DOWN
LCP2	420.467	819.348	21.5857	0.026345	-5.24633	7.69e-34	1.5e-30	DOWN
LDLRAD3	159.944	219.654	100.234	0.456326	-1.13186	0.00438717	0.0669689	DOWN
LDOC1L	329.802	442.187	217.416	0.491685	-1.02419	0.00468724	0.0698051	DOWN
LGALS1	1526.51	2712.77	340.253	0.125426	-2.99509	5e-19	2.34e-16	DOWN
LGALS12	11.1662	18.9965	3.33591	0.175606	-2.50958	0.0402579	0.290024	DOWN
LGI2	14.5214	4.73915	24.3036	5.12826	2.35847	0.0287168	0.237264	UP
LGR4	548.32	349.609	747.03	2.13675	1.09542	0.0148756	0.153912	UP
LHFPL2	65.3598	112.455	18.2647	0.162418	-2.62222	1.02e-05	0.000540398	DOWN
LIF	27.12	7.87151	46.3685	5.89067	2.55843	0.0034983	0.0574759	UP
LILRA2	17.8387	30.7563	4.92104	0.160001	-2.64385	0.0100858	0.11955	DOWN
LIMD2	115.882	156.481	75.2827	0.481097	-1.0556	0.0185943	0.177754	DOWN
LINC00200	304.069	152.443	455.694	2.98928	1.5798	6.16e-06	0.000344576	UP
LINC00202-2	78.207	114.804	41.6101	0.362445	-1.46417	0.00360197	0.0587748	DOWN
LINC00261	321.728	584.711	58.745	0.100468	-3.31519	5.78e-17	1.97e-14	DOWN
LINC00308	37.6087	54.2497	20.9677	0.386504	-1.37144	0.0303108	0.24502	DOWN
LINC00324	36.2276	21.1568	51.2984	2.42468	1.27779	0.0458828	0.31392	UP
LINC00341	33.1447	64.8611	1.4284	0.0220225	-5.50488	1.22e-08	1.23e-06	DOWN
LINC00342	80.2288	107.095	53.3627	0.498274	-1.00499	0.0408568	0.292379	DOWN
LINC00346	209.808	358.653	60.9629	0.169978	-2.55658	1.13e-09	1.32e-07	DOWN
LINC00520	245.508	460.038	30.9784	0.0673389	-3.89242	1.19e-20	7.72e-18	DOWN
LINC00534	129.175	230.716	27.6336	0.119773	-3.06162	6.63e-05	0.0025165	DOWN
LINC00648	6.54146	13.0829	0	0	#NAME?	0.00655161	0.0883645	DOWN
LINC00649	167.244	233.334	101.154	0.433515	-1.20585	0.0038746	0.0618611	DOWN
LINC00654	57.5232	92.81	22.2364	0.239591	-2.06136	0.000271996	0.00804016	DOWN
LINC00668	26.9767	53.3175	0.635836	0.0119255	-6.38981	2.07e-08	1.99e-06	DOWN
LINC00839	8.94671	17.4173	0.476134	0.0273368	-5.19301	0.00752445	0.0973512	DOWN
LINC00861	83.8089	160.153	7.46438	0.0466077	-4.42329	1.11e-13	2.38e-11	DOWN
LINC00963	334.902	459.05	210.754	0.459108	-1.1231	0.00166465	0.0331235	DOWN
LINC00977	18.3892	33.4425	3.33591	0.0997506	-3.32553	0.0150442	0.155209	DOWN
LINC01088	16.3762	26.7193	6.03301	0.225792	-2.14693	0.0396596	0.286898	DOWN
LINC01094	65.9819	118.626	13.3377	0.112435	-3.15284	0.00516017	0.0743245	DOWN
LINC01215	178.157	273.242	83.0724	0.304025	-1.71774	1.8e-05	0.000869364	DOWN
LINC01300	10.6291	20.3059	0.952267	0.0468961	-4.41439	0.00421922	0.0655577	DOWN
LINC01305	41.9578	73.4348	10.4809	0.142724	-2.8087	3.91e-05	0.00164945	DOWN
LINC01366	64.5188	128.561	0.476134	0.00370355	-8.07688	1.18e-17	4.38e-15	DOWN
LINGO1	80.7504	41.8813	119.62	2.85616	1.51408	0.0023714	0.0436314	UP
LINGO3	101.85	183.055	20.6453	0.112782	-3.14839	1.17e-07	9.48e-06	DOWN
LIPC	42.19	77.5544	6.82557	0.0880101	-3.50619	0.0387452	0.283016	DOWN
LITAF	635.799	1175.06	96.5371	0.082155	-3.60551	2.53e-07	1.93e-05	DOWN
LMNA	3101.68	4338.84	1864.51	0.429727	-1.21851	0.00359575	0.0587179	DOWN
LMO7	90.895	154.31	27.4798	0.178082	-2.48939	5.52e-05	0.002178	DOWN
LNX1	119.15	175.088	63.2107	0.361022	-1.46984	0.000865166	0.0201872	DOWN
LOC100130476	30.5158	54.5195	6.51212	0.119446	-3.06557	8.83e-05	0.00318853	DOWN
LOC100130691	131.677	196.799	66.5555	0.338191	-1.56409	0.000205052	0.00634951	DOWN
LOC100132354	11.8609	23.7219	0	0	#NAME?	0.000107314	0.003756	DOWN
LOC100287098	55.6163	34.5096	76.723	2.22324	1.15266	0.038398	0.281533	UP
LOC100420587	214.015	344.931	83.0992	0.240916	-2.0534	0.0149565	0.154503	DOWN
LOC100506178	188.294	331.801	44.7863	0.134979	-2.88919	6.39e-12	1.03e-09	DOWN
LOC100506674	23.3516	38.7627	7.94052	0.204849	-2.28736	0.00747462	0.0968662	DOWN
LOC100506844	419.512	761.505	77.5185	0.101796	-3.29624	2.01e-11	2.88e-09	DOWN
LOC100507065	24.8089	49.6179	0	0	#NAME?	9.21e-09	9.29e-07	DOWN
LOC100996609	8.14137	16.2827	0	0	#NAME?	0.00185249	0.0361908	DOWN
LOC100996634	45.4378	82.6157	8.25992	0.0999801	-3.32222	8.45e-07	5.78e-05	DOWN
LOC101926963	60.5784	115.597	5.55985	0.0480969	-4.37791	0.0161267	0.161267	DOWN
LOC101927040	13.691	25.4774	1.90453	0.0747539	-3.74171	0.00301288	0.0516322	DOWN
LOC101927230	6.72635	0.904596	12.5481	13.8715	3.79405	0.0310503	0.248056	UP
LOC101927482	107.541	205.237	9.84505	0.0479691	-4.38175	1.12e-15	3.17e-13	DOWN
LOC101928295	20.2926	31.0537	9.5316	0.306939	-1.70398	0.0435347	0.303457	DOWN
LOC101929224	25.2462	42.2324	8.25992	0.195583	-2.35415	0.00383132	0.061444	DOWN
LOC101929369	701.812	1095.84	307.783	0.280864	-1.83206	1.11e-05	0.000584361	DOWN
LOC101929690	10.9078	20.3872	1.4284	0.0700638	-3.83519	0.00771501	0.0989634	DOWN
LOC102606465	172.53	250.078	94.9817	0.379809	-1.39666	0.0148433	0.153653	DOWN
LOC339059	58.8145	26.9355	90.6935	3.36706	1.75149	0.00144955	0.0300103	UP
LOC389641	147.32	212.511	82.1291	0.386469	-1.37157	0.00420096	0.0654193	DOWN
LOC399715	6.02913	11.4224	0.635836	0.0556656	-4.16707	0.0327609	0.256104	DOWN
LOC400655	229.2	325.296	133.105	0.409182	-1.28919	0.0243458	0.212587	DOWN
LOC401010	136.137	64.51	207.764	3.22065	1.68735	7.04e-05	0.00264788	UP
LOC441666	229.581	395.942	63.2196	0.159669	-2.64684	2.26e-11	3.2e-09	DOWN
LOC648691	23.2003	36.0765	10.3242	0.286174	-1.80503	0.026002	0.222357	DOWN
LOC650368	110.77	158.953	62.5868	0.393744	-1.34467	0.00213174	0.0403623	DOWN
LOC653653	133.473	230.576	36.3697	0.157734	-2.66443	0.00016644	0.00536835	DOWN
LOC654342	56.1063	33.7537	78.4589	2.32445	1.21689	0.024524	0.213024	UP
LOC727896	178.309	117.693	238.926	2.03008	1.02154	0.0160493	0.160943	UP
LOC728084	37.8443	75.6887	0	0	#NAME?	2.26e-12	3.91e-10	DOWN
LOC728323	35.0481	51.0361	19.0602	0.373466	-1.42095	0.0329038	0.256673	DOWN
LOC728392	101.937	155.742	48.1311	0.309044	-1.69412	0.0289926	0.238079	DOWN
LOC729041	20.9193	8.00644	33.8323	4.22563	2.07917	0.0167083	0.165443	UP
LOC729739	12.9904	4.37427	21.6065	4.93946	2.30435	0.0350542	0.266299	UP
LOC731424	194.061	336.507	51.6149	0.153384	-2.70478	0.000158375	0.00514898	DOWN
LOC90784	275.071	157.844	392.297	2.48534	1.31344	0.000174217	0.00556302	UP
LONRF1	196.597	329.314	63.8792	0.193976	-2.36605	8.66e-10	1.04e-07	DOWN
LOXL1-AS1	32.1846	48.1598	16.2094	0.336575	-1.571	0.0155094	0.157752	DOWN
LOXL4	123.534	187.512	59.5554	0.317609	-1.65468	0.0498991	0.328625	DOWN
LPAR2	108.345	179.37	37.3189	0.208055	-2.26496	0.0238567	0.209754	DOWN
LPAR5	80.4107	133.827	26.9948	0.201715	-2.30961	1.19e-05	0.000615189	DOWN
LPCAT2	364.448	676.975	51.9224	0.0766977	-3.70467	0.000155645	0.00508331	DOWN
LPPR2	285.29	129.817	440.763	3.39526	1.76352	1.21e-06	8.03e-05	UP
LPPR3	547.982	987.931	108.033	0.109352	-3.19294	9.39e-20	5.76e-17	DOWN
LRIG3	12.3832	20.9544	3.81204	0.181921	-2.45862	0.0335499	0.259348	DOWN
LRMP	355.976	573.787	138.165	0.240795	-2.05412	1.51e-08	1.49e-06	DOWN
LRP1	374.548	120.963	628.134	5.19279	2.37651	0.0445217	0.307347	UP
LRP12	417.907	704.93	130.884	0.18567	-2.42919	5.21e-12	8.55e-10	DOWN
LRRC23	61.463	84.6548	38.2712	0.452085	-1.14533	0.0396727	0.286898	DOWN
LRRC4B	232.299	429.03	35.5682	0.0829038	-3.59242	0.00022215	0.00676205	DOWN
LRRC58	1232.88	790.841	1674.91	2.11789	1.08263	0.000328382	0.00933149	UP
LRRC75B	84.8925	124.511	45.2743	0.363618	-1.4595	0.00201003	0.038671	DOWN
LTBP4	1725.02	2409.98	1040.07	0.431569	-1.21234	6.16e-05	0.00238033	DOWN
LY6E	979.637	1337.45	621.827	0.464936	-1.1049	0.000515243	0.0133084	DOWN
LYAR	1392.82	895.158	1890.48	2.1119	1.07854	0.0299891	0.24347	UP
LYZ	642.139	1203.3	80.9784	0.067297	-3.89331	1.96e-19	1.05e-16	DOWN
MACC1	1444.4	1987.02	901.77	0.45383	-1.13978	0.00427377	0.0659794	DOWN
MAFF	105.277	157.993	52.5612	0.33268	-1.58779	0.000927075	0.0213764	DOWN
MAGEA12	990.574	654.538	1326.61	2.02679	1.01919	0.00108331	0.0240004	UP
MAGEB10	5.63686	11.2737	0	0	#NAME?	0.0135291	0.14526	DOWN
MAGEB16	323.581	642.4	4.76134	0.00741179	-7.07596	4.97e-05	0.00197365	DOWN
MAGEB17	26.3421	52.6842	0	0	#NAME?	0.00310223	0.0524524	DOWN
MAGED1	200.548	108.063	293.033	2.7117	1.4392	0.00451463	0.0683717	UP
MAGI2	65.8058	102.233	29.3784	0.287367	-1.79903	0.00110017	0.024223	DOWN
MAGOHB	443.5	294.465	592.535	2.01225	1.00881	0.0124293	0.137329	UP
MALT1	1213.04	399.507	2026.57	5.07267	2.34275	1.76e-13	3.74e-11	UP
MAML2	215.236	335.351	95.1206	0.283645	-1.81784	4.59e-06	0.000264569	DOWN
MANBA	828.012	1149.06	506.966	0.441202	-1.18049	0.0177605	0.172859	DOWN
MANEAL	240.025	152.011	328.04	2.15801	1.1097	0.0254922	0.219043	UP
MAP1A	1236.97	369.92	2104.02	5.68778	2.50786	0.00458665	0.0689281	UP
MAP1B	939.5	1515.19	363.812	0.24011	-2.05823	0.00034	0.00960131	DOWN
MAP1LC3B	983.858	1345.8	621.916	0.462116	-1.11367	0.000574459	0.0145122	DOWN
MAP3K14-AS1	32.7042	50.4826	14.9258	0.295662	-1.75798	0.0155645	0.157923	DOWN
MAP3K5	664.662	941.847	387.477	0.411401	-1.28138	3.82e-05	0.0016136	DOWN
MAP7	578.998	791.998	365.998	0.462119	-1.11366	0.000428947	0.0116243	DOWN
MAPK4	16.8496	0.837132	32.8621	39.2556	5.29483	0.0401814	0.289621	UP
MAPK8IP2	92.4213	25.2337	159.609	6.32523	2.66112	3.97e-08	3.63e-06	UP
MARCKS	560.716	1088.23	33.2053	0.0305133	-5.03442	7.84e-29	1.05e-25	DOWN
MASP1	12.7214	22.4263	3.0165	0.134507	-2.89424	0.0163936	0.163026	DOWN
MAST4	354.17	551.757	156.583	0.28379	-1.8171	0.000621197	0.0154687	DOWN
MATN1-AS1	166.708	293.241	40.1757	0.137006	-2.86769	4.76e-11	6.6e-09	DOWN
MBNL2	915.834	1343.66	488.012	0.363197	-1.46118	7.77e-06	0.000419619	DOWN
MBNL3	345.796	521.751	169.842	0.325523	-1.61917	1.56e-06	0.000102284	DOWN
MBOAT2	1322.46	1970.63	674.288	0.34217	-1.54722	5.01e-07	3.62e-05	DOWN
MCOLN1	137.114	80.158	194.071	2.42111	1.27567	0.00149825	0.030752	UP
MDK	1489.43	2035.51	943.351	0.463448	-1.10952	0.00842159	0.105466	DOWN
ME1	339.806	201.391	478.221	2.37459	1.24768	0.000347484	0.00978693	UP
MED13L	3309.76	4563.7	2055.82	0.450473	-1.15049	0.000382743	0.0106453	DOWN
MED30	231.314	314.571	148.058	0.470665	-1.08723	0.00232096	0.0430348	DOWN
MEF2C	827.494	1516.61	138.381	0.091244	-3.45413	0.00444971	0.0675789	DOWN
MEF2C-AS1	9.81262	18.673	0.952267	0.0509971	-4.29344	0.022	0.199065	DOWN
MEF2D	187.45	250.86	124.041	0.494462	-1.01607	0.00883237	0.108835	DOWN
MEG3	5403.07	9903.71	902.439	0.0911213	-3.45607	0.0141348	0.149176	DOWN
MEG9	88.7702	129.238	48.3027	0.373752	-1.41985	0.0116421	0.131572	DOWN
MEGF6	36.3651	65.2659	7.46438	0.114369	-3.12823	2.33e-05	0.00108346	DOWN
MEST	721.309	963.246	479.372	0.497663	-1.00676	0.0187892	0.179027	DOWN
METRNL	415.357	560.405	270.309	0.482346	-1.05186	0.00254754	0.0460829	DOWN
METTL12	117.49	76.4446	158.536	2.07386	1.05232	0.0159268	0.16023	UP
METTL25	49.213	26.1658	72.2602	2.76162	1.46552	0.00960038	0.115516	UP
MEX3B	424.397	616.907	231.887	0.375886	-1.41163	4.43e-05	0.00182466	DOWN
MFAP3L	16.7295	7.08806	26.3708	3.72046	1.89548	0.0451975	0.310714	UP
MFGE8	574.379	997.247	151.512	0.15193	-2.71852	7.6e-15	1.86e-12	DOWN
MFSD2B	118.28	182.879	53.6821	0.293539	-1.76837	7.4e-05	0.00275125	DOWN
MFSD5	282.453	168.93	395.976	2.34403	1.22899	0.000516962	0.0133086	UP
MICALL1	402.129	572.827	231.432	0.404017	-1.30751	0.000115814	0.00401427	DOWN
MID1	259.586	389.033	130.139	0.33452	-1.57984	5.94e-05	0.00230931	DOWN
MIR21	15.5017	26.3958	4.60758	0.174558	-2.51823	0.0119734	0.134085	DOWN
MIR223	101.051	184.78	17.3213	0.0937403	-3.41519	1.52e-11	2.22e-09	DOWN
MIR300	12.3723	21.0894	3.65532	0.173325	-2.52845	0.0227237	0.203204	DOWN
MIR4442	55.4121	76.2023	34.6218	0.454341	-1.13815	0.0476471	0.31998	DOWN
MIR4449	31.3387	10.5715	52.1059	4.92889	2.30126	0.00168729	0.0335118	UP
MIR451A	7.63201	0.48603	14.778	30.4055	4.92626	0.0332414	0.257984	UP
MIR4732	21.9492	1.80919	42.0892	23.2641	4.54003	6.74e-06	0.000371462	UP
MKNK2	2406.9	3385	1428.8	0.422097	-1.24435	0.000125747	0.00428938	DOWN
MLC1	28.9091	57.3421	0.476134	0.00830338	-6.91208	0.00145221	0.0300365	DOWN
MLKL	108.704	170.404	47.0043	0.27584	-1.8581	0.00449113	0.0681118	DOWN
MMD	506.516	857.38	155.652	0.181544	-2.46161	1.96e-12	3.43e-10	DOWN
MMP11	46.222	77.9853	14.4586	0.185401	-2.43128	6.57e-05	0.00249767	DOWN
MMP14	37.5097	65.6445	9.37487	0.142813	-2.8078	3.96e-05	0.00166087	DOWN
MMP15	852.429	1192.14	512.718	0.430083	-1.21731	0.0038472	0.0615609	DOWN
MMP17	212.35	292.225	132.475	0.453334	-1.14135	0.00245639	0.0447734	DOWN
MORN4	148.946	210.217	87.674	0.417063	-1.26166	0.00238565	0.0438147	DOWN
MPHOSPH6	536.336	350.241	722.431	2.06267	1.04451	0.00164821	0.0329993	UP
MPP1	2358.14	3650	1066.28	0.292131	-1.77531	0.000160974	0.00521771	DOWN
MPPE1	117.055	76.0811	158.03	2.07712	1.05459	0.013449	0.145071	UP
MR1	687.946	1050.51	325.381	0.309736	-1.69089	5.38e-07	3.85e-05	DOWN
MRC2	1100.14	1570.74	629.543	0.400792	-1.31907	3.26e-05	0.00140919	DOWN
MREG	135.399	78.4424	192.356	2.45219	1.29407	0.00163327	0.0327722	UP
MRPL1	504.193	229.536	778.849	3.39314	1.76262	6.44e-07	4.52e-05	UP
MRPL21	1031.07	547.076	1515.06	2.76938	1.46956	2.73e-06	0.000165841	UP
MRPL32	916.303	602.932	1229.67	2.03949	1.02821	0.00122815	0.0265256	UP
MRPL39	869.1	564.927	1173.27	2.07686	1.0544	0.000979837	0.0223295	UP
MRPL40	1961.62	1284.14	2639.1	2.05515	1.03924	0.000490101	0.0128286	UP
MRPS11	381.709	184.633	578.786	3.1348	1.64837	1.71e-06	0.000109629	UP
MRPS12	768.863	504.694	1033.03	2.04685	1.0334	0.00548904	0.077861	UP
MRPS17	542.604	307.453	777.755	2.52968	1.33895	0.000839493	0.0196951	UP
MRPS18C	430.756	270.934	590.577	2.17978	1.12418	0.000934383	0.0214988	UP
MRPS7	1066.53	686.602	1446.46	2.10669	1.07498	0.00062389	0.0155178	UP
MRTO4	2595.78	1585.87	3605.69	2.27364	1.185	0.00225981	0.0422658	UP
MS4A2	100.561	193.494	7.62706	0.0394175	-4.66502	0.00564696	0.0795759	DOWN
MS4A3	6868	12713.3	1022.65	0.0804393	-3.63596	6.95e-17	2.34e-14	DOWN
MS4A6A	986.719	1867.47	105.971	0.0567461	-4.13934	4.16e-32	6.39e-29	DOWN
MSH5-SAPCD1	40.8102	59.7034	21.917	0.367099	-1.44576	0.0257465	0.220523	DOWN
MTCH2	2262.58	1460.17	3064.99	2.09907	1.06975	0.000477322	0.0126326	UP
MTG1	354.638	225.905	483.37	2.1397	1.09741	0.00153692	0.031205	UP
MTHFD2	5366.88	7336.86	3396.9	0.462991	-1.11094	0.000158343	0.00514898	DOWN
MTHFR	4277.92	6037.8	2518.04	0.417046	-1.26172	3.76e-05	0.00159492	DOWN
MTL5	258.092	431.027	85.1575	0.197569	-2.33957	0.00174074	0.0343513	DOWN
MTM1	146.735	216.59	76.8797	0.354956	-1.49429	0.000317003	0.00914357	DOWN
MTMR8	79.1158	112.481	45.7505	0.406739	-1.29782	0.00671015	0.089789	DOWN
MTURN	982.892	1326.8	638.982	0.481596	-1.0541	0.0300723	0.243932	DOWN
MTX3	86.5273	160.515	12.5392	0.0781182	-3.6782	0.0256798	0.220215	DOWN
MUC19	469.81	936.287	3.33293	0.00355974	-8.13401	1.41e-09	1.63e-07	DOWN
MYADM	249.563	372.859	126.268	0.338647	-1.56215	2.6e-05	0.00118559	DOWN
MYB	4352.33	6627.07	2077.59	0.3135	-1.67346	3.64e-07	2.73e-05	DOWN
MYBBP1A	1747.14	1079.97	2414.32	2.23555	1.16063	0.000161533	0.00522794	UP
MYCL	423.763	668.023	179.503	0.268708	-1.89589	3.15e-08	2.93e-06	DOWN
MYEOV	115.483	228.426	2.54037	0.0111212	-6.49055	0.00132595	0.0280736	DOWN
MYEOV2	477.318	265.087	689.548	2.60122	1.37919	3.93e-05	0.00165106	UP
MYLK	166.132	19.9824	312.282	15.6279	3.96605	0.0410801	0.29339	UP
MYO15B	441.97	734.504	149.435	0.203451	-2.29725	0.00139824	0.0292868	DOWN
MYO1F	375.929	658.664	93.1952	0.141491	-2.82121	3.81e-05	0.00161017	DOWN
MYOM1	20.2231	31.5535	8.89278	0.281832	-1.82709	0.045689	0.312992	DOWN
NAGA	557.785	801.708	313.862	0.391492	-1.35295	3.4e-05	0.00145343	DOWN
NAGPA	194.066	113.978	274.154	2.40533	1.26623	0.000745498	0.0178405	UP
NAP1L5	92.1622	57.2732	127.051	2.21834	1.14948	0.0103361	0.121778	UP
NAT6	97.3835	131.234	63.5331	0.484121	-1.04656	0.0241166	0.211278	DOWN
NAV1	137.101	224.8	49.4028	0.219764	-2.18598	3.68e-07	2.75e-05	DOWN
NAV2	341.032	575.694	106.37	0.184769	-2.43621	1.31e-06	8.65e-05	DOWN
NAV2-AS2	19.019	31.5259	6.51212	0.206564	-2.27534	0.0142725	0.149993	DOWN
NBR2	99.8448	136.473	63.2166	0.463217	-1.11024	0.014949	0.154503	DOWN
NCK2	526.953	732.416	321.489	0.438943	-1.18789	0.000283917	0.0083125	DOWN
NCKAP1L	1583.39	2755.91	410.872	0.149088	-2.74577	2.75e-17	9.7e-15	DOWN
NCOA3	1998.36	2821.22	1175.5	0.416665	-1.26304	0.0063566	0.0866437	DOWN
NCOA7	2635.84	4079.17	1192.51	0.292342	-1.77427	8.97e-06	0.000477124	DOWN
NCS1	474.847	742.314	207.38	0.279369	-1.83975	1.19e-05	0.000616945	DOWN
NDFIP2	994.829	1333.49	656.165	0.492065	-1.02308	0.00108303	0.0240004	DOWN
NDUFA4	2514.82	1594.82	3434.82	2.15373	1.10684	0.000304928	0.00883211	UP
NDUFA4L2	37.4905	60.3657	14.6153	0.242113	-2.04625	0.00178067	0.0350427	DOWN
NDUFB2	849.892	554.531	1145.25	2.06526	1.04632	0.035769	0.269239	UP
NDUFB6	676.703	419.715	933.691	2.22458	1.15354	0.000317803	0.00914357	UP
NDUFS6	1193.99	768.26	1619.72	2.1083	1.07608	0.000534989	0.0136705	UP
NEBL	186.038	369.375	2.70007	0.00730984	-7.09594	0.0155388	0.15787	DOWN
NEDD4	1127.44	1738.24	516.648	0.297225	-1.75037	3.84e-08	3.52e-06	DOWN
NEFH	241.515	107	376.029	3.5143	1.81324	0.00129884	0.0276442	UP
NEK3	107.687	160.736	54.6373	0.33992	-1.55673	0.000574624	0.0145122	DOWN
NEK5	26.3175	38.4929	14.1422	0.367397	-1.44459	0.0416555	0.295732	DOWN
NEU4	15.4495	29.9467	0.952267	0.0317987	-4.97489	0.000156247	0.00509521	DOWN
NEURL1	16.9993	3.34853	30.6501	9.15331	3.19429	0.00188621	0.0367291	UP
NFIB	66.713	38.128	95.2981	2.49943	1.3216	0.00968728	0.116332	UP
NFIL3	259.879	380.945	138.813	0.36439	-1.45644	8.28e-05	0.00301549	DOWN
NHLRC4	57.7562	81.0502	34.4621	0.425195	-1.2338	0.026983	0.228023	DOWN
NIPSNAP3B	83.6062	115.911	51.3014	0.442593	-1.17595	0.0148889	0.153976	DOWN
NKD2	194.457	298.685	90.2293	0.302088	-1.72696	0.0379954	0.280014	DOWN
NLRP1	819.559	1110.5	528.62	0.476021	-1.0709	0.0447613	0.308415	DOWN
NLRP6	19.433	33.1465	5.71955	0.172554	-2.53488	0.00498986	0.072395	DOWN
NME1	1926.24	1220.01	2632.48	2.15776	1.10954	0.026895	0.227459	UP
NME7	183.481	247.209	119.753	0.484417	-1.04568	0.0374694	0.277565	DOWN
NMNAT3	46.7896	67.2114	26.3679	0.392312	-1.34993	0.049127	0.325293	DOWN
NOC2L	3969.11	2262.5	5675.72	2.50861	1.32689	1.02e-05	0.000538555	UP
NOL10	1242.3	796.206	1688.4	2.12056	1.08444	0.000505258	0.0130977	UP
NOL6	1759.32	1085.87	2432.78	2.24039	1.16375	0.000139207	0.00464528	UP
NOP16	727.735	449.405	1006.06	2.23866	1.16263	0.0172746	0.169589	UP
NOP56	5525.86	2829.58	8222.15	2.90579	1.53893	2.2e-06	0.000137473	UP
NOTCH1	1153.52	1988.6	318.437	0.160131	-2.64267	1.18e-15	3.29e-13	DOWN
NOTCH2	68.6774	107.973	29.3814	0.272117	-1.8777	0.048949	0.324733	DOWN
NOXA1	220.99	343.361	98.6191	0.287217	-1.79979	0.0180438	0.174589	DOWN
NOXO1	72.4453	33.2263	111.664	3.36071	1.74877	0.000466012	0.012379	UP
NPAS1	71.3883	103.381	39.3951	0.381065	-1.39189	0.00522446	0.0750994	DOWN
NPPA-AS1	14.4629	4.94155	23.9842	4.85359	2.27905	0.0288982	0.237997	UP
NPTXR	115.671	209.898	21.4439	0.102163	-3.29105	0.00743428	0.0964751	DOWN
NPW	60.7267	85.2345	36.2189	0.424932	-1.23469	0.0198378	0.185758	DOWN
NR2F2-AS1	102.67	146.736	58.6031	0.399378	-1.32417	0.0323783	0.254384	DOWN
NR3C1	933.377	1444.76	421.992	0.292084	-1.77554	3.24e-08	3e-06	DOWN
NR5A2	108.006	215.059	0.952267	0.00442794	-7.81915	0.0134789	0.145071	DOWN
NRIP3	364.584	536.69	192.477	0.358637	-1.4794	0.0102098	0.120487	DOWN
NRP1	11.3551	20.8057	1.90453	0.091539	-3.44947	0.0117577	0.132221	DOWN
NRROS	108.49	161.854	55.1253	0.340587	-1.5539	0.0092202	0.112517	DOWN
NT5M	253.128	372.344	133.913	0.359647	-1.47535	4.52e-05	0.00184882	DOWN
NTMT1	491.783	325.1	658.467	2.02543	1.01823	0.0135099	0.145164	UP
NUCB2	1318.03	2126.86	509.193	0.23941	-2.06244	1.01e-10	1.34e-08	DOWN
NUDT18	119.08	163.841	74.3185	0.453602	-1.1405	0.0123212	0.136745	DOWN
NUP62CL	391.897	558.531	225.263	0.403313	-1.31003	7.43e-05	0.00275382	DOWN
NYNRIN	105.842	67.9659	143.719	2.11457	1.08037	0.0257616	0.220564	UP
OAT	4381.83	1687.62	7076.04	4.19292	2.06796	6.47e-12	1.03e-09	UP
OBSL1	1788.34	1109.97	2466.72	2.22233	1.15207	0.0152672	0.156309	UP
ODC1	9970.15	6096.87	13843.4	2.27058	1.18306	0.0206637	0.191489	UP
OGDHL	48.6657	24.1129	73.2184	3.03648	1.6024	0.00417288	0.0652183	UP
OIP5	558.987	335.01	782.963	2.33713	1.22474	0.000207088	0.00639982	UP
ONECUT2	317.966	209.324	426.609	2.03803	1.02718	0.0020798	0.0396084	UP
OR7E12P	7.13612	13.6364	0.635836	0.0466278	-4.42266	0.016121	0.161267	DOWN
ORAI2	921.077	1259.27	582.888	0.462879	-1.11129	0.000850212	0.0199031	DOWN
ORAI3	674.688	1096.61	252.771	0.230504	-2.11714	9.95e-10	1.17e-07	DOWN
OSBP2	530.965	162.045	899.884	5.55329	2.47334	3.77e-13	7.57e-11	UP
OSBPL11	366.435	205.856	527.014	2.56012	1.35621	6.82e-05	0.00258055	UP
OTOP2	12.0741	23.196	0.952267	0.0410531	-4.60636	0.0020219	0.0388645	DOWN
OTUD1	87.883	137.811	37.9548	0.275411	-1.86034	0.00272828	0.0482154	DOWN
OXCT1-AS1	20.9457	34.2673	7.62409	0.222489	-2.1682	0.0123496	0.1368	DOWN
OXR1	862.562	1177.64	547.488	0.464904	-1.10499	0.000547589	0.0139263	DOWN
P2RX1	178.234	355.833	0.635836	0.0017869	-9.12833	5.77e-36	1.55e-32	DOWN
P2RX4	379.611	601.499	157.722	0.262215	-1.93118	0.00380315	0.061214	DOWN
P2RX5	30.24	51.9007	8.57933	0.165303	-2.59682	0.0244383	0.212708	DOWN
P2RX7	10.5184	20.4009	0.635836	0.031167	-5.00384	0.00139491	0.0292455	DOWN
P2RY1	199.159	364.324	33.9949	0.0933097	-3.42183	7.48e-16	2.2e-13	DOWN
P2RY14	6.63965	12.327	0.952267	0.0772503	-3.69431	0.0475679	0.319895	DOWN
P4HA1	1445.79	1939.75	951.82	0.490691	-1.02711	0.000529057	0.0135673	DOWN
PABPC1L	237.123	359.276	114.97	0.320005	-1.64383	2.14e-05	0.00100186	DOWN
PAG1	15.0827	29.6892	0.476134	0.0160373	-5.96243	0.00140179	0.0293069	DOWN
PAGE1	25.8541	49.644	2.06424	0.0415808	-4.58794	0.00261632	0.0469008	DOWN
PAPLN	145.035	219.551	70.5183	0.321193	-1.63849	0.0446284	0.307886	DOWN
PAPSS1	1186.23	1752.75	619.718	0.353569	-1.49994	2.2e-06	0.000137473	DOWN
PAQR8	410.641	718.801	102.482	0.142573	-2.81022	4.94e-05	0.00196458	DOWN
PASD1	10.02	19.5638	0.476134	0.0243375	-5.36068	0.00195219	0.037761	DOWN
PAWR	21.4591	35.6166	7.30171	0.205009	-2.28624	0.0151447	0.155797	DOWN
PAX8	54.244	76.0811	32.4068	0.425951	-1.23124	0.0235085	0.207623	DOWN
PBX4	18.0712	29.9467	6.19569	0.20689	-2.27306	0.0136114	0.145814	DOWN
PBXIP1	333.992	461.713	206.27	0.446749	-1.16246	0.0104461	0.122603	DOWN
PC	494.722	313.245	676.199	2.15869	1.11016	0.000744208	0.0178295	UP
PCDH18	11.2735	0	22.5469	Inf	Inf	0.000697107	0.0169466	UP
PCDHB2	10.9882	2.91618	19.0602	6.53602	2.70841	0.023242	0.206099	UP
PCDHB5	13.5594	0.904596	26.2141	28.9788	4.85693	0.000318889	0.00916165	UP
PCK2	1050.09	1534.33	565.851	0.368794	-1.43911	8.49e-06	0.000455193	DOWN
PCSK4	99.8353	141.227	58.4434	0.413825	-1.27291	0.0268276	0.227068	DOWN
PCSK9	493.496	872.544	114.448	0.131165	-2.93054	0.0105401	0.123235	DOWN
PDCD4	1067.01	1507.36	626.672	0.415743	-1.26624	2.82e-05	0.00124982	DOWN
PDE11A	13.3231	23.7894	2.8568	0.120087	-3.05784	0.0134258	0.145071	DOWN
PDE1B	44.237	79.7408	8.73308	0.109518	-3.19076	0.000264192	0.00782024	DOWN
PDE8A	604.995	346.434	863.556	2.4927	1.31771	4.29e-05	0.00177838	UP
PDE9A	141.946	75.3927	208.5	2.76552	1.46755	0.0283861	0.236075	UP
PDGFA	200.87	359.352	42.3878	0.117956	-3.08368	8.95e-06	0.000477055	DOWN
PDIA5	419.766	599.971	239.562	0.399289	-1.3245	0.00117509	0.0255595	DOWN
PDP1	102.676	62.0798	143.273	2.30788	1.20657	0.0077172	0.0989634	UP
PDRG1	839.182	509.533	1168.83	2.29392	1.19782	0.000133115	0.00447674	UP
PDSS1	326.771	212.402	441.139	2.0769	1.05443	0.012532	0.138239	UP
PDZD8	1002.17	1459.53	544.818	0.373283	-1.42166	6.81e-06	0.000374448	DOWN
PEAR1	226.867	329.098	124.635	0.378716	-1.40081	0.00296439	0.050923	DOWN
PECAM1	58.1946	114.801	1.5881	0.0138335	-6.17569	6.55e-05	0.00249433	DOWN
PELI1	248.507	336.133	160.881	0.478622	-1.06304	0.00492276	0.0718195	DOWN
PELI2	518.478	733.047	303.91	0.414585	-1.27026	0.00459264	0.0689698	DOWN
PEPD	378.841	196.244	561.438	2.86092	1.51648	7.58e-06	0.000412446	UP
PES1	1799.54	1167.86	2431.23	2.08178	1.05782	0.000597817	0.0149733	UP
PET112	558.432	349.348	767.516	2.197	1.13553	0.000442796	0.0119095	UP
PFKM	904.022	517.944	1290.1	2.49081	1.31661	3.32e-05	0.0014336	UP
PGAM5	2421.24	1607.82	3234.66	2.01183	1.00851	0.0026853	0.0476919	UP
PGR	160.511	267.467	53.5551	0.20023	-2.32027	0.000411592	0.0112533	DOWN
PHACTR2	2341.66	4066.99	616.336	0.151546	-2.72217	6.43e-18	2.47e-15	DOWN
PHF11	80.2413	115.534	44.949	0.389055	-1.36195	0.018817	0.179113	DOWN
PHGDH	1773.94	3062.29	485.582	0.158568	-2.65682	3.38e-16	1.05e-13	DOWN
PHLDA2	55.0592	83.5877	26.5306	0.317398	-1.65564	0.0026647	0.0474152	DOWN
PHLDB1	415.167	566.513	263.821	0.465692	-1.10255	0.00100709	0.0227814	DOWN
PHOSPHO1	10.7769	3.13236	18.4214	5.88101	2.55606	0.03418	0.263272	UP
PHYH	273.479	391.144	155.815	0.398356	-1.32787	0.0462399	0.314959	DOWN
PIGW	452.65	279.462	625.838	2.23944	1.16313	0.00102716	0.023138	UP
PIK3CB	1020.16	1669.45	370.877	0.222155	-2.17036	1.5e-11	2.21e-09	DOWN
PIK3CG	1224.22	1737.68	710.766	0.409032	-1.28972	8.15e-05	0.00297969	DOWN
PIM1	14129.1	21628.3	6629.91	0.306539	-1.70586	9.21e-08	7.88e-06	DOWN
PIN4P1	74.2911	48.5109	100.071	2.06286	1.04465	0.0388408	0.283426	UP
PINX1	440.929	212.024	669.834	3.15924	1.65958	7.23e-07	5.06e-05	UP
PIP5K1B	149.01	223.222	74.7976	0.335082	-1.57742	0.00057603	0.0145122	DOWN
PIR	50.6707	72.5839	28.7575	0.396196	-1.33571	0.0149615	0.154503	DOWN
PITPNM1	725.703	1024.79	426.615	0.416294	-1.26432	8.95e-05	0.00322366	DOWN
PITX1	1453.56	449.703	2457.42	5.46455	2.4501	1.05e-14	2.53e-12	UP
PKD1L2	14.3424	2.16029	26.5246	12.2782	3.61803	0.00176952	0.0348551	UP
PKDCC	92.7282	134.785	50.6715	0.375944	-1.41141	0.00253761	0.0459942	DOWN
PKHD1L1	75.3875	139.188	11.5869	0.0832464	-3.58647	1.74e-07	1.36e-05	DOWN
PKIG	203.99	119.554	288.426	2.41251	1.27054	0.000523846	0.0134498	UP
PKLR	280.488	60.7277	500.248	8.23756	3.04222	4.02e-07	2.98e-05	UP
PKP3	1185.29	788.179	1582.39	2.00766	1.00551	0.00142571	0.0297173	UP
PLA2G6	159.358	214.215	104.501	0.487835	-1.03553	0.0123648	0.136871	DOWN
PLAGL1	471.689	815.152	128.226	0.157303	-2.66838	6.6e-15	1.69e-12	DOWN
PLAU	440.685	821.983	59.3867	0.0722482	-3.7909	0.00012236	0.00419379	DOWN
PLAUR	169.774	240.435	99.1131	0.412223	-1.2785	0.00122019	0.0264099	DOWN
PLCB2	303.162	494.882	111.442	0.225189	-2.15079	4e-06	0.000232527	DOWN
PLCD1	224.873	140.292	309.453	2.20577	1.14129	0.00873837	0.108297	UP
PLCG2	362.734	558.39	167.079	0.299216	-1.74074	0.0255038	0.219056	DOWN
PLCL1	667.252	1221.46	113.048	0.0925518	-3.4336	5.42e-12	8.82e-10	DOWN
PLCL2	522.595	324.253	720.937	2.22338	1.15275	0.000468079	0.0124185	UP
PLD1	613.013	979.378	246.647	0.25184	-1.98942	4.23e-07	3.11e-05	DOWN
PLD6	275.65	158.467	392.833	2.47896	1.30973	0.000351613	0.00987735	UP
PLEC	5376.71	7725.05	3028.36	0.392019	-1.35101	1.21e-05	0.000624417	DOWN
PLEKHA2	570.195	766.364	374.027	0.488053	-1.03489	0.00441599	0.0672538	DOWN
PLEKHA7	25.0132	3.48346	46.543	13.3612	3.73997	3.34e-05	0.0014393	UP
PLIN3	1366.24	1999.76	732.72	0.366405	-1.44849	2.28e-06	0.000141341	DOWN
PLK2	84.2815	167.611	0.952267	0.00568142	-7.45953	3.39e-05	0.00145343	DOWN
PLP2	559.082	992.051	126.114	0.127124	-2.97569	2.67e-17	9.57e-15	DOWN
PLTP	191.828	349.188	34.4681	0.0987093	-3.34067	6.57e-15	1.69e-12	DOWN
PLXDC2	31.6541	61.4038	1.90453	0.0310166	-5.01082	0.000209854	0.00646097	DOWN
PLXNA1	4121.88	6554.42	1689.34	0.25774	-1.95601	9.94e-08	8.31e-06	DOWN
PLXNA2	56.327	89.9475	22.7066	0.252443	-1.98597	0.000741749	0.0177904	DOWN
PLXNB2	849.712	1212.65	486.773	0.401412	-1.31684	4.88e-05	0.00195146	DOWN
PLXND1	780.191	1093.23	467.157	0.42732	-1.22661	0.00170752	0.0338512	DOWN
PMAIP1	604.157	817.732	390.582	0.477641	-1.066	0.000939024	0.0215825	DOWN
PMFBP1	12.5483	20.9682	4.12847	0.196892	-2.34452	0.0431669	0.302497	DOWN
PNCK	42.9656	74.9741	10.957	0.146144	-2.77454	3.97e-05	0.00166435	DOWN
PNO1	920.427	565.585	1275.27	2.25478	1.17299	0.00123101	0.0265607	UP
POC1B	490.688	662.92	318.455	0.480382	-1.05775	0.00165475	0.0330488	DOWN
PODXL	316.058	122.81	509.305	4.14709	2.0521	2.74e-05	0.00122287	UP
POGK	2035.74	1272.78	2798.7	2.19889	1.13677	0.000129715	0.00438299	UP
POLD4	347.927	489.607	206.246	0.421248	-1.24726	0.0228221	0.203771	DOWN
POLI	195.004	265.008	124.999	0.471679	-1.08412	0.00477571	0.0706601	DOWN
POLR2F	572.721	373.382	772.059	2.06775	1.04806	0.0135003	0.145133	UP
POLR2L	1036.39	485.479	1587.29	3.26954	1.70909	4.06e-08	3.7e-06	UP
POLR3G	218.02	123.228	312.813	2.5385	1.34397	0.0293658	0.240591	UP
POLR3H	611.777	336.723	886.831	2.63371	1.3971	1.62e-05	0.000800768	UP
POP1	550.392	315.083	785.702	2.49363	1.31825	0.000393455	0.0108681	UP
POP5	292.951	176.097	409.805	2.32715	1.21856	0.000482912	0.0127179	UP
POU3F2	188.788	35.4265	342.15	9.658	3.27172	3.73e-15	9.89e-13	UP
POU4F1	121.34	65.7519	176.927	2.69083	1.42805	0.000707602	0.0171629	UP
POU6F1	84.1314	124.742	43.5206	0.348884	-1.51918	0.0342627	0.263416	DOWN
PPAPDC3	17.2145	5.84614	28.5829	4.88919	2.28959	0.0132684	0.143719	UP
PPARD	195.313	282.142	108.485	0.384505	-1.37893	0.000327306	0.00931631	DOWN
PPFIBP1	523.482	745.067	301.896	0.405194	-1.30332	0.000136455	0.00457474	DOWN
PPIC	259.258	404.009	114.506	0.283425	-1.81896	0.000721701	0.0174262	DOWN
PPM1E	444.349	848.186	40.513	0.0477643	-4.38792	2.82e-10	3.59e-08	DOWN
PPM1H	752.355	1212.24	292.475	0.241269	-2.05129	0.00822667	0.103629	DOWN
PPM1M	174.353	266.115	82.5903	0.310355	-1.68801	2.71e-05	0.00121914	DOWN
PPOX	619.887	341.395	898.38	2.6315	1.39588	1.32e-05	0.000671819	UP
PPP1R16B	642.208	1257.89	26.5216	0.0210841	-5.5677	3.74e-42	2.01e-38	DOWN
PPP1R18	1222.8	1737.38	708.214	0.407633	-1.29466	0.000152726	0.00501081	DOWN
PPP1R26	1160.24	1988	332.485	0.167246	-2.57996	2.14e-08	2.04e-06	DOWN
PPP1R26-AS1	67.9204	101.532	34.3084	0.337906	-1.56531	0.00615776	0.0846102	DOWN
PPP1R3C	305.665	486.497	124.833	0.256596	-1.96243	1.1e-07	9e-06	DOWN
PPP3CA	878.921	1220.53	537.309	0.440225	-1.18369	0.000215947	0.0066107	DOWN
PPP4R1L	109.002	157.807	60.1972	0.38146	-1.3904	0.0187841	0.179027	DOWN
PPT2	538.092	346.096	730.088	2.1095	1.0769	0.00128106	0.0273931	UP
PRDM11	60.0217	37.6158	82.4276	2.1913	1.13179	0.0363696	0.272519	UP
PRDM9	42.545	82.5497	2.54037	0.0307739	-5.02215	0.000736747	0.0176902	DOWN
PRDX1	8275.69	4370.77	12180.6	2.78683	1.47863	0.00135614	0.028544	UP
PRELID1	504.37	335.697	673.043	2.00491	1.00354	0.00236125	0.0434818	UP
PRELID2	225.969	338.36	113.578	0.335671	-1.57488	2.39e-05	0.00110163	DOWN
PRF1	54.759	104.121	5.39717	0.0518357	-4.26991	0.0312243	0.248706	DOWN
PRG2	1525.44	2983.24	67.6437	0.0226746	-5.46278	0.0128262	0.140395	DOWN
PRICKLE1	391.044	753.342	28.7456	0.0381574	-4.71189	0.000173225	0.00553961	DOWN
PRKCB	6192.66	10366.4	2018.92	0.194757	-2.36025	1.33e-14	3.14e-12	DOWN
PRKCE	128.12	219.24	36.9995	0.168763	-2.56693	0.00159926	0.0322403	DOWN
PRKCQ	534.516	733.761	335.27	0.45692	-1.12999	0.000871039	0.0202583	DOWN
PROB1	47.0612	75.7039	18.4184	0.243296	-2.03922	0.0125438	0.138239	DOWN
PROCA1	59.495	80.7129	38.2772	0.474238	-1.07632	0.0476103	0.319933	DOWN
PRORSD1P	64.9901	91.703	38.2772	0.417404	-1.26048	0.0163038	0.162494	DOWN
PRPF31	1221.91	750.005	1693.82	2.25841	1.17531	0.000183563	0.00582684	UP
PRR22	77.7335	30.2964	125.171	4.13153	2.04668	3.63e-05	0.00154319	UP
PRR24	124.714	176.369	73.0587	0.414238	-1.27147	0.00395546	0.0628255	DOWN
PRR29	70.9694	25.5311	116.408	4.55945	2.18886	1.96e-05	0.000929635	UP
PRR5	221.68	126.334	317.027	2.50944	1.32736	0.000382912	0.0106453	UP
PRSS30P	15.8752	26.0309	5.71955	0.219722	-2.18625	0.0254627	0.218954	DOWN
PRSS57	49.1776	96.9267	1.4284	0.0147369	-6.08442	1.91e-12	3.36e-10	DOWN
PRSS8	293.408	410.679	176.138	0.428894	-1.22131	0.00476398	0.0706542	DOWN
PRTN3	17.5279	33.9437	1.11197	0.0327592	-4.93196	0.0432413	0.302497	DOWN
PSAT1	941.598	1422.15	461.042	0.324186	-1.62511	7.51e-05	0.00277857	DOWN
PSD4	749.526	1267.27	231.784	0.1829	-2.45087	2.36e-13	4.87e-11	DOWN
PSEN1	940.4	1257.1	623.705	0.496148	-1.01116	0.00150298	0.030786	DOWN
PSMB2	3193.19	2051.81	4334.57	2.11255	1.07899	0.000283497	0.00831153	UP
PSME3	1451.84	902.956	2000.73	2.21576	1.1478	0.000140493	0.00467366	UP
PSMG1	2282.04	1444.13	3119.95	2.16043	1.11132	0.00693973	0.0916061	UP
PTAFR	19.3789	6.19725	32.5606	5.25404	2.39343	0.00876203	0.108428	UP
PTCH2	162.534	56.9083	268.159	4.71213	2.23638	9.66e-05	0.00343741	UP
PTGES3L	39.2844	61.2565	17.3124	0.282622	-1.82306	0.00528167	0.0756687	DOWN
PTGES3L-AARSD1	10.1311	18.0382	2.22394	0.12329	-3.01987	0.0225415	0.201943	DOWN
PTGFRN	843.668	1134.24	553.098	0.487639	-1.03612	0.000976188	0.0222936	DOWN
PTMS	719.503	460.115	978.891	2.12749	1.08915	0.000529958	0.0135743	UP
PTPN22	42.9499	81.6146	4.2852	0.0525053	-4.25139	0.0138944	0.147671	DOWN
PTPN6	56.8766	92.1615	21.5917	0.234281	-2.09369	0.000494482	0.0129168	DOWN
PTPN7	492.444	973.765	11.1227	0.0114223	-6.452	0.0122976	0.136577	DOWN
PTPRB	1046.3	2081.01	11.5988	0.00557366	-7.48716	6.54e-19	2.99e-16	DOWN
PTPRC	1377.76	2752.67	2.8568	0.00103783	-9.91221	4.48e-12	7.47e-10	DOWN
PTPRF	1955.63	1275.72	2635.53	2.06592	1.04679	0.04662	0.316336	UP
PTPRH	714.962	1235.23	194.695	0.157618	-2.66549	3.73e-12	6.32e-10	DOWN
PTPRR	135.226	261.712	8.73903	0.0333918	-4.90436	9.27e-21	6.22e-18	DOWN
PTPRS	1539.01	2188.37	889.658	0.40654	-1.29853	0.0016182	0.0325306	DOWN
PTPRVP	36.6853	63.6852	9.68535	0.152082	-2.71708	0.0404207	0.290838	DOWN
PTRF	4583.06	7682.71	1483.42	0.193085	-2.37269	6.07e-15	1.59e-12	DOWN
PTS	226.078	110.644	341.511	3.08656	1.626	1.71e-05	0.000837491	UP
PTTG1IP	4843.56	7109.68	2577.45	0.362527	-1.46384	8.86e-07	6.05e-05	DOWN
PTX3	5.81241	11.6248	0	0	#NAME?	0.0115605	0.131101	DOWN
PVR	592.731	877.191	308.27	0.351428	-1.5087	6.37e-06	0.000352737	DOWN
PWP1	1427.64	930.444	1924.83	2.06873	1.04874	0.00775966	0.0993181	UP
PYCRL	330.234	206.193	454.275	2.20316	1.13957	0.000916246	0.0211722	UP
PYGB	915.051	1304.27	525.837	0.403167	-1.31055	5.73e-05	0.00224669	DOWN
PYGL	1041.65	1756.01	327.291	0.186384	-2.42365	2.78e-06	0.00016843	DOWN
QRICH2	141.824	80.8464	202.801	2.50847	1.32681	0.00153517	0.031205	UP
QSOX1	1040.14	1460.26	620.029	0.424603	-1.23581	0.000102273	0.00361487	DOWN
QTRT1	431.847	285.135	578.559	2.02907	1.02082	0.0153828	0.156895	UP
R3HDM2	413.486	569.024	257.947	0.453315	-1.14141	0.000649076	0.0160145	DOWN
RAB26	77.0419	49.2392	104.845	2.12929	1.09037	0.0277411	0.232148	UP
RAB27A	1945.78	2796.9	1094.66	0.391383	-1.35335	5.96e-06	0.000336	DOWN
RAB27B	7.57109	14.1899	0.952267	0.0671088	-3.89735	0.0286987	0.237264	DOWN
RAB31	636.91	1064.29	209.526	0.196869	-2.34469	7.39e-05	0.00275125	DOWN
RAB37	9.51909	17.1336	1.90453	0.111158	-3.16932	0.0300878	0.243932	DOWN
RAB3D	178.774	106.609	250.938	2.35382	1.235	0.00153131	0.031205	UP
RAB3IL1	186.526	114.776	258.276	2.25025	1.17009	0.00280771	0.0491436	UP
RAC2	717.489	1162.97	272.012	0.233895	-2.09607	0.00509669	0.0735086	DOWN
RAD21L1	30.8613	57.2746	4.44788	0.0776588	-3.68671	0.0202373	0.188426	DOWN
RAD9B	45.485	68.1008	22.8693	0.335815	-1.57426	0.0125433	0.138239	DOWN
RAET1K	17.7174	7.64156	27.7933	3.63712	1.8628	0.0332294	0.257984	UP
RAG1	40.255	59.5423	20.9677	0.352148	-1.50574	0.0152	0.156099	DOWN
RALB	1136.12	1566.54	705.695	0.450481	-1.15046	0.002191	0.041266	DOWN
RAP1GAP	769.473	441.895	1097.05	2.48261	1.31186	0.00638233	0.086698	UP
RAP2B	831.115	1216.6	445.628	0.366289	-1.44895	2.48e-06	0.000152099	DOWN
RAPGEF3	19.1955	32.5118	5.87926	0.180835	-2.46726	0.00586174	0.081586	DOWN
RAPGEF5	402.221	752.028	52.4134	0.069696	-3.84278	1.57e-06	0.00010247	DOWN
RARG	47.2798	23.7219	70.8377	2.98618	1.5783	0.00680227	0.0904584	UP
RASA3	361.152	644.804	77.5006	0.120193	-3.05658	5.96e-16	1.78e-13	DOWN
RASA4B	33.6845	55.303	12.066	0.21818	-2.19641	0.0232473	0.206099	DOWN
RASGRP1	202.399	58.2191	346.58	5.95302	2.57362	1.97e-10	2.55e-08	UP
RASGRP2	243.187	427.913	58.4613	0.13662	-2.87176	5.98e-09	6.15e-07	DOWN
RASGRP3	23.1309	37.3721	8.88981	0.237873	-2.07174	0.0198739	0.185934	DOWN
RASGRP4	136.714	219.902	53.5253	0.243405	-2.03857	0.0222691	0.200908	DOWN
RASL10B	142.572	75.6089	209.535	2.77131	1.47057	0.00167326	0.033264	UP
RASSF5	1347.72	2108.55	586.888	0.278337	-1.84509	1.65e-08	1.61e-06	DOWN
RASSF8	85.4341	142.117	28.7515	0.202309	-2.30537	3.76e-06	0.000220566	DOWN
RBCK1	684.292	915.505	453.08	0.494896	-1.0148	0.00268929	0.0477233	DOWN
RBM19	1134.22	634.257	1634.19	2.57654	1.36544	1.29e-05	0.000658241	UP
RBM20	168.905	112.142	225.667	2.01233	1.00887	0.0181586	0.175305	UP
RBM47	183.469	337.072	29.8665	0.0886056	-3.49646	0.0119915	0.134217	DOWN
RBMS1	42.7784	6.95313	78.6037	11.3048	3.49886	0.000324697	0.00926658	UP
RBP5	133.196	46.1069	220.285	4.77771	2.25632	1.1e-07	9e-06	UP
RCBTB2	50.1205	75.9462	24.2947	0.319894	-1.64434	0.00715959	0.0935886	DOWN
RCOR1	1391.46	1885.2	897.729	0.476199	-1.07036	0.000504394	0.0130911	DOWN
RCSD1	1972.11	2660.7	1283.52	0.4824	-1.0517	0.000497127	0.0129651	DOWN
RELN	896.818	353.371	1440.27	4.07579	2.02708	0.0390895	0.284614	UP
RFK	1662.52	662.258	2662.78	4.02076	2.00747	7.47e-11	1.02e-08	UP
RFX2	137.573	230.2	44.946	0.195248	-2.35662	1.07e-07	8.81e-06	DOWN
RFX3	180.533	309.292	51.7746	0.167397	-2.57866	7.54e-10	9.2e-08	DOWN
RGS18	32.9329	59.3537	6.51212	0.109717	-3.18814	0.0105246	0.123184	DOWN
RGS20	104.318	180.044	28.5918	0.158805	-2.65467	2.69e-08	2.53e-06	DOWN
RHBDD2	478.999	669.283	288.715	0.43138	-1.21297	0.000436463	0.0117982	DOWN
RHCE	576.488	122.136	1030.84	8.44013	3.07726	0.00600542	0.08289	UP
RHD	613.755	192.72	1034.79	5.36938	2.42476	2.05e-05	0.000966008	UP
RHOB	508.463	748.422	268.505	0.358761	-1.47891	0.0178083	0.173089	DOWN
RHOG	660.942	891.449	430.436	0.482849	-1.05035	0.00115288	0.0251272	DOWN
RHOH	177.168	323.848	30.4874	0.094141	-3.40903	1.9e-14	4.43e-12	DOWN
RHPN2	216.067	113.17	318.964	2.81846	1.49491	9.94e-05	0.00352358	UP
RILPL2	249.763	400.902	98.6251	0.246008	-2.02322	1.11e-07	9.07e-06	DOWN
RIMS3	416.499	155.797	677.201	4.34668	2.11991	1.64e-06	0.000105836	UP
RIN1	38.8736	63.9304	13.8168	0.216123	-2.21008	0.00207931	0.0396084	DOWN
RIN3	49.1616	77.9853	20.3378	0.260791	-1.93904	0.000670027	0.0163996	DOWN
RINL	215.911	292.237	139.584	0.477642	-1.066	0.045359	0.311328	DOWN
RIOK1	1180.9	761.033	1600.76	2.10341	1.07273	0.00119313	0.0258995	UP
RIPK2	304.643	407.095	202.192	0.496671	-1.00964	0.0049513	0.0720402	DOWN
RNASE6	17.8124	30.0679	5.55687	0.184811	-2.43588	0.0150543	0.155219	DOWN
RNASET2	1061.32	1848.2	274.44	0.148491	-2.75156	1.05e-16	3.41e-14	DOWN
RND2	77.1451	39.6274	114.663	2.89352	1.53283	0.00186386	0.03638	UP
RNF122	37.21	52.4941	21.9259	0.417684	-1.25952	0.0383047	0.28104	DOWN
RNF130	498.29	711.319	285.261	0.401032	-1.31821	0.00113284	0.0247656	DOWN
RNF145	1191.32	710.33	1672.3	2.35426	1.23527	6.19e-05	0.0023865	UP
RNF182	222.615	421.713	23.517	0.0557655	-4.16448	0.000549308	0.0139535	DOWN
RNF24	1019.22	1576.2	462.251	0.29327	-1.7697	1.45e-08	1.45e-06	DOWN
RNF41	1181.84	1664.16	699.532	0.420352	-1.25033	5.73e-05	0.00224669	DOWN
RNLS	11.0326	21.5892	0.476134	0.0220543	-5.5028	0.000926535	0.0213764	DOWN
RNU11	228.705	146.032	311.378	2.13225	1.09238	0.0468885	0.317365	UP
RNU4ATAC	30.1423	12.3132	47.9714	3.89592	1.96196	0.00700848	0.0921176	UP
RNU86	14.9346	5.56251	24.3066	4.36972	2.12754	0.0388996	0.283758	UP
RNVU1-19	26.555	10.8552	42.2549	3.89261	1.96074	0.0118376	0.13291	UP
ROBO2	106.458	212.44	0.476134	0.00224126	-8.80147	0.0175352	0.171287	DOWN
ROBO3	61.571	103.449	19.6931	0.190365	-2.39316	2.66e-05	0.00119987	DOWN
ROMO1	781.203	518.941	1043.47	2.01076	1.00774	0.00164244	0.0329254	UP
RPL26L1	176.418	102.8	250.037	2.43225	1.28229	0.00151846	0.0310188	UP
RPP25	478.981	280.078	677.884	2.42034	1.27521	0.000148838	0.00491326	UP
RPS26	136.943	66.1291	207.758	3.1417	1.65155	6.43e-05	0.00245248	UP
RPS6KA5	195.092	341.577	48.6073	0.142303	-2.81297	2.18e-09	2.43e-07	DOWN
RPUSD1	494.637	327.986	661.288	2.01621	1.01165	0.0204381	0.18989	UP
RPUSD2	420.713	269.07	572.357	2.12717	1.08893	0.00227201	0.0423832	UP
RRAGD	258.442	102.667	414.217	4.03457	2.01242	8.04e-08	6.91e-06	UP
RRP1	1817.27	1167.9	2466.65	2.11203	1.07863	0.000484567	0.0127458	UP
RRP15	1032.8	648.416	1417.18	2.1856	1.12803	0.0101488	0.12004	UP
RRP1B	3100.84	1812.06	4389.62	2.42245	1.27647	2.73e-05	0.00122267	UP
RRP36	1230	781.504	1678.49	2.14777	1.10284	0.000368879	0.0103219	UP
RRP7B	211.72	123.66	299.78	2.42423	1.27752	0.0196572	0.184711	UP
RRP9	731.365	457.343	1005.39	2.19832	1.1364	0.00673262	0.0899776	UP
RRS1	495.954	298.477	693.432	2.32323	1.21613	0.00936585	0.113713	UP
RTKN2	26.9407	14.3386	39.5429	2.75779	1.46351	0.0436762	0.303951	UP
RTN2	174.126	253.759	94.4936	0.372375	-1.42517	0.000517111	0.0133086	DOWN
RTN3	2359.32	3180.22	1538.42	0.483746	-1.04768	0.000486179	0.0127726	DOWN
RUNX1	504.608	838.961	170.255	0.202936	-2.3009	3.86e-06	0.000225143	DOWN
RUNX1-IT1	10.6667	19.4289	1.90453	0.098026	-3.35069	0.0161216	0.161267	DOWN
RUNX2	89.0298	171.864	6.19569	0.03605	-4.79386	0.000945625	0.021711	DOWN
RXRA	845.676	551.589	1139.76	2.06633	1.04707	0.000753281	0.0179867	UP
S100A11	558.805	751.101	366.509	0.487962	-1.03516	0.00281278	0.0491436	DOWN
S100A16	56.4836	90.8934	22.0737	0.242853	-2.04184	0.0159384	0.16023	DOWN
S1PR1	56.6243	111.82	1.4284	0.0127741	-6.29064	3.24e-14	7.25e-12	DOWN
SAMD10	86.7214	119.758	53.685	0.44828	-1.15753	0.0163099	0.162494	DOWN
SAMD4A	120.067	231.241	8.89278	0.0384568	-4.70062	4.51e-18	1.8e-15	DOWN
SAT1	757.483	1100.51	414.459	0.376608	-1.40886	0.0276358	0.231808	DOWN
SBF2-AS1	82.0295	115.141	48.9178	0.42485	-1.23497	0.0116918	0.131894	DOWN
SCARF1	137.265	221.48	53.0492	0.239521	-2.06178	4.04e-06	0.000234227	DOWN
SCART1	67.04	100.248	33.8323	0.337487	-1.5671	0.00318888	0.0536221	DOWN
SCFD2	435.691	287.607	583.775	2.02977	1.02132	0.002575	0.0464749	UP
SCHLAP1	13.5153	27.0305	0	0	#NAME?	0.000689534	0.0168196	DOWN
SCML1	18.3143	33.9285	2.70007	0.0795812	-3.65143	0.0127945	0.140139	DOWN
SCN4A	18.0757	31.8633	4.28818	0.134581	-2.89346	0.00383796	0.0615046	DOWN
SCN9A	629.053	992.202	265.905	0.267995	-1.89972	0.00705292	0.0925575	DOWN
SCNN1D	98.0015	135.975	60.0285	0.441469	-1.17962	0.012539	0.138239	DOWN
SDC1	214.146	365.53	62.7613	0.171699	-2.54204	0.000191268	0.00598304	DOWN
SDC2	278.487	506.483	50.491	0.0996893	-3.32642	2.23e-16	7.15e-14	DOWN
SDC3	423.36	694.393	152.328	0.219369	-2.18857	3.93e-10	4.91e-08	DOWN
SDC4	306.525	425.477	187.574	0.440855	-1.18162	0.0187111	0.178632	DOWN
SDCCAG8	641.486	893.068	389.905	0.43659	-1.19565	0.000303468	0.00881286	DOWN
SDSL	289.414	418.911	159.916	0.381743	-1.38933	0.000190951	0.00598184	DOWN
SEC14L6	75.6129	104.84	46.3863	0.44245	-1.17641	0.0141449	0.149176	DOWN
SEC31B	103.293	142.751	63.8346	0.447173	-1.16109	0.015511	0.157752	DOWN
SEL1L	1731.06	2652.94	809.191	0.305017	-1.71304	5.19e-08	4.61e-06	DOWN
SEL1L3	965.361	1597.82	332.902	0.208347	-2.26294	3.46e-06	0.000204694	DOWN
SELPLG	53.7812	88.3545	19.208	0.217397	-2.20159	0.000708933	0.0171758	DOWN
SEMA3A	16.201	30.3377	2.06424	0.068042	-3.87743	0.000764649	0.0181773	DOWN
SEMA3F	103.862	53.0476	154.676	2.91579	1.54389	0.00435509	0.0666698	UP
SEMA4A	37.9832	54.5195	21.4468	0.393379	-1.34601	0.029539	0.241091	DOWN
SEMA4B	289.373	391.964	186.781	0.476526	-1.06937	0.00265679	0.0473813	DOWN
SEMA4F	58.7531	84.6411	32.8651	0.388288	-1.3648	0.0210595	0.193561	DOWN
SENP7	951.67	1273.68	629.659	0.494361	-1.01636	0.000868089	0.0202334	DOWN
SEPW1	551.712	277.74	825.685	2.97287	1.57186	2.98e-06	0.000178553	UP
SERINC2	70.2879	24.168	116.408	4.8166	2.26802	3.39e-05	0.00145343	UP
SERINC5	203.38	293.199	113.56	0.387313	-1.36843	0.000391852	0.0108377	DOWN
SERPINC1	11.7117	21.3592	2.06424	0.0966439	-3.37118	0.00999865	0.11891	DOWN
SERPINE2	28.1183	53.6962	2.54037	0.0473101	-4.40171	4.06e-05	0.00169907	DOWN
SERPINI1	90.4326	46.9853	133.88	2.8494	1.51066	0.00107419	0.0239906	UP
SETD6	487.552	275.522	699.583	2.53912	1.34433	0.000116709	0.00403878	UP
SETDB2	422.606	575.665	269.546	0.468234	-1.0947	0.00106133	0.0237584	DOWN
SFXN2	291.075	143.236	438.915	3.06428	1.61555	2.62e-05	0.0011918	UP
SGCG	15.9659	31.296	0.635836	0.0203169	-5.62118	3.63e-05	0.00154319	DOWN
SGK1	1092.85	702.263	1483.44	2.11237	1.07887	0.0315422	0.250219	UP
SGPP1	268.021	358.95	177.093	0.493364	-1.01928	0.0053777	0.0766867	DOWN
SH2B3	1732.35	2649.93	814.767	0.307467	-1.70149	1.84e-08	1.78e-06	DOWN
SH2D1B	9.41207	18.348	0.476134	0.0259502	-5.26811	0.0459192	0.314035	DOWN
SH2D2A	16.2984	26.0846	6.51212	0.249654	-2.002	0.0448895	0.309091	DOWN
SH3BGRL	1557.45	2251.21	863.689	0.383656	-1.38211	0.0018886	0.0367294	DOWN
SH3BGRL2	1063.62	523.692	1603.55	3.06201	1.61448	1.7e-05	0.000836432	UP
SH3BGRL3	916.76	1393.4	440.123	0.315863	-1.66263	0.00316049	0.0532697	DOWN
SH3BP2	489.276	864.726	113.826	0.131632	-2.92542	5.74e-05	0.00224669	DOWN
SH3KBP1	289.103	397.242	180.964	0.455552	-1.13431	0.00069619	0.0169435	DOWN
SH3TC1	533.162	916.457	149.867	0.163529	-2.61238	5.32e-13	1.03e-10	DOWN
SHC4	11.3075	19.9149	2.70007	0.135581	-2.88278	0.0211458	0.194032	DOWN
SHF	88.2817	56.3287	120.235	2.13452	1.09391	0.0211917	0.194208	UP
SHOX2	143.98	201.24	86.7188	0.430921	-1.2145	0.00351546	0.0577137	DOWN
SIGIRR	196.121	269.801	122.441	0.453818	-1.13981	0.00414066	0.0648366	DOWN
SIGLEC12	53.3282	100.467	6.18974	0.0616098	-4.0207	0.0113902	0.129919	DOWN
SIGLEC8	28.5198	52.1155	4.92401	0.0944827	-3.40381	4.37e-05	0.00180325	DOWN
SIK1	129.427	69.033	189.822	2.74972	1.45929	0.000693405	0.0168949	UP
SIL1	339.872	481.208	198.537	0.41258	-1.27726	0.000261806	0.00776029	DOWN
SIX5	300.067	435.908	164.225	0.376743	-1.40835	0.000102781	0.00362687	DOWN
SKAP2	618.828	838.377	399.28	0.476253	-1.0702	0.00114015	0.0249003	DOWN
SLC10A4	253.51	353.683	153.337	0.433542	-1.20575	0.0087842	0.108428	DOWN
SLC11A1	53.3519	87.4898	19.214	0.219614	-2.18696	0.000303347	0.00881286	DOWN
SLC12A6	752.169	1188.93	315.406	0.265285	-1.91439	0.0176372	0.172013	DOWN
SLC13A3	212.92	292.7	133.141	0.454872	-1.13647	0.00123939	0.0266642	DOWN
SLC16A3	43.2164	68.3308	18.102	0.264917	-1.91639	0.0035462	0.058174	DOWN
SLC16A5	36.5059	61.419	11.5929	0.18875	-2.40545	0.000590848	0.0148333	DOWN
SLC16A6	31.8029	12.9342	50.6715	3.91764	1.96998	0.00519042	0.0747101	UP
SLC18A2	195.705	294.843	96.5668	0.327519	-1.61035	4.89e-05	0.00195194	DOWN
SLC18B1	684.818	385.895	983.741	2.54925	1.35007	2.64e-05	0.0011938	UP
SLC22A23	591.174	247.037	935.31	3.7861	1.92071	0.00909928	0.111294	UP
SLC22A4	176.601	45.7434	307.459	6.72139	2.74876	1.32e-07	1.05e-05	UP
SLC22A5	290.42	191.911	388.929	2.02661	1.01907	0.00658868	0.0886605	UP
SLC24A2	190.126	380.252	0	0	#NAME?	4.75e-05	0.00190787	DOWN
SLC25A10	525.35	303.808	746.892	2.45843	1.29774	8.48e-05	0.00307896	UP
SLC25A21-AS1	82.7936	111.751	53.8358	0.481746	-1.05365	0.0382943	0.28104	DOWN
SLC25A29	159.076	252.546	65.6062	0.259779	-1.94464	1.75e-06	0.000111651	DOWN
SLC26A11	110.972	51.6984	170.246	3.29307	1.71943	0.00173237	0.0342489	UP
SLC26A4-AS1	36.4337	59.8521	13.0153	0.217458	-2.20119	0.00294006	0.0506266	DOWN
SLC27A4	660.28	368.143	952.417	2.58708	1.37133	2.24e-05	0.00104763	UP
SLC2A1	4391.9	2816.46	5967.34	2.11874	1.0832	0.00021552	0.0066107	UP
SLC2A10	8.81728	16.9987	0.635836	0.037405	-4.74063	0.00587905	0.081721	DOWN
SLC2A11	68.3749	97.198	39.5518	0.40692	-1.29718	0.0104573	0.122668	DOWN
SLC2A13	155.939	214.175	97.7026	0.456182	-1.13232	0.00324569	0.0544072	DOWN
SLC2A14	60.0597	96.4545	23.6648	0.245347	-2.0271	0.000329488	0.00934129	DOWN
SLC2A3	2329.13	3947.52	710.737	0.180046	-2.47356	6.78e-15	1.7e-12	DOWN
SLC30A1	835.901	512.247	1159.56	2.26367	1.17866	0.000139013	0.00464528	UP
SLC30A10	147.12	16.1478	278.093	17.2217	4.10616	3.82e-18	1.55e-15	UP
SLC30A4	21.8797	5.00901	38.7503	7.73612	2.95161	0.000711419	0.0172045	UP
SLC35D2	449.302	610.8	287.805	0.471193	-1.08561	0.00878041	0.108428	DOWN
SLC35D3	5.00901	10.018	0	0	#NAME?	0.0228235	0.203771	DOWN
SLC35E2	449.326	601.195	297.457	0.494777	-1.01515	0.00338967	0.0561202	DOWN
SLC35F3	7.54974	13.9875	1.11197	0.0794973	-3.65295	0.0288973	0.237997	DOWN
SLC36A1	142.996	82.0883	203.904	2.48396	1.31264	0.0134526	0.145071	UP
SLC36A4	34.1793	51.3596	16.999	0.330979	-1.59519	0.0163333	0.162577	DOWN
SLC38A2	6827.31	10961	2693.64	0.245748	-2.02475	2.43e-06	0.000149873	DOWN
SLC38A5	1011.46	524.971	1497.94	2.85338	1.51267	3.64e-06	0.000214447	UP
SLC38A7	168.885	67.1425	270.628	4.03065	2.01101	4.47e-07	3.27e-05	UP
SLC39A11	566.443	929.241	203.644	0.219151	-2.19	0.011056	0.127388	DOWN
SLC39A8	3159.09	1157.33	5160.85	4.45927	2.15681	7.06e-13	1.34e-10	UP
SLC40A1	2151.24	3128.03	1174.44	0.375459	-1.41327	0.0257135	0.220345	DOWN
SLC44A5	221.276	321.542	121.009	0.37634	-1.40989	0.0343336	0.263416	DOWN
SLC4A1	170.255	58.0153	282.494	4.8693	2.28371	0.0285845	0.236626	UP
SLC4A5	493.389	674.018	312.759	0.464022	-1.10773	0.000817058	0.0192951	DOWN
SLC4A7	918.668	1275.81	561.53	0.440137	-1.18397	0.00013244	0.00446103	DOWN
SLC5A3	4157.69	6494.69	1820.69	0.280335	-1.83477	7.13e-05	0.00267399	DOWN
SLC6A6	1251.18	1973.74	528.626	0.26783	-1.90061	0.0382092	0.280723	DOWN
SLC7A11	1699.41	2345.5	1053.31	0.449078	-1.15496	0.000114521	0.00397586	DOWN
SLC7A5P1	115.116	74.3931	155.838	2.0948	1.06681	0.0178713	0.173467	UP
SLC7A8	298.413	32.9028	563.924	17.1391	4.09922	0.0308193	0.247222	UP
SLC8B1	599.122	816.545	381.698	0.467455	-1.0971	0.000596583	0.0149598	DOWN
SLCO4C1	12.0305	22.1564	1.90453	0.0859585	-3.54022	0.0354304	0.267907	DOWN
SLFN14	58.267	24.5866	91.9473	3.73974	1.90294	0.00309279	0.0523571	UP
SLFNL1-AS1	79.2424	46.1758	112.309	2.43221	1.28227	0.0126832	0.13935	UP
SLIRP	852.983	483.444	1222.52	2.52878	1.33844	2.84e-05	0.00125472	UP
SMAGP	164.612	290.78	38.4428	0.132206	-2.91914	1.12e-11	1.69e-09	DOWN
SMAP2	3308.89	4868.44	1749.34	0.359323	-1.47665	6.31e-07	4.44e-05	DOWN
SMARCA2	345.921	512.826	179.015	0.349076	-1.51839	1.33e-05	0.000676485	DOWN
SMARCD3	514.113	206.41	821.816	3.98147	1.9933	3.42e-09	3.67e-07	UP
SMCO4	95.1713	138.716	51.6268	0.372176	-1.42594	0.00720019	0.0940049	DOWN
SMIM3	922.478	1650.75	194.204	0.117646	-3.08748	2.89e-19	1.48e-16	DOWN
SMIM4	133.109	77.9839	188.233	2.41375	1.27127	0.00253209	0.0459583	UP
SMKR1	16.1886	27.7726	4.60461	0.165797	-2.59251	0.0135707	0.145599	DOWN
SMOX	192.909	298.475	87.3427	0.292629	-1.77285	1.33e-05	0.000676485	DOWN
SNAPC5	300.578	200.078	401.078	2.00461	1.00332	0.0048728	0.0715264	UP
SNAR-G1	65.6283	9.38329	121.873	12.9883	3.69914	0.0209929	0.193455	UP
SNAR-G2	23.4435	4.30681	42.5802	9.88672	3.30549	0.00559828	0.0790973	UP
SNHG12	691.15	422.618	959.681	2.2708	1.1832	0.0185412	0.17743	UP
SNHG21	111.028	71.6394	150.418	2.09965	1.07015	0.0163042	0.162494	UP
SNHG9	101.988	51.8043	152.171	2.93743	1.55455	0.000543324	0.0138506	UP
SNORA24	155.988	95.28	216.695	2.2743	1.18542	0.0388247	0.283404	UP
SNORA25	325.606	201.578	449.635	2.23058	1.15742	0.000801766	0.0189967	UP
SNORA26	84.3136	40.2745	128.353	3.18695	1.67218	0.000615619	0.0153833	UP
SNORA32	412.436	234.804	590.068	2.51302	1.32942	8.36e-05	0.00304103	UP
SNORA33	104.311	44.1903	164.433	3.72101	1.8957	0.0116025	0.131299	UP
SNORA4	43.8756	19.7524	67.9988	3.44256	1.78348	0.0323869	0.254384	UP
SNORA45B	75.6152	40.9767	110.254	2.69064	1.42795	0.0175704	0.171553	UP
SNORD100	57.7437	27.9612	87.5262	3.13027	1.64629	0.00292933	0.0505227	UP
SNORD101	77.119	39.8559	114.382	2.86989	1.521	0.00776953	0.0993853	UP
SNORD110	47.7282	23.6544	71.8019	3.03545	1.60191	0.00761881	0.0981583	UP
SNORD113-2	12.4541	20.6171	4.29115	0.208136	-2.2644	0.0330847	0.257612	DOWN
SNORD113-4	153.539	251.629	55.4477	0.220355	-2.1821	5.4e-06	0.000307728	DOWN
SNORD113-9	31.1293	52.7241	9.53457	0.180839	-2.46722	0.00490542	0.0717126	DOWN
SNORD114-1	74.9711	122.297	27.6455	0.226053	-2.14527	1.96e-05	0.0009303	DOWN
SNORD114-10	136.233	214.944	57.5209	0.267608	-1.9018	3.02e-06	0.000180253	DOWN
SNORD114-11	25.9131	42.6111	9.21517	0.216262	-2.20915	0.00401906	0.0634931	DOWN
SNORD114-12	8.38881	15.1895	1.5881	0.104553	-3.2577	0.0466408	0.316336	DOWN
SNORD114-13	90.5933	154.014	27.1723	0.176427	-2.50285	0.0123379	0.1368	DOWN
SNORD114-14	74.5455	125.89	23.2006	0.184292	-2.43994	0.0343557	0.263492	DOWN
SNORD114-17	11.6422	20.9007	2.38364	0.114046	-3.13231	0.0230224	0.204881	DOWN
SNORD114-2	23.5046	42.0851	4.92401	0.117001	-3.0954	0.0385692	0.282211	DOWN
SNORD114-20	324.634	536.928	112.339	0.209225	-2.25687	1.08e-10	1.43e-08	DOWN
SNORD114-21	178.533	290.809	66.2569	0.227836	-2.13393	4.56e-08	4.07e-06	DOWN
SNORD114-23	13.5501	23.1285	3.97175	0.171725	-2.54183	0.0287866	0.23775	DOWN
SNORD114-24	14.9596	27.2191	2.70007	0.0991976	-3.33355	0.00304609	0.0519528	DOWN
SNORD114-25	9.12885	16.3502	1.90751	0.116666	-3.09955	0.0238658	0.209754	DOWN
SNORD114-26	14.6958	25.896	3.49561	0.134987	-2.88911	0.00670703	0.089789	DOWN
SNORD114-28	28.8111	40.9368	16.6855	0.407592	-1.2948	0.0498813	0.328625	DOWN
SNORD114-3	62.0025	101.6	22.4051	0.220522	-2.181	0.000981914	0.0223531	DOWN
SNORD114-6	17.4196	26.7331	8.10617	0.303226	-1.72153	0.0420399	0.29723	DOWN
SNORD114-7	20.9405	38.3855	3.49561	0.091066	-3.45694	0.00869554	0.107891	DOWN
SNORD114-9	6.57713	12.6781	0.476134	0.0375555	-4.73483	0.0215004	0.195781	DOWN
SNORD12	65.3731	30.5002	100.246	3.28673	1.71665	0.0123779	0.136871	UP
SNORD12B	70.8236	40.7743	100.873	2.47393	1.30681	0.0118624	0.13298	UP
SNORD12C	46.0722	21.2917	70.8526	3.3277	1.73453	0.00506872	0.0732035	UP
SNORD16	32.1012	17.8221	46.3804	2.60241	1.37985	0.0488032	0.32408	UP
SNORD2	70.6411	36.7511	104.531	2.8443	1.50807	0.00452745	0.0685176	UP
SNORD20	25.1895	12.7318	37.6473	2.95695	1.56411	0.0454077	0.311562	UP
SNORD22	166.863	98.601	235.126	2.38462	1.25376	0.0375128	0.277696	UP
SNORD23	50.5913	27.003	74.1796	2.74709	1.4579	0.0122573	0.136269	UP
SNORD25	114.608	57.6504	171.566	2.97597	1.57336	0.00102031	0.0230319	UP
SNORD26	85.8954	34.8469	136.944	3.92987	1.97448	0.00357116	0.0584138	UP
SNORD27	53.1909	22.1826	84.1992	3.79574	1.92438	0.00414242	0.0648366	UP
SNORD28	95.9341	47.1464	144.722	3.06963	1.61806	0.00285208	0.049709	UP
SNORD29	49.7658	19.6175	79.914	4.07361	2.02631	0.0152031	0.156099	UP
SNORD30	52.2471	20.4546	84.0395	4.10859	2.03864	0.00103174	0.0232168	UP
SNORD31	128.216	63.4291	193.004	3.04282	1.60541	0.000179793	0.00572406	UP
SNORD32A	107.023	65.5219	148.525	2.2668	1.18065	0.0081451	0.102964	UP
SNORD35A	100.226	39.7072	160.745	4.04825	2.0173	1.18e-05	0.000615189	UP
SNORD35B	54.5556	30.3239	78.7872	2.59819	1.3775	0.0131612	0.143196	UP
SNORD36A	84.1096	45.2697	122.95	2.71593	1.44145	0.00264635	0.0472736	UP
SNORD36C	34.7531	19.1452	50.361	2.63047	1.39532	0.0488156	0.32408	UP
SNORD38B	41.657	23.587	59.727	2.5322	1.34039	0.032524	0.255274	UP
SNORD44	114.203	67.4798	160.925	2.38479	1.25386	0.00692572	0.0915768	UP
SNORD45A	107.807	69.9513	145.662	2.08234	1.0582	0.0196161	0.184516	UP
SNORD46	370.86	175.34	566.38	3.23018	1.69161	4.92e-07	3.56e-05	UP
SNORD47	108.892	60.1894	157.595	2.61832	1.38864	0.0150755	0.155308	UP
SNORD4A	64.7725	28.8259	100.719	3.49404	1.8049	0.0016592	0.033077	UP
SNORD50A	17.8736	6.19725	29.55	4.76825	2.25346	0.0209741	0.193365	UP
SNORD50B	83.9938	35.9677	132.02	3.67051	1.87598	0.00587184	0.0816737	UP
SNORD55	88.1578	55.5989	120.717	2.1712	1.1185	0.0173827	0.170498	UP
SNORD68	43.0532	21.7778	64.3286	2.95386	1.5626	0.0107315	0.124861	UP
SNORD7	15.2028	6.26471	24.141	3.85348	1.94616	0.0494292	0.326287	UP
SNORD74	131.305	69.91	192.699	2.75639	1.46278	0.00431484	0.0664424	UP
SNORD76	108.974	56.8684	161.079	2.83248	1.50207	0.00108064	0.0239906	UP
SNORD77	78.306	35.8864	120.726	3.3641	1.75022	0.00044136	0.0119007	UP
SNORD78	78.2148	33.9561	122.473	3.60682	1.85073	0.000255759	0.00763369	UP
SNORD79	63.3604	35.0631	91.6577	2.61408	1.3863	0.00966758	0.116195	UP
SNORD80	262.202	173.169	351.235	2.02828	1.02026	0.0109916	0.126994	UP
SNORD81	33.4363	18.1057	48.767	2.69346	1.42946	0.0432701	0.302497	UP
SNORD82	8.33822	1.74173	14.9347	8.57465	3.10008	0.0430977	0.302275	UP
SNORD83A	36.8894	15.7967	57.9821	3.67052	1.87599	0.00553807	0.0783497	UP
SNORD83B	39.1846	23.0872	55.2821	2.39449	1.25972	0.048409	0.323018	UP
SNORD88B	25.6687	10.9901	40.3474	3.67125	1.87627	0.0158902	0.160019	UP
SNTA1	444.144	611.573	276.715	0.452464	-1.14412	0.000575348	0.0145122	DOWN
SORBS1	416.68	198.825	634.534	3.19141	1.6742	0.0364079	0.272591	UP
SORD	520.462	306.512	734.411	2.39602	1.26064	0.000121077	0.00416312	UP
SOS1	1277.5	1862.38	692.615	0.371897	-1.42703	6.06e-06	0.000339872	DOWN
SOSTDC1	8.09279	14.7572	1.4284	0.0967936	-3.36894	0.039155	0.284614	DOWN
SOWAHC	17.0997	28.3261	5.87331	0.207346	-2.26989	0.0285131	0.23645	DOWN
SOX4	103.216	183.403	23.029	0.125565	-2.9935	2.01e-09	2.26e-07	DOWN
SP9	15.1064	25.2888	4.92401	0.194711	-2.36059	0.0423714	0.298349	DOWN
SPACA6P	97.7051	43.0971	152.313	3.53419	1.82138	9.09e-05	0.00325989	UP
SPAG4	77.717	122.717	32.7173	0.266608	-1.90721	0.0103132	0.121575	DOWN
SPARC	274.356	35.8313	512.88	14.3137	3.83933	0.00143292	0.0297727	UP
SPATA20	207.584	296.077	119.09	0.402226	-1.31392	0.0301883	0.244532	DOWN
SPATA5L1	557.962	339.671	776.252	2.2853	1.19239	0.000310924	0.00898084	UP
SPATS2L	522.155	991.11	53.2	0.0536772	-4.21955	1.78e-19	1e-16	DOWN
SPHK1	401.43	151.27	651.59	4.30746	2.10684	6.78e-05	0.00256887	UP
SPI1	276.551	462.267	90.8354	0.1965	-2.3474	8.06e-10	9.73e-08	DOWN
SPN	4474.09	7610.25	1337.92	0.175806	-2.50795	8.53e-11	1.15e-08	DOWN
SPNS2	36.327	18.0107	54.6433	3.03394	1.60119	0.0147376	0.153001	UP
SPRY1	108.674	149.517	67.8302	0.453661	-1.14031	0.0346144	0.263875	DOWN
SPRY4	228.396	349.43	107.361	0.307246	-1.70253	1.1e-05	0.000579222	DOWN
SPTA1	3932.94	968.546	6897.33	7.12133	2.83215	3.58e-19	1.75e-16	UP
SPTB	1870.64	659.518	3081.76	4.67275	2.22427	7.15e-13	1.35e-10	UP
SPTLC2	1191.31	1590.38	792.234	0.49814	-1.00538	0.000638382	0.0158416	DOWN
SRC	31.0602	45.7572	16.3631	0.357608	-1.48355	0.0285523	0.23645	DOWN
SRM	1243.79	750.23	1737.35	2.31576	1.21149	0.000207286	0.00639982	UP
SRPX	24.8102	49.1442	0.476134	0.0096885	-6.68951	0.00546233	0.0775845	DOWN
SRRM3	33.4187	54.452	12.3854	0.227456	-2.13634	0.00328913	0.0549637	DOWN
SSX1	7.56158	14.4873	0.635836	0.0438892	-4.50999	0.011066	0.127388	DOWN
ST3GAL1	266.558	507.848	25.2678	0.0497547	-4.32902	4.2e-25	4.1e-22	DOWN
ST3GAL3	336.963	473.271	200.655	0.423974	-1.23795	0.000726594	0.0175247	DOWN
ST3GAL4-AS1	38.9825	55.0868	22.8782	0.415312	-1.26773	0.0421294	0.29723	DOWN
ST6GAL1	1514.93	2296.51	733.341	0.319328	-1.64689	1.22e-07	9.82e-06	DOWN
ST7-AS1	124.514	186.131	62.8972	0.33792	-1.56525	0.000355186	0.00996469	DOWN
STAP1	132.668	252.791	12.5451	0.0496264	-4.33275	8.05e-07	5.58e-05	DOWN
STAP2	41.1162	14.8783	67.354	4.52699	2.17855	0.000700455	0.0170088	UP
STAT3	3619.05	4864.3	2373.8	0.488004	-1.03504	0.000494673	0.0129168	DOWN
STBD1	24.7945	44.0292	5.55985	0.126276	-2.98534	0.0178805	0.173477	DOWN
STC2	223.598	403.823	43.3728	0.107405	-3.21886	0.00133902	0.0282591	DOWN
STK17B	1119.29	1530.42	708.167	0.462728	-1.11176	0.000419346	0.0114217	DOWN
STOM	1730.21	2693.56	766.868	0.284705	-1.81246	0.00132447	0.0280699	DOWN
STON1	42.1876	67.0627	17.3124	0.258153	-1.9537	0.00254414	0.0460603	DOWN
STON2	4040.51	6058.55	2022.47	0.333821	-1.58285	4.6e-05	0.00186738	DOWN
STRA13	750.02	434.259	1065.78	2.45426	1.29529	0.00280312	0.0491436	UP
STRA6	193.958	63.9812	323.935	5.06298	2.33999	0.00467157	0.0696715	UP
STRIP2	1278.89	1852.61	705.175	0.380639	-1.3935	0.000186304	0.0058705	DOWN
STX11	75.3677	138.986	11.7496	0.0845381	-3.56425	3.85e-07	2.87e-05	DOWN
STXBP5	7320.45	10269.5	4371.43	0.425672	-1.23219	2.94e-05	0.00129291	DOWN
STXBP5-AS1	82.5503	153.824	11.2764	0.0733073	-3.7699	5.51e-07	3.92e-05	DOWN
SUCNR1	43.2484	86.0208	0.476134	0.0055351	-7.49717	0.0192181	0.182089	DOWN
SUCO	874.542	1220.34	528.744	0.433276	-1.20664	0.000126809	0.00431874	DOWN
SUPT3H	226.238	337.943	114.533	0.338912	-1.56102	2.38e-05	0.00109958	DOWN
SURF2	231.494	120.512	342.475	2.84183	1.50682	4.74e-05	0.00190787	UP
SUSD1	1110.85	1494.25	727.45	0.486832	-1.03851	0.00081625	0.0192951	DOWN
SUSD3	175.627	323.14	28.1127	0.0869984	-3.52287	2.18e-05	0.00102036	DOWN
SUSD4	12.9093	25.3425	0.476134	0.018788	-5.73405	0.000254614	0.00761009	DOWN
SYBU	114.147	207.478	20.8169	0.100334	-3.31712	3.32e-12	5.7e-10	DOWN
SYCP2	354.326	686.735	21.917	0.0319148	-4.96963	1.54e-19	8.94e-17	DOWN
SYCP2L	551.084	754.752	347.417	0.460306	-1.11933	0.000404258	0.0110951	DOWN
SYNE3	128.169	244.43	11.9093	0.0487228	-4.35926	5.44e-17	1.89e-14	DOWN
SYTL1	411.531	732.713	90.3503	0.123309	-3.01965	0.0113268	0.129407	DOWN
SYTL5	59.7835	118.139	1.4284	0.0120909	-6.36994	7.09e-15	1.75e-12	DOWN
TACC2	13.7148	24.5728	2.8568	0.116259	-3.10459	0.0101846	0.120257	DOWN
TACO1	401.812	259.267	544.356	2.0996	1.07012	0.00149416	0.0306974	UP
TAP2	566.234	363.973	768.494	2.11141	1.0782	0.00207941	0.0396084	UP
TARP	74.1602	144.505	3.81502	0.0264005	-5.24329	1.22e-15	3.36e-13	DOWN
TAZ	384.426	518.86	249.992	0.48181	-1.05346	0.00258835	0.0465469	DOWN
TBL1X	955.085	1283.99	626.178	0.487681	-1.03599	0.000711718	0.0172045	DOWN
TBX15	7.29929	14.1224	0.476134	0.0337147	-4.89048	0.0140987	0.149032	DOWN
TBX3	77.2714	47.9712	106.572	2.22158	1.15158	0.0189407	0.179866	UP
TBXA2R	259.984	454.545	65.4227	0.14393	-2.79656	0.0343874	0.263595	DOWN
TBXAS1	160.262	247.796	72.7274	0.293497	-1.76858	0.0187941	0.179027	DOWN
TCAM1P	144.428	209.422	79.4349	0.379306	-1.39857	0.000447299	0.0120156	DOWN
TCEA2	132.966	185.24	80.6917	0.435607	-1.1989	0.00427043	0.0659753	DOWN
TCEA3	16.6379	30.419	2.8568	0.0939152	-3.4125	0.00225145	0.042146	DOWN
TCEAL8	755.25	436.77	1073.73	2.45834	1.29769	0.000988285	0.0224667	UP
TCEB3	2090.82	1297.89	2883.74	2.22186	1.15177	0.000141751	0.00470824	UP
TCN1	289.556	576.095	3.0165	0.00523612	-7.57729	0.000245352	0.00740475	DOWN
TDH	43.3805	20.6846	66.0764	3.19448	1.67558	0.00770202	0.0989339	UP
TDO2	23.1347	46.2693	0	0	#NAME?	3.01e-08	2.81e-06	DOWN
TEAD1	1853.66	1076.46	2630.85	2.44399	1.28924	0.0210591	0.193561	UP
TEC	527.042	706.98	347.103	0.490966	-1.0263	0.00112431	0.0246293	DOWN
TES	833.984	1556.35	111.62	0.0717189	-3.8015	6.33e-05	0.00242844	DOWN
TESPA1	95.2642	190.052	0.476134	0.00250528	-8.64081	0.00200404	0.0385903	DOWN
TEX11	23.5975	39.4112	7.78379	0.197502	-2.34006	0.004487	0.0680972	DOWN
TF	241.889	37.7493	446.029	11.8156	3.56261	0.00272799	0.0482154	UP
TFAP2B	251.705	121.961	381.449	3.12764	1.64507	0.00632784	0.0865046	UP
TFPI	1573.99	2419.37	728.612	0.301157	-1.73141	0.0017896	0.0351862	DOWN
TFR2	2037.05	2841.31	1232.79	0.43388	-1.20463	0.00506196	0.073155	DOWN
TGFBR2	647.273	1049.84	244.71	0.233093	-2.10102	0.0069086	0.0914762	DOWN
TGIF1	695.832	991.273	400.392	0.403917	-1.30787	0.000109067	0.00380496	DOWN
TGM2	1347.06	2050.87	643.25	0.313648	-1.67278	0.000746431	0.0178429	DOWN
TGOLN2	1276.39	1775.02	777.766	0.438173	-1.19043	0.000128425	0.00435309	DOWN
THBD	93.2098	52.0756	134.344	2.57979	1.36725	0.0272047	0.229057	UP
THRA	406.82	252.548	561.092	2.22172	1.15168	0.00258532	0.0465315	UP
TIMM10	464.058	268.043	660.073	2.46257	1.30016	0.00982005	0.117473	UP
TIMM13	1155.63	765.677	1545.59	2.01859	1.01335	0.00109439	0.0241215	UP
TIMM22	316.792	174.977	458.608	2.62097	1.3901	0.000537213	0.013711	UP
TIMM8B	780.786	453.309	1108.26	2.44483	1.28974	5.11e-05	0.00202653	UP
TIMP1	1950.59	3204.62	696.556	0.21736	-2.20184	1.28e-11	1.9e-09	DOWN
TIPIN	373.428	244.252	502.604	2.05773	1.04105	0.00691851	0.091551	UP
TJP3	31.9225	50.3476	13.4974	0.268084	-1.89924	0.00936516	0.113713	DOWN
TKTL1	31.2015	55.5714	6.83152	0.122932	-3.02406	0.000291903	0.00851152	DOWN
TLCD1	159.154	91.3091	226.999	2.48605	1.31385	0.00106121	0.0237584	UP
TLCD2	110.713	192.371	29.056	0.151042	-2.72698	1.5e-07	1.19e-05	DOWN
TLN1	7226.02	9999.51	4452.52	0.445274	-1.16723	0.0214939	0.195781	DOWN
TLN2	80.9268	45.446	116.408	2.56145	1.35696	0.00392626	0.062454	UP
TLR5	51.3144	95.4839	7.14498	0.0748292	-3.74026	0.000131045	0.00442096	DOWN
TLR8-AS1	21.0623	41.4889	0.635836	0.0153255	-6.02792	0.0226426	0.202577	DOWN
TM6SF1	318.32	556.291	80.3485	0.144436	-2.7915	3.14e-13	6.36e-11	DOWN
TMCC2	218.333	299.138	137.529	0.459752	-1.12107	0.00434113	0.0665899	DOWN
TMCC3	19.5629	5.77868	33.3472	5.77073	2.52875	0.00449675	0.0681489	UP
TMCO3	1022.56	1426.95	618.175	0.433215	-1.20685	0.000113534	0.00394796	DOWN
TMCO4	41.6714	64.605	18.7378	0.290037	-1.78569	0.00635247	0.0866437	DOWN
TMED10P1	179.691	107.619	251.764	2.33939	1.22613	0.00158008	0.0319434	UP
TMEM116	253.563	369.081	138.044	0.374021	-1.41881	0.00937226	0.113727	DOWN
TMEM145	10.3395	1.94412	18.7349	9.63667	3.26853	0.0459574	0.31413	UP
TMEM14A	89.8144	39.9909	139.638	3.49175	1.80395	0.000575988	0.0145122	UP
TMEM150B	7.17125	13.8664	0.476134	0.0343373	-4.86408	0.0273134	0.229642	DOWN
TMEM154	282.901	560.565	5.23747	0.0093432	-6.74187	1.05e-32	1.74e-29	DOWN
TMEM156	196.803	349.123	44.4818	0.12741	-2.97245	3.98e-13	7.84e-11	DOWN
TMEM158	410.988	630.001	191.974	0.30472	-1.71444	0.00109244	0.0241031	DOWN
TMEM159	243.658	366.919	120.397	0.32813	-1.60766	2.27e-05	0.00105817	DOWN
TMEM173	457.574	830.476	84.6724	0.101956	-3.29397	1.13e-19	6.74e-17	DOWN
TMEM199	438.508	239.919	637.096	2.65546	1.40896	2.36e-05	0.00109499	UP
TMEM2	537.741	855.819	219.664	0.256671	-1.96201	6.65e-09	6.81e-07	DOWN
TMEM216	173.953	244.795	103.112	0.421217	-1.24736	0.000900078	0.0208659	DOWN
TMEM261	317.583	208.827	426.34	2.04159	1.0297	0.0035717	0.0584138	UP
TMEM44	131.238	200.526	61.9509	0.308942	-1.69459	8.19e-05	0.0029878	DOWN
TMEM45A	18.7446	4.45552	33.0337	7.41412	2.89028	0.00218337	0.0411611	UP
TMEM65	483.409	669.298	297.52	0.444525	-1.16966	0.000320187	0.00918668	DOWN
TMPPE	213.503	136.067	290.939	2.13821	1.0964	0.0107745	0.125159	UP
TMPRSS11F	109.543	217.022	2.06424	0.00951165	-6.71609	3.24e-23	2.9e-20	DOWN
TMPRSS4	287.6	185.606	389.594	2.09904	1.06973	0.0024279	0.0444048	UP
TMSB10	1795.92	3050.9	540.943	0.177306	-2.49569	6.8e-15	1.7e-12	DOWN
TMSB4X	1833.58	3272.06	395.096	0.120748	-3.04993	2.19e-21	1.52e-18	DOWN
TNFAIP3	400.743	731.118	70.3676	0.0962466	-3.37712	1.82e-19	1e-16	DOWN
TNFAIP8	610.801	974.562	247.041	0.253489	-1.98	1.13e-09	1.32e-07	DOWN
TNFRSF10A	386.306	575.457	197.156	0.342608	-1.54537	9.23e-06	0.000489919	DOWN
TNFRSF10B	1270.07	2046.7	493.439	0.24109	-2.05236	1.56e-09	1.78e-07	DOWN
TNFRSF1A	691.188	1005.94	376.437	0.374215	-1.41806	1.28e-05	0.000654546	DOWN
TNFRSF21	103.198	160.009	46.3863	0.289898	-1.78638	0.0477927	0.320657	DOWN
TNFSF13B	22.1553	36.8462	7.46438	0.202582	-2.30342	0.0129309	0.141202	DOWN
TNNT1	1208.66	1709.65	707.677	0.413931	-1.27254	2.95e-05	0.00129291	DOWN
TNRC18	2058.48	2889.75	1227.21	0.424678	-1.23556	0.0383315	0.281141	DOWN
TOB1-AS1	23.4389	38.1418	8.73606	0.229042	-2.12632	0.0103513	0.121823	DOWN
TOE1	665.99	434.984	896.996	2.06214	1.04414	0.00305669	0.0519731	UP
TOMM40	2187.32	1341.59	3033.06	2.2608	1.17683	0.000143402	0.00475572	UP
TOMM5	2297.37	1497.19	3097.56	2.06892	1.04888	0.00614274	0.0844578	UP
TOX	12.2571	22.9261	1.5881	0.0692705	-3.85161	0.0409575	0.292709	DOWN
TP53I11	56.0329	90.7846	21.2812	0.234414	-2.09287	0.000310671	0.00898084	DOWN
TP53I13	404.416	578.687	230.145	0.397702	-1.33024	0.000108408	0.00378812	DOWN
TPBG	88.8704	148.838	28.9023	0.194186	-2.36449	0.00231003	0.0429806	DOWN
TPK1	49.4899	67.8447	31.1352	0.458918	-1.12369	0.0486004	0.32345	DOWN
TPM4	1575.87	2483.18	668.562	0.269236	-1.89306	5.6e-07	3.97e-05	DOWN
TPST2	948.665	1401.25	496.075	0.354022	-1.49809	1.58e-06	0.000102725	DOWN
TRAK2	1642.79	2427.1	858.485	0.353708	-1.49937	9.9e-07	6.65e-05	DOWN
TRANK1	1745.43	2808	682.865	0.243186	-2.03987	0.00288924	0.0500954	DOWN
TRAPPC2L	604.68	246.941	962.418	3.89736	1.9625	3.34e-09	3.61e-07	UP
TRAPPC6A	329.091	488.713	169.469	0.346765	-1.52797	1.81e-05	0.000873526	DOWN
TRDN	149.025	264.691	33.3591	0.12603	-2.98816	0.0152512	0.156219	DOWN
TRG-AS1	143.782	221.786	65.7778	0.296583	-1.75349	0.0183791	0.176798	DOWN
TRIB2	2928.33	1534.33	4322.33	2.81708	1.4942	4.09e-07	3.02e-05	UP
TRIB3	5335.64	8269.78	2401.5	0.290394	-1.78391	0.037114	0.275744	DOWN
TRIM16	234.89	338.417	131.363	0.38817	-1.36524	0.000188887	0.00593448	DOWN
TRIM38	495.165	671.474	318.857	0.474861	-1.07442	0.0165089	0.164021	DOWN
TRIM52-AS1	111.529	71.9891	151.068	2.09849	1.06935	0.0153319	0.156598	UP
TRIM71	145.143	74.7166	215.568	2.88515	1.52864	0.000275184	0.00811956	UP
TRIM8	455.454	624.547	286.362	0.458511	-1.12497	0.00108045	0.0239906	DOWN
TRIOBP	275.878	372.427	179.329	0.481514	-1.05435	0.00289057	0.0500954	DOWN
TRMT61A	542.244	291.196	793.293	2.72426	1.44586	2.75e-05	0.00122731	UP
TRNP1	26.3602	7.9252	44.7952	5.65226	2.49883	0.00150563	0.030786	UP
TRPC1	54.9761	83.9127	26.0395	0.310317	-1.68819	0.0161643	0.161418	DOWN
TRPV2	1309.4	2052.74	566.056	0.275756	-1.85854	1.51e-08	1.49e-06	DOWN
TRUB2	1437.68	954.118	1921.25	2.01364	1.00981	0.00104024	0.0233835	UP
TSC22D1	474.648	685.717	263.579	0.384384	-1.37938	0.000144857	0.00479656	DOWN
TSC22D3	228.771	364.175	93.3668	0.256379	-1.96365	8.24e-07	5.7e-05	DOWN
TSLP	20.083	38.1018	2.06424	0.0541768	-4.20618	0.00122469	0.0264774	DOWN
TSPAN13	1551.74	920.886	2182.59	2.3701	1.24495	0.0222805	0.200927	UP
TSPAN17	550.15	333.24	767.061	2.30183	1.20278	0.000216952	0.00663199	UP
TSPEAR-AS1	48.7848	30.0679	67.5018	2.24498	1.1667	0.0425173	0.298985	UP
TSPO	421.648	660.752	182.544	0.276266	-1.85587	2.62e-08	2.48e-06	DOWN
TSPYL6	78.5235	156.411	0.635836	0.00406516	-7.94247	0.000363469	0.0101838	DOWN
TSTA3	868.232	573.259	1163.2	2.02911	1.02085	0.000843418	0.0197656	UP
TTC32	286.523	391.486	181.559	0.463767	-1.10853	0.00188688	0.0367291	DOWN
TTC7B	612.795	938.744	286.847	0.305564	-1.71045	2.55e-07	1.93e-05	DOWN
TTLL1	36.9332	53.0614	20.805	0.392094	-1.35073	0.041128	0.293537	DOWN
TTYH3	195.672	288.747	102.597	0.355318	-1.49282	0.0247265	0.214177	DOWN
TUBA3C	19.9816	39.9633	0	0	#NAME?	0.00724599	0.0944881	DOWN
TUBE1	881.079	1266.65	495.513	0.391201	-1.35402	0.0010921	0.0241031	DOWN
TVP23A	32.2643	57.3806	7.14795	0.124571	-3.00496	0.000232359	0.00704287	DOWN
TWF2	487.485	660.968	314.001	0.475062	-1.07381	0.00126372	0.0271302	DOWN
TXK	43.4271	65.091	21.7633	0.334351	-1.58056	0.00882358	0.108835	DOWN
TXNL4A	873.347	573.565	1173.13	2.04533	1.03233	0.00277261	0.0487589	UP
UBE2MP1	235.962	147.261	324.663	2.20468	1.14057	0.00198537	0.0383147	UP
UBE2Q2L	15.3164	6.33217	24.3007	3.83765	1.94022	0.0489796	0.324733	UP
UBTD1	40.5855	57.5032	23.6678	0.411591	-1.28072	0.0384184	0.281547	DOWN
UBXN10	415.828	698.246	133.41	0.191064	-2.38787	0.0037074	0.0600392	DOWN
UBXN10-AS1	44.5905	75.8374	13.3436	0.175951	-2.50676	9.17e-05	0.0032841	DOWN
UCHL3	421.807	278.735	564.878	2.02657	1.01904	0.00302987	0.0517939	UP
UCP2	519.63	291.795	747.464	2.56161	1.35705	0.0271156	0.228605	UP
UGDH-AS1	46.7745	64.3214	29.2277	0.4544	-1.13796	0.0499567	0.328711	DOWN
ULBP1	200.409	295.036	105.782	0.358539	-1.4798	0.00011863	0.00409206	DOWN
ULK4	50.1384	30.3914	69.8855	2.29952	1.20133	0.0309056	0.247544	UP
UNC13D	2719.98	3711.3	1728.66	0.465783	-1.10227	0.000211009	0.00648723	DOWN
UNC5B	155.958	289.372	22.5439	0.0779065	-3.68211	0.0083948	0.105315	DOWN
UPP1	100.148	55.4502	144.846	2.61218	1.38525	0.00180171	0.035392	UP
UQCR10	905.626	595.129	1216.12	2.04346	1.03101	0.00110316	0.0242403	UP
UQCRQ	1284.12	786.226	1782.02	2.26655	1.1805	0.000617769	0.0154191	UP
USH1G	56.2108	91.9329	20.4886	0.222865	-2.16576	0.00526018	0.0754899	DOWN
USHBP1	9.16255	1.32316	17.0019	12.8495	3.68364	0.0391673	0.284614	UP
USP2	186.207	112.858	259.556	2.29984	1.20153	0.00211301	0.0401146	UP
USP27X-AS1	22.9622	10.5041	35.4204	3.37207	1.75363	0.0294835	0.241004	UP
USP44	289.326	461.261	117.39	0.254497	-1.97428	1.25e-07	1.01e-05	DOWN
UTP15	719.153	465.151	973.154	2.09212	1.06497	0.00366669	0.0596496	UP
UTP20	2094.91	1134.51	3055.31	2.69307	1.42925	2.72e-06	0.000165841	UP
UTRN	630.534	1221.54	39.531	0.0323617	-4.94957	1.36e-35	3e-32	DOWN
VAC14	512.754	317.095	708.413	2.23407	1.15968	0.0004098	0.0112186	UP
VAMP4	596.972	879.769	314.176	0.357112	-1.48555	6.31e-06	0.000351335	DOWN
VASN	146.085	208.313	83.856	0.402548	-1.31277	0.00203978	0.0390686	DOWN
VASP	2892.96	4368.52	1417.4	0.324458	-1.6239	9.4e-08	7.98e-06	DOWN
VAV1	521.179	878.792	163.566	0.186126	-2.42565	1.47e-07	1.17e-05	DOWN
VCL	3889.53	6020.17	1758.88	0.292165	-1.77515	8.15e-06	0.000439224	DOWN
VDR	51.669	86.1942	17.1438	0.198897	-2.3299	0.000250317	0.00749208	DOWN
VEGFA	2291.1	3833.97	748.238	0.19516	-2.35727	1.98e-14	4.58e-12	DOWN
VEPH1	252.842	501.875	3.80907	0.00758968	-7.04175	3.03e-37	9.31e-34	DOWN
VGF	60.7199	35.6703	85.7695	2.40451	1.26574	0.0145672	0.151965	UP
VGLL4	322.087	472.015	172.16	0.364734	-1.45508	4.66e-05	0.00188485	DOWN
VIM	10491.9	15116.9	5866.98	0.388108	-1.36547	0.0441921	0.305977	DOWN
VIM-AS1	100.386	139.159	61.6137	0.442757	-1.17541	0.0154253	0.157178	DOWN
VPS11	954.44	614.935	1293.94	2.1042	1.07327	0.000406641	0.0111463	UP
VPS33A	980.276	604.212	1356.34	2.24481	1.16659	0.000160941	0.00521771	UP
VSIG10	230.524	313.035	148.013	0.472833	-1.0806	0.00717791	0.0937711	DOWN
VSIG4	105.261	192.575	17.9482	0.0932016	-3.4235	0.000246381	0.0074156	DOWN
VWDE	2693.78	3666.93	1720.64	0.469231	-1.09163	0.000128326	0.00435309	DOWN
WARS	6571.5	9467.57	3675.43	0.388212	-1.36508	3.85e-06	0.000225143	DOWN
WAS	111.047	212.093	10.0018	0.0471576	-4.40637	5e-09	5.19e-07	DOWN
WBP5	356.709	220.452	492.966	2.23616	1.16103	0.00048768	0.0127808	UP
WDFY2	175.911	275.744	76.0782	0.275902	-1.85777	0.000370569	0.0103557	DOWN
WDR3	1968.73	1309.81	2627.64	2.00612	1.0044	0.00482088	0.0709809	UP
WDR61	979.521	617.367	1341.67	2.17322	1.11983	0.000458774	0.0122914	UP
WDR77	1317.72	771.471	1863.96	2.41611	1.27269	4.59e-05	0.00186653	UP
WIPF1	336.251	513.372	159.13	0.30997	-1.6898	0.000390257	0.0108075	DOWN
WIPI1	154.134	238.571	69.696	0.292139	-1.77527	6.24e-05	0.00240282	DOWN
WNK2	329.499	180.219	478.78	2.65666	1.40962	9.24e-05	0.00330365	UP
WNT10B	74.2465	43.7993	104.694	2.39031	1.2572	0.0479981	0.321533	UP
WT1	490.661	713.823	267.5	0.374742	-1.41603	1.75e-05	0.000854219	DOWN
WT1-AS	135.141	217.065	53.2178	0.24517	-2.02814	1.64e-06	0.000105777	DOWN
WWC2	1683.14	2284.11	1082.18	0.473785	-1.07769	0.00018709	0.00588663	DOWN
WWC2-AS2	18.7219	29.6631	7.78081	0.262306	-1.93067	0.0393592	0.28556	DOWN
WWC3	44.9752	82.1696	7.78081	0.0946922	-3.40061	1.07e-06	7.19e-05	DOWN
WWTR1	11.5724	22.6686	0.476134	0.0210041	-5.57318	0.00107767	0.0239906	DOWN
XIRP1	14.6878	27.1517	2.22394	0.081908	-3.60985	0.00174834	0.0344696	DOWN
XKR9	8.62439	16.2965	0.952267	0.0584338	-4.09705	0.0134551	0.145071	DOWN
XYLT1	95.8746	154.108	37.6413	0.244253	-2.03355	0.00110861	0.024335	DOWN
YES1	4140.08	5789.43	2490.73	0.43022	-1.21685	3.08e-05	0.0013435	DOWN
YPEL1	240.724	332.302	149.146	0.448826	-1.15577	0.0172528	0.169452	DOWN
ZAR1	15.0911	24.303	5.87926	0.241915	-2.04743	0.0345139	0.263856	DOWN
ZBED9	945.468	1651.7	239.236	0.144842	-2.78744	1.99e-17	7.24e-15	DOWN
ZBTB20	32.2887	56.6399	7.93754	0.14014	-2.83505	0.034287	0.263416	DOWN
ZBTB38	504.036	736.45	271.622	0.368826	-1.43899	1.42e-05	0.000714952	DOWN
ZC3H12C	646.81	1166.26	127.362	0.109205	-3.19488	2.33e-19	1.22e-16	DOWN
ZC3H6	379.858	596.14	163.575	0.274389	-1.8657	0.0215744	0.19604	DOWN
ZCWPW1	84.706	122.878	46.5341	0.378702	-1.40086	0.00410953	0.0645097	DOWN
ZDHHC2	929.082	1629.26	228.909	0.140499	-2.83137	9.68e-18	3.65e-15	DOWN
ZDHHC9	198.849	266.022	131.677	0.494985	-1.01454	0.0067631	0.0901606	DOWN
ZFAND1	1133.92	1556.04	711.806	0.457447	-1.12832	0.00021733	0.00663412	DOWN
ZFAND3	649.974	974.052	325.896	0.334577	-1.57959	1.95e-06	0.000123405	DOWN
ZFHX4	17.6452	29.7305	5.55985	0.187008	-2.41883	0.0110703	0.127388	DOWN
ZFP28	50.1836	77.4979	22.8693	0.295096	-1.76075	0.00376397	0.0607265	DOWN
ZFP90	256.439	348.162	164.716	0.473102	-1.07978	0.0028961	0.0501509	DOWN
ZFYVE26	577.495	360.624	794.365	2.20275	1.13931	0.00480645	0.0709809	UP
ZFYVE28	191.879	328.788	54.9686	0.167185	-2.58048	1.3e-10	1.7e-08	DOWN
ZKSCAN1	2315.58	3122.64	1508.52	0.483093	-1.04963	0.00253835	0.0459942	DOWN
ZMAT3	481.339	686.838	275.839	0.401607	-1.31614	0.000247118	0.00742738	DOWN
ZNF169	130.095	195.544	64.645	0.33059	-1.59688	0.00549537	0.0778994	DOWN
ZNF232	245.274	142.817	347.73	2.43479	1.2838	0.000546204	0.0139075	UP
ZNF234	7.18625	13.4202	0.952267	0.0709575	-3.8169	0.0373073	0.276746	DOWN
ZNF235	40.8059	20.4684	61.1435	2.98721	1.5788	0.0108735	0.126037	UP
ZNF25	113.726	164.558	62.8943	0.382201	-1.3876	0.0159839	0.160436	DOWN
ZNF277	649.793	912.937	386.649	0.423522	-1.23949	0.000125401	0.00428938	DOWN
ZNF333	146.204	202.984	89.4248	0.440552	-1.18262	0.0114824	0.130622	DOWN
ZNF35	285.229	178.301	392.158	2.19942	1.13713	0.00133752	0.0282591	UP
ZNF429	379.744	585.24	174.248	0.297738	-1.74789	8.04e-07	5.58e-05	DOWN
ZNF439	37.8049	65.2796	10.3301	0.158244	-2.65978	6.32e-05	0.00242794	DOWN
ZNF483	28.0142	10.9226	45.1057	4.12957	2.04599	0.00565841	0.079685	UP
ZNF492	17.9369	32.5379	3.33591	0.102524	-3.28597	0.0184549	0.17713	DOWN
ZNF493	231.843	326.937	136.749	0.418272	-1.25749	0.000965166	0.0220928	DOWN
ZNF521	19.0478	36.5074	1.5881	0.0435009	-4.52281	0.000827143	0.0194478	DOWN
ZNF542P	44.7999	72.4352	17.1646	0.236965	-2.07725	0.000403941	0.0110951	DOWN
ZNF550	80.5473	110.118	50.976	0.46292	-1.11117	0.0289191	0.237997	DOWN
ZNF555	283.059	384.415	181.703	0.472675	-1.08108	0.00255884	0.0462485	DOWN
ZNF563	46.3846	65.9282	26.841	0.407125	-1.29645	0.0313737	0.249526	DOWN
ZNF572	102.591	165.149	40.0339	0.242411	-2.04447	2.78e-05	0.00123547	DOWN
ZNF606	92.9891	130.708	55.2702	0.422852	-1.24177	0.00893645	0.10974	DOWN
ZNF608	10.339	18.2943	2.38364	0.130294	-2.94016	0.022805	0.203771	DOWN
ZNF641	627.538	864.368	390.709	0.452017	-1.14555	0.000462036	0.0123118	DOWN
ZNF697	303.992	435.191	172.793	0.397051	-1.3326	0.000288614	0.00842706	DOWN
ZNF702P	26.4017	48.6719	4.13145	0.0848836	-3.55837	0.00542254	0.0771724	DOWN
ZNF711	288.832	411.335	166.328	0.404362	-1.30628	0.000172847	0.00553961	DOWN
ZNF726	8.92604	17.3759	0.476134	0.0274019	-5.18958	0.0401156	0.289532	DOWN
ZNF736	286.668	403.221	170.114	0.421886	-1.24507	0.000513744	0.0132856	DOWN
ZNF792	260.094	394.875	125.312	0.317347	-1.65587	3.02e-05	0.00131977	DOWN
ZNF799	97.838	133.098	62.5778	0.470163	-1.08877	0.0180427	0.174589	DOWN
ZNF862	258.066	419.088	97.0429	0.231557	-2.11056	2.21e-08	2.1e-06	DOWN
ZNF90	13.575	23.6544	3.49561	0.147778	-2.75849	0.0126796	0.13935	DOWN
ZNF93	54.6815	104.755	4.60758	0.0439842	-4.50687	0.0120911	0.134981	DOWN
ZNF98	5.18456	10.3691	0	0	#NAME?	0.0194823	0.183952	DOWN
ZP3	94.7221	149.585	39.8593	0.266466	-1.90797	0.00417974	0.0652358	DOWN
ZPLD1	89.3555	178.711	0	0	#NAME?	0.00208087	0.0396084	DOWN
ZSCAN18	38.3688	66.103	10.6346	0.16088	-2.63594	0.000322807	0.0092287	DOWN
ZSCAN30	293.547	397.137	189.957	0.478317	-1.06396	0.0303168	0.24502	DOWN
ZSCAN9	536.25	799.63	272.87	0.341245	-1.55112	2.93e-06	0.000175944	DOWN
ZSWIM5	64.6654	40.3971	88.9338	2.20149	1.13848	0.0273786	0.229921	UP
ZSWIM6	153.865	229.432	78.2992	0.341275	-1.551	0.000184158	0.0058285	DOWN

## Sheet: GO K562 crisp
Category	Term	Count	%	PValue	Genes	List Total	Pop Hits	Pop Total	Fold Enrichment	Bonferroni	Benjamini	FDR
GOTERM_BP_FAT	GO:0001775~cell activation	151	8.08784	3.68221e-15	MEF2C, F2RL3, GNA15, PDGFA, IL18, PTPN22, TESPA1, VCL, BATF, ACTG1, CD47, SERPINE2, GAB2, CLEC4D, ADAM8, SPN, PAG1, RAB27A, PIK3CG, STAP1, CD3D, PIK3CB, HLA-A, HLA-E, AHR, HES1, THBD, UNC13D, ARRB2, RIPK2, ABAT, GRAP2, TNFAIP3, VSIG4, CD226, HLA-DRA, ITGA2B, CTPS1, SOX4, ITGB2, ITGB1, SRC, ADA, TIMP1, SLC11A1, PRR5, DOCK2, EPHB6, IL23A, RAC2, P2RY1, RUNX2, TEC, PTPN6, PELI1, ABR, LGALS1, TGFBR2, …	1443	910	16650	1.91462	3.05812e-11	3.05812e-11	7.34968e-12
GOTERM_BP_FAT	GO:0045321~leukocyte activation	122	6.53455	6.85477e-12	MEF2C, IL18, PTPN22, TESPA1, BATF, CD47, GAB2, CLEC4D, ADAM8, PAG1, SPN, RAB27A, PIK3CG, STAP1, CD3D, HLA-A, HLA-E, AHR, HES1, UNC13D, RIPK2, TNFAIP3, VSIG4, GRAP2, CD226, HLA-DRA, CTPS1, SOX4, ITGB2, ITGB1, ADA, SRC, SLC11A1, PRR5, DOCK2, EPHB6, IL23A, RAC2, RUNX2, PTPN6, PELI1, ABR, LGALS1, TGFBR2, BMX, NCKAP1L, MALT1, ITGA4, DOCK8, VAV1, GAS6, NOTCH2, LAMP1, CORO1A, CD55, CDKN1A, P2RX7, NEDD4,…	1443	747	16650	1.88446	5.72165e-08	2.86083e-08	1.37485e-08
GOTERM_BP_FAT	GO:0016337~single organismal cell-cell adhesion	118	6.3203	2.01246e-11	IL18, PTPN22, LMO7, TESPA1, VCL, KIFC3, BATF, ACTG1, CD47, CD44, SERPINE2, ANK3, CLEC4D, ADAM8, PAG1, SPN, RAB27A, PIK3CG, CD3D, PIK3CB, HLA-A, HLA-E, HES1, RIPK2, ABAT, CSTA, VSIG4, GRAP2, HLA-DRA, ITGA2B, ASS1, ASTN1, CTPS1, SOX4, ITGB5, ITGB2, ITGB1, ADA, SRC, SLC11A1, PRR5, DOCK2, EPHB6, IL23A, RAC2, RUNX2, PTPN6, PELI1, PODXL, LGALS1, TGFBR2, BMX, NCKAP1L, MALT1, CSRP1, ITGA4, DOCK8, VAV1, G…	1443	725	16650	1.87798	1.6798e-07	5.59933e-08	4.03637e-08
GOTERM_BP_FAT	GO:0007159~leukocyte cell-cell adhesion	89	4.76701	2.99853e-11	ELF4, IL18, FERMT3, PTPN22, PAWR, SDC4, CXADR, TESPA1, BATF, CD47, HSPH1, CD44, IL4R, CLEC4D, ADAM8, MYB, PAG1, SPN, RHOH, RAB27A, EGR1, PIK3CG, CD3D, ZP3, HLA-A, HLA-E, WAS, HES1, PRKCQ, NCK2, TNFSF13B, PSEN1, IL20RB, RIPK2, VSIG4, GRAP2, GPAM, PTAFR, SEMA4A, HLA-DRA, TNFRSF21, GPR183, ASS1, RAG1, BTN2A2, SOX4, CTPS1, ITGB2, ITGB1, ADA, SRC, SLC11A1, DOCK2, PRR5, EPHB6, IL23A, RAC2, BCL2, SOS1, …	1443	491	16650	2.09149	2.50287e-07	6.25717e-08	6.01411e-08
GOTERM_BP_FAT	GO:0046649~lymphocyte activation	107	5.73112	5.20939e-11	MEF2C, IL18, PTPN22, TESPA1, BATF, CD47, CLEC4D, ADAM8, PAG1, SPN, RAB27A, PIK3CG, CD3D, HLA-A, HLA-E, AHR, HES1, UNC13D, RIPK2, TNFAIP3, VSIG4, GRAP2, HLA-DRA, CTPS1, SOX4, ITGB2, ITGB1, ADA, SRC, SLC11A1, DOCK2, PRR5, EPHB6, IL23A, RAC2, RUNX2, PTPN6, PELI1, LGALS1, TGFBR2, BMX, NCKAP1L, MALT1, ITGA4, DOCK8, VAV1, GAS6, NOTCH2, LAMP1, CORO1A, CD55, CDKN1A, P2RX7, NEDD4, CD300A, PLCG2, SPTA1, AP…	1443	643	16650	1.92009	4.34828e-07	8.69657e-08	1.04484e-07
GOTERM_BP_FAT	GO:0040011~locomotion	205	10.9802	9.07378e-11	MEF2C, HRAS, EFNA1, EFNA3, PTPN22, CCDC141, CD47, ATP2B4, S1PR1, CD44, SERPINE2, ADAM8, PIK3CG, F11R, DAB2IP, PLD1, MAGI2, PTPRF, PIK3CB, PTPRR, DPCD, PLAUR, HES1, NAV1, CCR4, VEGFA, ITGA2B, IL1R1, ERBB4, ADA, ALCAM, IL23A, RAC2, PLTP, KLF7, SPNS2, ABR, SPHK1, TGFBR2, CELSR3, NCKAP1L, GAS6, EPHA4, NOTCH1, CD300A, PLAU, PPARD, JPH3, NRP1, FERMT3, SLIRP, EDNRB, SEMA3F, ANGPT1, SEMA3A, FGF2, FMNL1, …	1443	1530	16650	1.546	7.57388e-07	1.26231e-07	1.81992e-07
GOTERM_BP_FAT	GO:0098602~single organism cell adhesion	122	6.53455	1.11694e-10	EFNA1, IL18, PTPN22, LMO7, TESPA1, VCL, KIFC3, BATF, ACTG1, CD47, CD44, SERPINE2, ANK3, CLEC4D, ADAM8, PAG1, SPN, RAB27A, PIK3CG, CD3D, PIK3CB, HLA-A, HLA-E, HES1, UNC13D, RIPK2, ABAT, CSTA, VSIG4, GRAP2, HLA-DRA, ITGA2B, ASS1, ASTN1, CTPS1, SOX4, ITGB5, ITGB2, ITGB1, ADA, SRC, SLC11A1, PRR5, DOCK2, EPHB6, IL23A, RAC2, RUNX2, PTPN6, PELI1, PODXL, LGALS1, TGFBR2, BMX, NCKAP1L, MALT1, CSRP1, ITGA4,…	1443	779	16650	1.80705	9.32306e-07	1.33187e-07	2.24023e-07
GOTERM_BP_FAT	GO:0050817~coagulation	69	3.69577	4.38447e-10	F2RL3, GNA15, TLN1, FOXA2, PDGFA, FERMT3, VCL, ACTG1, LBH, SERPINE2, GATA6, HPSE, RHOB, DOCK11, RHOG, RAB27A, PIK3CG, RAP2B, PIK3CB, RCOR1, PRKCE, WAS, SLC7A11, FLNA, PLAUR, PRKCB, PRKCQ, THBD, GNAQ, PSEN1, ARRB2, STXBP5, TFPI, ABAT, HBG1, TXK, HBG2, ITGA2B, LCP2, PRTN3, SRC, CD9, RAC2, P2RY1, SERPINC1, SH2B3, TEC, HBD, HIST1H3J, PTPN6, MAFF, IL6, AXL, CSRP1, DOCK8, ANXA4, VAV1, ITPR1, GAS6, P2RX…	1443	358	16650	2.22389	3.65971e-06	4.57465e-07	8.7939e-07
GOTERM_BP_FAT	GO:0042060~wound healing	92	4.92769	4.89696e-10	F2RL3, GNA15, HRAS, PPARD, TLN1, FOXA2, PDGFA, FERMT3, SDC4, VCL, ACTG1, MAP3K5, LBH, SERPINE2, GATA6, HPSE, RHOB, DOCK11, FGF2, RHOG, RAB27A, PIK3CG, RAP2B, NLRP6, WNT10B, PIK3CB, RCOR1, PRKCE, WAS, SLC7A11, FLNA, PRKCB, PLAUR, PRKCQ, SDC1, THBD, GNAQ, ARRB2, STXBP5, TFPI, ABAT, HBG1, TXK, HBG2, TNFAIP3, LCP2, ITGA2B, DCBLD2, ERBB4, PRTN3, SRC, TIMP1, CD9, SLC11A1, RAC2, P2RY1, SERPINC1, SH2B3, …	1443	542	16650	1.95856	4.08749e-06	4.54166e-07	9.82179e-07
GOTERM_BP_FAT	GO:0070486~leukocyte aggregation	81	4.33851	5.59865e-10	ELF4, IL18, PTPN22, PAWR, SDC4, CXADR, TESPA1, BATF, CD47, HSPH1, CD44, IL4R, CLEC4D, ADAM8, MYB, PAG1, SPN, RHOH, RAB27A, EGR1, PIK3CG, CD3D, ZP3, HLA-A, HLA-E, WAS, HES1, PRKCQ, NCK2, TNFSF13B, PSEN1, IL20RB, RIPK2, VSIG4, GRAP2, GPAM, SEMA4A, HLA-DRA, GPR183, TNFRSF21, RAG1, SOX4, CTPS1, BTN2A2, ADA, SRC, SLC11A1, DOCK2, PRR5, EPHB6, IL23A, RAC2, BCL2, SOS1, RASGRP1, PPP3CA, YES1, RUNX2, PTPRC…	1443	454	16650	2.05862	4.67318e-06	4.67319e-07	1.12292e-06
GOTERM_BP_FAT	GO:0070489~T cell aggregation	80	4.28495	5.60083e-10	ELF4, IL18, PTPN22, PAWR, SDC4, CXADR, TESPA1, BATF, CD47, HSPH1, IL4R, CLEC4D, ADAM8, MYB, PAG1, SPN, RHOH, RAB27A, EGR1, PIK3CG, CD3D, ZP3, HLA-A, HLA-E, WAS, HES1, PRKCQ, NCK2, TNFSF13B, PSEN1, IL20RB, RIPK2, VSIG4, GRAP2, GPAM, SEMA4A, HLA-DRA, GPR183, TNFRSF21, RAG1, SOX4, CTPS1, BTN2A2, ADA, SRC, SLC11A1, DOCK2, PRR5, EPHB6, IL23A, RAC2, BCL2, SOS1, RASGRP1, PPP3CA, YES1, RUNX2, PTPRC, PTPN…	1443	446	16650	2.06968	4.675e-06	4.25001e-07	1.12335e-06
GOTERM_BP_FAT	GO:0042110~T cell activation	80	4.28495	5.60083e-10	ELF4, IL18, PTPN22, PAWR, SDC4, CXADR, TESPA1, BATF, CD47, HSPH1, IL4R, CLEC4D, ADAM8, MYB, PAG1, SPN, RHOH, RAB27A, EGR1, PIK3CG, CD3D, ZP3, HLA-A, HLA-E, WAS, HES1, PRKCQ, NCK2, TNFSF13B, PSEN1, IL20RB, RIPK2, VSIG4, GRAP2, GPAM, SEMA4A, HLA-DRA, GPR183, TNFRSF21, RAG1, SOX4, CTPS1, BTN2A2, ADA, SRC, SLC11A1, DOCK2, PRR5, EPHB6, IL23A, RAC2, BCL2, SOS1, RASGRP1, PPP3CA, YES1, RUNX2, PTPRC, PTPN…	1443	446	16650	2.06968	4.675e-06	4.25001e-07	1.12335e-06
GOTERM_BP_FAT	GO:0071593~lymphocyte aggregation	80	4.28495	6.22138e-10	ELF4, IL18, PTPN22, PAWR, SDC4, CXADR, TESPA1, BATF, CD47, HSPH1, IL4R, CLEC4D, ADAM8, MYB, PAG1, SPN, RHOH, RAB27A, EGR1, PIK3CG, CD3D, ZP3, HLA-A, HLA-E, WAS, HES1, PRKCQ, NCK2, TNFSF13B, PSEN1, IL20RB, RIPK2, VSIG4, GRAP2, GPAM, SEMA4A, HLA-DRA, GPR183, TNFRSF21, RAG1, SOX4, CTPS1, BTN2A2, ADA, SRC, SLC11A1, DOCK2, PRR5, EPHB6, IL23A, RAC2, BCL2, SOS1, RASGRP1, PPP3CA, YES1, RUNX2, PTPRC, PTPN…	1443	447	16650	2.06505	5.19298e-06	4.32749e-07	1.24782e-06
GOTERM_BP_FAT	GO:0009611~response to wounding	104	5.57043	8.8971e-10	F2RL3, TSPO, GNA15, HRAS, PDGFA, VCL, ACTG1, MAP3K5, SERPINE2, GATA6, RAB27A, PIK3CG, NMNAT3, WNT10B, PTPRF, PIK3CB, RCOR1, PLAUR, THBD, ARRB2, TFPI, ABAT, TNFAIP3, ITGA2B, DCBLD2, ACHE, ERBB4, MDK, SRC, TIMP1, SLC11A1, RAC2, P2RY1, TEC, HIST1H3J, MAFF, PTPN6, CFLAR, LGALS1, TGFBR2, DOCK8, CSRP1, VAV1, GAS6, P2RX5, EPHA4, P2RX4, NOTCH1, P2RX7, P2RX1, ITGA5, PLCG2, TBXA2R, MYLK, PLAU, PPARD, TLN1,…	1443	649	16650	1.849	7.42638e-06	5.71262e-07	1.78448e-06
GOTERM_BP_FAT	GO:0051674~localization of cell	179	9.58757	1.28867e-09	MEF2C, TSPO, HRAS, IL16, PLXNA1, EFNA1, PLXNA2, PDGFA, SLC7A8, PTPN22, IL17RC, VCL, CCDC141, CD47, ATP2B4, S1PR1, CD44, SERPINE2, ADAM8, SPN, PIK3CG, F11R, DAB2IP, PLD1, MAGI2, PTPRF, STAP1, PIK3CB, PLXNB2, PTPRR, DDIT4, DPCD, HES1, THBD, NAV1, ARRB2, CCR4, VEGFA, RELN, NEURL1, ITGA2B, KALRN, C3AR1, FGFR1, IL1R1, ERBB4, DIAPH1, ONECUT2, ASTN1, ITGB2, ULK4, MDK, ITGB1, SRC, ADA, TIMP1, IL23A, RAC2…	1443	1330	16650	1.55292	1.07564e-05	7.68321e-07	2.58467e-06
GOTERM_BP_FAT	GO:0048870~cell motility	179	9.58757	1.28867e-09	MEF2C, TSPO, HRAS, IL16, PLXNA1, EFNA1, PLXNA2, PDGFA, SLC7A8, PTPN22, IL17RC, VCL, CCDC141, CD47, ATP2B4, S1PR1, CD44, SERPINE2, ADAM8, SPN, PIK3CG, F11R, DAB2IP, PLD1, MAGI2, PTPRF, STAP1, PIK3CB, PLXNB2, PTPRR, DDIT4, DPCD, HES1, THBD, NAV1, ARRB2, CCR4, VEGFA, RELN, NEURL1, ITGA2B, KALRN, C3AR1, FGFR1, IL1R1, ERBB4, DIAPH1, ONECUT2, ASTN1, ITGB2, ULK4, MDK, ITGB1, SRC, ADA, TIMP1, IL23A, RAC2…	1443	1330	16650	1.55292	1.07564e-05	7.68321e-07	2.58467e-06
GOTERM_BP_FAT	GO:0016477~cell migration	163	8.73058	1.5406e-09	MEF2C, TSPO, HRAS, IL16, PLXNA1, EFNA1, PDGFA, PLXNA2, SLC7A8, PTPN22, IL17RC, VCL, CCDC141, CD47, S1PR1, CD44, ADAM8, SPN, PIK3CG, F11R, DAB2IP, MAGI2, PTPRF, STAP1, PIK3CB, PLXNB2, PTPRR, DDIT4, HES1, THBD, NAV1, ARRB2, CCR4, VEGFA, RELN, ITGA2B, KALRN, C3AR1, FGFR1, IL1R1, ERBB4, DIAPH1, ONECUT2, ASTN1, ITGB2, ULK4, MDK, ITGB1, SRC, ADA, TIMP1, IL23A, RAC2, P2RY1, PLXND1, ARHGDIB, PTPN6, SPNS2…	1443	1184	16650	1.58849	1.28593e-05	8.57292e-07	3.08997e-06
GOTERM_BP_FAT	GO:0007599~hemostasis	67	3.58864	2.83029e-09	F2RL3, GNA15, TLN1, FOXA2, PDGFA, FERMT3, VCL, ACTG1, LBH, SERPINE2, GATA6, HPSE, RHOB, DOCK11, RHOG, RAB27A, PIK3CG, RAP2B, PIK3CB, RCOR1, PRKCE, WAS, SLC7A11, FLNA, PLAUR, PRKCB, PRKCQ, THBD, GNAQ, ARRB2, STXBP5, TFPI, ABAT, HBG1, TXK, HBG2, ITGA2B, LCP2, PRTN3, SRC, CD9, RAC2, P2RY1, SERPINC1, SH2B3, TEC, HBD, HIST1H3J, PTPN6, MAFF, IL6, AXL, CSRP1, DOCK8, VAV1, ITPR1, GAS6, P2RX5, P2RX4, P2RX…	1443	358	16650	2.15943	2.36242e-05	1.47653e-06	5.6767e-06
GOTERM_BP_FAT	GO:0098609~cell-cell adhesion	159	8.51634	4.54435e-09	PVR, CADM2, IL18, PTPN22, LMO7, TESPA1, KIFC3, VCL, BATF, ACTG1, CD47, CD44, SERPINE2, ANK3, ROBO2, CLEC4D, ADAM8, SPN, PAG1, RAB27A, PIK3CG, F11R, DAB2IP, TWF2, CD3D, PIK3CB, PLXNB2, CDHR1, HLA-A, HLA-E, HES1, ABAT, RIPK2, CSTA, GRAP2, VSIG4, EPS8L2, CD226, HLA-DRA, ITGA2B, ME1, ASS1, ASTN1, CTPS1, SOX4, ITGB5, ITGB2, FXYD5, ITGB1, SRC, ADA, ALCAM, RPS26, SLC11A1, PRR5, DOCK2, EPHB6, IL23A, RAC2…	1443	1164	16650	1.57613	3.7931e-05	2.23127e-06	9.11456e-06
GOTERM_BP_FAT	GO:0007596~blood coagulation	64	3.42796	6.73367e-09	F2RL3, GNA15, TLN1, PDGFA, FERMT3, VCL, ACTG1, SERPINE2, GATA6, HPSE, RHOB, DOCK11, RHOG, RAB27A, RAP2B, PIK3CG, PIK3CB, RCOR1, PRKCE, WAS, SLC7A11, FLNA, PLAUR, PRKCB, PRKCQ, THBD, GNAQ, ARRB2, TFPI, ABAT, TXK, HBG1, HBG2, ITGA2B, LCP2, PRTN3, SRC, CD9, RAC2, P2RY1, SERPINC1, SH2B3, TEC, HBD, HIST1H3J, PTPN6, MAFF, IL6, AXL, CSRP1, DOCK8, VAV1, ITPR1, GAS6, P2RX5, P2RX4, P2RX7, P2RX1, PLCG2, TBX…	1443	342	16650	2.15924	5.62044e-05	3.12255e-06	1.35057e-05
GOTERM_BP_FAT	GO:1903037~regulation of leukocyte cell-cell adhesion	60	3.21371	8.47918e-09	IL18, PTPN22, PAWR, SDC4, TESPA1, CD47, HSPH1, CD44, IL4R, ADAM8, MYB, SPN, PAG1, CD3D, ZP3, HLA-A, HLA-E, HES1, PRKCQ, NCK2, TNFSF13B, IL20RB, RIPK2, VSIG4, GRAP2, GPAM, PTAFR, HLA-DRA, TNFRSF21, ASS1, RAG1, BTN2A2, ADA, SRC, PRR5, EPHB6, IL23A, RAC2, RASGRP1, SOS1, YES1, PTPN6, PTPRC, PELI1, IL6, IL2RA, CEBPB, LGALS1, TGFBR2, ANXA1, IGF1, NCKAP1L, MALT1, ITGA4, VAV1, PRELID1, CORO1A, CD55, CD30…	1443	313	16650	2.21185	7.07732e-05	3.72503e-06	1.70066e-05
GOTERM_BP_FAT	GO:0050865~regulation of cell activation	83	4.44563	1.19509e-08	MEF2C, APLF, PDGFA, IL18, PTPN22, PAWR, SDC4, TESPA1, CD47, HSPH1, SERPINE2, GAB2, CLCF1, IL4R, ADAM8, MYB, PAG1, SPN, STAP1, CD3D, ZP3, HLA-A, INHA, HLA-E, MMP14, AHR, HES1, PRKCQ, NCK2, UNC13D, THBD, TNFSF13B, IL20RB, RIPK2, ABAT, TXK, TNFAIP3, VSIG4, GRAP2, CD226, GPAM, PTAFR, HLA-DRA, GPR183, TNFRSF21, RAG1, BTN2A2, ADA, SRC, PRR5, EPHB6, IL23A, RAC2, BCL2, SOS1, RASGRP1, INPP5D, YES1, TEC, P…	1443	501	16650	1.91156	9.97495e-05	4.98771e-06	2.39699e-05
GOTERM_BP_FAT	GO:0012501~programmed cell death	228	12.2121	1.60906e-08	MEF2C, GDF3, HRAS, EFNA1, SHF, AQP1, MAGED1, MAP3K5, CD44, BHLHB9, PGAM5, CREB3L1, ADAM8, DDAH2, OXR1, PIK3CG, DAB2IP, WNT10B, RARG, CRYAB, PTPRH, PIM1, PLAUR, NME1, VEGFA, BIN1, MYBBP1A, ERBB4, STK17B, ADA, PLAGL1, FAIM, HIP1, ABR, LGALS1, SPHK1, TGFBR2, NCKAP1L, HS1BP3, GAS6, NOTCH2, NOTCH1, BMP6, PPARD, NRP1, ZMAT3, SPI1, LATS2, RTN3, HSPH1, EDNRB, SRPX, ANGPT1, SEMA3A, FAM129B, SIK1, FGF2, AR…	1443	1852	16650	1.4205	0.000134299	6.3956e-06	3.22727e-05
GOTERM_BP_FAT	GO:0006928~movement of cell or subcellular component	222	11.8907	1.69725e-08	MEF2C, HRAS, EFNA1, EFNA3, PTPN22, KIFC3, CCDC141, ACTG1, CD47, ATP2B4, S1PR1, CD44, SERPINE2, ADAM8, PIK3CG, F11R, DAB2IP, PLD1, MAGI2, PTPRF, PIK3CB, PTPRR, DPCD, PLAUR, HES1, NAV1, CCR4, VEGFA, AMFR, ITGA2B, IL1R1, ERBB4, ADA, ALCAM, IL23A, RAC2, DMD, PLTP, KLF7, SPNS2, ABR, SPHK1, TGFBR2, CELSR3, NCKAP1L, GAS6, EPHA4, NOTCH1, CD300A, PLAU, PPARD, NRP1, FERMT3, SLIRP, TTLL1, EDNRB, SEMA3F, ANG…	1443	1795	16650	1.42704	0.00014166	6.43952e-06	3.40417e-05
GOTERM_BP_FAT	GO:0030334~regulation of cell migration	104	5.57043	1.70371e-08	HRAS, PLXNA1, PDGFA, PLXNA2, EFNA1, PTPN22, VCL, S1PR1, SERPINE2, ADAM8, DAB2IP, MAGI2, STAP1, PLXNB2, PTPRR, VEGFA, RELN, ITGA2B, C3AR1, FGFR1, IL1R1, ERBB4, DIAPH1, ONECUT2, ULK4, ADA, SRC, TIMP1, IL23A, RAC2, PLXND1, ARHGDIB, ABR, PODXL, TGFBR2, SPHK1, NCKAP1L, HACE1, ITGA4, GAS6, DOCK4, NOTCH1, CORO1A, ITGA5, CD300A, MYLK, HDAC7, PLAU, HDAC6, PPARD, NRP1, FERMT3, SDC4, ARHGAP4, SEMA3F, RHOB, …	1443	685	16650	1.75182	0.000142198	6.18296e-06	3.41711e-05
GOTERM_BP_FAT	GO:0006811~ion transport	187	10.0161	2.19158e-08	MEF2C, SLC36A1, F2RL3, TSPO, AQP9, SLC44A5, UTRN, GRIK5, SLC7A8, AQP1, SLC26A11, UQCR10, ATP2B4, SERPINE2, SLC2A3, ANK3, GRIN2D, SLC2A1, KCNK5, MCOLN1, SLC4A1, ASPH, SLC8B1, HTR1F, SLC4A5, PIK3CG, SLC12A6, STC2, KCND1, RXRA, SLC22A23, ACTN2, WNK2, TCN1, DDIT3, ARRB2, RHCE, ABAT, AKAP6, AKAP7, RELN, SLC30A10, SLC40A1, ORAI2, SLC38A5, FGFR1, SLC2A13, SLC2A10, SLC38A2, DIAPH1, SLC38A7, ENPP3, SFXN2,…	1443	1458	16650	1.4799	0.000182914	7.6221e-06	4.39563e-05
GOTERM_BP_FAT	GO:0042098~T cell proliferation	40	2.14247	2.4688e-08	TNFRSF21, ELF4, IL18, BTN2A2, CTPS1, PTPN22, PAWR, SDC4, SLC11A1, DOCK2, EPHB6, IL23A, SPN, PIK3CG, PTPN6, PTPRC, IL6, PELI1, CEBPB, IL2RA, ZP3, ANXA1, HLA-A, IGF1, NCKAP1L, MALT1, DOCK8, HLA-E, HES1, NCK2, PRKCQ, P2RX7, CD55, CORO1A, TNFSF13B, IL20RB, RIPK2, SPTA1, VSIG4, GPAM	1443	174	16650	2.65252	0.00020605	8.2428e-06	4.95165e-05
GOTERM_BP_FAT	GO:0030168~platelet activation	38	2.03535	2.79063e-08	F2RL3, TLN1, GNA15, PDGFA, FERMT3, SRC, VCL, ACTG1, CD9, RAC2, SERPINE2, P2RY1, RHOB, RHOG, RAP2B, PIK3CG, PTPN6, IL6, PIK3CB, AXL, CSRP1, PRKCE, VAV1, GAS6, ITPR1, FLNA, SLC7A11, PRKCB, PRKCQ, THBD, ARRB2, P2RX1, GNAQ, PLCG2, ABAT, F2R, ITGA2B, LCP2	1443	161	16650	2.72336	0.000232907	8.95896e-06	5.59714e-05
GOTERM_BP_FAT	GO:0051249~regulation of lymphocyte activation	71	3.80289	2.80643e-08	MEF2C, APLF, IL18, PTPN22, PAWR, SDC4, TESPA1, CD47, HSPH1, CLCF1, IL4R, ADAM8, MYB, PAG1, SPN, CD3D, ZP3, HLA-A, INHA, HLA-E, MMP14, AHR, HES1, PRKCQ, NCK2, TNFSF13B, IL20RB, RIPK2, VSIG4, GRAP2, TNFAIP3, GPAM, HLA-DRA, GPR183, TNFRSF21, RAG1, BTN2A2, ADA, SRC, PRR5, EPHB6, IL23A, RAC2, BCL2, RASGRP1, SOS1, INPP5D, YES1, PTPRC, PTPN6, PELI1, IL6, IL2RA, CEBPB, LGALS1, TGFBR2, AXL, ANXA1, NCKAP1L…	1443	411	16650	1.99326	0.000234225	8.67598e-06	5.62882e-05
GOTERM_BP_FAT	GO:0007155~cell adhesion	211	11.3016	3.0534e-08	PVR, EFNA1, CADM2, UTRN, PTPN22, TESPA1, KIFC3, ACTG1, CD47, S1PR1, CD44, SERPINE2, CLEC4D, ADAM8, RAB27A, PIK3CG, F11R, DAB2IP, PTPRF, CD3D, PIK3CB, CDHR1, PTPRR, PTPRS, HES1, UNC13D, CD33, VEGFA, ABAT, GRAP2, VSIG4, EPS8L2, CD226, HLA-DRA, ITGA2B, ADA, ALCAM, RPS26, SLC11A1, LAMB4, EPHB6, LAMB3, IL23A, RAC2, DMD, IDH1, PELI1, LGALS1, TGFBR2, S100A11, PPFIBP1, CELSR3, NCKAP1L, CSRP1, GAS6, PCDH1…	1443	1699	16650	1.43297	0.000254835	9.10236e-06	6.12418e-05
GOTERM_BP_FAT	GO:0050878~regulation of body fluid levels	82	4.39207	3.07455e-08	F2RL3, GNA15, TLN1, FOXA2, PDGFA, FERMT3, ADCY6, AQP1, VCL, ACTG1, EDNRB, LBH, SERPINE2, GATA6, HPSE, SLC22A4, RHOB, DOCK11, RHOG, RAB27A, SLC4A5, PIK3CG, RAP2B, NLRP6, PIK3CB, RCOR1, GRHL1, PRKCE, WAS, SLC7A11, FLNA, PLAUR, PRKCB, PRKCQ, CCND1, THBD, GNAQ, ARRB2, STXBP5, VEGFA, TFPI, TFAP2B, ABAT, HBG1, TXK, HBG2, NEURL1, LCP2, ITGA2B, ERBB4, PRTN3, ADA, SRC, CD9, VDR, RAC2, P2RY1, SERPINC1, SH2…	1443	503	16650	1.88102	0.000256599	8.84935e-06	6.16659e-05
GOTERM_BP_FAT	GO:1903039~positive regulation of leukocyte cell-cell adhesion	46	2.46385	3.08742e-08	IL18, RAG1, PTPN22, SRC, TESPA1, ADA, CD47, HSPH1, EPHB6, PRR5, IL23A, CD44, RASGRP1, IL4R, ADAM8, YES1, MYB, SPN, PTPN6, PTPRC, IL6, IL2RA, CD3D, ZP3, LGALS1, TGFBR2, ANXA1, HLA-A, IGF1, NCKAP1L, MALT1, ITGA4, HLA-E, VAV1, HES1, NCK2, PRKCQ, CD55, CORO1A, TNFSF13B, RIPK2, SPTA1, GRAP2, GPAM, PTAFR, HLA-DRA	1443	218	16650	2.43472	0.000257674	8.59021e-06	6.19242e-05
GOTERM_BP_FAT	GO:0046651~lymphocyte proliferation	52	2.78522	3.33186e-08	MEF2C, ELF4, IL18, PTPN22, PAWR, SDC4, CLCF1, SPN, PIK3CG, ZP3, HLA-A, HLA-E, AHR, HES1, NCK2, PRKCQ, TNFSF13B, IL20RB, RIPK2, VSIG4, GPAM, TNFRSF21, GPR183, CTPS1, BTN2A2, ADA, PLCL2, SLC11A1, DOCK2, EPHB6, IL23A, RAC2, BCL2, SOS1, INPP5D, PTPN6, PTPRC, IL6, PELI1, IL2RA, CEBPB, ANXA1, IGF1, NCKAP1L, MALT1, DOCK8, P2RX7, CD55, CDKN1A, CORO1A, CD300A, SPTA1	1443	263	16650	2.28137	0.000278071	8.97125e-06	6.68267e-05
GOTERM_BP_FAT	GO:0030155~regulation of cell adhesion	98	5.24906	3.80377e-08	EFNA1, IL18, UTRN, LMO7, PTPN22, TESPA1, CD47, S1PR1, CD44, SERPINE2, ANK3, ADAM8, PAG1, SPN, PIK3CG, CD3D, PIK3CB, PLXNB2, HLA-A, PTPRR, HLA-E, HES1, UNC13D, VEGFA, RIPK2, ABAT, VSIG4, GRAP2, HLA-DRA, ASS1, ONECUT2, FXYD5, ADA, SRC, PRR5, EPHB6, IL23A, RAC2, DMD, ARHGDIB, PTPN6, PELI1, PODXL, LGALS1, TGFBR2, NCKAP1L, MALT1, ITGA4, SERPINI1, VAV1, CORO1A, CD55, NOTCH1, ITGA5, CD300A, SPTA1, PLEKH…	1443	643	16650	1.75858	0.00031745	9.92184e-06	7.62918e-05
GOTERM_BP_FAT	GO:0051240~positive regulation of multicellular organismal process	183	9.80182	3.93147e-08	MEF2C, TSPO, HRAS, PDGFA, IL18, FAM20C, LRRC4B, PTPN22, TLR5, IL17RC, AQP1, ITPKA, TESPA1, MAGED1, SERPINE2, BHLHB9, GATA6, SMARCD3, CREB3L1, ROBO2, RAPGEF3, ADAM8, SPN, DAB2IP, WNT10B, TWF2, MAGI2, PLXNB2, ENC1, HLA-A, HLA-E, DDIT3, HES1, RND2, THBD, ARRB2, NME1, VEGFA, ABAT, AKAP6, RIPK2, RELN, BIN1, TNFAIP3, CD226, SUCO, NEURL1, KALRN, C3AR1, FGFR1, ERBB4, MMD, ITGB2, WT1, SRC, ADA, LIF, SLC11…	1443	1431	16650	1.47557	0.000328106	9.94418e-06	7.88531e-05
GOTERM_BP_FAT	GO:0009605~response to external stimulus	248	13.2833	3.94179e-08	MEF2C, GDF3, HRAS, ALAD, MASP1, EFNA1, EFNA3, PTPN22, AQP1, CD47, S1PR1, SERPINE2, HTRA1, GRIN2D, CFH, CLEC4D, ADAM8, PIK3CG, DAB2IP, PLD1, STC2, PTPRF, PIK3CB, PIM1, PLAUR, PITPNM1, GLUL, UNC13D, CCR4, VEGFA, TFPI, ABAT, MYBBP1A, IL1R1, HMGCS1, DUSP10, ADA, ALCAM, SLC11A1, SERINC5, IL23A, RAC2, DMD, ARNTL2, ODC1, KLF7, PELI1, ABR, TGFBR2, CELSR3, NCKAP1L, GAS6, EPHA4, NOTCH1, CD55, GRK4, PLAU, B…	1443	2073	16650	1.38039	0.000328967	9.67705e-06	7.90601e-05
GOTERM_BP_FAT	GO:0046903~secretion	148	7.92716	3.98556e-08	MEF2C, AQP9, PDGFA, LTBP4, GRIK5, PTPN22, TLR5, IL17RC, AQP1, VPS33A, TVP23A, VCL, ANK1, SERPINE2, GAB2, SLC2A1, RALB, CREB3L1, RAB26, RAPGEF3, RAB27B, ADAM8, SLC8B1, RAB27A, SLC4A5, PIK3CG, ACTN2, HLA-E, IRS1, GLUL, UNC13D, VEGFA, TFAP2B, VAMP4, ABAT, NEURL1, ITGA2B, FGFR1, ACHE, SLC38A2, ERBB4, SOX4, SRC, ADA, TIMP1, RIMS3, LIF, VDR, EPHB6, RAC2, SLC30A1, P2RY1, SYBU, STX11, PHACTR2, ABR, CACNA…	1443	1098	16650	1.55528	0.000332619	9.50494e-06	7.9938e-05
GOTERM_BP_FAT	GO:0022610~biological adhesion	211	11.3016	4.1442e-08	PVR, EFNA1, CADM2, UTRN, PTPN22, TESPA1, KIFC3, ACTG1, CD47, S1PR1, CD44, SERPINE2, CLEC4D, ADAM8, RAB27A, PIK3CG, F11R, DAB2IP, PTPRF, CD3D, PIK3CB, CDHR1, PTPRR, PTPRS, HES1, UNC13D, CD33, VEGFA, ABAT, GRAP2, VSIG4, EPS8L2, CD226, HLA-DRA, ITGA2B, ADA, ALCAM, RPS26, SLC11A1, LAMB4, EPHB6, LAMB3, IL23A, RAC2, DMD, IDH1, PELI1, LGALS1, TGFBR2, S100A11, PPFIBP1, CELSR3, NCKAP1L, CSRP1, GAS6, PCDH1…	1443	1705	16650	1.42793	0.000345856	9.60874e-06	8.31198e-05
GOTERM_BP_FAT	GO:0070661~leukocyte proliferation	54	2.89234	4.18608e-08	MEF2C, ELF4, IL18, PTPN22, PAWR, SDC4, CLCF1, SPN, PIK3CG, ZP3, HLA-A, HLA-E, AHR, HES1, NCK2, PRKCQ, TNFSF13B, IL20RB, RIPK2, VSIG4, TNFAIP3, GPAM, GSTP1, TNFRSF21, GPR183, CTPS1, BTN2A2, ADA, PLCL2, SLC11A1, DOCK2, EPHB6, IL23A, RAC2, BCL2, SOS1, INPP5D, PTPN6, PTPRC, IL6, PELI1, IL2RA, CEBPB, ANXA1, IGF1, NCKAP1L, MALT1, DOCK8, CD55, P2RX7, CDKN1A, CORO1A, CD300A, SPTA1	1443	280	16650	2.22527	0.000349351	9.44352e-06	8.39598e-05
GOTERM_BP_FAT	GO:0002696~positive regulation of leukocyte activation	58	3.10659	4.23159e-08	MEF2C, IL18, PTPN22, TESPA1, CD47, HSPH1, GAB2, CLCF1, IL4R, ADAM8, MYB, SPN, CD3D, STAP1, ZP3, HLA-A, HLA-E, MMP14, HES1, NCK2, PRKCQ, TNFSF13B, RIPK2, GRAP2, GPAM, CD226, PTAFR, HLA-DRA, GPR183, RAG1, SRC, ADA, PRR5, EPHB6, IL23A, BCL2, RASGRP1, INPP5D, YES1, PTPN6, PTPRC, PELI1, IL6, IL2RA, LGALS1, TGFBR2, AXL, ANXA1, IGF1, NCKAP1L, MALT1, VAV1, GAS6, LAMP1, CD55, CDKN1A, CORO1A, SPTA1	1443	311	16650	2.15187	0.000353148	9.29497e-06	8.48725e-05
GOTERM_BP_FAT	GO:0032943~mononuclear cell proliferation	52	2.78522	4.3065e-08	MEF2C, ELF4, IL18, PTPN22, PAWR, SDC4, CLCF1, SPN, PIK3CG, ZP3, HLA-A, HLA-E, AHR, HES1, NCK2, PRKCQ, TNFSF13B, IL20RB, RIPK2, VSIG4, GPAM, TNFRSF21, GPR183, CTPS1, BTN2A2, ADA, PLCL2, SLC11A1, DOCK2, EPHB6, IL23A, RAC2, BCL2, SOS1, INPP5D, PTPN6, PTPRC, IL6, PELI1, IL2RA, CEBPB, ANXA1, IGF1, NCKAP1L, MALT1, DOCK8, P2RX7, CD55, CDKN1A, CORO1A, CD300A, SPTA1	1443	265	16650	2.26415	0.000359399	9.21697e-06	8.6375e-05
GOTERM_BP_FAT	GO:0002694~regulation of leukocyte activation	77	4.12426	5.77087e-08	MEF2C, APLF, IL18, PTPN22, PAWR, SDC4, TESPA1, CD47, HSPH1, GAB2, CLCF1, IL4R, ADAM8, MYB, PAG1, SPN, STAP1, CD3D, ZP3, HLA-A, INHA, HLA-E, MMP14, AHR, HES1, PRKCQ, NCK2, UNC13D, TNFSF13B, IL20RB, RIPK2, VSIG4, GRAP2, TNFAIP3, CD226, GPAM, PTAFR, HLA-DRA, GPR183, TNFRSF21, RAG1, BTN2A2, ADA, SRC, PRR5, EPHB6, IL23A, RAC2, BCL2, RASGRP1, SOS1, INPP5D, YES1, PTPRC, PTPN6, PELI1, IL6, IL2RA, ABR, CE…	1443	468	16650	1.89842	0.000481578	1.20423e-05	0.000115746
GOTERM_BP_FAT	GO:0070663~regulation of leukocyte proliferation	44	2.35672	5.94707e-08	MEF2C, GPR183, TNFRSF21, IL18, BTN2A2, PTPN22, PAWR, SDC4, ADA, IL23A, RAC2, CLCF1, BCL2, SOS1, INPP5D, SPN, PTPN6, PTPRC, IL6, PELI1, CEBPB, IL2RA, ZP3, ANXA1, HLA-A, IGF1, NCKAP1L, HLA-E, AHR, HES1, NCK2, PRKCQ, CD55, CORO1A, CDKN1A, TNFSF13B, IL20RB, CD300A, RIPK2, SPTA1, VSIG4, TNFAIP3, GPAM, GSTP1	1443	208	16650	2.44083	0.000496279	1.21073e-05	0.00011928
GOTERM_BP_FAT	GO:0022407~regulation of cell-cell adhesion	67	3.58864	6.0553e-08	FOXA2, IL18, FERMT3, PTPN22, PAWR, SDC4, TESPA1, CD47, HSPH1, CD44, SERPINE2, ANK3, IL4R, ADAM8, MYB, PAG1, SPN, CD3D, ZP3, HLA-A, HLA-E, MYADM, HES1, PRKCQ, NCK2, TNFSF13B, IL20RB, RIPK2, ABAT, VSIG4, GRAP2, GPAM, PTAFR, HLA-DRA, TNFRSF21, ASS1, RAG1, BTN2A2, ADA, SRC, PRR5, EPHB6, IL23A, RAC2, RASGRP1, SOS1, YES1, PTPRC, PTPN6, PELI1, IL6, IL2RA, CEBPB, LGALS1, PODXL, TGFBR2, ANXA1, NCKAP1L, IG…	1443	386	16650	2.00279	0.000505308	1.20341e-05	0.000121451
GOTERM_BP_FAT	GO:0050863~regulation of T cell activation	56	2.99946	6.42461e-08	IL18, PTPN22, PAWR, SDC4, TESPA1, CD47, HSPH1, IL4R, MYB, ADAM8, SPN, PAG1, CD3D, ZP3, HLA-A, HLA-E, HES1, NCK2, PRKCQ, TNFSF13B, IL20RB, RIPK2, VSIG4, GRAP2, GPAM, HLA-DRA, TNFRSF21, RAG1, BTN2A2, SRC, ADA, PRR5, EPHB6, IL23A, RAC2, RASGRP1, SOS1, YES1, PTPN6, PTPRC, IL6, PELI1, IL2RA, CEBPB, LGALS1, TGFBR2, ANXA1, IGF1, NCKAP1L, MALT1, VAV1, PRELID1, CD55, CORO1A, CD300A, SPTA1	1443	299	16650	2.16105	0.000536118	1.24711e-05	0.000128858
GOTERM_BP_FAT	GO:0040012~regulation of locomotion	111	5.94537	7.44918e-08	HRAS, IL16, PLXNA1, EFNA1, PDGFA, PLXNA2, PTPN22, VCL, S1PR1, SERPINE2, ROBO2, ADAM8, DAB2IP, MAGI2, STAP1, PLXNB2, PTPRR, CCR4, VEGFA, RELN, ITGA2B, C3AR1, FGFR1, IL1R1, ERBB4, DIAPH1, ONECUT2, ULK4, ADA, SRC, TIMP1, IL23A, RAC2, PLXND1, ARHGDIB, ABR, PODXL, TGFBR2, SPHK1, NCKAP1L, HACE1, ITGA4, GAS6, DOCK4, NOTCH1, CORO1A, ITGA5, CD300A, MYLK, HDAC7, PLAU, HDAC6, CLDN7, PPARD, NRP1, FERMT3, ARH…	1443	768	16650	1.66767	0.00062159	1.41313e-05	0.000149407
GOTERM_BP_FAT	GO:0002684~positive regulation of immune system process	132	7.07017	7.74462e-08	PVR, MEF2C, HRAS, MASP1, IL18, PTPN22, TLR5, TESPA1, ACTG1, CD47, KLHL6, GAB2, CFH, RBCK1, CLEC4D, ADAM8, PAG1, SPN, DAB2IP, STAP1, CD3D, PIK3CB, HLA-A, HLA-E, HES1, UNC13D, ARRB2, VEGFA, RIPK2, TNFAIP3, VSIG4, GRAP2, CD226, HLA-DRA, ITGA2B, C3AR1, IL1R1, ITGB2, ADA, SRC, LIF, SLC11A1, PRR5, EPHB6, IL23A, RAC2, PSMB2, RUNX1, TEC, PTPN6, PELI1, LGALS1, TGFBR2, NCKAP1L, ABCB1, MALT1, ITGA4, VAV1, G…	1443	960	16650	1.58654	0.000646234	1.43653e-05	0.000155333
GOTERM_BP_FAT	GO:0022409~positive regulation of cell-cell adhesion	49	2.62453	8.91981e-08	FOXA2, IL18, PTPN22, TESPA1, HSPH1, CD47, CD44, ANK3, IL4R, MYB, ADAM8, SPN, CD3D, ZP3, HLA-A, HLA-E, HES1, NCK2, PRKCQ, TNFSF13B, RIPK2, GRAP2, GPAM, PTAFR, HLA-DRA, RAG1, SRC, ADA, PRR5, EPHB6, IL23A, RASGRP1, YES1, PTPN6, PTPRC, IL6, IL2RA, LGALS1, PODXL, TGFBR2, ANXA1, IGF1, NCKAP1L, MALT1, ITGA4, VAV1, CD55, CORO1A, SPTA1	1443	248	16650	2.27978	0.000744259	1.61854e-05	0.000178904
GOTERM_BP_FAT	GO:0051251~positive regulation of lymphocyte activation	54	2.89234	9.7406e-08	MEF2C, IL18, PTPN22, TESPA1, CD47, HSPH1, CLCF1, IL4R, MYB, ADAM8, SPN, CD3D, ZP3, HLA-A, MMP14, HLA-E, HES1, NCK2, PRKCQ, TNFSF13B, RIPK2, GRAP2, GPAM, HLA-DRA, GPR183, RAG1, SRC, ADA, PRR5, EPHB6, IL23A, BCL2, RASGRP1, INPP5D, YES1, PTPN6, PTPRC, IL6, PELI1, IL2RA, LGALS1, TGFBR2, AXL, ANXA1, IGF1, NCKAP1L, MALT1, VAV1, GAS6, LAMP1, CD55, CDKN1A, CORO1A, SPTA1	1443	287	16650	2.171	0.000812718	1.72987e-05	0.000195366
GOTERM_BP_FAT	GO:2000145~regulation of cell motility	107	5.73112	1.01202e-07	HRAS, PLXNA1, PDGFA, PLXNA2, EFNA1, PTPN22, VCL, S1PR1, SERPINE2, ADAM8, DAB2IP, MAGI2, STAP1, PLXNB2, PTPRR, VEGFA, RELN, ITGA2B, C3AR1, FGFR1, IL1R1, ERBB4, DIAPH1, ONECUT2, ULK4, ADA, SRC, TIMP1, IL23A, RAC2, PLXND1, ARHGDIB, ABR, PODXL, TGFBR2, SPHK1, NCKAP1L, HACE1, ITGA4, GAS6, DOCK4, NOTCH1, CORO1A, ITGA5, CD300A, MYLK, HDAC7, PLAU, HDAC6, CLDN7, PPARD, NRP1, FERMT3, ARHGAP18, SDC4, ARHGAP…	1443	736	16650	1.67747	0.000844376	1.75984e-05	0.00020298
GOTERM_BP_FAT	GO:0050670~regulation of lymphocyte proliferation	42	2.2496	1.14527e-07	MEF2C, GPR183, TNFRSF21, IL18, BTN2A2, PTPN22, PAWR, SDC4, ADA, IL23A, RAC2, CLCF1, BCL2, SOS1, INPP5D, SPN, PTPN6, PTPRC, IL6, PELI1, CEBPB, IL2RA, ZP3, ANXA1, HLA-A, IGF1, NCKAP1L, HLA-E, AHR, HES1, NCK2, PRKCQ, CD55, CORO1A, CDKN1A, TNFSF13B, IL20RB, CD300A, RIPK2, SPTA1, VSIG4, GPAM	1443	198	16650	2.44755	0.000955498	1.95091e-05	0.000229705
GOTERM_BP_FAT	GO:0050867~positive regulation of cell activation	58	3.10659	1.16909e-07	MEF2C, IL18, PTPN22, TESPA1, CD47, HSPH1, GAB2, CLCF1, IL4R, ADAM8, MYB, SPN, CD3D, STAP1, ZP3, HLA-A, HLA-E, MMP14, HES1, NCK2, PRKCQ, TNFSF13B, RIPK2, GRAP2, GPAM, CD226, PTAFR, HLA-DRA, GPR183, RAG1, SRC, ADA, PRR5, EPHB6, IL23A, BCL2, RASGRP1, INPP5D, YES1, PTPN6, PTPRC, PELI1, IL6, IL2RA, LGALS1, TGFBR2, AXL, ANXA1, IGF1, NCKAP1L, MALT1, VAV1, GAS6, LAMP1, CD55, CDKN1A, CORO1A, SPTA1	1443	320	16650	2.09135	0.000975366	1.95166e-05	0.000234484
GOTERM_BP_FAT	GO:0032944~regulation of mononuclear cell proliferation	42	2.2496	1.32398e-07	MEF2C, GPR183, TNFRSF21, IL18, BTN2A2, PTPN22, PAWR, SDC4, ADA, IL23A, RAC2, CLCF1, BCL2, SOS1, INPP5D, SPN, PTPN6, PTPRC, IL6, PELI1, CEBPB, IL2RA, ZP3, ANXA1, HLA-A, IGF1, NCKAP1L, HLA-E, AHR, HES1, NCK2, PRKCQ, CD55, CORO1A, CDKN1A, TNFSF13B, IL20RB, CD300A, RIPK2, SPTA1, VSIG4, GPAM	1443	199	16650	2.43525	0.00110452	2.16689e-05	0.000265549
GOTERM_BP_FAT	GO:0006915~apoptotic process	212	11.3551	1.76931e-07	MEF2C, HRAS, EFNA1, SHF, AQP1, MAGED1, MAP3K5, CD44, BHLHB9, CREB3L1, ADAM8, DDAH2, OXR1, PIK3CG, DAB2IP, WNT10B, RARG, CRYAB, PTPRH, PIM1, PLAUR, VEGFA, BIN1, MYBBP1A, ERBB4, STK17B, ADA, PLAGL1, FAIM, HIP1, ABR, LGALS1, SPHK1, TGFBR2, NCKAP1L, GAS6, NOTCH2, NOTCH1, PPARD, NRP1, ZMAT3, SPI1, LATS2, RTN3, HSPH1, EDNRB, SRPX, ANGPT1, SEMA3A, FAM129B, SIK1, AR, ARHGEF2, ARHGEF6, LGALS12, FLNA, NOC2…	1443	1747	16650	1.4002	0.00147575	2.84005e-05	0.000354869
GOTERM_BP_FAT	GO:0008219~cell death	233	12.4799	1.89162e-07	MEF2C, GDF3, HRAS, EFNA1, SHF, AQP1, MAGED1, MAP3K5, CD44, BHLHB9, PGAM5, CREB3L1, ADAM8, DDAH2, OXR1, PIK3CG, DAB2IP, WNT10B, RARG, CRYAB, PTPRH, PIM1, PLAUR, NME1, VEGFA, BIN1, MYBBP1A, ERBB4, STK17B, ADA, PLAGL1, FAIM, HIP1, ABR, LGALS1, SPHK1, TGFBR2, NCKAP1L, HBA2, HBA1, HS1BP3, GAS6, NOTCH2, NOTCH1, BMP6, PPARD, NRP1, ZMAT3, SPI1, LATS2, RTN3, HSPH1, EDNRB, SRPX, ANGPT1, SEMA3A, FAM129B, SI…	1443	1958	16650	1.37307	0.00157769	2.97908e-05	0.0003794
GOTERM_BP_FAT	GO:0050870~positive regulation of T cell activation	43	2.30316	2.21557e-07	IL18, RAG1, PTPN22, SRC, TESPA1, ADA, CD47, HSPH1, EPHB6, PRR5, IL23A, RASGRP1, IL4R, ADAM8, YES1, MYB, SPN, PTPN6, PTPRC, IL6, IL2RA, CD3D, ZP3, LGALS1, TGFBR2, ANXA1, HLA-A, NCKAP1L, IGF1, MALT1, HLA-E, VAV1, HES1, NCK2, PRKCQ, CD55, CORO1A, TNFSF13B, RIPK2, SPTA1, GRAP2, GPAM, HLA-DRA	1443	210	16650	2.36264	0.00184763	3.42465e-05	0.000444375
GOTERM_BP_FAT	GO:0051094~positive regulation of developmental process	143	7.65935	3.38135e-07	MEF2C, TSPO, THRA, PDGFA, IL18, FAM20C, LRRC4B, CD53, AQP1, ITPKA, TESPA1, MAGED1, MAP3K5, SERPINE2, BHLHB9, GATA6, SMARCD3, ROBO2, RAPGEF3, ADAM8, DAB2IP, WNT10B, TWF2, MAGI2, PLD6, PLXNB2, ENC1, HES1, RND2, UNC13D, ARRB2, NME1, VEGFA, RIPK2, AKAP6, RELN, TNFAIP3, BIN1, NEK5, NEURL1, KALRN, C3AR1, FGFR1, ERBB4, MMD, ITGB2, WT1, SRC, ADA, LIF, VDR, PPP1R16B, IL23A, CRB2, DMD, OBSL1, RUNX1, RUNX2,…	1443	1089	16650	1.51515	0.00281844	5.13154e-05	0.000678193
GOTERM_BP_FAT	GO:0002682~regulation of immune system process	173	9.2662	3.42182e-07	PVR, MEF2C, HRAS, MASP1, IL18, PTPN22, TLR5, TESPA1, ACTG1, CD47, KLHL6, GAB2, HTRA1, CFH, RBCK1, MS4A2, CLEC4D, ADAM8, SPN, PAG1, DAB2IP, RARG, STAP1, CD3D, PIK3CB, HLA-A, HLA-E, AHR, HES1, TRIM38, UNC13D, GPR55, ARRB2, NME1, CD33, VEGFA, RIPK2, GRAP2, VSIG4, TNFAIP3, CD226, HLA-DRA, ITGA2B, C3AR1, IL1R1, DUSP10, ITGB2, FCGRT, ITGB1, SRC, ADA, LIF, SLC11A1, EPHB6, PRR5, DOCK2, IL23A, RAC2, FAM21…	1443	1378	16650	1.44859	0.00285212	5.10022e-05	0.00068631
GOTERM_BP_FAT	GO:0030097~hemopoiesis	105	5.624	4.16798e-07	MEF2C, THRA, IL18, FAM20C, PTPN22, VPS33A, TESPA1, BATF, GAB2, GAB3, CLEC4D, ADAM8, SPN, WNT10B, RARG, CD3D, TAZ, HES1, GPR55, NME1, VEGFA, RIPK2, SOX4, ITGB1, ADA, SRC, LIF, DOCK2, IL23A, FAM213A, PIR, RTKN2, RUNX1, RUNX2, PTPN6, EPAS1, EPB42, KLF13, LGALS1, TGFBR2, BMX, NCKAP1L, MALT1, BPGM, ITGA4, VAV1, GAS6, CDKN1C, DNASE2, NOTCH2, NOTCH1, WDR61, PLCG2, RRS1, GPATCH4, SPTA1, ARID4A, SPI1, ALA…	1443	739	16650	1.63943	0.00347297	6.10335e-05	0.000835965
GOTERM_BP_FAT	GO:0006935~chemotaxis	84	4.4992	4.28181e-07	HRAS, NRP1, IL16, PLXNA1, EFNA1, PDGFA, PLXNA2, EFNA3, IL17RC, CXADR, EDNRB, S1PR1, UNC5B, ANK3, SEMA3F, ANGPT1, ROBO2, SEMA3A, ROBO3, ADAM8, FGF2, FOSL1, RHOG, SPN, PIK3CG, PLD1, ADAM10, STAP1, MPP1, PIK3CB, PLXNB2, DAPK2, VASP, PLAUR, PRKCQ, ARRB2, SEMA4F, CCR4, VEGFA, SEMA4B, PLA2G6, RELN, PTAFR, SEMA4A, GSTP1, SPTB, C3AR1, FGFR1, GPR183, CXCL3, C5, CXCL2, GPSM3, CXCL8, ITGB2, FPR3, ALCAM, AZU…	1443	552	16650	1.75585	0.00356765	6.16192e-05	0.000858795
GOTERM_BP_FAT	GO:0042330~taxis	84	4.4992	4.65194e-07	HRAS, NRP1, IL16, PLXNA1, EFNA1, PDGFA, PLXNA2, EFNA3, IL17RC, CXADR, EDNRB, S1PR1, UNC5B, ANK3, SEMA3F, ANGPT1, ROBO2, SEMA3A, ROBO3, ADAM8, FGF2, FOSL1, RHOG, SPN, PIK3CG, PLD1, ADAM10, STAP1, MPP1, PIK3CB, PLXNB2, DAPK2, VASP, PLAUR, PRKCQ, ARRB2, SEMA4F, CCR4, VEGFA, SEMA4B, PLA2G6, RELN, PTAFR, SEMA4A, GSTP1, SPTB, C3AR1, FGFR1, GPR183, CXCL3, C5, CXCL2, GPSM3, CXCL8, ITGB2, FPR3, ALCAM, AZU…	1443	553	16650	1.75268	0.00387545	6.5811e-05	0.000933032
GOTERM_BP_FAT	GO:0002252~immune effector process	105	5.624	5.09575e-07	PVR, MASP1, IL18, PTPN22, PMAIP1, APOBEC3D, APOBEC3B, ACTG1, BATF, CD47, GAB2, HTRA1, CFH, CLEC4D, SPN, RAB27A, PIK3CG, PIK3CB, HLA-A, HLA-E, DDIT4, TRIM38, UNC13D, ARRB2, RIPK2, TNFAIP3, VSIG4, CD226, C3AR1, IFITM2, IFITM3, DUSP10, ADA, SRC, SLC11A1, DOCK2, SERINC5, EPHB6, IL23A, RAC2, PTPN6, ABR, LGALS1, NCKAP1L, MALT1, VAV1, NOTCH2, LAMP1, CORO1A, CD55, P2RX7, CD300A, PLCG2, CYFIP2, APLF, CXAD…	1443	742	16650	1.6328	0.00424439	7.08879e-05	0.00102205
GOTERM_BP_FAT	GO:0050900~leukocyte migration	63	3.3744	5.60663e-07	HRAS, IL16, SLC7A8, IL17RC, CXADR, CD47, EDNRB, S1PR1, CD44, ANGPT1, ESAM, ADAM8, SPN, PIK3CG, F11R, ADAM10, STAP1, MPP1, ZP3, PIK3CB, DAPK2, SLC7A11, DOK2, THBD, VEGFA, PTAFR, ITGA2B, C3AR1, GPR183, IL1R1, CXCL3, C5, GPSM3, CXCL2, CXCL8, ITGB2, FPR3, ITGB1, ADA, SRC, AZU1, IL23A, RAC2, SOS1, INPP5D, YES1, SELPLG, PTPN6, SPNS2, IL6, ABR, PODXL, ANXA1, NCKAP1L, ITGA4, DOCK8, VAV1, GAS6, SLC16A3, C…	1443	376	16650	1.93331	0.00466892	7.6716e-05	0.00112451
GOTERM_BP_FAT	GO:0032940~secretion by cell	129	6.90948	5.65797e-07	MEF2C, PDGFA, LTBP4, GRIK5, PTPN22, TLR5, IL17RC, VPS33A, TVP23A, VCL, ANK1, SERPINE2, GAB2, SLC2A1, RALB, CREB3L1, RAB26, RAPGEF3, ADAM8, SLC8B1, RAB27B, RAB27A, PIK3CG, ACTN2, HLA-E, IRS1, GLUL, UNC13D, VEGFA, TFAP2B, VAMP4, ABAT, ITGA2B, FGFR1, ACHE, SLC38A2, SOX4, SRC, RIMS3, TIMP1, LIF, EPHB6, RAC2, SLC30A1, P2RY1, SYBU, STX11, PHACTR2, ABR, CACNA2D2, GAS6, LAMP1, NOTCH1, P2RX7, CORO1A, P2RX…	1443	966	16650	1.54085	0.00471157	7.61698e-05	0.00113481
GOTERM_BP_FAT	GO:0065009~regulation of molecular function	318	17.0327	5.67425e-07	MEF2C, HRAS, PPP1R26, EFNA1, ADCY6, UTRN, PTPN22, LPAR2, AQP1, MAGED1, MAP3K5, ATP2B4, S1PR1, CD44, SERPINE2, DIRAS3, PGAM5, GRIN2D, ZFP90, RAPGEF5, RAPGEF3, DDAH2, ADAM8, PIK3CG, F11R, DAB2IP, WNT10B, MAGI2, PTPRF, CRYAB, PIK3CB, NOXA1, ANAPC4, PIM1, WNK2, PLAUR, HES1, NME1, VEGFA, TFPI, AMFR, NEK5, EPS8L2, DBNDD2, ERBB4, MMD, ASAP2, DUSP10, ADAP1, LIF, SERINC2, SLC11A1, EPHB6, SERINC5, PPP1R3C,…	1443	2863	16650	1.2816	0.0047251	7.51766e-05	0.00113807
GOTERM_BP_FAT	GO:0055085~transmembrane transport	166	8.89127	6.05074e-07	MEF2C, SLC36A1, F2RL3, AQP9, SLC44A5, UTRN, GRIK5, SLC7A8, AQP1, SLC26A11, UQCR10, ATP2B4, SLC2A3, ANK3, GRIN2D, SLC2A1, KCNK5, SLC25A29, MCOLN1, SLC4A1, ASPH, SLC8B1, HTR1F, SLC4A5, PIK3CG, SLC12A6, KCND1, SLC22A23, ACTN2, WNK2, DDIT3, RHCE, AKAP6, AKAP7, RELN, SLC30A10, SLC40A1, ORAI2, SLC38A5, SLC2A13, SLC2A10, SLC2A11, SLC38A2, DIAPH1, SLC2A14, SLC38A7, SFXN2, FXYD5, ORAI3, SLC11A1, TTYH3, SL…	1443	1322	16650	1.44885	0.00503782	7.89118e-05	0.00121359
GOTERM_BP_FAT	GO:0048584~positive regulation of response to stimulus	237	12.6942	6.47376e-07	PVR, MEF2C, GDF3, HRAS, MASP1, EFNA1, PTPN22, SHF, TESPA1, ACTG1, MAGED1, CD47, MAP3K5, S1PR1, CD44, GAB2, CFH, PELI2, CLEC4D, ADAM8, PIK3CG, DAB2IP, WNT10B, CD3D, PIK3CB, PLAUR, HES1, CCR4, VEGFA, ABAT, GRAP2, VSIG4, CD226, HLA-DRA, IL1R1, ERBB4, ADA, LIF, SLC11A1, IL23A, RAC2, HIP1, PELI1, LGALS1, SPHK1, TGFBR2, NDFIP2, NCKAP1L, GAS6, SHOX2, NOTCH2, EPHA4, NOTCH1, CD55, CD300A, BMP6, ELF1, PPAR…	1443	2030	16650	1.3471	0.00538908	8.31296e-05	0.00129843
GOTERM_BP_FAT	GO:0034220~ion transmembrane transport	128	6.85592	8.12106e-07	MEF2C, F2RL3, SLC36A1, UTRN, GRIK5, AQP1, SLC26A11, UQCR10, ATP2B4, ANK3, GRIN2D, KCNK5, MCOLN1, SLC4A1, ASPH, SLC8B1, HTR1F, SLC4A5, PIK3CG, SLC12A6, KCND1, ACTN2, WNK2, DDIT3, RHCE, AKAP6, AKAP7, RELN, SLC30A10, SLC40A1, ORAI2, DIAPH1, SLC38A7, SFXN2, FXYD5, ORAI3, SLC11A1, TTYH3, SLC30A1, DMD, SCN9A, SLC30A4, PTPN6, TRPC1, GABRE, NDUFA4L2, CNKSR3, RHD, KCNK1, AQP10, CACNA2D2, GAS6, P2RX5, P2RX…	1443	963	16650	1.53367	0.00675573	0.000102702	0.00162882
GOTERM_BP_FAT	GO:0045595~regulation of cell differentiation	188	10.0696	8.406e-07	MEF2C, GDF3, TSPO, JDP2, THRA, PLXNA1, EFNA1, PLXNA2, IL18, LTBP4, FAM20C, ADCY6, CD53, ITPKA, TESPA1, HEMGN, MAP3K5, SERPINE2, BHLHB9, GATA6, SMARCD3, SOSTDC1, ROBO2, ADAM8, DAB2IP, WNT10B, TWF2, MAGI2, RARG, PTPRF, STAP1, PLXNB2, ENC1, GRHL1, DDIT3, ASCL2, ADAMTS7, HES1, RND2, ADAMTS9, UNC13D, ARRB2, GPR55, NME1, VEGFA, TFAP2B, AKAP6, RIPK2, RELN, BIN1, NEK5, SUCO, NEURL1, KALRN, FGFR1, KIAA110…	1443	1544	16650	1.40494	0.00699193	0.000104718	0.00168597
GOTERM_BP_FAT	GO:0048534~hematopoietic or lymphoid organ development	108	5.78468	8.93307e-07	MEF2C, THRA, IL18, FAM20C, PTPN22, VPS33A, TESPA1, BATF, GAB2, GAB3, CLEC4D, ADAM8, SPN, WNT10B, RARG, CD3D, TAZ, HES1, GPR55, NME1, VEGFA, RIPK2, SLC40A1, SOX4, ITGB1, ADA, SRC, LIF, DOCK2, IL23A, HOXA3, FAM213A, PIR, RTKN2, RUNX1, RUNX2, PTPN6, SPNS2, EPAS1, EPB42, KLF13, LGALS1, TGFBR2, BMX, NCKAP1L, MALT1, BPGM, ITGA4, VAV1, GAS6, CDKN1C, DNASE2, NOTCH2, NOTCH1, WDR61, PLCG2, RRS1, GPATCH4, S…	1443	778	16650	1.60174	0.00742871	0.000109647	0.00179168
GOTERM_BP_FAT	GO:0042127~regulation of cell proliferation	188	10.0696	1.16699e-06	MEF2C, TSPO, HRAS, PDGFA, IL18, PTPN22, EIF5A, ROMO1, PMAIP1, AQP1, MAGED1, CD47, MAP3K5, S1PR1, SERPINE2, GAB2, GATA6, HTRA1, SMARCD3, CDKN2D, WDR77, SPN, GNL3, DAB2IP, WNT10B, MAGI2, RARG, HLA-A, SIX5, WNK2, HLA-E, IRS1, AHR, ASCL2, HES1, GLUL, NME1, CD33, VEGFA, TFAP2B, RIPK2, EMP3, VSIG4, TNFAIP3, SMARCA2, NEURL1, FGFR1, CAV2, ERBB4, TIPIN, SOX4, ITGB1, TRIM71, WT1, SRC, ADA, TIMP1, LIF, VDR,…	1443	1552	16650	1.3977	0.00969356	0.000141162	0.00234059
GOTERM_BP_FAT	GO:0051270~regulation of cellular component movement	110	5.89181	1.23132e-06	HRAS, PLXNA1, EFNA1, PDGFA, PLXNA2, PTPN22, VCL, S1PR1, SERPINE2, ADAM8, DAB2IP, MAGI2, STAP1, PLXNB2, PTPRR, VEGFA, RELN, ITGA2B, C3AR1, FGFR1, IL1R1, ERBB4, DIAPH1, ONECUT2, ULK4, ADA, SRC, TIMP1, IL23A, RAC2, PLXND1, ARHGDIB, ABR, PODXL, TGFBR2, SPHK1, NCKAP1L, HACE1, ITGA4, GAS6, DOCK4, LAMP1, NOTCH1, CORO1A, ITGA5, CD300A, MYLK, HDAC7, PLAU, HDAC6, CLDN7, PPARD, NRP1, FERMT3, ARHGAP18, SDC4,…	1443	802	16650	1.58258	0.0102252	0.000146815	0.00246961
GOTERM_BP_FAT	GO:0045785~positive regulation of cell adhesion	63	3.3744	1.28142e-06	FOXA2, IL18, UTRN, PTPN22, SDC4, TESPA1, CD47, HSPH1, CD44, ANK3, IL4R, ANGPT1, ADAM8, MYB, SPN, CD3D, ZP3, HLA-A, HLA-E, PRKCE, MYADM, FLNA, HES1, PRKCQ, NCK2, UNC13D, TNFSF13B, VEGFA, RIPK2, GRAP2, GPAM, PTAFR, HLA-DRA, TRIOBP, RAG1, ADA, SRC, AZU1, PRR5, EPHB6, IL23A, RASGRP1, DMD, TGM2, YES1, PTPN6, PTPRC, IL6, IL2RA, LGALS1, PODXL, TGFBR2, ANXA1, IGF1, NCKAP1L, MALT1, ITGA4, VAV1, CORO1A, CD…	1443	385	16650	1.88811	0.010639	0.000150637	0.0025701
GOTERM_BP_FAT	GO:0051049~regulation of transport	212	11.3551	1.32498e-06	MEF2C, UTRN, PTPN22, AQP1, CD47, ATP2B4, SERPINE2, GAB2, KCNK5, RAB26, RAPGEF3, ADAM8, RAB27B, RAB27A, PIK3CG, DAB2IP, MAGI2, STC2, CRYAB, PIK3CB, WNK2, HES1, GLUL, UNC13D, VEGFA, ABAT, BIN1, ERBB4, ADA, RIMS3, LIF, SLC11A1, IL23A, RAC2, DMD, SYBU, PLTP, HIP1, TRPC1, ABR, MLC1, SPHK1, CNKSR3, NCKAP1L, NDFIP2, GAS6, NOTCH1, CD300A, SYTL5, MARCKS, SYTL1, CLCN5, BMP6, PPARD, JPH3, NRP1, FOXA2, TRPV2…	1443	1796	16650	1.362	0.0109987	0.000153594	0.00265747
GOTERM_BP_FAT	GO:0098655~cation transmembrane transport	99	5.30262	1.40276e-06	F2RL3, SLC36A1, UTRN, AQP1, UQCR10, ATP2B4, ANK3, KCNK5, MCOLN1, ASPH, SLC8B1, HTR1F, SLC4A5, SLC12A6, PIK3CG, KCND1, ACTN2, WNK2, DDIT3, RHCE, AKAP6, AKAP7, SLC30A10, SLC40A1, ORAI2, DIAPH1, FXYD5, ORAI3, SLC11A1, SLC30A1, DMD, SCN9A, SLC30A4, TRPC1, PTPN6, NDUFA4L2, CNKSR3, RHD, KCNK1, CACNA2D2, GAS6, P2RX5, P2RX4, CORO1A, P2RX7, ATP6V0E2, P2RX1, ATP2A3, NEDD4, BBC3, PLCG2, CACNA1H, ATP7B, JPH3…	1443	703	16650	1.6249	0.0116406	0.000160383	0.00281347
GOTERM_BP_FAT	GO:0006812~cation transport	128	6.85592	1.56086e-06	SLC36A1, F2RL3, TSPO, SLC44A5, UTRN, SLC7A8, AQP1, UQCR10, ATP2B4, SERPINE2, ANK3, KCNK5, MCOLN1, ASPH, SLC8B1, HTR1F, SLC4A5, PIK3CG, SLC12A6, STC2, KCND1, ACTN2, WNK2, TCN1, DDIT3, ARRB2, RHCE, AKAP6, AKAP7, SLC30A10, SLC40A1, ORAI2, SLC2A13, SLC2A10, SLC38A2, DIAPH1, SLC38A7, FXYD5, COMMD9, ORAI3, SLC11A1, VDR, SLC30A1, DMD, SCN9A, SLC30A4, PTPN6, TRPC1, NDUFA4L2, CNKSR3, RHD, NDFIP2, KCNK1, C…	1443	975	16650	1.51479	0.012944	0.000176045	0.00313055
GOTERM_BP_FAT	GO:0042129~regulation of T cell proliferation	33	1.76754	1.61692e-06	TNFRSF21, IL18, BTN2A2, PTPN22, PAWR, SDC4, IL23A, RAC2, SOS1, SPN, PTPN6, PTPRC, IL6, PELI1, CEBPB, IL2RA, ZP3, ANXA1, HLA-A, NCKAP1L, IGF1, HLA-E, HES1, NCK2, PRKCQ, CD55, CORO1A, TNFSF13B, IL20RB, RIPK2, SPTA1, VSIG4, GPAM	1443	151	16650	2.52165	0.0134058	0.000179937	0.003243
GOTERM_BP_FAT	GO:0010033~response to organic substance	310	16.6042	2.27639e-06	MEF2C, GDF3, ALAD, C12ORF76, AQP9, LTBP4, ADCY6, FAM20C, PTPN22, AQP1, PGR, MAP3K5, ATP2B4, TMEM145, CD44, HTRA1, SOSTDC1, CREB3L1, CREB3L4, HTRA3, RAPGEF3, PIK3CG, F11R, DAB2IP, WNT10B, RARG, MAGI2, STC2, CRYAB, RXRA, PIM1, ADAMTS7, HES1, GLUL, NME1, CCR4, VEGFA, TFPI, TGIF1, ABAT, AMFR, HLA-DRA, IL1R1, HMGCS1, DUSP10, ADA, SLC11A1, CD68, IDH1, PELI1, MLC1, ABR, ESRRB, LGALS1, TGFBR2, SPHK1, KCN…	1443	2822	16650	1.26751	0.0188217	0.000249983	0.00456565
GOTERM_BP_FAT	GO:0044093~positive regulation of molecular function	215	11.5158	2.28401e-06	MEF2C, HRAS, EFNA1, ADCY6, LPAR2, MAGED1, MAP3K5, ATP2B4, S1PR1, CD44, PGAM5, GRIN2D, RAPGEF5, RAPGEF3, ADAM8, PIK3CG, F11R, DAB2IP, WNT10B, MAGI2, PIK3CB, NOXA1, ANAPC4, PIM1, WNK2, PLAUR, HES1, NME1, VEGFA, AMFR, NEK5, EPS8L2, ERBB4, MMD, ASAP2, ADAP1, SERINC2, SLC11A1, EPHB6, SERINC5, IL23A, DMD, CDC42EP3, HIP1, IQSEC2, ABR, SPHK1, CNKSR3, TGFBR2, NCKAP1L, GAS6, DENND1C, EPHA4, FNBP1, CD300A, …	1443	1840	16650	1.34824	0.0188841	0.000247562	0.00458092
GOTERM_BP_FAT	GO:0051050~positive regulation of transport	121	6.48099	2.87621e-06	F2RL3, TSPO, IL18, PTPN22, PMAIP1, IL17RC, AQP1, CD47, GAB2, ANK3, RBCK1, RAPGEF3, ASPH, ADAM8, RAB27B, RAB27A, MAGI2, STAP1, ACTN2, MFGE8, WNK2, HLA-E, IRS1, HES1, GLUL, UNC13D, ARRB2, VEGFA, ABAT, AKAP6, AKAP7, RELN, FGFR1, ACHE, ERBB4, SOX4, SRC, SLC11A1, DOCK2, IL23A, RAC2, DMD, P2RY1, PLTP, HIP1, TRPC1, ABR, MLC1, SPHK1, CNKSR3, NCKAP1L, GAS6, ABCB4, P2RX5, LAMP1, P2RX4, P2RX7, P2RX1, NEDD4,…	1443	920	16650	1.51756	0.0237218	0.000307744	0.00576863
GOTERM_BP_FAT	GO:0048872~homeostasis of number of cells	42	2.2496	3.3801e-06	MEF2C, GPR183, THRA, ARID4A, SPI1, RAG1, PMAIP1, PRDX1, LGR4, ADA, TSC22D3, ALAS2, BCL2, SOS1, SLC22A5, INPP5D, SPNS2, IL6, IL2RA, EPAS1, KLF13, EPB42, CEBPG, ANXA1, AXL, NCKAP1L, BPGM, INHA, DNASE2, P2RX7, CORO1A, TNFSF13B, IL20RB, CCR4, VEGFA, HBZ, GAS2L1, SPTA1, TNFAIP3, GPAM, SLC40A1, F2R	1443	224	16650	2.16346	0.0278195	0.000357072	0.00677922
GOTERM_BP_FAT	GO:0002521~leukocyte differentiation	72	3.85645	3.40285e-06	MEF2C, IL18, FAM20C, SPI1, PTPN22, TESPA1, BATF, GAB2, CLCF1, GAB3, IL4R, CLEC4D, ADAM8, MYB, SPN, RHOH, BATF3, EGR1, CD3D, INHA, MMP14, CTNNBIP1, GPR55, PSEN1, NME1, VEGFA, RIPK2, SEMA4A, GPR183, PRTN3, RAG1, SOX4, GPR68, ITGB1, ADA, SRC, ITM2A, LIF, PLCL2, DOCK2, IL23A, PDE1B, FAM213A, BCL2, RASGRP1, PIR, SOS1, INPP5D, RUNX1, RUNX2, CEBPA, PTPRC, IL18R1, PTPN6, IL6, IL2RA, CEBPB, LGALS1, CEBPG,…	1443	474	16650	1.75268	0.028004	0.000354982	0.00682484
GOTERM_BP_FAT	GO:0002520~immune system development	110	5.89181	3.6891e-06	MEF2C, THRA, IL18, FAM20C, PTPN22, VPS33A, TESPA1, BATF, GAB2, GAB3, CLEC4D, ADAM8, SPN, WNT10B, RARG, CD3D, TAZ, HES1, GPR55, CCR4, NME1, VEGFA, RIPK2, TNFAIP3, SLC40A1, SOX4, ITGB1, ADA, SRC, LIF, DOCK2, IL23A, HOXA3, FAM213A, PIR, RTKN2, RUNX1, RUNX2, PTPN6, SPNS2, EPAS1, EPB42, KLF13, LGALS1, TGFBR2, BMX, NCKAP1L, MALT1, BPGM, ITGA4, VAV1, GAS6, CDKN1C, DNASE2, NOTCH2, NOTCH1, WDR61, PLCG2, R…	1443	821	16650	1.54596	0.0303237	0.000380088	0.00739894
GOTERM_BP_FAT	GO:0030001~metal ion transport	109	5.83824	4.12987e-06	F2RL3, TSPO, UTRN, AQP1, ATP2B4, SERPINE2, ANK3, KCNK5, MCOLN1, ASPH, SLC8B1, HTR1F, SLC4A5, SLC12A6, PIK3CG, STC2, KCND1, ACTN2, WNK2, TCN1, DDIT3, ARRB2, AKAP6, AKAP7, SLC30A10, SLC40A1, ORAI2, SLC38A2, DIAPH1, SLC38A7, COMMD9, FXYD5, ORAI3, SLC11A1, VDR, SLC30A1, DMD, SCN9A, SLC30A4, TRPC1, PTPN6, CNKSR3, NDFIP2, KCNK1, CACNA2D2, GAS6, P2RX5, P2RX4, CORO1A, P2RX7, ATP6V0E2, P2RX1, ATP2A3, NEDD…	1443	814	16650	1.54508	0.0338847	0.000420303	0.00828292
KEGG_PATHWAY	hsa04015:Rap1 signaling pathway	42	2.2496	4.34823e-06	FGFR1, FGF5, F2RL3, TLN1, HRAS, RAP1GAP, TLN2, EFNA1, PDGFA, ADCY6, EFNA3, LPAR2, ITGB2, ITGB1, SRC, ACTG1, RAC2, RASGRP3, P2RY1, RASGRP2, RALB, RAPGEF5, ANGPT1, RAPGEF3, PLCB2, FGF2, FYB, PIK3CG, MAGI2, PIK3CB, IGF1, VASP, PRKCB, DOCK4, RASSF5, GNAQ, LPAR5, VEGFA, ARAP3, F2R, ITGA2B, LCP2	654	210	6910	2.11315	0.00121677	0.00121677	0.00574924
GOTERM_BP_FAT	GO:0006955~immune response	184	9.85538	5.80157e-06	PVR, MEF2C, HRAS, IL16, MASP1, AQP9, IL18, PTPN22, TLR5, TESPA1, APOBEC3D, BATF, ACTG1, APOBEC3B, MAP3K5, KLHL6, CD44, LILRA2, GAB2, CFH, RBCK1, MS4A2, CLEC4D, ADAM8, SPN, PAG1, RAB27A, PIK3CG, CIITA, DAB2IP, STAP1, CD3D, PIK3CB, HLA-A, PKHD1L1, HLA-E, TRIM38, UNC13D, ARRB2, CCR4, RIPK2, GRAP2, VSIG4, TNFAIP3, CD226, HLA-DRA, C3AR1, IL1R1, ASS1, IFITM2, ENPP3, IFITM3, DUSP10, ITGB2, FCGRT, SRC, A…	1443	1551	16650	1.36884	0.047272	0.000583274	0.0116355
GOTERM_BP_FAT	GO:0061061~muscle structure development	84	4.4992	5.97619e-06	MEF2C, GDF3, POU6F1, PPARD, AEBP1, THRA, IL18, UTRN, CD53, CXADR, ACTG1, EDNRB, MAP3K5, S1PR1, FAM228B, HEY1, GATA6, SMARCD3, IL4R, STRA6, POU4F1, SIK1, FGF2, PITX1, EGR1, WNT10B, CRYAB, RXRA, TAZ, ACTN2, MMP14, DDIT3, NEBL, HES1, SDC1, CTH, ARRB2, SGCG, VEGFA, AKAP6, FOXC1, BIN1, NEK5, NEURL1, CAV2, FGFR1, ACHE, ERBB4, ASS1, USP2, CTF1, ITGB1, WT1, LIF, PLAGL1, MTM1, TSC22D3, BCL2, DMD, COL6A3, …	1443	589	16650	1.64555	0.0486596	0.000593673	0.0119857
GOTERM_BP_FAT	GO:0043067~regulation of programmed cell death	170	9.10552	6.10542e-06	MEF2C, GDF3, TSPO, HRAS, THRA, EFNA1, GRIK5, CBX4, PMAIP1, AQP1, MAGED1, MAP3K5, CD44, UNC5B, BHLHB9, GATA6, CDKN2D, RBCK1, CREB3L1, ADAM8, DDAH2, OXR1, PIK3CG, DAB2IP, WNT10B, RARG, CRYAB, PIM1, ACTN2, DDIT3, PLAUR, ARRB2, NME1, VEGFA, TNFAIP8, TFAP2B, RIPK2, BIN1, TNFAIP3, SLC40A1, MYBBP1A, NEURL1, KALRN, FGFR1, ERBB4, STK17B, SOX4, SYCP2, ITGB1, MDK, WT1, SRC, ADA, TIMP1, VDR, MTCH2, DNAJA1, H…	1443	1413	16650	1.38821	0.0496853	0.000599374	0.0122449
GOTERM_BP_FAT	GO:0007166~cell surface receptor signaling pathway	292	15.6401	6.91075e-06	MEF2C, GDF3, HRAS, PEAR1, EFNA1, LTBP4, EFNA3, PTPN22, CD53, TESPA1, ACTG1, CD47, CD44, SERPINE2, GAB2, HTRA1, HOMER3, GRIN2D, SOSTDC1, PELI2, HTRA3, CLEC4D, ADAM8, F11R, DAB2IP, WNT10B, MAGI2, RARG, PTPRF, CD3D, PIK3CB, PTPRR, PLAUR, HES1, CD37, CCR4, VEGFA, ABAT, GRAP2, CD226, ITGA2B, HLA-DRA, IL1R1, ERBB4, FCGRT, ADA, ADAP1, LIF, EPHB6, HIP1, CNKSR1, PELI1, MAML2, TGFBR2, SPHK1, CELSR3, NCKAP1…	1443	2669	16650	1.26236	0.056052	0.000670522	0.0138599
GOTERM_BP_FAT	GO:0050671~positive regulation of lymphocyte proliferation	29	1.55329	6.96535e-06	MEF2C, GPR183, IL18, PTPN22, ADA, IL23A, CLCF1, BCL2, SPN, PTPRC, IL6, PELI1, IL2RA, ZP3, ANXA1, HLA-A, NCKAP1L, IGF1, HLA-E, HES1, PRKCQ, NCK2, CDKN1A, CORO1A, CD55, TNFSF13B, RIPK2, SPTA1, GPAM	1443	132	16650	2.53497	0.0564822	0.000668053	0.0139694
GOTERM_BP_FAT	GO:0032101~regulation of response to external stimulus	98	5.24906	7.39571e-06	MASP1, PLXNA1, IL16, PDGFA, PLXNA2, IL18, PTPN22, IL17RC, CD47, S1PR1, SERPINE2, HTRA1, CFH, ROBO2, ADAM8, SPN, PIK3CG, STAP1, PTPRF, HLA-A, PLAUR, TRIM38, THBD, CCR4, VEGFA, RIPK2, ABAT, TNFAIP3, FGFR1, C3AR1, IL1R1, DUSP10, ADA, DOCK2, IL23A, RAC2, PLXND1, TEC, ABR, TGFBR2, NCKAP1L, GAS6, EPHA4, CD55, NOTCH1, TBXA2R, GRK4, PLAU, BMP6, CDK19, PPARD, NRP1, FOXA2, AP1S3, EDNRB, TMEM173, LBH, AP1S2…	1443	721	16650	1.56833	0.0598654	0.000701256	0.0148325
GOTERM_BP_FAT	GO:0055082~cellular chemical homeostasis	97	5.1955	8.02331e-06	MEF2C, F2RL3, JPH3, GNA15, AQP9, ANO1, GRIK5, LPAR2, AQP1, CALB1, SLC26A11, EDNRB, ATP2B4, ALAS2, DMXL2, S1PR1, SLC24A2, DLG4, MCOLN1, SLC4A1, ASPH, CIB2, SLC8B1, FGF2, HTR1F, SLC4A5, PIK3CG, SGK1, STC2, PIK3CB, PRKCE, DDIT3, PRKCB, TRDN, ATP6V1C1, ATP6V1A, GPR55, PSEN1, NME1, CLIC4, CCR4, CA7, GIPR, TFAP2B, ERN1, AKAP6, PLA2G6, SLC40A1, CLN6, TF, C3AR1, DIAPH1, TFR2, GPR65, SOX4, FPR3, GPR68, AN…	1443	713	16650	1.56975	0.0647775	0.000752198	0.0160911
GOTERM_BP_FAT	GO:2000026~regulation of multicellular organismal development	200	10.7124	8.0817e-06	MEF2C, GDF3, EFNA1, FAM20C, ADCY6, AQP1, TESPA1, MAGED1, S1PR1, SERPINE2, BHLHB9, WDR77, RAPGEF3, ADAM8, DAB2IP, WNT10B, MAGI2, RARG, PTPRF, RXRA, HES1, RND2, ADAMTS7, NME1, VEGFA, BIN1, KIAA1109, ERBB4, MMD, DUSP10, ADA, LIF, IL23A, FAM213A, DMD, OBSL1, KLF13, LGALS1, SPHK1, TGFBR2, CELSR3, NCKAP1L, GAS6, SHOX2, EPHA4, NOTCH1, WDR61, BMP6, PPARD, NRP1, FOXA2, TRPV2, SPI1, EDNRB, SEMA3F, IL4R, IL…	1443	1721	16650	1.3409	0.0652332	0.000749255	0.0162081
GOTERM_BP_FAT	GO:0032946~positive regulation of mononuclear cell proliferation	29	1.55329	8.10506e-06	MEF2C, GPR183, IL18, PTPN22, ADA, IL23A, CLCF1, BCL2, SPN, PTPRC, IL6, PELI1, IL2RA, ZP3, ANXA1, HLA-A, NCKAP1L, IGF1, HLA-E, HES1, PRKCQ, NCK2, CDKN1A, CORO1A, CD55, TNFSF13B, RIPK2, SPTA1, GPAM	1443	133	16650	2.51591	0.0654155	0.000743166	0.016255
GOTERM_BP_FAT	GO:0050730~regulation of peptidyl-tyrosine phosphorylation	40	2.14247	8.1243e-06	NRP1, ERBB4, EFNA1, PDGFA, IL18, CTF1, ITGB2, SRC, LIF, HSPH1, TNFRSF1A, IL23A, CD44, CLCF1, ANGPT1, YES1, TEC, RAP2B, PTPN6, IL6, ARHGEF2, STAP1, STAP2, IGF1, PRKCE, STAT3, GAS6, HES1, NCK2, ARRB2, PSEN1, EPGN, CD300A, ITGA5, VEGFA, ZFYVE28, PECAM1, RIPK2, RELN, NEURL1	1443	216	16650	2.13675	0.0655655	0.000736835	0.0162936
GOTERM_BP_FAT	GO:0070887~cellular response to chemical stimulus	289	15.4794	9.38488e-06	MEF2C, GDF3, CYP3A5, ALAD, AQP9, LTBP4, ADCY6, FAM20C, PTPN22, AQP1, PGR, MAP3K5, ATP2B4, S1PR1, CD44, HTRA1, SOSTDC1, CREB3L1, CREB3L4, HTRA3, RAPGEF3, ADAM8, OXR1, PIK3CG, F11R, DAB2IP, WNT10B, MAGI2, RARG, STC2, RXRA, PIM1, HES1, ADAMTS7, NME1, CCR4, VEGFA, TFPI, TGIF1, AMFR, HLA-DRA, IL1R1, HMGCS1, CD68, IL23A, RAC2, CD69, MLC1, ESRRB, LGALS1, TGFBR2, SPHK1, NCKAP1L, GAS6, NOTCH1, ATP6V0E2, B…	1443	2648	16650	1.2593	0.0753463	0.000841968	0.0188215
GOTERM_BP_FAT	GO:0048646~anatomical structure formation involved in morphogenesis	142	7.60578	1.15367e-05	MEF2C, GDF3, EFNA1, PDGFA, PLXNA2, IL18, FAM20C, CD53, AQP1, CALB1, VPS33A, ACTG1, S1PR1, KLHL6, UNC5B, GATA6, HTRA1, SMARCD3, RAPGEF3, ADAM8, PIK3CG, SLC12A6, DAB2IP, WNT10B, RARG, PIK3CB, PLXNB2, CECR2, MFGE8, ACTN2, NEBL, HES1, CEP162, UNC13D, VEGFA, TFAP2B, RELN, TNFAIP3, SLC40A1, NEURL1, C3AR1, FGFR1, TMEM216, ONECUT2, SOX4, ITGB5, ITGB2, TRIM71, ITGB1, WT1, ADA, HOXA1, PPP1R16B, LAMB3, HOXA…	1443	1151	16650	1.42351	0.0918058	0.00102391	0.0231364
GOTERM_BP_FAT	GO:0046631~alpha-beta T cell activation	26	1.39261	1.15775e-05	GPR183, ELF4, IL18, PTPN22, ADA, BATF, HSPH1, DOCK2, IL23A, IL4R, BCL2, MYB, IL18R1, IL6, CEBPB, TGFBR2, ANXA1, BMX, HLA-A, NCKAP1L, HLA-E, PRKCQ, CD55, CD300A, RIPK2, SEMA4A	1443	114	16650	2.63158	0.0921157	0.00101673	0.0232184
GOTERM_BP_FAT	GO:0006897~endocytosis	91	4.87413	1.23723e-05	HRAS, PEAR1, MASP1, ACTG1, ASGR1, CD47, HSPH1, SRPX, RINL, CD93, DLG4, LOXL4, ANGPT1, RAB27A, PIK3CG, MAGI2, HSP90AA1, STAP1, PIK3CB, MFGE8, LDLRAD3, PRKCE, WAS, ELMO1, UNC13D, ARRB2, NME1, LRP12, VEGFA, SH3KBP1, RIN1, PLA2G6, BIN1, RIN3, STON2, TF, CAV2, ACHE, STON1, PRTN3, TFR2, ENPP3, CXCL8, ITGB2, ITGB1, SCARF1, SRC, AZU1, CD9, SLC11A1, DOCK2, APOBR, SCART1, FCGR1B, TGM2, PCSK9, CNN2, WIPF1, …	1443	665	16650	1.57895	0.0981184	0.00107517	0.0248121
GOTERM_BP_FAT	GO:0042981~regulation of apoptotic process	167	8.94483	1.23772e-05	MEF2C, GDF3, TSPO, HRAS, THRA, EFNA1, GRIK5, CBX4, PMAIP1, AQP1, MAGED1, MAP3K5, CD44, UNC5B, BHLHB9, GATA6, CDKN2D, RBCK1, CREB3L1, ADAM8, DDAH2, OXR1, PIK3CG, DAB2IP, WNT10B, RARG, CRYAB, PIM1, ACTN2, DDIT3, PLAUR, ARRB2, NME1, VEGFA, TNFAIP8, TFAP2B, RIPK2, BIN1, TNFAIP3, SLC40A1, MYBBP1A, NEURL1, KALRN, FGFR1, ERBB4, STK17B, SOX4, SYCP2, ITGB1, MDK, WT1, SRC, ADA, TIMP1, VDR, MTCH2, DNAJA1, H…	1443	1400	16650	1.37637	0.0981556	0.00106452	0.024822
GOTERM_BP_FAT	GO:0030098~lymphocyte differentiation	51	2.73166	1.26619e-05	IL18, SPI1, PTPN22, TESPA1, BATF, CLCF1, IL4R, CLEC4D, MYB, ADAM8, SPN, RHOH, EGR1, CD3D, INHA, MMP14, RIPK2, SEMA4A, GPR183, RAG1, SOX4, ITGB1, ADA, ITM2A, PLCL2, DOCK2, IL23A, BCL2, RASGRP1, SOS1, INPP5D, RUNX2, IL18R1, PTPN6, PTPRC, IL6, IL2RA, LGALS1, CEBPG, TGFBR2, ANXA1, BMX, AXL, NCKAP1L, MALT1, ITGA4, VAV1, GAS6, NOTCH2, PRELID1, PLCG2	1443	310	16650	1.89826	0.100296	0.00107788	0.0253928
GOTERM_BP_FAT	GO:0007204~positive regulation of cytosolic calcium ion concentration	46	2.46385	1.33834e-05	C3AR1, F2RL3, JPH3, GNA15, DIAPH1, GPR65, FPR3, LPAR2, EDNRB, ATP2B4, S1PR1, DMD, BCL2, P2RY1, DLG4, TGM2, MCOLN1, ASPH, RASA3, CIB2, FGF2, HTR1F, PIK3CG, PTPN6, TRPC1, PTPRC, PRKCE, ITPR1, DDIT3, P2RX5, TRDN, P2RX4, P2RX7, CD55, CORO1A, GPR55, CCR4, BBC3, PLCG2, GIPR, FAM155B, TBXA2R, PLA2G6, AKAP6, ADRA1D, F2R	1443	269	16650	1.97312	0.105698	0.00112777	0.0268395
GOTERM_BP_FAT	GO:0001909~leukocyte mediated cytotoxicity	21	1.1248	1.64966e-05	PVR, PTPRC, PTPN6, STAP1, CEBPG, HLA-A, HLA-E, PRDX1, VAV1, AZU1, LAMP1, P2RX7, CORO1A, UNC13D, IL23A, ARRB2, RASGRP1, ULBP1, CTSH, CD226, RAB27A	1443	82	16650	2.95497	0.128638	0.00137603	0.0330818
GOTERM_BP_FAT	GO:0055080~cation homeostasis	88	4.71344	1.75698e-05	F2RL3, GNA15, JPH3, SLC7A8, LPAR2, SLC26A11, CALB1, EDNRB, ATP2B4, ALAS2, S1PR1, DMXL2, ANK3, SLC24A2, DLG4, MCOLN1, SLC4A1, ASPH, SLC8B1, CIB2, FGF2, HTR1F, SLC4A5, PIK3CG, SGK1, STC2, PIK3CB, PRKCE, DDIT3, PRKCB, ATP6V1C1, TRDN, ATP6V1A, PSEN1, GPR55, CLIC4, CCR4, CA7, GIPR, TFAP2B, AKAP6, PLA2G6, SLC40A1, CLN6, TF, C3AR1, DIAPH1, TFR2, GPR65, FPR3, COMT, SFXN2, ANXA6, VDR, SLC11A1, SLC30A1, BC…	1443	643	16650	1.57914	0.136409	0.00145099	0.0352337
GOTERM_BP_FAT	GO:0050801~ion homeostasis	94	5.03482	1.7982e-05	F2RL3, TSPO, GNA15, JPH3, SLC7A8, LPAR2, SLC26A11, CALB1, EDNRB, ATP2B4, ALAS2, S1PR1, DMXL2, ANK3, SLC24A2, DLG4, MCOLN1, SLC4A1, ASPH, SLC8B1, CIB2, FGF2, HTR1F, SLC4A5, PIK3CG, SGK1, STC2, PIK3CB, PRKCE, DDIT3, PRKCB, TRDN, ATP6V1C1, ATP6V1A, PSEN1, GPR55, CLIC4, CCR4, CA7, GIPR, TFAP2B, AKAP6, PLA2G6, SLC30A10, SLC40A1, CLN6, TF, C3AR1, DIAPH1, TFR2, GPR65, FPR3, COMT, SFXN2, SRC, ANXA6, VDR,…	1443	699	16650	1.55167	0.139375	0.00147045	0.0360601
GOTERM_BP_FAT	GO:0001776~leukocyte homeostasis	20	1.07124	1.83015e-05	MEF2C, GPR183, SPNS2, IL6, IL2RA, ANXA1, RAG1, NCKAP1L, PMAIP1, ADA, P2RX7, TSC22D3, CORO1A, TNFSF13B, SOS1, BCL2, SPTA1, TNFAIP3, SLC40A1, GPAM	1443	76	16650	3.03644	0.141668	0.00148205	0.0367007
GOTERM_BP_FAT	GO:0002822~regulation of adaptive immune response based on somatic recombination of immune receptors built from immunoglobulin superfamily domains	26	1.39261	1.86115e-05	PVR, MEF2C, APLF, ADA, SLC11A1, IL23A, CLCF1, IL4R, SPN, PTPRC, PTPN6, IL6, ZP3, HLA-A, ANXA1, MALT1, HLA-E, WAS, PRKCQ, P2RX7, IL20RB, TNFSF13B, RIPK2, SUSD4, TNFAIP3, CD226	1443	117	16650	2.5641	0.143886	0.00149265	0.0373223
GOTERM_BP_FAT	GO:0070665~positive regulation of leukocyte proliferation	29	1.55329	1.93252e-05	MEF2C, GPR183, IL18, PTPN22, ADA, IL23A, CLCF1, BCL2, SPN, PTPRC, IL6, PELI1, IL2RA, ZP3, ANXA1, HLA-A, NCKAP1L, IGF1, HLA-E, HES1, PRKCQ, NCK2, CDKN1A, CORO1A, CD55, TNFSF13B, RIPK2, SPTA1, GPAM	1443	139	16650	2.4073	0.148971	0.0015351	0.0387532
GOTERM_BP_FAT	GO:0051046~regulation of secretion	92	4.92769	2.07014e-05	MEF2C, PPARD, FOXA2, ANO1, GRIK5, NCS1, PTPN22, TLR5, AQP1, IL17RC, SDC4, LGR4, EDNRB, GAB2, IL4R, PAX8, RASL10B, SLC2A1, IL1RAP, RALB, ANGPT1, RAPGEF3, RAB26, SLC8B1, ADAM8, RAB27B, RAB27A, NLRP6, SGK1, ZP3, INHA, PFKM, HLA-E, HMGA2, PRKCE, IRS1, NLRP1, GLUL, SDC1, UNC13D, STXBP5, GIPR, TFAP2B, PLA2G6, ABAT, GPAM, PTAFR, FGFR1, TNFRSF21, ACHE, CPLX1, RAB3D, TFR2, C5, BTN2A2, SOX4, TRIM16, COMT, …	1443	683	16650	1.55423	0.158691	0.00162882	0.0415124
GOTERM_BP_FAT	GO:0048514~blood vessel morphogenesis	71	3.80289	2.17205e-05	SAT1, NRP1, EFNA1, PDGFA, IL18, SPI1, ANPEP, AQP1, WARS, S1PR1, UNC5B, HEY1, GATA6, HPSE, RHOB, STRA6, ANGPT1, RAPGEF3, ADAM8, FGF2, SLC12A6, PIK3CG, FMNL3, DAB2IP, PIK3CB, MFGE8, MMP14, PRKCB, HES1, SH2D2A, CLIC4, VEGFA, TFAP2B, FOXC1, TNFAIP3, CTSH, SEMA4A, C3AR1, FGFR1, C5, SOX4, CXCL8, ITGB2, ITGB1, WT1, GJC1, HOXA1, PPP1R16B, HOXA3, SOS1, MEG3, PLCD1, RUNX1, PLXND1, PTPRB, COL4A2, EPAS1, TGF…	1443	491	16650	1.66849	0.165817	0.00169298	0.0435555
GOTERM_BP_FAT	GO:0050778~positive regulation of immune response	92	4.92769	2.19997e-05	PVR, MEF2C, HRAS, ELF1, MASP1, IL18, PTPN22, PAWR, TLR5, SKAP2, LGR4, TESPA1, ACTG1, TMEM173, KLHL6, GAB2, CLCF1, IL4R, CFH, RBCK1, CLEC4D, ADAM8, MYB, SH2D1B, PAG1, NLRP6, DAB2IP, HSP90AA1, STAP1, CD3D, PIK3CB, ZP3, ICAM2, HLA-A, CTSS, HLA-E, PRKCE, WAS, ELMO1, PRKCB, PRKCQ, TNFSF13B, PSEN1, ARRB2, RIPK2, PLA2G6, PSME3, TXK, SUSD4, TNFAIP3, VSIG4, GRAP2, CD226, PTAFR, HLA-DRA, LCP2, C3AR1, TNFRS…	1443	684	16650	1.55196	0.167759	0.00169886	0.0441153
GOTERM_BP_FAT	GO:0030003~cellular cation homeostasis	80	4.28495	2.20452e-05	F2RL3, GNA15, JPH3, LPAR2, SLC26A11, CALB1, EDNRB, ATP2B4, ALAS2, S1PR1, DMXL2, SLC24A2, DLG4, MCOLN1, SLC4A1, ASPH, SLC8B1, CIB2, FGF2, HTR1F, SLC4A5, PIK3CG, SGK1, STC2, PIK3CB, PRKCE, DDIT3, PRKCB, ATP6V1C1, TRDN, ATP6V1A, PSEN1, GPR55, CLIC4, CCR4, CA7, GIPR, AKAP6, PLA2G6, SLC40A1, CLN6, TF, C3AR1, DIAPH1, TFR2, GPR65, FPR3, ANXA6, VDR, SLC11A1, SLC30A1, BCL2, DMD, P2RY1, SLC39A8, TGM2, SLC4…	1443	573	16650	1.61095	0.168075	0.00168677	0.0442066
GOTERM_BP_FAT	GO:0048878~chemical homeostasis	130	6.96304	2.28978e-05	MEF2C, F2RL3, TSPO, GNA15, AQP9, IL18, ADCY6, GRIK5, SLC7A8, LPAR2, AQP1, SLC26A11, CALB1, ATP2B4, S1PR1, DMXL2, ANK3, MCOLN1, SLC4A1, ASPH, CIB2, SLC8B1, HTR1F, SLC4A5, PIK3CG, STC2, PIK3CB, GRHL1, IRS1, DDIT3, GPR55, NME1, CCR4, VEGFA, TFAP2B, AKAP6, SLC30A10, SLC40A1, C3AR1, DIAPH1, SOX4, SFXN2, SRC, SLC11A1, VDR, SLC30A1, DMD, P2RY1, SLC30A4, GCDH, PTPN6, TRPC1, HERPUD1, EPAS1, EPB42, LGALS1,…	1443	1049	16650	1.42993	0.173975	0.00173604	0.045916
GOTERM_BP_FAT	GO:0050920~regulation of chemotaxis	35	1.87467	2.31635e-05	C3AR1, FGFR1, GPR183, NRP1, IL16, PLXNA1, PLXNA2, CXCL3, C5, GPSM3, CXCL2, CXCL8, AZU1, S1PR1, IL23A, RAC2, SEMA3F, ROBO2, SEMA3A, PLXND1, FGF2, IL6, ADAM10, MPP1, STAP1, NCKAP1L, DAPK2, GAS6, NOTCH1, SEMA4F, CCR4, VEGFA, SEMA4B, GSTP1, SEMA4A	1443	186	16650	2.17122	0.175805	0.00174036	0.0464487
GOTERM_BP_FAT	GO:0072511~divalent inorganic cation transport	63	3.3744	2.37975e-05	F2RL3, TSPO, JPH3, TRPV2, NCS1, ATP2B4, SLC24A2, MCOLN1, ASPH, SLC8B1, FGF2, HTR1F, PIK3CG, STC2, ZP3, PRKCE, TCN1, DDIT3, PRKCB, TRDN, ARRB2, PSEN1, PLA2G6, AKAP6, SLC30A10, SLC40A1, ORAI2, TF, SLC39A11, DIAPH1, TFR2, PKD1L2, ORAI3, ANXA6, VDR, SLC11A1, SLC30A1, BCL2, DMD, SLC39A8, SLC30A4, PPP3CA, RASA3, KCNE3, TRPC1, PTPN6, PTPRC, TSPAN13, ASIC1, CACNA2D2, ITPR1, GAS6, P2RX5, P2RX4, CORO1A, P2…	1443	421	16650	1.72666	0.180155	0.001772	0.0477196
GOTERM_BP_FAT	GO:0051480~regulation of cytosolic calcium ion concentration	48	2.57097	2.42663e-05	C3AR1, F2RL3, JPH3, GNA15, DIAPH1, GPR65, FPR3, LPAR2, CALB1, EDNRB, ATP2B4, S1PR1, DMD, BCL2, P2RY1, DLG4, TGM2, MCOLN1, ASPH, SLC8B1, RASA3, CIB2, FGF2, HTR1F, PIK3CG, PTPN6, TRPC1, PTPRC, PRKCE, ITPR1, DDIT3, P2RX5, TRDN, P2RX4, P2RX7, CD55, CORO1A, GPR55, CCR4, BBC3, PLCG2, GIPR, FAM155B, TBXA2R, PLA2G6, AKAP6, ADRA1D, F2R	1443	292	16650	1.89673	0.183357	0.0017909	0.0486595
GOTERM_BP_FAT	GO:0098771~inorganic ion homeostasis	89	4.76701	2.47611e-05	F2RL3, GNA15, JPH3, SLC7A8, LPAR2, SLC26A11, CALB1, EDNRB, ATP2B4, ALAS2, S1PR1, DMXL2, ANK3, SLC24A2, DLG4, MCOLN1, SLC4A1, ASPH, SLC8B1, CIB2, FGF2, HTR1F, SLC4A5, PIK3CG, SGK1, STC2, PIK3CB, PRKCE, DDIT3, PRKCB, ATP6V1C1, TRDN, ATP6V1A, PSEN1, GPR55, CLIC4, CCR4, CA7, GIPR, TFAP2B, AKAP6, PLA2G6, SLC40A1, CLN6, TF, C3AR1, DIAPH1, TFR2, GPR65, FPR3, COMT, SFXN2, ANXA6, VDR, SLC11A1, SLC30A1, BC…	1443	658	16650	1.56067	0.186723	0.00181137	0.0496514
GOTERM_BP_FAT	GO:0071310~cellular response to organic substance	242	12.962	2.53375e-05	MEF2C, GDF3, ALAD, AQP9, LTBP4, ADCY6, FAM20C, PTPN22, AQP1, PGR, MAP3K5, ATP2B4, CD44, HTRA1, SOSTDC1, CREB3L1, CREB3L4, RAPGEF3, HTRA3, PIK3CG, F11R, DAB2IP, WNT10B, MAGI2, RARG, STC2, RXRA, PIM1, HES1, ADAMTS7, NME1, CCR4, VEGFA, TFPI, TGIF1, AMFR, HLA-DRA, IL1R1, HMGCS1, CD68, MLC1, ESRRB, LGALS1, SPHK1, TGFBR2, GAS6, NOTCH1, ATP6V0E2, BMP6, FGF5, PPARD, NRP1, CPEB2, SPI1, PDIA5, LATS2, EDNRB…	1443	2186	16650	1.27736	0.190627	0.0018374	0.050807
GOTERM_BP_FAT	GO:0040017~positive regulation of locomotion	63	3.3744	2.54833e-05	CLDN7, HRAS, NRP1, IL16, PDGFA, FERMT3, S1PR1, SEMA3F, RHOB, ANGPT1, SEMA3A, ADAM8, FGF2, DAB2IP, ADAM10, ZP3, PRKCE, DAPK2, MMP14, MYADM, CCR4, SEMA4F, VEGFA, SEMA4B, RELN, CTSH, SEMA4A, PTAFR, ITGA2B, C3AR1, FGFR1, IL1R1, DIAPH1, CXCL3, GPSM3, ONECUT2, CXCL2, CXCL8, SRC, AZU1, IL23A, RAC2, BCL2, PTPRC, IL6, PODXL, TGFBR2, SPHK1, IGF1, NCKAP1L, ITGA4, SPARC, ANXA3, GAS6, DOCK4, NOTCH1, CORO1A, I…	1443	422	16650	1.72257	0.191611	0.00183204	0.0510993
GOTERM_BP_FAT	GO:0098660~inorganic ion transmembrane transport	96	5.14194	2.65278e-05	F2RL3, SLC36A1, JPH3, TRPV2, UTRN, ANO1, NCS1, AQP1, SLC26A11, UQCRQ, UQCR10, ATP2B4, ATP5EP2, ANK3, SLC24A2, KCNK5, MCOLN1, SLC4A1, ASPH, SLC8B1, FGF2, KCNG1, HTR1F, ANO9, SLC4A5, SLC12A6, KCND1, ZP3, ACTN2, CYB5A, WNK2, PRKCE, DDIT3, FLNA, TRDN, STOM, ATP6V1C1, ATP6V1A, PSEN1, CLIC4, AKAP6, PLA2G6, AKAP7, SLC30A10, TMCO3, SLC40A1, PTAFR, ORAI2, SLC39A11, DIAPH1, CLCNKB, ATP5G1, FXYD5, ATP5G3, P…	1443	725	16650	1.52785	0.198628	0.00189078	0.0531931
GOTERM_BP_FAT	GO:0006986~response to unfolded protein	33	1.76754	2.7725e-05	TLN1, CXCL8, ASNS, PDIA5, EDEM1, HSPH1, BOK, HSPA6, DNAJA1, CREB3L1, HSPE1, CREB3L4, DNAJC4, HSPA8, HERPUD1, DAB2IP, HSP90AA1, STC2, CHAC1, LMNA, WIPI1, DDIT3, NCK2, CTH, CCND1, DNAJB9, ATF3, BBC3, GFPT1, ERN1, AMFR, HSPB3, ASNA1	1443	172	16650	2.21377	0.206597	0.0019593	0.0555931
GOTERM_BP_FAT	GO:0001817~regulation of cytokine production	80	4.28495	2.80323e-05	TSPO, HRAS, ELF1, IL18, PTPN22, TLR5, IL17RC, LGR4, TMEM173, GATA6, HPSE, IL4R, IL1RAP, ANGPT1, ADAM8, SPN, EGR1, F11R, ARHGEF2, ZBTB20, ZP3, PRG2, HLA-A, HERC5, INHA, HLA-E, NLRP1, DDIT3, SIGIRR, PRKCQ, MAST4, TRIM38, ARRB2, IL20RB, RIPK2, TXK, TNFAIP3, VSIG4, CD226, GPAM, PTAFR, GSTP1, C3AR1, FGFR1, TNFRSF21, POLR2F, LITAF, POLR2L, C5, GPSM3, BTN2A2, TRIM16, TRIB2, SRC, AZU1, SLC11A1, IL23A, RA…	1443	577	16650	1.59979	0.20863	0.00196436	0.0562092
GOTERM_BP_FAT	GO:0046635~positive regulation of alpha-beta T cell activation	16	0.85699	2.8533e-05	IL6, IL18, TGFBR2, ANXA1, HLA-A, NCKAP1L, PTPN22, HLA-E, ADA, PRKCQ, HSPH1, CD55, IL23A, IL4R, RIPK2, MYB	1443	53	16650	3.48331	0.21193	0.00198277	0.0572128
GOTERM_BP_FAT	GO:0072507~divalent inorganic cation homeostasis	64	3.42796	2.99882e-05	F2RL3, GNA15, JPH3, LPAR2, CALB1, EDNRB, ATP2B4, S1PR1, ANK3, SLC24A2, DLG4, MCOLN1, ASPH, SLC8B1, CIB2, FGF2, HTR1F, PIK3CG, STC2, PIK3CB, PRKCE, DDIT3, PRKCB, TRDN, GPR55, PSEN1, CCR4, GIPR, TFAP2B, PLA2G6, AKAP6, C3AR1, DIAPH1, GPR65, FPR3, ANXA6, VDR, SLC11A1, SLC30A1, BCL2, DMD, P2RY1, SLC39A8, TGM2, SLC30A4, RASA3, PTPRC, PTPN6, TRPC1, HERPUD1, ITPR1, P2RX5, P2RX4, CORO1A, CD55, P2RX7, ATP2…	1443	433	16650	1.70545	0.221445	0.00206658	0.0601299
GOTERM_BP_FAT	GO:0008283~cell proliferation	210	11.248	3.08593e-05	MEF2C, HRAS, PTPN22, AQP1, MAGED1, CD47, MAP3K5, S1PR1, SERPINE2, GAB2, HTRA1, WDR77, RAPGEF3, PIK3CG, DAB2IP, WNT10B, MAGI2, RARG, PIK3CB, RXRA, PIM1, WNK2, HES1, GLUL, NME1, CD33, VEGFA, VSIG4, BIN1, ERBB4, BOP1, ADA, LIF, SLC11A1, EPHB6, IL23A, RAC2, ODC1, PELI1, KLF13, SPHK1, TGFBR2, S100A11, NCKAP1L, C18ORF54, GAS6, SHOX2, NOTCH2, NOTCH1, CD55, CD300A, AREG, UTP20, BMP6, FGF5, PPARD, NRP1, E…	1443	1861	16650	1.30203	0.227085	0.00210913	0.0618759
GOTERM_BP_FAT	GO:0006873~cellular ion homeostasis	81	4.33851	3.17835e-05	F2RL3, GNA15, JPH3, LPAR2, SLC26A11, CALB1, EDNRB, ATP2B4, ALAS2, S1PR1, DMXL2, SLC24A2, DLG4, MCOLN1, SLC4A1, ASPH, SLC8B1, CIB2, FGF2, HTR1F, SLC4A5, PIK3CG, SGK1, STC2, PIK3CB, PRKCE, DDIT3, PRKCB, ATP6V1C1, TRDN, ATP6V1A, PSEN1, GPR55, CLIC4, CCR4, CA7, GIPR, AKAP6, PLA2G6, SLC40A1, CLN6, TF, C3AR1, DIAPH1, TFR2, GPR65, FPR3, ANXA6, VDR, SLC11A1, SLC30A1, BCL2, DMD, P2RY1, SLC39A8, TGM2, SLC4…	1443	588	16650	1.58948	0.233025	0.0021546	0.0637287
GOTERM_BP_FAT	GO:0098662~inorganic cation transmembrane transport	86	4.60632	3.18725e-05	F2RL3, SLC36A1, JPH3, TRPV2, UTRN, NCS1, AQP1, UQCRQ, UQCR10, ATP2B4, ATP5EP2, ANK3, SLC24A2, KCNK5, MCOLN1, ASPH, SLC8B1, FGF2, KCNG1, HTR1F, SLC4A5, SLC12A6, KCND1, ZP3, ACTN2, CYB5A, WNK2, PRKCE, DDIT3, FLNA, TRDN, STOM, ATP6V1C1, ATP6V1A, PSEN1, AKAP6, PLA2G6, AKAP7, SLC30A10, TMCO3, SLC40A1, ORAI2, SLC39A11, DIAPH1, ATP5G1, FXYD5, ATP5G3, PKD1L2, ORAI3, SLC11A1, SLC30A1, DMD, SLC30A4, SCN9A,…	1443	635	16650	1.56269	0.233595	0.00214322	0.0639071
GOTERM_BP_FAT	GO:0002819~regulation of adaptive immune response	27	1.44617	3.25199e-05	PVR, MEF2C, APLF, DUSP10, ADA, SLC11A1, IL23A, CLCF1, IL4R, SPN, PTPRC, PTPN6, IL6, ZP3, HLA-A, ANXA1, MALT1, HLA-E, WAS, PRKCQ, P2RX7, IL20RB, TNFSF13B, RIPK2, SUSD4, TNFAIP3, CD226	1443	128	16650	2.43389	0.237725	0.00216923	0.0652048
GOTERM_BP_FAT	GO:0002260~lymphocyte homeostasis	17	0.910552	3.51205e-05	MEF2C, SPNS2, IL2RA, RAG1, NCKAP1L, PMAIP1, ADA, P2RX7, TSC22D3, CORO1A, TNFSF13B, SOS1, BCL2, SPTA1, TNFAIP3, GPAM, SLC40A1	1443	60	16650	3.26923	0.254094	0.00232393	0.0704173
GOTERM_BP_FAT	GO:0070838~divalent metal ion transport	62	3.32084	3.61639e-05	F2RL3, TSPO, JPH3, TRPV2, NCS1, ATP2B4, SLC24A2, MCOLN1, ASPH, SLC8B1, FGF2, HTR1F, PIK3CG, STC2, ZP3, PRKCE, DDIT3, PRKCB, TRDN, ARRB2, PSEN1, PLA2G6, AKAP6, SLC30A10, SLC40A1, ORAI2, TF, SLC39A11, DIAPH1, TFR2, PKD1L2, ORAI3, ANXA6, VDR, SLC11A1, SLC30A1, BCL2, DMD, SLC39A8, SLC30A4, PPP3CA, RASA3, KCNE3, TRPC1, PTPN6, PTPRC, TSPAN13, ASIC1, CACNA2D2, ITPR1, GAS6, P2RX5, P2RX4, CORO1A, P2RX7, A…	1443	418	16650	1.71145	0.260562	0.00237407	0.0725086
GOTERM_BP_FAT	GO:0006874~cellular calcium ion homeostasis	59	3.16015	4.01841e-05	F2RL3, GNA15, JPH3, LPAR2, CALB1, EDNRB, ATP2B4, S1PR1, SLC24A2, DLG4, MCOLN1, ASPH, SLC8B1, CIB2, FGF2, HTR1F, PIK3CG, STC2, PIK3CB, PRKCE, DDIT3, PRKCB, TRDN, GPR55, PSEN1, CCR4, GIPR, PLA2G6, AKAP6, C3AR1, DIAPH1, GPR65, FPR3, ANXA6, VDR, SLC30A1, BCL2, DMD, P2RY1, TGM2, RASA3, TRPC1, PTPN6, PTPRC, HERPUD1, ITPR1, P2RX5, P2RX4, CORO1A, CD55, P2RX7, ATP2A3, BBC3, PLCG2, FAM155B, TBXA2R, ADRA1D,…	1443	393	16650	1.73224	0.284964	0.00261706	0.080566
GOTERM_BP_FAT	GO:0001816~cytokine production	85	4.55276	4.41692e-05	TSPO, HRAS, IL18, PTPN22, PAWR, TLR5, IL17RC, LGR4, BATF, TMEM173, GATA6, HPSE, IL4R, IL1RAP, ANGPT1, ADAM8, SPN, EGR1, PIK3CG, ARHGEF2, ZBTB20, ZP3, PRG2, HLA-A, HERC5, INHA, HLA-E, NLRP1, DDIT3, SIGIRR, PRKCQ, MAST4, TRIM38, IL20RB, ARRB2, RIPK2, TXK, TNFAIP3, VSIG4, CD226, GPAM, PTAFR, GSTP1, LCP2, C3AR1, FGFR1, TNFRSF21, POLR2F, POLR2L, C5, GPSM3, BTN2A2, TRIM16, TRIB2, SRC, AZU1, SLC11A1, EP…	1443	631	16650	1.55431	0.308359	0.00285397	0.0885526
GOTERM_BP_FAT	GO:0010646~regulation of cell communication	319	17.0862	4.47883e-05	MEF2C, GDF3, HRAS, PEAR1, EFNA1, LTBP4, FAM20C, PTPN22, SHF, TESPA1, MAGED1, MAP3K5, ATP2B4, CD44, SERPINE2, HTRA1, SOSTDC1, CREB3L1, PELI2, HTRA3, RAPGEF3, ADAM8, PIK3CG, DAB2IP, WNT10B, MAGI2, PIK3CB, PTPRR, RAD9B, WNK2, PLAUR, HES1, GLUL, VEGFA, ABAT, GRAP2, CD226, EPS8L2, IL1R1, ERBB4, DUSP10, ADA, RIMS3, LIF, IL23A, RAC2, DMD, SYBU, HIP1, IQSEC2, PELI1, ABR, LGALS1, TGFBR2, CNKSR3, SPHK1, ND…	1443	3020	16650	1.2188	0.311924	0.00287169	0.0897931
GOTERM_BP_FAT	GO:0002697~regulation of immune effector process	51	2.73166	4.58986e-05	PVR, C3AR1, MASP1, APLF, IL18, C5, DUSP10, PTPN22, AP1S3, DOCK2, TMEM173, IL23A, AP1S2, GAB2, RAC2, CLCF1, HTRA1, IL4R, RASGRP1, CFH, ANGPT1, MYB, SH2D1B, SPN, PTPRC, PTPN6, IL6, IL2RA, ABR, ZP3, HLA-A, HERC5, ANXA1, MALT1, HLA-E, WAS, VAV1, ELMO1, LAMP1, TRIM38, CD55, P2RX7, UNC13D, IL20RB, ARRB2, CD300A, RIPK2, SUSD4, TNFAIP3, CD226, PTAFR	1443	325	16650	1.81065	0.318272	0.00292034	0.0920182
GOTERM_BP_FAT	GO:0001568~blood vessel development	79	4.23139	4.68765e-05	MEF2C, SAT1, NRP1, EFNA1, PDGFA, IL18, SPI1, ANPEP, AQP1, WARS, S1PR1, UNC5B, HEY1, GATA6, HPSE, RHOB, STRA6, ANGPT1, RAPGEF3, ADAM8, FGF2, FOSL1, EGR1, SLC12A6, PIK3CG, FMNL3, DAB2IP, PIK3CB, MFGE8, MMP14, DDIT3, AHR, PRKCB, HES1, SH2D2A, PSEN1, CLIC4, VEGFA, TFAP2B, FOXC1, TNFAIP3, CTSH, SEMA4A, C3AR1, FGFR1, C5, SOX4, CXCL8, ITGB2, ITGB1, WT1, GJC1, HOXA1, PPP1R16B, HOXA3, SOS1, MEG3, PLCD1, R…	1443	576	16650	1.58253	0.323814	0.00295991	0.0939779
GOTERM_BP_FAT	GO:0030335~positive regulation of cell migration	59	3.16015	4.70442e-05	HRAS, NRP1, PDGFA, FERMT3, S1PR1, SEMA3F, RHOB, ANGPT1, SEMA3A, ADAM8, FGF2, DAB2IP, ADAM10, ZP3, PRKCE, DAPK2, MMP14, MYADM, SEMA4F, VEGFA, SEMA4B, RELN, CTSH, SEMA4A, PTAFR, ITGA2B, C3AR1, FGFR1, IL1R1, DIAPH1, CXCL3, GPSM3, ONECUT2, CXCL2, CXCL8, SRC, IL23A, RAC2, BCL2, PTPRC, IL6, PODXL, TGFBR2, SPHK1, IGF1, NCKAP1L, ITGA4, SPARC, ANXA3, GAS6, DOCK4, NOTCH1, CORO1A, ITGA5, HDAC7, MYLK, PLAU, …	1443	395	16650	1.72347	0.32476	0.00294818	0.0943139
GOTERM_BP_FAT	GO:0072503~cellular divalent inorganic cation homeostasis	61	3.26727	4.76493e-05	F2RL3, GNA15, JPH3, LPAR2, CALB1, EDNRB, ATP2B4, S1PR1, SLC24A2, DLG4, MCOLN1, ASPH, SLC8B1, CIB2, FGF2, HTR1F, PIK3CG, STC2, PIK3CB, PRKCE, DDIT3, PRKCB, TRDN, GPR55, PSEN1, CCR4, GIPR, PLA2G6, AKAP6, C3AR1, DIAPH1, GPR65, FPR3, ANXA6, VDR, SLC11A1, SLC30A1, BCL2, DMD, P2RY1, SLC39A8, TGM2, RASA3, PTPRC, TRPC1, PTPN6, HERPUD1, ITPR1, P2RX5, P2RX4, CORO1A, CD55, P2RX7, ATP2A3, BBC3, PLCG2, FAM155…	1443	413	16650	1.70423	0.328162	0.0029638	0.0955265
GOTERM_BP_FAT	GO:0055065~metal ion homeostasis	77	4.12426	4.7953e-05	F2RL3, GNA15, JPH3, SLC7A8, LPAR2, CALB1, EDNRB, ATP2B4, ALAS2, S1PR1, ANK3, SLC24A2, DLG4, MCOLN1, ASPH, SLC8B1, CIB2, FGF2, HTR1F, PIK3CG, SGK1, STC2, PIK3CB, PRKCE, DDIT3, PRKCB, TRDN, PSEN1, GPR55, CCR4, GIPR, TFAP2B, AKAP6, PLA2G6, SLC40A1, TF, C3AR1, DIAPH1, TFR2, GPR65, FPR3, COMT, SFXN2, ANXA6, VDR, SLC11A1, SLC30A1, BCL2, DMD, P2RY1, SLC39A8, TGM2, SLC30A4, RASA3, PTPRC, PTPN6, TRPC1, HE…	1443	558	16650	1.59222	0.329863	0.00296059	0.0961349
GOTERM_BP_FAT	GO:0060402~calcium ion transport into cytosol	27	1.44617	4.92956e-05	F2RL3, JPH3, DIAPH1, ATP2B4, BCL2, DMD, MCOLN1, ASPH, RASA3, FGF2, HTR1F, PTPRC, PTPN6, TRPC1, PRKCE, DDIT3, ITPR1, P2RX5, TRDN, P2RX4, P2RX7, CORO1A, BBC3, PLCG2, FAM155B, AKAP6, F2R	1443	131	16650	2.37816	0.337331	0.00302102	0.0988253
GOTERM_BP_FAT	GO:0055074~calcium ion homeostasis	60	3.21371	5.06842e-05	F2RL3, GNA15, JPH3, LPAR2, CALB1, EDNRB, ATP2B4, S1PR1, SLC24A2, DLG4, MCOLN1, ASPH, SLC8B1, CIB2, FGF2, HTR1F, PIK3CG, STC2, PIK3CB, PRKCE, DDIT3, PRKCB, TRDN, GPR55, PSEN1, CCR4, GIPR, TFAP2B, PLA2G6, AKAP6, C3AR1, DIAPH1, GPR65, FPR3, ANXA6, VDR, SLC30A1, BCL2, DMD, P2RY1, TGM2, RASA3, TRPC1, PTPN6, PTPRC, HERPUD1, ITPR1, P2RX5, P2RX4, CORO1A, CD55, P2RX7, ATP2A3, BBC3, PLCG2, FAM155B, TBXA2R,…	1443	405	16650	1.7094	0.344968	0.00308335	0.101608
GOTERM_BP_FAT	GO:0050776~regulation of immune response	114	6.10605	5.36154e-05	PVR, MEF2C, HRAS, MASP1, IL18, PTPN22, TLR5, TESPA1, ACTG1, KLHL6, GAB2, CFH, MS4A2, RBCK1, CLEC4D, ADAM8, PAG1, SPN, DAB2IP, STAP1, CD3D, PIK3CB, HLA-A, HLA-E, UNC13D, ARRB2, CD33, RIPK2, TNFAIP3, VSIG4, GRAP2, CD226, HLA-DRA, C3AR1, DUSP10, FCGRT, ITGB2, ITGB1, ADA, SRC, SLC11A1, IL23A, RAC2, PSMB2, TEC, PTPN6, PELI1, SPNS2, ABR, NCKAP1L, MALT1, ITGA4, VAV1, LAMP1, CD55, P2RX7, CD300A, PLCG2, C…	1443	912	16650	1.44231	0.360801	0.00323779	0.107481
GOTERM_BP_FAT	GO:0023051~regulation of signaling	323	17.3005	5.3984e-05	MEF2C, GDF3, HRAS, PEAR1, EFNA1, LTBP4, FAM20C, PTPN22, SHF, TESPA1, MAGED1, MAP3K5, ATP2B4, CD44, SERPINE2, HTRA1, SOSTDC1, CREB3L1, PELI2, HTRA3, RAPGEF3, ADAM8, PIK3CG, DAB2IP, WNT10B, MAGI2, PIK3CB, PTPRR, RAD9B, WNK2, PLAUR, HES1, GLUL, VEGFA, ABAT, GRAP2, CD226, EPS8L2, IL1R1, ERBB4, DUSP10, ADA, RIMS3, LIF, IL23A, RAC2, DMD, SYBU, HIP1, IQSEC2, TRPC1, PELI1, ABR, LGALS1, TGFBR2, CNKSR3, SP…	1443	3070	16650	1.21398	0.362765	0.00323659	0.108219
GOTERM_BP_FAT	GO:1900274~regulation of phospholipase C activity	13	0.696304	5.46683e-05	FGFR1, ARHGAP6, GNA15, GPR55, GNAQ, RASGRP4, RASGRP1, LPAR2, TXK, PRKCE, FGF2, PLCB2, PTAFR	1443	38	16650	3.94737	0.366394	0.00325418	0.109591
GOTERM_BP_FAT	GO:0010941~regulation of cell death	174	9.31976	5.52499e-05	MEF2C, GDF3, TSPO, HRAS, THRA, EFNA1, GRIK5, CBX4, PMAIP1, AQP1, MAGED1, MAP3K5, CD44, UNC5B, BHLHB9, GATA6, CDKN2D, RBCK1, CREB3L1, ADAM8, DDAH2, OXR1, PIK3CG, DAB2IP, WNT10B, RARG, CRYAB, PIM1, ACTN2, DDIT3, DDIT4, PLAUR, ARRB2, NME1, VEGFA, TNFAIP8, TFAP2B, RIPK2, BIN1, TNFAIP3, SLC40A1, MYBBP1A, NEURL1, KALRN, FGFR1, ERBB4, STK17B, SOX4, SYCP2, ITGB1, MDK, WT1, SRC, ADA, TIMP1, VDR, MTCH2, DN…	1443	1509	16650	1.33048	0.369463	0.00326546	0.110756
GOTERM_BP_FAT	GO:0010035~response to inorganic substance	67	3.58864	5.54654e-05	MEF2C, TSPO, ALAD, AQP9, PAWR, AQP1, PRDX1, HSPH1, MAP3K5, ATP2B4, CASP9, ANK3, RHOB, PDE8A, ASPH, FOSL1, WNT10B, FECH, CRYAB, CYB5A, CARF, EIF4A3, CCND1, SDC1, CLIC4, GIPR, PKLR, TFAP2B, ZNF277, ABAT, SLC30A10, TNFAIP3, SLC40A1, TF, SORD, ASS1, TFR2, HMGCS1, ADA, SRC, CD9, SLC30A1, BCL2, RASGRP2, SLC30A4, PPP3CA, CEBPA, TRPC1, IL6, S100A16, EEF1A2, AXL, ANXA1, HBA2, HBA1, SPARC, CPS1, P2RX7, NED…	1443	469	16650	1.64835	0.370597	0.00325513	0.111188
GOTERM_BP_FAT	GO:0032496~response to lipopolysaccharide	48	2.57097	5.75385e-05	CDK19, MEF2C, TNFRSF21, TSPO, ALAD, PPARD, LITAF, ASS1, IL18, CXCL3, CXCL2, DUSP10, CXCL8, PTPN22, COMT, TLR5, GNG12, SRC, SLC11A1, EDNRB, TNFRSF1A, CASP9, IL6, DAB2IP, PELI1, CEBPB, ABR, STAP1, AXL, SPARC, PRKCE, PCK2, CPS1, SIGIRR, TNFRSF10A, P2RX7, NOTCH1, TNFRSF10B, THBD, PLCG2, TFPI, TBXA2R, RIPK2, TNFAIP3, GSTP1, PTAFR, F2R, BMP6	1443	302	16650	1.83393	0.381395	0.00335302	0.115341
GOTERM_BP_FAT	GO:0035556~intracellular signal transduction	284	15.2116	5.94414e-05	MEF2C, GDF3, HRAS, EFNA1, ADCY6, PTPN22, MAGED1, MAP3K5, ATP2B4, CD44, SERPINE2, GAB2, DIRAS3, GRIN2D, CREB3L1, RAPGEF5, PELI2, RAPGEF3, RAB26, RAB27B, DDAH2, ADAM8, RAB27A, PIK3CG, DAB2IP, PLD1, MAGI2, CRYAB, PIK3CB, PTPRR, RAD9B, WNK2, DEPDC4, PLAUR, RND2, HES1, MAPK4, VEGFA, ARL8A, GRAP2, MYBBP1A, EPS8L2, ERBB4, STK17B, DUSP10, ADA, PLAGL1, LIF, IL23A, RAC2, DMD, CDC42EP3, HIP1, IQSEC2, CNKSR1…	1443	2657	16650	1.23332	0.391143	0.00343971	0.119154
GOTERM_BP_FAT	GO:0042592~homeostatic process	187	10.0161	5.98185e-05	MEF2C, F2RL3, TSPO, GNA15, THRA, AQP9, IL18, ADCY6, GRIK5, SLC7A8, LPAR2, PMAIP1, AQP1, CALB1, SLC26A11, ACTG1, ATP2B4, DMXL2, S1PR1, ANK3, MCOLN1, SLC4A1, ASPH, CIB2, ADAM8, SLC8B1, HTR1F, SLC4A5, GNL3, PIK3CG, STC2, PIK3CB, CDHR1, WNK2, GRHL1, IRS1, DDIT3, GPR55, NME1, CCR4, VEGFA, TFAP2B, ABAT, AKAP6, SLC30A10, TNFAIP3, SLC40A1, C3AR1, DIAPH1, SOX4, SFXN2, SRC, ADA, SLC11A1, VDR, RAC2, SLC30A1…	1443	1645	16650	1.31167	0.393057	0.00343766	0.119909
GOTERM_BP_FAT	GO:0007265~Ras protein signal transduction	50	2.67809	6.15452e-05	F2RL3, HRAS, ARHGAP4, ARHGAP6, SPRY1, RASA4B, RALB, RHOB, RAPGEF3, FGF2, RHOG, RAP2B, PLD1, ARHGEF2, DAB2IP, ARHGEF6, PSD4, ELMO1, DOK1, DOK2, GPR55, GRAP2, EPS8L2, KALRN, CYTH4, GPR65, ABI2, ITGB1, RASGRP3, RASGRP4, RASGRP1, SOS1, RASGRP2, ARHGAP42, RASA3, CDC42EP3, IQSEC2, ARHGDIB, CNKSR1, ABR, HACE1, IGF1, VAV1, NOTCH2, CDKN1A, PLK2, PECAM1, ARAP3, KCTD13, F2R	1443	320	16650	1.80288	0.401742	0.00351254	0.123368
GOTERM_BP_FAT	GO:0002768~immune response-regulating cell surface receptor signaling pathway	59	3.16015	6.22849e-05	MEF2C, HRAS, ELF1, PTPN22, PAWR, TESPA1, ACTG1, KLHL6, GAB2, MS4A2, RBCK1, CLEC4D, PAG1, HSP90AA1, CD3D, STAP1, PIK3CB, ICAM2, PRKCE, WAS, PRKCB, ELMO1, PRKCQ, PSEN1, PLA2G6, RIPK2, PSME3, TXK, GRAP2, CD226, HLA-DRA, LCP2, C3AR1, TNFRSF21, FPR3, FCGRT, ADA, SRC, PLCL2, BCL2, SOS1, PSMB2, FCGR1B, PPP3CA, WIPF1, INPP5D, YES1, TEC, FYB, PTPN6, PTPRC, NCKAP1L, MALT1, VAV1, RPS6KA5, CD300A, PLCG2, CYF…	1443	399	16650	1.70619	0.405425	0.00353054	0.12485
GOTERM_BP_FAT	GO:0060401~cytosolic calcium ion transport	27	1.44617	6.44452e-05	F2RL3, JPH3, DIAPH1, ATP2B4, BCL2, DMD, MCOLN1, ASPH, RASA3, FGF2, HTR1F, PTPRC, PTPN6, TRPC1, PRKCE, DDIT3, ITPR1, P2RX5, TRDN, P2RX4, P2RX7, CORO1A, BBC3, PLCG2, FAM155B, AKAP6, F2R	1443	133	16650	2.34239	0.416051	0.00362814	0.129178
GOTERM_BP_FAT	GO:0034109~homotypic cell-cell adhesion	19	1.01768	6.53891e-05	RAP2B, PIK3CG, PTPN6, TLN1, PIK3CB, LGALS1, FERMT3, CSRP1, CXADR, SLC7A11, GAS6, FLNA, VCL, ACTG1, PRKCQ, SERPINE2, ANK3, ABAT, ITGA2B	1443	76	16650	2.88462	0.420634	0.00365653	0.131069
GOTERM_BP_FAT	GO:0001944~vasculature development	82	4.39207	6.59463e-05	MEF2C, SAT1, NRP1, EFNA1, PDGFA, IL18, SPI1, ANPEP, AQP1, WARS, S1PR1, UNC5B, HEY1, GATA6, HPSE, RHOB, STRA6, ANGPT1, RAPGEF3, ADAM8, FGF2, FOSL1, EGR1, SLC12A6, PIK3CG, FMNL3, DAB2IP, PIK3CB, MFGE8, MMP14, DDIT3, AHR, PRKCB, HES1, SH2D2A, CTH, PSEN1, CLIC4, VEGFA, TFAP2B, FOXC1, TNFAIP3, CTSH, SEMA4A, C3AR1, FGFR1, C5, SOX4, CXCL8, ITGB2, ITGB1, WT1, GJC1, LIF, HOXA1, PPP1R16B, HOXA3, SOS1, MEG3…	1443	610	16650	1.55107	0.423323	0.00366309	0.132185
GOTERM_BP_FAT	GO:2000147~positive regulation of cell motility	60	3.21371	6.7152e-05	CLDN7, HRAS, NRP1, PDGFA, FERMT3, S1PR1, SEMA3F, RHOB, ANGPT1, SEMA3A, ADAM8, FGF2, DAB2IP, ADAM10, ZP3, PRKCE, DAPK2, MMP14, MYADM, SEMA4F, VEGFA, SEMA4B, RELN, CTSH, SEMA4A, PTAFR, ITGA2B, C3AR1, FGFR1, IL1R1, DIAPH1, CXCL3, GPSM3, ONECUT2, CXCL2, CXCL8, SRC, IL23A, RAC2, BCL2, PTPRC, IL6, PODXL, TGFBR2, SPHK1, IGF1, NCKAP1L, ITGA4, SPARC, ANXA3, GAS6, DOCK4, NOTCH1, CORO1A, ITGA5, HDAC7, MYLK,…	1443	409	16650	1.69268	0.429097	0.00370528	0.1346
GOTERM_BP_FAT	GO:0043207~response to external biotic stimulus	105	5.624	6.73856e-05	MEF2C, HRAS, ALAD, TSPO, IL18, ROMO1, PTPN22, TLR5, PMAIP1, IL17RC, APOBEC3D, APOBEC3B, BATF, CD47, HTRA1, CLEC4D, SPN, DAB2IP, STAP1, HLA-A, HLA-E, DDIT4, TRIM38, THBD, UNC13D, CCR4, TFPI, RIPK2, TNFAIP3, LITAF, ASS1, IFITM2, IFITM3, DUSP10, SRC, SLC11A1, DOCK2, SERINC5, IL23A, NRROS, ODC1, PELI1, ABR, MALT1, CPS1, NOTCH1, P2RX7, PLCG2, TBXA2R, BMP6, CDK19, PPARD, CXADR, VGF, AP1S3, EDNRB, TMEM1…	1443	829	16650	1.46145	0.43021	0.00369373	0.135068
GOTERM_BP_FAT	GO:0051707~response to other organism	105	5.624	6.73856e-05	MEF2C, HRAS, ALAD, TSPO, IL18, ROMO1, PTPN22, TLR5, PMAIP1, IL17RC, APOBEC3D, APOBEC3B, BATF, CD47, HTRA1, CLEC4D, SPN, DAB2IP, STAP1, HLA-A, HLA-E, DDIT4, TRIM38, THBD, UNC13D, CCR4, TFPI, RIPK2, TNFAIP3, LITAF, ASS1, IFITM2, IFITM3, DUSP10, SRC, SLC11A1, DOCK2, SERINC5, IL23A, NRROS, ODC1, PELI1, ABR, MALT1, CPS1, NOTCH1, P2RX7, PLCG2, TBXA2R, BMP6, CDK19, PPARD, CXADR, VGF, AP1S3, EDNRB, TMEM1…	1443	829	16650	1.46145	0.43021	0.00369373	0.135068
GOTERM_BP_FAT	GO:0050731~positive regulation of peptidyl-tyrosine phosphorylation	31	1.66042	6.7515e-05	NRP1, ERBB4, EFNA1, IL18, CTF1, SRC, LIF, TNFRSF1A, HSPH1, IL23A, CD44, CLCF1, ANGPT1, YES1, TEC, IL6, ARHGEF2, STAP1, STAP2, IGF1, GAS6, STAT3, HES1, ARRB2, EPGN, ITGA5, VEGFA, PECAM1, RIPK2, RELN, NEURL1	1443	164	16650	2.18105	0.430825	0.00367667	0.135327
GOTERM_BP_FAT	GO:0007264~small GTPase mediated signal transduction	73	3.91002	6.79399e-05	F2RL3, HRAS, ARHGAP18, ARHGAP4, SPRY1, ARHGAP6, RASA4B, DIRAS3, RASL10B, RALB, RHOB, RAPGEF5, RAPGEF3, RAB26, AGAP1, RAB27B, DOCK11, FGF2, RHOG, RHOH, RAB27A, RAP2B, DAB2IP, ARHGEF2, PLD1, ARHGEF6, PSD4, ELMO1, RND2, DOK1, DOK2, GPR55, RELN, ARL8A, GRAP2, EPS8L2, ARL4C, KALRN, RAB3D, CYTH4, GPR65, ABI2, ITGB1, SRC, DOCK2, RASGRP3, RAC2, RASGRP4, RASGRP1, SOS1, ARHGAP42, RASGRP2, RASA3, CDC42EP3, …	1443	527	16650	1.59831	0.43284	0.00367578	0.136178
GOTERM_BP_FAT	GO:0035966~response to topologically incorrect protein	34	1.8211	6.9973e-05	TLN1, CXCL8, ASNS, PDIA5, EDEM1, HSPH1, BOK, HSPA6, DNAJA1, CREB3L1, HSPE1, CREB3L4, DNAJC4, HSPA8, HERPUD1, DAB2IP, HSP90AA1, STC2, CHAC1, LMNA, WIPI1, DDIT3, NCK2, CCND1, CTH, DNAJB9, ATF3, BBC3, GFPT1, ERN1, AMFR, HSPB3, ASNA1, HDAC6	1443	188	16650	2.08674	0.442384	0.0037612	0.140251
GOTERM_BP_FAT	GO:1903530~regulation of secretion by cell	84	4.4992	7.07306e-05	MEF2C, PPARD, FOXA2, ANO1, GRIK5, NCS1, PTPN22, TLR5, IL17RC, SDC4, LGR4, GAB2, IL4R, PAX8, RASL10B, SLC2A1, IL1RAP, RALB, ANGPT1, RAPGEF3, RAB26, SLC8B1, ADAM8, RAB27B, RAB27A, ZP3, INHA, PFKM, HLA-E, HMGA2, PRKCE, IRS1, NLRP1, GLUL, SDC1, UNC13D, STXBP5, GIPR, TFAP2B, PLA2G6, ABAT, GPAM, PTAFR, TNFRSF21, FGFR1, ACHE, CPLX1, RAB3D, TFR2, C5, SOX4, BTN2A2, TRIM16, GPR68, SRC, RIMS3, LIF, RAC2, SL…	1443	630	16650	1.53846	0.445899	0.00377752	0.141768
GOTERM_BP_FAT	GO:0006875~cellular metal ion homeostasis	69	3.69577	7.09191e-05	F2RL3, GNA15, JPH3, LPAR2, CALB1, EDNRB, ATP2B4, ALAS2, S1PR1, SLC24A2, DLG4, MCOLN1, ASPH, SLC8B1, CIB2, FGF2, HTR1F, PIK3CG, SGK1, STC2, PIK3CB, PRKCE, DDIT3, PRKCB, TRDN, PSEN1, GPR55, CCR4, GIPR, PLA2G6, AKAP6, SLC40A1, TF, C3AR1, DIAPH1, TFR2, GPR65, FPR3, ANXA6, VDR, SLC11A1, SLC30A1, BCL2, DMD, P2RY1, SLC39A8, TGM2, RASA3, PTPRC, PTPN6, TRPC1, HERPUD1, ITPR1, ABCG2, P2RX5, P2RX4, CORO1A, C…	1443	491	16650	1.62149	0.446771	0.00376349	0.142146
GOTERM_BP_FAT	GO:0070527~platelet aggregation	15	0.803428	7.58319e-05	PIK3CG, RAP2B, ACTG1, PTPN6, TLN1, SERPINE2, PIK3CB, FERMT3, ABAT, CSRP1, SLC7A11, FLNA, GAS6, ITGA2B, VCL	1443	51	16650	3.39367	0.469	0.00399827	0.151986
GOTERM_BP_FAT	GO:0042102~positive regulation of T cell proliferation	22	1.17836	8.09283e-05	PTPRC, IL6, IL2RA, ZP3, IL18, ANXA1, HLA-A, NCKAP1L, IGF1, PTPN22, HLA-E, HES1, NCK2, PRKCQ, CORO1A, CD55, IL23A, TNFSF13B, RIPK2, SPTA1, GPAM, SPN	1443	98	16650	2.59027	0.491116	0.00423964	0.162192
GOTERM_BP_FAT	GO:0019725~cellular homeostasis	105	5.624	8.29487e-05	MEF2C, F2RL3, GNA15, AQP9, GRIK5, LPAR2, AQP1, SLC26A11, CALB1, ATP2B4, S1PR1, DMXL2, MCOLN1, ASPH, SLC4A1, SLC8B1, CIB2, HTR1F, SLC4A5, PIK3CG, STC2, PIK3CB, DDIT3, GPR55, CCR4, NME1, TFAP2B, AKAP6, SLC40A1, C3AR1, DIAPH1, SOX4, SLC11A1, VDR, SLC30A1, DMD, P2RY1, TRPC1, PTPN6, HERPUD1, LGALS1, AQP10, GAS6, ABCG2, P2RX5, P2RX4, CORO1A, CD55, P2RX7, ATP6V0E2, ATP2A3, UCP2, BBC3, PLCG2, TBXA2R, HEP…	1443	833	16650	1.45443	0.499627	0.00431816	0.166238
GOTERM_BP_FAT	GO:0048585~negative regulation of response to stimulus	159	8.51634	8.32067e-05	GDF3, PEAR1, MASP1, PDGFA, LRRC4B, PTPN22, DLK1, ATP2B4, CD44, SERPINE2, UNC5B, HTRA1, SOSTDC1, CDKN2D, CREB3L1, ROBO2, HTRA3, SPN, DAB2IP, MAGI2, STAP1, CHAC1, HLA-A, PTPRR, WNK2, HLA-E, IRS1, DDIT3, DDIT4, PLAUR, TRIM38, THBD, ARRB2, ABAT, TNFAIP3, NEURL1, CAV2, LITAF, ONECUT2, DUSP10, ITGB1, SRC, ADA, LIF, AMER1, DMD, PSMB2, DNAJA1, RUNX2, CFLAR, PTPN6, HERPUD1, ABR, CNKSR3, TGFBR2, GAS6, EPS1…	1443	1369	16650	1.34011	0.500704	0.00430472	0.166755
GOTERM_BP_FAT	GO:0048732~gland development	61	3.26727	8.34493e-05	TSPO, NRP1, THRA, PLXNA1, PDGFA, CBX7, SERPINE2, GATA6, SOSTDC1, PAX8, WDR77, STRA6, SEMA3A, FGF2, PITX1, AR, RARG, RXRA, HMGA2, HES1, CCND1, PSEN1, VEGFA, FOXC1, TNFAIP3, NEURL1, FGFR1, ASS1, ERBB4, RAP1GAP, ONECUT2, HMGCS1, RAG1, ASNS, MDK, ADA, WT1, SRC, C8ORF22, VDR, HOXA3, BCL2, TGM2, SERPINC1, PCSK9, POU3F2, PLXND1, CEBPA, IL6, CEBPB, TBX3, CEBPG, TGFBR2, ANXA1, CPS1, CDKN1C, NOTCH1, UCP2, …	1443	421	16650	1.67184	0.501714	0.00429065	0.167241
GOTERM_BP_FAT	GO:0009607~response to biotic stimulus	109	5.83824	8.59611e-05	PVR, MEF2C, TSPO, HRAS, ALAD, IL18, ROMO1, PTPN22, TLR5, PMAIP1, IL17RC, APOBEC3D, APOBEC3B, BATF, CD47, HTRA1, CLEC4D, SPN, DAB2IP, STAP1, HLA-A, HLA-E, DDIT3, DDIT4, TRIM38, THBD, UNC13D, CCR4, TFPI, RIPK2, TNFAIP3, CD226, LITAF, ASS1, IFITM2, IFITM3, DUSP10, SRC, SLC11A1, DOCK2, SERINC5, IL23A, NRROS, ODC1, PELI1, ABR, MALT1, CPS1, NOTCH1, CD55, P2RX7, PLCG2, TBXA2R, BMP6, CDK19, PPARD, VGF, C…	1443	873	16650	1.44066	0.512053	0.00439246	0.17227
GOTERM_BP_FAT	GO:0001525~angiogenesis	60	3.21371	8.86498e-05	SAT1, NRP1, PDGFA, EFNA1, IL18, SPI1, ANPEP, AQP1, WARS, S1PR1, HEY1, UNC5B, GATA6, HPSE, RHOB, ANGPT1, RAPGEF3, ADAM8, FGF2, SLC12A6, PIK3CG, FMNL3, DAB2IP, PIK3CB, MFGE8, MMP14, PRKCB, SH2D2A, CLIC4, VEGFA, FOXC1, TNFAIP3, CTSH, SEMA4A, FGFR1, C3AR1, C5, CXCL8, ITGB2, ITGB1, PPP1R16B, HOXA3, MEG3, PLCD1, RUNX1, PLXND1, PTPRB, COL4A2, EPAS1, TGFBR2, SPHK1, SPARC, ANXA3, NOTCH1, EPGN, ITGA5, PECA…	1443	413	16650	1.67629	0.522883	0.00450199	0.177654
GOTERM_BP_FAT	GO:0002237~response to molecule of bacterial origin	49	2.62453	8.90738e-05	CDK19, MEF2C, PPARD, ALAD, TSPO, IL18, PTPN22, TLR5, EDNRB, CASP9, DAB2IP, STAP1, PRKCE, SIGIRR, TNFRSF10A, TNFRSF10B, THBD, TFPI, RIPK2, TNFAIP3, GSTP1, PTAFR, TNFRSF21, LITAF, ASS1, CXCL3, CXCL2, DUSP10, CXCL8, GNG12, COMT, SRC, SLC11A1, TNFRSF1A, IL6, PELI1, ABR, CEBPB, AXL, MALT1, SPARC, CPS1, PCK2, P2RX7, NOTCH1, PLCG2, TBXA2R, BMP6, F2R	1443	316	16650	1.78919	0.524568	0.00449612	0.178503
GOTERM_BP_FAT	GO:0070059~intrinsic apoptotic signaling pathway in response to endoplasmic reticulum stress	16	0.85699	8.9876e-05	HERPUD1, DAB2IP, CEBPB, CHAC1, TRIB3, PMAIP1, DDIT3, ITPR1, NCK2, MAP3K5, TNFRSF10B, BBC3, BOK, BCL2, ERN1, CREB3L1	1443	58	16650	3.18302	0.527742	0.00450925	0.180109
GOTERM_BP_FAT	GO:0048468~cell development	217	11.6229	9.32681e-05	MEF2C, GDF3, HRAS, EFNA1, EFNA3, FAM20C, ADCY6, VPS33A, ACTG1, SERPINE2, BHLHB9, RAPGEF3, F11R, DAB2IP, WNT10B, OSBP2, MAGI2, RARG, PTPRF, PLD6, HES1, RND2, UNC13D, NME1, VEGFA, BIN1, ERBB4, NEK3, MMD, DUSP10, ALCAM, LIF, RILPL2, DMD, OBSL1, KLF7, LGALS1, TGFBR2, CELSR3, NCKAP1L, CCDC155, SHOX2, EPHA4, NOTCH1, AREG, BMP6, NRP1, FOXA2, TRPV2, FERMT3, USH1G, SLIRP, LATS2, EDNRB, FAM228B, SEMA3F, IL…	1443	1968	16650	1.27228	0.540927	0.0046511	0.186901
GOTERM_BP_FAT	GO:0046683~response to organophosphorus	27	1.44617	9.50502e-05	C12ORF76, ASS1, AQP9, TRIM16, VGF, AQP1, WT1, ASPH, RAPGEF3, CIB2, FOSL1, PIK3CG, WNT10B, SPARC, CPS1, P2RX5, P2RX4, P2RX7, SDC1, THBD, P2RX1, NME1, PKLR, AKAP6, AKAP7, AREG, PTAFR	1443	136	16650	2.29072	0.547705	0.00471161	0.190469
GOTERM_BP_FAT	GO:2000021~regulation of ion homeostasis	35	1.87467	9.52987e-05	F2RL3, JPH3, TSPO, DIAPH1, COMT, SRC, EDNRB, SLC30A1, ANK3, DMD, BCL2, SLC30A4, MCOLN1, ASPH, RASA3, FGF2, HTR1F, PTPRC, PTPN6, TRPC1, WNK2, PRKCE, DDIT3, ITPR1, P2RX5, TRDN, P2RX4, P2RX7, CORO1A, BBC3, CA7, PLCG2, AKAP6, SLC30A10, F2R	1443	199	16650	2.02938	0.548643	0.00469602	0.190966
GOTERM_BP_FAT	GO:0048771~tissue remodeling	28	1.49973	9.93305e-05	MEF2C, RAB3D, IL18, LGR4, SRC, LIF, VDR, S1PR1, HOXA3, IL23A, RAC2, TGM2, INPP5D, PPP3CA, ADAM8, IL6, ABR, EPAS1, ANXA1, AXL, MMP14, NOTCH2, P2RX7, GPR55, FOXC1, TNFAIP3, F2R, SUCO	1443	144	16650	2.24359	0.563581	0.00486549	0.199038
GOTERM_BP_FAT	GO:0014070~response to organic cyclic compound	112	5.99893	0.000102816	MEF2C, TSPO, ALAD, C12ORF76, THRA, AQP9, IL18, ADCY6, PMAIP1, AQP1, PGR, ATP2B4, CDKN2D, RALB, RAPGEF3, ASPH, CIB2, CIITA, PIK3CG, RNLS, WNT10B, RARG, FECH, STC2, CRYAB, RXRA, PIM1, DDIT4, THBD, ARRB2, NME1, TFPI, RIPK2, ABAT, AKAP6, AKAP7, KALRN, ASS1, DIAPH1, HMGCS1, PAQR8, MDK, ADA, SRC, WT1, VDR, PSMB2, P2RY1, DNAJA1, IDH1, PELI1, MLC1, ESRRB, LGALS1, TGFBR2, KCNK1, CPS1, ABCB4, P2RX5, P2RX4,…	1443	906	16650	1.42639	0.576097	0.00500643	0.206015
GOTERM_BP_FAT	GO:0006954~inflammatory response	84	4.4992	0.000102886	CDK19, PPARD, MASP1, IL18, TLR5, IL17RC, CD47, EDNRB, IL4R, IL1RAP, CFH, MS4A2, ADAM8, SPN, PIK3CG, CIITA, F11R, NLRP6, DAB2IP, HYAL3, ZP3, LYZ, NLRP1, SIGIRR, CTNNBIP1, TNFRSF10A, PRKCQ, SDC1, UNC13D, KLRG1, TNFRSF10B, IL20RB, CCR4, RIPK2, SUSD4, TNFAIP3, PTAFR, GSTP1, C3AR1, TNFRSF21, ASS1, TFR2, CXCL3, C5, CXCL2, GPSM3, DUSP10, CXCL8, ITGB2, FPR3, GPR68, ADA, AZU1, TNFRSF1A, SLC11A1, EPHB6, IL…	1443	637	16650	1.52156	0.576343	0.00498075	0.206155
GOTERM_BP_FAT	GO:0042692~muscle cell differentiation	54	2.89234	0.000105907	MEF2C, GDF3, PPARD, THRA, IL18, CD53, CXADR, ACTG1, EDNRB, MAP3K5, HEY1, FAM228B, GATA6, SMARCD3, IL4R, SIK1, PITX1, WNT10B, RXRA, ACTN2, MMP14, DDIT3, NEBL, HES1, CTH, SDC1, ARRB2, SGCG, VEGFA, AKAP6, BIN1, NEK5, CAV2, ITGB1, WT1, BCL2, DMD, MEG3, OBSL1, MBNL3, PPP3CA, CFLAR, EPAS1, TBX3, LGALS1, LMNA, IGF1, CACNA2D2, SHOX2, NOTCH1, PRICKLE1, CDON, CACNA1H, GDF15	1443	362	16650	1.72121	0.586895	0.0050971	0.212203
GOTERM_BP_FAT	GO:0043069~negative regulation of programmed cell death	104	5.57043	0.000106398	MEF2C, HRAS, EFNA1, CBX4, AQP1, CD44, UNC5B, BHLHB9, GATA6, CDKN2D, CREB3L1, RBCK1, ADAM8, DDAH2, OXR1, PIK3CG, RARG, CRYAB, PIM1, PLAUR, ARRB2, TNFAIP8, VEGFA, TFAP2B, RIPK2, TNFAIP3, SLC40A1, ERBB4, SYCP2, MDK, ITGB1, ADA, SRC, WT1, TIMP1, DNAJA1, FAIM, CFLAR, HERPUD1, SPHK1, NCKAP1L, MALT1, DOCK8, GAS6, NOTCH2, ATF5, NOTCH1, CORO1A, CDKN1A, LAMP3, PLK2, UCP2, ITGA5, PLCG2, PTTG1IP, ARHGAP10, C…	1443	829	16650	1.44753	0.588585	0.00509132	0.213186
GOTERM_BP_FAT	GO:0032845~negative regulation of homeostatic process	32	1.71398	0.000107214	F2RL3, JPH3, COMT, ADA, SRC, TSC22D3, DMD, BCL2, MCOLN1, INPP5D, ASPH, RASA3, FGF2, HTR1F, PINX1, PTPRC, TRPC1, IL6, KLF13, PRKCE, ITPR1, DDIT3, TRDN, P2RX7, UCP2, BBC3, PLCG2, AKAP6, GAS2L1, TNFAIP3, GPAM, F2R	1443	176	16650	2.0979	0.591376	0.00510101	0.214818
GOTERM_BP_FAT	GO:0051345~positive regulation of hydrolase activity	113	6.05249	0.000109488	MEF2C, GNA15, HRAS, PDGFA, LPAR2, PMAIP1, RCBTB2, MAP3K5, S1PR1, PGAM5, GRIN2D, RAPGEF5, RAPGEF3, ASPH, F11R, DAB2IP, MAGI2, PSD4, ACTN2, IRS1, GPR55, VEGFA, AKAP6, NEK5, EPS8L2, KALRN, SPTB, CAV2, FGFR1, ERBB4, ASAP2, ITGB1, ADAP1, DOCK2, HSPE1, CDC42EP3, IQSEC2, ARHGDIB, HIP1, ABR, NCKAP1L, DOCK8, VAV1, DENND1C, DOCK4, FNBP1, P2RX1, BBC3, CD300A, CYFIP2, TBXA2R, SPTA1, AHSA1, ARHGAP10, FGF5, AR…	1443	917	16650	1.42186	0.599061	0.00517941	0.21937
GOTERM_BP_FAT	GO:0010863~positive regulation of phospholipase C activity	12	0.642742	0.000117077	FGFR1, GNA15, ARHGAP6, GPR55, GNAQ, RASGRP4, LPAR2, TXK, PRKCE, FGF2, PLCB2, PTAFR	1443	35	16650	3.95604	0.623674	0.00550625	0.234559
GOTERM_BP_FAT	GO:0042267~natural killer cell mediated cytotoxicity	15	0.803428	0.000119653	PVR, PTPN6, LAMP1, CORO1A, UNC13D, ARRB2, RASGRP1, CEBPG, ULBP1, HLA-A, HLA-E, VAV1, CD226, PRDX1, RAB27A	1443	53	16650	3.2656	0.631679	0.00559552	0.239713
GOTERM_BP_FAT	GO:0045597~positive regulation of cell differentiation	105	5.624	0.000120271	MEF2C, TSPO, THRA, IL18, FAM20C, CD53, ITPKA, TESPA1, MAP3K5, SERPINE2, BHLHB9, GATA6, SMARCD3, ROBO2, ADAM8, WNT10B, DAB2IP, MAGI2, TWF2, PLXNB2, ENC1, RND2, HES1, ADAMTS9, UNC13D, ARRB2, NME1, VEGFA, RIPK2, AKAP6, RELN, BIN1, NEK5, SUCO, KALRN, NEURL1, FGFR1, MMD, ADA, LIF, VDR, IL23A, CRB2, DMD, OBSL1, RUNX1, RUNX2, LGALS1, TGFBR2, NCKAP1L, GAS6, SHOX2, EPHA4, NOTCH1, RFX3, BMP6, PPARD, NRP1, …	1443	841	16650	1.44059	0.633575	0.00559302	0.24095
GOTERM_BP_FAT	GO:0008285~negative regulation of cell proliferation	85	4.55276	0.00013103	MEF2C, TSPO, PPARD, HRAS, PMAIP1, PAWR, SDC4, SKAP2, MAGED1, WARS, SPRY1, SRPX, SERPINE2, CDKN2D, WDR77, FGF2, FOSL1, SPN, AR, DAB2IP, WNT10B, MAGI2, RARG, SIX5, WNK2, CTNNBIP1, HES1, ASCL2, NCK2, IL20RB, NME1, CD33, TFAP2B, TNFAIP3, VSIG4, EMP3, SMARCA2, GSTP1, NEURL1, HIST1H2AB, CAV2, TNFRSF21, ERBB4, RAP1GAP, SOX4, CXCL8, BTN2A2, COMT, WT1, LIF, CD9, VDR, BCL2, MEG3, INPP5D, CNN1, QSOX1, PINX1…	1443	651	16650	1.50656	0.665053	0.00605814	0.262479
GOTERM_BP_FAT	GO:0002228~natural killer cell mediated immunity	16	0.85699	0.000136261	PVR, PTPN6, CEBPG, HLA-A, HLA-E, PRDX1, VAV1, LAMP1, CORO1A, UNC13D, ARRB2, RASGRP1, ULBP1, CD226, SH2D1B, RAB27A	1443	60	16650	3.07692	0.679365	0.00626456	0.272944
GOTERM_BP_FAT	GO:0051272~positive regulation of cellular component movement	60	3.21371	0.000141405	CLDN7, HRAS, NRP1, PDGFA, FERMT3, S1PR1, SEMA3F, RHOB, ANGPT1, SEMA3A, ADAM8, FGF2, DAB2IP, ADAM10, ZP3, PRKCE, DAPK2, MMP14, MYADM, SEMA4F, VEGFA, SEMA4B, RELN, CTSH, SEMA4A, PTAFR, ITGA2B, C3AR1, FGFR1, IL1R1, DIAPH1, CXCL3, GPSM3, ONECUT2, CXCL2, CXCL8, SRC, IL23A, RAC2, BCL2, PTPRC, IL6, PODXL, TGFBR2, SPHK1, IGF1, NCKAP1L, ITGA4, SPARC, ANXA3, GAS6, DOCK4, NOTCH1, CORO1A, ITGA5, HDAC7, MYLK,…	1443	420	16650	1.64835	0.692842	0.00646468	0.283233
GOTERM_BP_FAT	GO:0010959~regulation of metal ion transport	49	2.62453	0.000141656	F2RL3, TSPO, JPH3, TRPV2, UTRN, DPP10, ATP2B4, SERPINE2, ANK3, ASPH, SIK1, KCNG1, PIK3CG, SGK1, STC2, ZP3, ACTN2, WNK2, PRKCE, FLNA, STOM, TRDN, ARRB2, AKAP6, PLA2G6, AKAP7, DIAPH1, FXYD5, PRSS8, SLC30A1, BCL2, DMD, PCSK9, KCNE3, GLRX, PTPN6, TRPC1, CNKSR3, TSPAN13, P2RX5, P2RX4, P2RX7, CORO1A, P2RX1, NEDD4, PLCG2, MYLK, SNTA1, F2R	1443	322	16650	1.75585	0.693485	0.00644085	0.283736
GOTERM_BP_FAT	GO:1903034~regulation of response to wounding	28	1.49973	0.000142393	HRAS, PPARD, FOXA2, PDGFA, SCARF1, LBH, SERPINE2, HPSE, SERPINC1, FGF2, TEC, EPPK1, PTPRF, TGFBR2, ANXA1, PRKCE, PLAUR, EPHA4, PRKCQ, THBD, STXBP5, TBXA2R, ABAT, TXK, TNFAIP3, MYLK, PLAU, F2R	1443	147	16650	2.1978	0.695364	0.00643917	0.285209
GOTERM_BP_FAT	GO:0002764~immune response-regulating signaling pathway	72	3.85645	0.000148652	MEF2C, HRAS, ELF1, PTPN22, TLR5, PAWR, SKAP2, LGR4, TESPA1, ACTG1, KLHL6, GAB2, MS4A2, RBCK1, CLEC4D, ADAM8, PAG1, NLRP6, DAB2IP, HSP90AA1, STAP1, CD3D, PIK3CB, ICAM2, CTSS, PRKCE, WAS, ELMO1, PRKCB, PRKCQ, ARRB2, IL20RB, PSEN1, RIPK2, PLA2G6, PSME3, TXK, GRAP2, TNFAIP3, CD226, CTSH, HLA-DRA, LCP2, C3AR1, TNFRSF21, FCGRT, ITGB2, FPR3, ADA, SRC, PLCL2, BCL2, SOS1, PSMB2, FCGR1B, PPP3CA, WIPF1, INP…	1443	531	16650	1.56454	0.710873	0.00668506	0.297727
GOTERM_BP_FAT	GO:1901700~response to oxygen-containing compound	167	8.94483	0.000150295	MEF2C, TSPO, ALAD, GNA15, C12ORF76, AQP9, IL18, ADCY6, GRIK5, PTPN22, ROMO1, TLR5, AQP1, MAP3K5, ATP2B4, CDKN2D, ASPH, RAPGEF3, CIB2, OXR1, PIK3CG, RNLS, DAB2IP, WNT10B, TWF2, RARG, FECH, STC2, STAP1, CRYAB, RXRA, PIM1, ACTN2, IRS1, DDIT4, GLUL, THBD, NME1, TFPI, AKAP6, ABAT, RIPK2, AKAP7, TNFAIP3, NEURL1, KALRN, ME1, CAV2, ASS1, LITAF, DUSP10, HMGCS1, SOX4, RRAGD, WT1, SRC, ADA, TIMP1, SLC11A1, …	1443	1466	16650	1.31441	0.714811	0.00672249	0.301014
GOTERM_BP_FAT	GO:1902624~positive regulation of neutrophil migration	10	0.535619	0.000151864	C3AR1, IL1R1, IL23A, RAC2, CXCL3, CXCL2, CXCL8, NCKAP1L, DAPK2, ADAM8	1443	25	16650	4.61538	0.718524	0.00675626	0.304153
GOTERM_BP_FAT	GO:0002366~leukocyte activation involved in immune response	36	1.92823	0.000152954	GPR183, IL18, ADA, ITM2A, PLCL2, BATF, SLC11A1, DOCK2, IL23A, RAC2, GAB2, CLCF1, RASGRP1, IL4R, CLEC4D, MYB, SH2D1B, RAB27A, PIK3CG, IL18R1, IL6, ABR, LGALS1, ANXA1, PRKCE, ANXA3, NOTCH2, LAMP1, CORO1A, UNC13D, PSEN1, CD300A, PLCG2, RIPK2, PTAFR, SEMA4A	1443	212	16650	1.95936	0.721073	0.00676851	0.306332
GOTERM_BP_FAT	GO:0043066~negative regulation of apoptotic process	102	5.46331	0.000155595	MEF2C, HRAS, EFNA1, CBX4, AQP1, CD44, UNC5B, BHLHB9, GATA6, CDKN2D, CREB3L1, ADAM8, DDAH2, OXR1, PIK3CG, RARG, CRYAB, PIM1, PLAUR, ARRB2, TNFAIP8, VEGFA, TFAP2B, RIPK2, TNFAIP3, SLC40A1, ERBB4, SYCP2, MDK, ITGB1, ADA, SRC, WT1, TIMP1, DNAJA1, FAIM, CFLAR, HERPUD1, SPHK1, NCKAP1L, MALT1, DOCK8, GAS6, NOTCH2, ATF5, NOTCH1, CORO1A, CDKN1A, LAMP3, PLK2, UCP2, ITGA5, PTTG1IP, ARHGAP10, CLDN7, IER3, PP…	1443	818	16650	1.43878	0.727156	0.00684869	0.311614
GOTERM_BP_FAT	GO:0010942~positive regulation of cell death	80	4.28495	0.000157211	MEF2C, CDK19, TSPO, ZMAT3, GRIK5, PMAIP1, PAWR, PDCD4, LATS2, ARHGAP4, MAGED1, MAP3K5, SRPX, CASP9, BOK, RHOB, RBCK1, POU4F1, ADAM8, SIK1, FOSL1, DAB2IP, WNT10B, ARHGEF2, RARG, ARHGEF6, CYCS, HMGA2, NLRP1, DDIT3, DDIT4, PLAUR, TNFRSF10A, NCK2, TNFRSF10B, PSEN1, TFAP2B, RIPK2, PLA2G6, G0S2, BIN1, MYBBP1A, CTSH, KALRN, NEURL1, ERBB4, STK17B, SOX4, ITM2C, ITGB1, SRC, WT1, VDR, MTCH2, BCL2, SOS1, TGM…	1443	607	16650	1.52072	0.730811	0.00688326	0.314844
GOTERM_BP_FAT	GO:0045621~positive regulation of lymphocyte differentiation	19	1.01768	0.000157239	IL6, IL2RA, IL18, TGFBR2, ANXA1, RAG1, AXL, NCKAP1L, MMP14, TESPA1, ADA, GAS6, IL23A, RASGRP1, IL4R, RIPK2, INPP5D, ADAM8, MYB	1443	81	16650	2.70655	0.730874	0.00684856	0.3149
GOTERM_BP_FAT	GO:0006887~exocytosis	58	3.10659	0.000161156	TLN1, PDGFA, GRIK5, NCS1, SDC4, VPS33A, VCL, ANK1, GAB2, IL4R, RALB, RAB26, RAB27B, VPS11, RAB27A, PIK3CG, ZP3, ACTN2, FLNA, SDC1, UNC13D, PSEN1, STXBP5, VEGFA, PLA2G6, VAMP4, TMSB4X, PTAFR, ITGA2B, TF, NKD2, CPLX1, RAB3D, TIMP1, RIMS3, CD9, RAC2, RASGRP1, STX11, QSOX1, PHACTR2, ABR, ANXA1, IGF1, SPARC, ANXA3, GAS6, LAMP1, NOTCH1, RAB31, CORO1A, P2RX7, P2RX1, CD300A, SCFD2, PECAM1, SYTL5, SYTL1	1443	404	16650	1.65651	0.739532	0.00698215	0.322733
GOTERM_BP_FAT	GO:0002703~regulation of leukocyte mediated immunity	29	1.55329	0.000162853	PVR, APLF, IL23A, RAC2, GAB2, CLCF1, IL4R, RASGRP1, SH2D1B, SPN, PTPRC, PTPN6, IL6, ABR, ZP3, HLA-A, MALT1, HLA-E, VAV1, WAS, LAMP1, P2RX7, UNC13D, IL20RB, ARRB2, CD300A, SUSD4, CD226, PTAFR	1443	156	16650	2.14497	0.743197	0.00701901	0.326127
GOTERM_BP_FAT	GO:0006816~calcium ion transport	54	2.89234	0.000172229	F2RL3, JPH3, TSPO, TRPV2, NCS1, ATP2B4, SLC24A2, MCOLN1, ASPH, SLC8B1, FGF2, HTR1F, PIK3CG, STC2, ZP3, PRKCE, DDIT3, PRKCB, TRDN, ARRB2, PSEN1, PLA2G6, AKAP6, ORAI2, DIAPH1, PKD1L2, ORAI3, ANXA6, VDR, SLC30A1, BCL2, DMD, PPP3CA, RASA3, KCNE3, TRPC1, PTPN6, PTPRC, TSPAN13, ASIC1, CACNA2D2, ITPR1, GAS6, P2RX5, P2RX4, P2RX7, CORO1A, ATP2A3, BBC3, PLCG2, FAM155B, CACNA1H, MYLK, F2R	1443	369	16650	1.68856	0.762532	0.00738354	0.344872
GOTERM_BP_FAT	GO:0006468~protein phosphorylation	204	10.9266	0.000174868	MEF2C, GDF3, HRAS, EFNA1, FAM20C, ADCY6, PTPN22, MAGED1, MAP3K5, ATP2B4, CD44, DIRAS3, GRIN2D, PELI2, RAPGEF3, ADAM8, PIK3CG, DAB2IP, PIK3CB, CRYAB, PTPRR, PIM1, WNK2, PLAUR, HES1, MAPK4, VEGFA, NEK5, DBNDD2, ERBB4, NEK3, MMD, STK17B, DUSP10, CNTRL, LIF, CAMKV, SLC11A1, EPHB6, IL23A, HEXIM2, RAC2, DMD, SPHK1, CNKSR3, TGFBR2, NCKAP1L, GAS6, EPHA4, CD300A, GRK4, BMP6, FGF5, NRP1, LATS2, HSPH1, EDNR…	1443	1852	16650	1.27098	0.767706	0.00745795	0.350148
GOTERM_BP_FAT	GO:0002263~cell activation involved in immune response	36	1.92823	0.000184613	GPR183, IL18, ADA, ITM2A, PLCL2, BATF, SLC11A1, DOCK2, IL23A, RAC2, GAB2, CLCF1, RASGRP1, IL4R, CLEC4D, MYB, SH2D1B, RAB27A, PIK3CG, IL18R1, IL6, ABR, LGALS1, ANXA1, PRKCE, ANXA3, NOTCH2, LAMP1, CORO1A, UNC13D, PSEN1, CD300A, PLCG2, RIPK2, PTAFR, SEMA4A	1443	214	16650	1.94105	0.785857	0.00783197	0.369627
GOTERM_BP_FAT	GO:1902622~regulation of neutrophil migration	11	0.589181	0.000187301	C3AR1, IL1R1, IL23A, RAC2, MPP1, CXCL3, CXCL2, CXCL8, NCKAP1L, DAPK2, ADAM8	1443	31	16650	4.09429	0.790607	0.00790536	0.374997
GOTERM_BP_FAT	GO:0051246~regulation of protein metabolic process	266	14.2475	0.000205833	MEF2C, GDF3, HRAS, MASP1, EFNA1, LTBP4, ADCY6, PTPN22, AQP1, MAGED1, MAP3K5, ATP2B4, CD44, SERPINE2, DIRAS3, MTG1, CFH, PELI2, RAPGEF3, ADAM8, PIK3CG, DAB2IP, WNT10B, MAGI2, CRYAB, PIK3CB, RXRA, ANAPC4, PTPRR, PIM1, WNK2, PLAUR, HES1, PRORSD1P, VEGFA, TFPI, NEK5, DBNDD2, NEK3, ERBB4, MMD, DUSP10, LIF, SLC11A1, IL23A, RAC2, HEXIM2, DMD, HIP1, ODC1, PELI1, SPHK1, CNKSR3, TGFBR2, CELSR3, NDFIP2, NCK…	1443	2512	16650	1.22183	0.820624	0.00864058	0.41203
GOTERM_BP_FAT	GO:0006952~defense response	171	9.15908	0.000210175	PVR, MEF2C, HRAS, MASP1, IL18, PTPN22, ROMO1, TLR5, PMAIP1, IL17RC, APOBEC3D, BATF, APOBEC3B, CD47, MAP3K5, PAGE1, CD44, LILRA2, HTRA1, CFH, MS4A2, CLEC4D, ADAM8, SPN, RAB27A, PIK3CG, CIITA, F11R, DAB2IP, HLA-A, HLA-E, DDIT4, TRIM38, UNC13D, ARRB2, CCR4, RIPK2, VSIG4, TNFAIP3, CD226, HLA-DRA, KALRN, C3AR1, IL1R1, ASS1, IFITM2, IFITM3, DUSP10, ITGB2, MDK, ITGB1, SRC, ADA, SLC11A1, DOCK2, SERINC5, …	1443	1518	16650	1.29979	0.827009	0.00877792	0.420704
GOTERM_BP_FAT	GO:0051208~sequestering of calcium ion	23	1.23192	0.000212903	F2RL3, PTPRC, TRPC1, PTPN6, JPH3, DIAPH1, PRKCE, DDIT3, ITPR1, TRDN, P2RX7, CORO1A, BBC3, DMD, PLCG2, AKAP6, MCOLN1, ASPH, RASA3, FGF2, HTR1F, ATP7B, F2R	1443	112	16650	2.36951	0.830904	0.00884707	0.426152
GOTERM_BP_FAT	GO:0006814~sodium ion transport	34	1.8211	0.000213965	SLC5A3, SLC38A2, SLC38A7, UTRN, COMMD9, FXYD5, PRSS8, ATP2B4, SERPINE2, ANK3, DMD, SLC24A2, SCN9A, SLC22A4, SLC4A7, PCSK9, SLC22A5, SLC8B1, SCNN1D, SLC4A5, GLRX, SGK1, ASIC4, CNKSR3, SLC10A4, WNK2, ASIC1, PRKCE, KCNK1, STOM, NEDD4, SLC13A3, SCN4A, SNTA1	1443	199	16650	1.9714	0.832398	0.00884701	0.428275
GOTERM_BP_FAT	GO:0009966~regulation of signal transduction	286	15.3187	0.00021779	MEF2C, GDF3, HRAS, PEAR1, EFNA1, LTBP4, FAM20C, PTPN22, SHF, TESPA1, MAGED1, MAP3K5, ATP2B4, CD44, SERPINE2, HTRA1, SOSTDC1, CREB3L1, PELI2, HTRA3, ADAM8, PIK3CG, DAB2IP, WNT10B, MAGI2, PIK3CB, PTPRR, RAD9B, WNK2, PLAUR, HES1, VEGFA, ABAT, GRAP2, CD226, EPS8L2, IL1R1, ERBB4, DUSP10, ADA, LIF, IL23A, RAC2, DMD, HIP1, IQSEC2, PELI1, ABR, LGALS1, TGFBR2, CNKSR3, SPHK1, NDFIP2, GAS6, SHOX2, NOTCH2, E…	1443	2728	16650	1.20968	0.837664	0.00896005	0.435913
GOTERM_BP_FAT	GO:0002028~regulation of sodium ion transport	19	1.01768	0.000217865	SGK1, UTRN, CNKSR3, WNK2, PRKCE, FXYD5, STOM, PRSS8, P2RX4, P2RX7, ATP2B4, SERPINE2, NEDD4, ANK3, DMD, PCSK9, SIK1, SNTA1, GLRX	1443	83	16650	2.64133	0.837767	0.0089192	0.436065
GOTERM_BP_FAT	GO:0030888~regulation of B cell proliferation	15	0.803428	0.00022588	MEF2C, TNFRSF21, PTPRC, GPR183, PELI1, NCKAP1L, PAWR, ADA, AHR, CDKN1A, TNFSF13B, CLCF1, CD300A, BCL2, INPP5D	1443	56	16650	3.09066	0.848267	0.00920072	0.452072
GOTERM_BP_FAT	GO:0043068~positive regulation of programmed cell death	76	4.0707	0.000235386	MEF2C, CDK19, TSPO, ZMAT3, GRIK5, PMAIP1, PAWR, PDCD4, LATS2, ARHGAP4, MAGED1, MAP3K5, SRPX, CASP9, BOK, RHOB, RBCK1, POU4F1, ADAM8, SIK1, FOSL1, DAB2IP, WNT10B, ARHGEF2, RARG, ARHGEF6, CYCS, HMGA2, NLRP1, DDIT3, PLAUR, TNFRSF10A, NCK2, TNFRSF10B, PSEN1, TFAP2B, RIPK2, PLA2G6, G0S2, BIN1, MYBBP1A, CTSH, KALRN, NEURL1, ERBB4, STK17B, SOX4, ITM2C, ITGB1, SRC, WT1, VDR, MTCH2, BCL2, SOS1, TGM2, DNAJ…	1443	577	16650	1.5198	0.859844	0.00953958	0.471055
GOTERM_BP_FAT	GO:0061041~regulation of wound healing	25	1.33905	0.000236296	PPARD, HRAS, FOXA2, EPPK1, PDGFA, TGFBR2, ANXA1, PRKCE, PLAUR, PRKCQ, THBD, LBH, SERPINE2, STXBP5, HPSE, TBXA2R, SERPINC1, ABAT, TXK, TNFAIP3, FGF2, PLAU, MYLK, F2R, TEC	1443	128	16650	2.25361	0.860905	0.00953001	0.472871
KEGG_PATHWAY	hsa04666:Fc gamma R-mediated phagocytosis	20	1.07124	0.0002398	PIK3CG, PTPRC, PLD1, PIK3CB, SPHK1, ASAP2, PIP5K1B, PRKCE, VAV1, WAS, VASP, PRKCB, DOCK2, GAB2, RAC2, PLCG2, MARCKS, FCGR2A, INPP5D, BIN1	654	84	6910	2.51565	0.064947	0.0330186	0.316608
GOTERM_BP_FAT	GO:1902287~semaphorin-plexin signaling pathway involved in axon guidance	7	0.374933	0.000244063	NRP1, PLXNA1, PLXNA2, PLXNB2, SEMA3F, SEMA3A, PLXND1	1443	12	16650	6.73077	0.869639	0.00979445	0.488379
GOTERM_BP_FAT	GO:0014074~response to purine-containing compound	28	1.49973	0.000251914	C12ORF76, ASS1, AQP9, HMGCS1, VGF, AQP1, WT1, ASPH, RAPGEF3, CIB2, FOSL1, PIK3CG, WNT10B, IL6, SPARC, CPS1, P2RX5, P2RX4, P2RX7, SDC1, THBD, P2RX1, NME1, PKLR, AKAP6, AKAP7, AREG, PTAFR	1443	152	16650	2.12551	0.877909	0.0100596	0.504051
GOTERM_BP_FAT	GO:0008284~positive regulation of cell proliferation	104	5.57043	0.000261948	MEF2C, HRAS, TSPO, PDGFA, IL18, ROMO1, EIF5A, PTPN22, AQP1, CD47, MAP3K5, S1PR1, GAB2, GATA6, SMARCD3, HTRA1, WDR77, SPN, WNT10B, RARG, HLA-A, HLA-E, IRS1, HES1, GLUL, NME1, VEGFA, TFAP2B, RIPK2, TNFAIP3, FGFR1, CAV2, ERBB4, TIPIN, SOX4, ITGB1, ADA, TIMP1, LIF, PPP1R16B, IL23A, HOXA3, RAC2, RUNX2, ODC1, PTPN6, PELI1, CCPG1, TGFBR2, SPHK1, NCKAP1L, GAS6, SHOX2, NOTCH1, CORO1A, CDKN1A, CD55, ATF3, …	1443	849	16650	1.41343	0.88772	0.0104084	0.524077
GOTERM_BP_FAT	GO:0051128~regulation of cellular component organization	247	13.2298	0.000276567	MEF2C, HRAS, EFNA1, LTBP4, ADCY6, CD53, CD47, S1PR1, SERPINE2, BHLHB9, MTG1, HTRA1, RAPGEF3, HTRA3, RAB27A, F11R, DAB2IP, PLD1, WNT10B, MAGI2, PTPRF, CRYAB, PIK3CB, PLD6, ANAPC4, PLAUR, RND2, HES1, PRDM9, UNC13D, NME1, VEGFA, BIN1, EPS8L2, DCBLD2, KIAA1109, LIF, SLC11A1, RAC2, DMD, OBSL1, CDC42EP3, HIP1, ABR, LGALS1, SPHK1, TGFBR2, NCKAP1L, GAS6, SYNE3, SHOX2, EPHA4, NOTCH1, WDR61, CD300A, PPARD,…	1443	2323	16650	1.22686	0.900622	0.0109342	0.553248
GOTERM_BP_FAT	GO:0002429~immune response-activating cell surface receptor signaling pathway	53	2.83878	0.000277624	MEF2C, ELF1, HRAS, PTPN22, PAWR, TESPA1, ACTG1, KLHL6, RBCK1, CLEC4D, PAG1, HSP90AA1, CD3D, STAP1, PIK3CB, ICAM2, PRKCE, WAS, PRKCB, ELMO1, PRKCQ, PSEN1, PLA2G6, RIPK2, TXK, PSME3, GRAP2, CD226, LCP2, HLA-DRA, TNFRSF21, C3AR1, FPR3, SRC, ADA, PLCL2, BCL2, PSMB2, WIPF1, INPP5D, YES1, TEC, FYB, PTPN6, PTPRC, NCKAP1L, MALT1, VAV1, RPS6KA5, CD300A, PLCG2, CYFIP2, FCGR2A	1443	367	16650	1.66632	0.901495	0.010924	0.555358
GOTERM_BP_FAT	GO:0033993~response to lipid	105	5.624	0.000279597	MEF2C, TSPO, ALAD, THRA, IL18, ADCY6, PTPN22, TLR5, AQP1, PGR, CDKN2D, WNT10B, DAB2IP, RARG, FECH, TWF2, STC2, STAP1, CRYAB, RXRA, PIM1, DDIT4, THBD, ARRB2, NME1, TFPI, RIPK2, TNFAIP3, LITAF, ASS1, DUSP10, HMGCS1, PAQR8, MDK, SRC, SLC11A1, VDR, DNAJA1, IDH1, PELI1, ABR, MLC1, ESRRB, TGFBR2, CPS1, ABCB4, NOTCH1, CDKN1A, P2RX7, UCP2, NEDD4, PLCG2, TBXA2R, AREG, HDAC6, BMP6, CDK19, PPARD, EDNRB, CAS…	1443	860	16650	1.40877	0.903105	0.0109496	0.559294
GOTERM_BP_FAT	GO:0045055~regulated exocytosis	44	2.35672	0.000297378	TF, TLN1, CPLX1, RAB3D, PDGFA, GRIK5, TIMP1, VCL, RIMS3, CD9, RAC2, GAB2, RASGRP1, IL4R, RAB26, STX11, QSOX1, RAB27A, PIK3CG, PHACTR2, ABR, ZP3, IGF1, ACTN2, SPARC, ANXA3, FLNA, GAS6, LAMP1, P2RX7, NOTCH1, RAB31, CORO1A, UNC13D, PSEN1, P2RX1, CD300A, VEGFA, PECAM1, SYTL5, TMSB4X, SYTL1, PTAFR, ITGA2B	1443	288	16650	1.76282	0.916473	0.0115877	0.594762
GOTERM_BP_FAT	GO:0016310~phosphorylation	238	12.7477	0.00030491	MEF2C, GDF3, HRAS, EFNA1, FAM20C, ADCY6, PTPN22, TPK1, MAGED1, MAP3K5, ATP2B4, CD44, DIRAS3, GRIN2D, PELI2, RAPGEF3, ADAM8, PIK3CG, DAB2IP, CRYAB, PIK3CB, TTC7B, PTPRR, PIM1, WNK2, NME7, PLAUR, HES1, NME1, MAPK4, VEGFA, NEK5, DBNDD2, ERBB4, NEK3, STK17B, MMD, DUSP10, CNTRL, LIF, CAMKV, SLC11A1, EPHB6, IL23A, RAC2, HEXIM2, DMD, SPHK1, CNKSR3, TGFBR2, CELSR3, NCKAP1L, GAS6, EPHA4, CD300A, GRK4, GK,…	1443	2229	16650	1.23201	0.921564	0.0118243	0.609782
GOTERM_BP_FAT	GO:0006793~phosphorus metabolic process	318	17.0327	0.000319576	MEF2C, PDP1, GDF3, HRAS, PPP1R26, EFNA1, ADCY6, FAM20C, PTPN22, AQP1, TPK1, MAGED1, MAP3K5, ATP2B4, CD44, DIRAS3, PGAM5, GRIN2D, PELI2, RAPGEF3, ADAM8, PIK3CG, DAB2IP, NUDT18, PLD1, MAGI2, PTPRF, CRYAB, PIK3CB, PLD6, PTPRH, TTC7B, PTPRR, PIM1, PTPRS, WNK2, LPCAT2, NME7, PLAUR, HES1, NME1, MAPK4, VEGFA, NEK5, DBNDD2, NEK3, ERBB4, ENPP3, STK17B, MMD, DUSP10, CNTRL, ADA, CAMKV, LIF, SERINC2, SLC11A1…	1443	3089	16650	1.18784	0.930604	0.0123323	0.639023
GOTERM_BP_FAT	GO:0023057~negative regulation of signaling	137	7.33798	0.000347413	GDF3, PEAR1, LRRC4B, PTPN22, DLK1, ATP2B4, CD44, SERPINE2, UNC5B, HTRA1, SOSTDC1, CDKN2D, CREB3L1, HTRA3, DAB2IP, MAGI2, STAP1, CHAC1, PTPRR, WNK2, IRS1, DDIT3, DDIT4, PLAUR, ARRB2, TNFAIP3, NEURL1, CAV2, ACHE, LITAF, ONECUT2, DUSP10, ITGB1, ADA, SRC, LIF, AMER1, SLC30A1, DMD, PSMB2, DNAJA1, RUNX2, IQSEC2, CFLAR, PTPN6, HERPUD1, TGFBR2, CNKSR3, GAS6, EPS15, NOTCH1, P2RX7, ATF3, PLK2, PRICKLE1, UC…	1443	1186	16650	1.33286	0.944997	0.0133378	0.694501
GOTERM_BP_FAT	GO:0046634~regulation of alpha-beta T cell activation	17	0.910552	0.000358198	IL6, IL18, TGFBR2, ANXA1, HLA-A, NCKAP1L, PTPN22, HLA-E, ADA, PRKCQ, HSPH1, CD55, IL23A, CD300A, IL4R, RIPK2, MYB	1443	72	16650	2.72436	0.949733	0.0136862	0.715987
GOTERM_BP_FAT	GO:1904062~regulation of cation transmembrane transport	35	1.87467	0.000360707	F2RL3, JPH3, DIAPH1, DPP10, UTRN, FXYD5, ATP2B4, SLC30A1, ANK3, DMD, PCSK9, ASPH, KCNG1, KCNE3, GLRX, PIK3CG, PTPN6, TRPC1, CNKSR3, TSPAN13, ACTN2, CTSS, WNK2, PRKCE, FLNA, TRDN, STOM, CORO1A, NEDD4, PLCG2, AKAP6, PLA2G6, AKAP7, F2R, SNTA1	1443	213	16650	1.89599	0.950775	0.0137186	0.720985
GOTERM_BP_FAT	GO:0001932~regulation of protein phosphorylation	148	7.92716	0.000364194	MEF2C, GDF3, HRAS, EFNA1, PDGFA, IL18, ADCY6, LRRC4B, PTPN22, MAGED1, MAP3K5, ATP2B4, CD44, DIRAS3, CDKN2D, RALB, PELI2, RAPGEF3, ADAM8, SPN, PIK3CG, DAB2IP, STAP1, PIK3CB, PLXNB2, PKIG, STAP2, PTPRR, PIM1, WNK2, DDIT4, PLAUR, HES1, GPR55, ARRB2, VEGFA, RIPK2, RELN, TNFAIP3, NEURL1, FGFR1, CAV2, DBNDD2, ERBB4, MMD, DUSP10, ITGB2, ULK4, CCNG1, SRC, LIF, SLC11A1, PRR5, IL23A, HEXIM2, RAC2, DMD, P2R…	1443	1300	16650	1.31361	0.952188	0.0137876	0.727932
GOTERM_BP_FAT	GO:0006796~phosphate-containing compound metabolic process	317	16.9791	0.000371573	MEF2C, PDP1, GDF3, HRAS, PPP1R26, EFNA1, ADCY6, FAM20C, PTPN22, AQP1, TPK1, MAGED1, MAP3K5, ATP2B4, CD44, DIRAS3, PGAM5, GRIN2D, PELI2, RAPGEF3, ADAM8, PIK3CG, DAB2IP, NUDT18, MAGI2, PTPRF, CRYAB, PIK3CB, PLD6, PTPRH, TTC7B, PTPRR, PIM1, PTPRS, WNK2, LPCAT2, NME7, PLAUR, HES1, NME1, MAPK4, VEGFA, NEK5, DBNDD2, NEK3, ERBB4, ENPP3, STK17B, MMD, DUSP10, CNTRL, ADA, CAMKV, LIF, SERINC2, SLC11A1, EPHB…	1443	3083	16650	1.18641	0.955045	0.0140015	0.742628
GOTERM_BP_FAT	GO:0050790~regulation of catalytic activity	249	13.3369	0.000371893	MEF2C, HRAS, PPP1R26, EFNA1, ADCY6, PTPN22, LPAR2, AQP1, MAGED1, MAP3K5, ATP2B4, S1PR1, CD44, SERPINE2, DIRAS3, PGAM5, GRIN2D, RAPGEF5, RAPGEF3, ADAM8, DDAH2, PIK3CG, F11R, DAB2IP, MAGI2, CRYAB, PIK3CB, NOXA1, ANAPC4, PIM1, PLAUR, VEGFA, TFPI, NEK5, EPS8L2, DBNDD2, ERBB4, MMD, ASAP2, DUSP10, ADAP1, SERINC2, SLC11A1, SERINC5, PPP1R3C, IL23A, RAC2, HEXIM2, CDC42EP3, HIP1, IQSEC2, ABR, TGFBR2, NCKAP…	1443	2357	16650	1.21895	0.955165	0.0139505	0.743265
GOTERM_BP_FAT	GO:0051241~negative regulation of multicellular organismal process	120	6.42742	0.000379321	MEF2C, TSPO, EFNA1, PDGFA, ADCY6, PTPN22, ATP2B4, SERPINE2, GATA6, WDR77, ROBO2, PIK3CG, CIITA, DAB2IP, RARG, STC2, STAP1, PTPRR, DDIT3, PLAUR, ADAMTS7, HES1, ASCL2, THBD, TNNT1, GPR55, ARRB2, NME1, ABAT, TNFAIP3, VSIG4, FGFR1, ERBB4, DUSP10, ADA, WT1, TIMP1, SLC11A1, IL23A, RUNX1, ARHGDIB, ABR, KLF13, LGALS1, TGFBR2, NCKAP1L, GAS6, DOCK4, EPHA4, P2RX4, NOTCH1, P2RX7, PLK2, PRICKLE1, WDR61, AREG,…	1443	1017	16650	1.36147	0.957862	0.0141636	0.758058
GOTERM_BP_FAT	GO:1902531~regulation of intracellular signal transduction	188	10.0696	0.000398625	MEF2C, F2RL3, GDF3, HRAS, EFNA1, PDGFA, IL18, LRRC4B, PTPN22, PMAIP1, MAGED1, MAP3K5, ATP2B4, CD44, SERPINE2, UNC5B, CDKN2D, RBCK1, CREB3L1, PELI2, ASPH, ADAM8, PIK3CG, DAB2IP, MAGI2, PIK3CB, STAP2, PTPRR, PSD4, RAD9B, WNK2, IRS1, DDIT3, DDIT4, PLAUR, HES1, TRIM38, GPR55, ARRB2, VEGFA, AKAP6, RIPK2, AKAP7, RELN, TNFAIP3, EPS8L2, KALRN, FGFR1, CAV2, LITAF, ERBB4, DUSP10, ULK4, RRAGD, ITGB1, SRC, A…	1443	1714	16650	1.2656	0.964135	0.0148129	0.79649
KEGG_PATHWAY	hsa04611:Platelet activation	26	1.39261	0.000411395	F2RL3, TLN1, TLN2, FERMT3, ADCY6, ITGB1, SRC, ACTG1, RASGRP1, RASGRP2, P2RY1, PLCB2, PIK3CG, TBXAS1, PIK3CB, ITPR1, VASP, P2RX1, GNAQ, PLCG2, TBXA2R, FCGR2A, MYLK, LCP2, ITGA2B, F2R	654	130	6910	2.11315	0.108825	0.0376767	0.542596
GOTERM_BP_FAT	GO:1902285~semaphorin-plexin signaling pathway involved in neuron projection guidance	7	0.374933	0.000420078	NRP1, PLXNA1, PLXNA2, PLXNB2, SEMA3F, SEMA3A, PLXND1	1443	13	16650	6.21302	0.970017	0.0155349	0.839182
GOTERM_BP_FAT	GO:0045445~myoblast differentiation	17	0.910552	0.000422438	MEF2C, GDF3, PPARD, WNT10B, EPAS1, TBX3, LGALS1, IL18, IGF1, DDIT3, MAP3K5, SDC1, NOTCH1, PRICKLE1, CDON, MBNL3, PITX1	1443	73	16650	2.68704	0.970602	0.0155526	0.843879
GOTERM_BP_FAT	GO:0002253~activation of immune response	72	3.85645	0.000422946	MEF2C, HRAS, ELF1, MASP1, PTPN22, TLR5, PAWR, SKAP2, LGR4, TESPA1, ACTG1, TMEM173, KLHL6, CFH, RBCK1, CLEC4D, ADAM8, PAG1, NLRP6, DAB2IP, HSP90AA1, CD3D, STAP1, PIK3CB, ICAM2, CTSS, PRKCE, WAS, ELMO1, PRKCB, PRKCQ, ARRB2, PSEN1, RIPK2, PLA2G6, PSME3, TXK, SUSD4, VSIG4, GRAP2, TNFAIP3, CD226, HLA-DRA, LCP2, C3AR1, TNFRSF21, C5, ITGB2, FPR3, ADA, SRC, PLCL2, BCL2, PSMB2, WIPF1, INPP5D, YES1, TEC, F…	1443	550	16650	1.51049	0.970727	0.0155028	0.844889
GOTERM_BP_FAT	GO:0022603~regulation of anatomical structure morphogenesis	123	6.58811	0.00043026	MEF2C, PLXNA1, EFNA1, PDGFA, PLXNA2, CD53, AQP1, ITPKA, MAGED1, BHLHB9, GATA6, ROBO2, RAPGEF3, DAB2IP, TWF2, MAGI2, PLD6, RXRA, PLXNB2, RND2, HES1, UNC13D, ARRB2, VEGFA, RELN, TNFAIP3, KALRN, C3AR1, FGFR1, DIAPH1, ITGB2, ADA, SRC, WT1, LIF, VDR, PPP1R16B, CRB2, PSMB2, OBSL1, RUNX1, PLXND1, RUNX2, CDC42EP3, IFT140, CFLAR, ABR, EPB42, TGFBR2, SPHK1, CELSR3, SHOX2, SYNE3, EPHA4, NOTCH1, CORO1A, PDZD…	1443	1051	16650	1.35036	0.972461	0.0156999	0.85944
GOTERM_BP_FAT	GO:0010648~negative regulation of cell communication	136	7.28441	0.000432444	GDF3, PEAR1, LRRC4B, PTPN22, DLK1, ATP2B4, CD44, SERPINE2, UNC5B, HTRA1, SOSTDC1, CDKN2D, CREB3L1, HTRA3, DAB2IP, MAGI2, STAP1, CHAC1, PTPRR, WNK2, IRS1, DDIT3, DDIT4, PLAUR, ARRB2, TNFAIP3, NEURL1, CAV2, ACHE, LITAF, ONECUT2, DUSP10, ITGB1, ADA, SRC, LIF, AMER1, SLC30A1, DMD, PSMB2, DNAJA1, RUNX2, IQSEC2, CFLAR, PTPN6, HERPUD1, TGFBR2, CNKSR3, GAS6, EPS15, NOTCH1, P2RX7, ATF3, PLK2, PRICKLE1, UC…	1443	1182	16650	1.32761	0.972959	0.0157103	0.863785
GOTERM_BP_FAT	GO:0000904~cell morphogenesis involved in differentiation	93	4.98125	0.000434092	MEF2C, HRAS, NRP1, FOXA2, PLXNA1, EFNA1, PLXNA2, TRPV2, FERMT3, EFNA3, ITPKA, VPS33A, SDC2, LATS2, VCL, ARHGAP4, CASP9, BHLHB9, UNC5B, HEY1, ANK3, SEMA3F, PAX8, DLG4, ROBO2, POU4F1, SEMA3A, ROBO3, VASN, AR, DAB2IP, TWF2, PLXNB2, HMGA2, MYADM, FLNA, VASP, RND2, HES1, PRKCQ, UNC13D, PSEN1, CLIC4, SEMA4F, VEGFA, SEMA4B, RELN, SEMA4A, KALRN, SPTB, PHLDB1, TRIOBP, BRSK1, ITGB1, SRC, WT1, LIF, ALCAM, L…	1443	753	16650	1.42507	0.973328	0.0157014	0.867062
GOTERM_BP_FAT	GO:0051282~regulation of sequestering of calcium ion	22	1.17836	0.000439609	F2RL3, PTPRC, TRPC1, PTPN6, JPH3, DIAPH1, PRKCE, DDIT3, ITPR1, TRDN, P2RX7, CORO1A, BBC3, DMD, PLCG2, AKAP6, MCOLN1, ASPH, RASA3, FGF2, HTR1F, F2R	1443	110	16650	2.30769	0.974529	0.0158309	0.878037
GOTERM_BP_FAT	GO:0002250~adaptive immune response	58	3.10659	0.000444555	PVR, MEF2C, HRAS, APLF, IL18, BATF, KLHL6, LILRA2, CLCF1, IL4R, CLEC4D, SH2D1B, SPN, PAG1, RAB27A, PIK3CG, LAIR1, ZP3, HLA-A, CTSS, HLA-E, WAS, PRKCB, PRKCQ, UNC13D, TNFSF13B, IL20RB, RIPK2, TXK, SUSD4, TNFAIP3, CTSH, CD226, SEMA4A, TNFRSF21, GPR183, C5, RAG1, ADA, ALCAM, SLC11A1, EPHB6, IL23A, TAP2, FCGR1B, INPP5D, TEC, IL18R1, PTPN6, PTPRC, IL6, ANXA1, MALT1, CD55, P2RX7, LAMP3, NEDD4, C1RL	1443	420	16650	1.59341	0.97556	0.0159388	0.887873
GOTERM_BP_FAT	GO:0051336~regulation of hydrolase activity	151	8.08784	0.000451996	MEF2C, HRAS, GNA15, PPP1R26, PDGFA, LPAR2, PMAIP1, AQP1, RCBTB2, MAP3K5, S1PR1, CD44, SERPINE2, PGAM5, GRIN2D, CDKN2D, RAPGEF5, RAPGEF3, ASPH, F11R, DAB2IP, MAGI2, CRYAB, PLXNB2, PSD4, ACTN2, IRS1, PLAUR, GPR55, ARRB2, VEGFA, TNFAIP8, TFPI, TFAP2B, AKAP6, CSTA, NEK5, EPS8L2, KALRN, SPTB, FGFR1, CAV2, ERBB4, ASAP2, ITGB1, SRC, ADAP1, TIMP1, DOCK2, CRB2, HSPE1, CDC42EP3, HIP1, IQSEC2, ARHGDIB, HERP…	1443	1337	16650	1.30315	0.977032	0.0161342	0.902671
GOTERM_BP_FAT	GO:0021785~branchiomotor neuron axon guidance	6	0.321371	0.000453013	NRP1, PLXNA1, PLXNA2, SEMA3F, SEMA3A, PLXND1	1443	9	16650	7.69231	0.977227	0.0161014	0.904693
GOTERM_BP_FAT	GO:0023056~positive regulation of signaling	173	9.2662	0.000462312	MEF2C, F2RL3, GDF3, HRAS, EFNA1, PDGFA, IL18, PTPN22, PMAIP1, TLR5, SHF, TESPA1, MAGED1, MAP3K5, CD44, SERPINE2, UNC5B, GATA6, RBCK1, PELI2, ASPH, ADAM8, PAG1, PIK3CG, DAB2IP, WNT10B, STAP1, PIK3CB, STAP2, IRS1, DDIT3, PLAUR, HES1, TRIM38, GLUL, GPR55, ARRB2, VEGFA, ABAT, AKAP6, RIPK2, RELN, GRAP2, CD226, NEURL1, KALRN, FGFR1, CAV2, IL1R1, LITAF, ERBB4, SOX4, RRAGD, SRC, ADA, LIF, PRR5, AMER1, EC…	1443	1563	16650	1.27713	0.978928	0.0163596	0.923182
GOTERM_BP_FAT	GO:0007517~muscle organ development	52	2.78522	0.000471319	MEF2C, POU6F1, AEBP1, UTRN, S1PR1, FAM228B, GATA6, POU4F1, STRA6, FGF2, PITX1, EGR1, WNT10B, CRYAB, RXRA, TAZ, ARRB2, SGCG, AKAP6, FOXC1, NEURL1, FGFR1, CAV2, ACHE, ASS1, ERBB4, USP2, CTF1, WT1, PLAGL1, LIF, MTM1, TSC22D3, BCL2, DMD, COL6A3, MEG3, ETV1, PPP3CA, MAFF, CFLAR, IL6, TGFBR2, LMNA, IGF1, SHOX2, MEF2D, NOTCH1, ATF3, CDON, CACNA1H, MYLK	1443	366	16650	1.63934	0.980455	0.0166054	0.941087
KEGG_PATHWAY	hsa05205:Proteoglycans in cancer	35	1.87467	0.000477516	CAV2, FGFR1, HRAS, ERBB4, ITGB5, SDC4, PDCD4, ITGB1, MIR21, SRC, SDC2, ACTG1, ANK1, CD44, ANK3, HPSE, SOS1, FGF2, PIK3CG, PTPN6, WNT10B, PIK3CB, IGF1, STAT3, FLNA, ITPR1, PRKCB, PLAUR, CCND1, CDKN1A, SDC1, ITGA5, PLCG2, VEGFA, PLAU	654	200	6910	1.84901	0.125179	0.0328813	0.629549
GOTERM_BP_FAT	GO:0010647~positive regulation of cell communication	172	9.21264	0.000479347	MEF2C, F2RL3, GDF3, HRAS, EFNA1, PDGFA, IL18, PTPN22, PMAIP1, TLR5, SHF, TESPA1, MAGED1, MAP3K5, CD44, SERPINE2, UNC5B, GATA6, ANK3, RBCK1, PELI2, ASPH, ADAM8, PAG1, PIK3CG, DAB2IP, WNT10B, STAP1, PIK3CB, STAP2, IRS1, DDIT3, PLAUR, HES1, TRIM38, GLUL, GPR55, ARRB2, VEGFA, ABAT, AKAP6, RIPK2, RELN, GRAP2, CD226, NEURL1, KALRN, FGFR1, CAV2, IL1R1, LITAF, ERBB4, SOX4, RRAGD, SRC, ADA, LIF, PRR5, AME…	1443	1555	16650	1.27628	0.981722	0.016815	0.957044
GOTERM_BP_FAT	GO:0043065~positive regulation of apoptotic process	74	3.96358	0.000488465	MEF2C, CDK19, TSPO, ZMAT3, GRIK5, PMAIP1, PAWR, PDCD4, LATS2, ARHGAP4, MAGED1, MAP3K5, SRPX, CASP9, BOK, RHOB, RBCK1, POU4F1, ADAM8, SIK1, FOSL1, DAB2IP, WNT10B, ARHGEF2, RARG, ARHGEF6, CYCS, HMGA2, NLRP1, DDIT3, PLAUR, TNFRSF10A, NCK2, TNFRSF10B, PSEN1, TFAP2B, RIPK2, PLA2G6, G0S2, BIN1, MYBBP1A, CTSH, KALRN, NEURL1, ERBB4, STK17B, SOX4, ITM2C, ITGB1, SRC, WT1, VDR, MTCH2, BCL2, SOS1, TGM2, DNAJ…	1443	572	16650	1.49274	0.983062	0.0170604	0.975163
GOTERM_BP_FAT	GO:0030036~actin cytoskeleton organization	72	3.85645	0.000492024	MEF2C, HRAS, TLN1, PDGFA, ARHGAP18, PAWR, AQP1, SDC4, CXADR, ITPKA, DSTN, ACTG1, ARHGAP6, S1PR1, RAPGEF3, RHOG, FMNL1, F11R, FMNL3, ARHGEF2, TWF2, STAP1, CORO7, ACTN2, TMSB10, PRKCE, WAS, MYADM, VASP, FLNA, ARHGAP26, NEBL, ELMO1, NCK2, PPM1E, XIRP1, TMSB4X, SPTB, TRIOBP, DIAPH1, GPR65, EPB41L4A, ABI2, ITGB5, ITGB1, TPM4, SRC, ESPN, DOCK2, SORBS1, RAC2, KIRREL, BCL2, OBSL1, CNN2, CNN1, WIPF1, CDC4…	1443	553	16650	1.5023	0.983558	0.0171121	0.982235
GOTERM_BP_FAT	GO:0060326~cell chemotaxis	39	2.08891	0.00049439	C3AR1, GPR183, FGFR1, NRP1, IL16, CXCL3, C5, GPSM3, CXCL2, CXCL8, FPR3, ITGB2, IL17RC, CXADR, AZU1, EDNRB, S1PR1, IL23A, RAC2, ADAM8, FGF2, RHOG, PIK3CG, IL6, ADAM10, MPP1, STAP1, ANXA1, NCKAP1L, DAPK2, VAV1, GAS6, DOCK4, PRKCQ, NOTCH1, CORO1A, ARRB2, VEGFA, GSTP1	1443	251	16650	1.79283	0.98388	0.0171224	0.986935
GOTERM_BP_FAT	GO:0051806~entry into cell of other organism involved in symbiotic interaction	22	1.17836	0.000498778	PVR, CAV2, F11R, IFITM2, LGALS1, IFITM3, GYPA, AXL, ITGB5, ANPEP, CXADR, ITGB1, GAS6, EPS15, TRIM38, LAMP1, CD55, LAMP3, TRIM8, ITGA5, PTX3, SELPLG	1443	111	16650	2.2869	0.98446	0.0172017	0.995653
GOTERM_BP_FAT	GO:0030260~entry into host cell	22	1.17836	0.000498778	PVR, CAV2, F11R, IFITM2, LGALS1, IFITM3, GYPA, AXL, ITGB5, ANPEP, CXADR, ITGB1, GAS6, EPS15, TRIM38, LAMP1, CD55, LAMP3, TRIM8, ITGA5, PTX3, SELPLG	1443	111	16650	2.2869	0.98446	0.0172017	0.995653
GOTERM_BP_FAT	GO:0051828~entry into other organism involved in symbiotic interaction	22	1.17836	0.000498778	PVR, CAV2, F11R, IFITM2, LGALS1, IFITM3, GYPA, AXL, ITGB5, ANPEP, CXADR, ITGB1, GAS6, EPS15, TRIM38, LAMP1, CD55, LAMP3, TRIM8, ITGA5, PTX3, SELPLG	1443	111	16650	2.2869	0.98446	0.0172017	0.995653
GOTERM_BP_FAT	GO:0046718~viral entry into host cell	22	1.17836	0.000498778	PVR, CAV2, F11R, IFITM2, LGALS1, IFITM3, GYPA, AXL, ITGB5, ANPEP, CXADR, ITGB1, GAS6, EPS15, TRIM38, LAMP1, CD55, LAMP3, TRIM8, ITGA5, PTX3, SELPLG	1443	111	16650	2.2869	0.98446	0.0172017	0.995653
GOTERM_BP_FAT	GO:0044409~entry into host	22	1.17836	0.000498778	PVR, CAV2, F11R, IFITM2, LGALS1, IFITM3, GYPA, AXL, ITGB5, ANPEP, CXADR, ITGB1, GAS6, EPS15, TRIM38, LAMP1, CD55, LAMP3, TRIM8, ITGA5, PTX3, SELPLG	1443	111	16650	2.2869	0.98446	0.0172017	0.995653
GOTERM_BP_FAT	GO:0043269~regulation of ion transport	72	3.85645	0.000517886	MEF2C, F2RL3, TSPO, JPH3, TRPV2, UTRN, ANO1, DPP10, ATP2B4, SERPINE2, ANK3, KCNK5, DLG4, KLHL24, ASPH, SIK1, KCNG1, ANO9, PIK3CG, SGK1, STC2, KCND1, ZP3, ACTN2, WNK2, CTSS, PRKCE, FLNA, STOM, TRDN, ARRB2, CLIC4, CA7, AKAP6, PLA2G6, ABAT, AKAP7, RELN, PTAFR, DIAPH1, CLCNKB, FXYD5, PRSS8, SLC30A1, BCL2, DMD, P2RY1, SCN9A, PCSK9, ACSL4, KCNE3, GLRX, PTPN6, GABRE, TRPC1, CNKSR3, TSPAN13, CACNA2D2, P2…	1443	554	16650	1.49958	0.986752	0.0177816	1.03361
GOTERM_BP_FAT	GO:0072359~circulatory system development	112	5.99893	0.000517922	MEF2C, EFNA1, PDGFA, IL18, AQP1, S1PR1, UNC5B, GATA6, SMARCD3, RAPGEF3, ADAM8, SLC12A6, PIK3CG, DAB2IP, PIK3CB, RXRA, TAZ, ACTN2, MFGE8, DDIT3, AHR, NEBL, HES1, ARRB2, VEGFA, TFAP2B, AKAP6, TNFAIP3, C3AR1, FGFR1, ERBB4, SOX4, ITGB2, ITGB1, WT1, LIF, HOXA1, PPP1R16B, HOXA3, ECE1, CRB2, OBSL1, PLXND1, RUNX1, IFT140, SETDB2, EPAS1, TGFBR2, SPHK1, SHOX2, NOTCH2, NOTCH1, PRICKLE1, NEDD4, ITGA5, TBXA2R…	1443	945	16650	1.36752	0.986756	0.01771	1.03368
GOTERM_BP_FAT	GO:0072358~cardiovascular system development	112	5.99893	0.000517922	MEF2C, EFNA1, PDGFA, IL18, AQP1, S1PR1, UNC5B, GATA6, SMARCD3, RAPGEF3, ADAM8, SLC12A6, PIK3CG, DAB2IP, PIK3CB, RXRA, TAZ, ACTN2, MFGE8, DDIT3, AHR, NEBL, HES1, ARRB2, VEGFA, TFAP2B, AKAP6, TNFAIP3, C3AR1, FGFR1, ERBB4, SOX4, ITGB2, ITGB1, WT1, LIF, HOXA1, PPP1R16B, HOXA3, ECE1, CRB2, OBSL1, PLXND1, RUNX1, IFT140, SETDB2, EPAS1, TGFBR2, SPHK1, SHOX2, NOTCH2, NOTCH1, PRICKLE1, NEDD4, ITGA5, TBXA2R…	1443	945	16650	1.36752	0.986756	0.01771	1.03368
GOTERM_BP_FAT	GO:0032844~regulation of homeostatic process	61	3.26727	0.000533425	F2RL3, TSPO, JPH3, FOXA2, ANO1, SPI1, EDNRB, S1PR1, ANK3, MCOLN1, ASPH, SLC22A5, ADAM8, FGF2, HTR1F, GNL3, WNK2, PRKCE, DDIT3, TRDN, PRKCQ, CA7, PLA2G6, ABAT, AKAP6, SLC30A10, TNFAIP3, GPAM, DIAPH1, COMT, GPR68, ADA, SRC, TSC22D3, SLC30A1, BCL2, DMD, SYBU, SLC30A4, INPP5D, RASA3, PINX1, TRPC1, PTPN6, PTPRC, IL6, IL2RA, KLF13, ANXA1, NCKAP1L, ITPR1, P2RX5, P2RX4, CORO1A, P2RX7, BBC3, UCP2, PLCG2, …	1443	451	16650	1.56063	0.988364	0.018161	1.06447
GOTERM_BP_FAT	GO:2000516~positive regulation of CD4-positive, alpha-beta T cell activation	10	0.535619	0.000541974	PRKCQ, CD55, IL6, IL23A, IL4R, IL18, ANXA1, RIPK2, NCKAP1L, MYB	1443	29	16650	3.97878	0.989166	0.0183745	1.08144
GOTERM_BP_FAT	GO:0060548~negative regulation of cell death	107	5.73112	0.00055028	MEF2C, HRAS, EFNA1, CBX4, AQP1, CD44, UNC5B, BHLHB9, GATA6, CDKN2D, CREB3L1, RBCK1, ADAM8, DDAH2, OXR1, PIK3CG, RARG, CRYAB, PIM1, PLAUR, ARRB2, TNFAIP8, VEGFA, TFAP2B, RIPK2, TNFAIP3, SLC40A1, ERBB4, SOX4, SYCP2, MDK, ITGB1, ADA, SRC, WT1, TIMP1, DNAJA1, FAIM, CFLAR, HERPUD1, SPHK1, NCKAP1L, MALT1, DOCK8, GAS6, NOTCH2, ATF5, NOTCH1, CDKN1A, CORO1A, LAMP3, PLK2, UCP2, ITGA5, PLCG2, PTTG1IP, ARHGA…	1443	897	16650	1.37638	0.989892	0.0185781	1.09792
GOTERM_BP_FAT	GO:0018212~peptidyl-tyrosine modification	50	2.67809	0.000578086	FGF5, NRP1, EFNA1, IL18, HSPH1, CD44, CLCF1, ANGPT1, FGF2, RAP2B, ARHGEF2, HSP90AA1, STAP1, STAP2, PKDCC, HES1, NCK2, ARRB2, PSEN1, VEGFA, ZFYVE28, RIPK2, TXK, RELN, NEURL1, FGFR1, TPST2, ERBB4, CTF1, ABI2, CNTRL, SRC, LIF, TNFRSF1A, IL23A, YES1, TEC, PTPN6, IL6, BMX, AXL, IGF1, GAS6, STAT3, EPHA4, EPGN, CD300A, ITGA5, PECAM1, F2R	1443	351	16650	1.64366	0.991987	0.0194294	1.1531
GOTERM_BP_FAT	GO:1901342~regulation of vasculature development	38	2.03535	0.000610575	C3AR1, PDGFA, EFNA1, C5, CXCL8, ITGB2, AQP1, WT1, WARS, PPP1R16B, HEY1, GATA6, MEG3, RHOB, RAPGEF3, RUNX1, PLXND1, FGF2, EGR1, IL6, DAB2IP, COL4A2, TGFBR2, SPHK1, SPARC, ANXA3, PRKCB, NOTCH1, CTH, ITGA5, VEGFA, TBXA2R, ADM2, FOXC1, TNFAIP3, CTSH, SEMA4A, HDAC7	1443	245	16650	1.78964	0.993891	0.0204282	1.21753
GOTERM_BP_FAT	GO:1902656~calcium ion import into cytosol	21	1.1248	0.000613714	F2RL3, PTPRC, TRPC1, JPH3, PRKCE, DDIT3, ITPR1, TRDN, P2RX7, ATP2B4, BBC3, DMD, PLCG2, FAM155B, AKAP6, MCOLN1, ASPH, RASA3, FGF2, HTR1F, F2R	1443	105	16650	2.30769	0.994049	0.0204503	1.22375
GOTERM_BP_FAT	GO:0097553~calcium ion transmembrane import into cytosol	21	1.1248	0.000613714	F2RL3, PTPRC, TRPC1, JPH3, PRKCE, DDIT3, ITPR1, TRDN, P2RX7, ATP2B4, BBC3, DMD, PLCG2, FAM155B, AKAP6, MCOLN1, ASPH, RASA3, FGF2, HTR1F, F2R	1443	105	16650	2.30769	0.994049	0.0204503	1.22375
GOTERM_BP_FAT	GO:0061138~morphogenesis of a branching epithelium	30	1.60686	0.000614626	FGFR1, NRP1, PLXNA1, PDGFA, SPI1, LGR4, SRC, WT1, MAGED1, VDR, SPRY1, BCL2, PAX8, TGM2, SEMA3A, PLXND1, FGF2, AR, CTSZ, IL6, TBX3, TGFBR2, MMP14, HMGA2, CTNNBIP1, NOTCH1, CLIC4, VEGFA, AREG, CTSH	1443	177	16650	1.95567	0.994094	0.0203989	1.22556
GOTERM_BP_FAT	GO:0048010~vascular endothelial growth factor receptor signaling pathway	19	1.01768	0.000618326	DAB2IP, NRP1, HSP90AA1, PIK3CB, AXL, NCKAP1L, VAV1, SRC, PRKCB, ELMO1, ACTG1, NCK2, SH2D2A, NEDD4, ITGA5, VEGFA, CYFIP2, MEG3, FOXC1	1443	90	16650	2.4359	0.994274	0.0204393	1.23289
GOTERM_BP_FAT	GO:0050851~antigen receptor-mediated signaling pathway	36	1.92823	0.000625591	MEF2C, TNFRSF21, ELF1, HRAS, PTPN22, PAWR, TESPA1, ADA, PLCL2, KLHL6, BCL2, PSMB2, RBCK1, INPP5D, PAG1, TEC, FYB, PTPN6, PTPRC, CD3D, STAP1, PIK3CB, NCKAP1L, MALT1, WAS, PRKCB, PRKCQ, PSEN1, CD300A, PLCG2, RIPK2, TXK, PSME3, GRAP2, HLA-DRA, LCP2	1443	228	16650	1.82186	0.994611	0.0205955	1.24729
GOTERM_BP_FAT	GO:0070509~calcium ion import	28	1.49973	0.000645411	F2RL3, JPH3, DIAPH1, TRPV2, ATP2B4, SLC30A1, DMD, MCOLN1, ASPH, RASA3, FGF2, HTR1F, PTPRC, PTPN6, TRPC1, ZP3, PRKCE, DDIT3, ITPR1, TRDN, P2RX7, CORO1A, BBC3, PLCG2, FAM155B, AKAP6, CACNA1H, F2R	1443	161	16650	2.00669	0.995433	0.0211578	1.28657
GOTERM_BP_FAT	GO:0031325~positive regulation of cellular metabolic process	292	15.6401	0.000655138	MEF2C, GDF3, HRAS, EFNA1, ADCY6, PTPN22, CITED4, MAGED1, PGR, MAP3K5, ATP2B4, S1PR1, CD44, ZFP90, CREB3L1, CREB3L4, PELI2, RAPGEF3, DDAH2, ADAM8, PITX1, RAB27A, PIK3CG, DAB2IP, WNT10B, MAGI2, RARG, CD3D, PIK3CB, RXRA, ANAPC4, PIM1, PLAUR, HES1, PRDM9, VEGFA, ABAT, NEK5, ERBB4, MMD, PLAGL1, LIF, SLC11A1, IL23A, HOXA10, ARNTL2, HIP1, KLF7, PELI1, IKZF2, ESRRB, KLF13, MAML2, TGFBR2, SPHK1, NDFIP2, N…	1443	2839	16650	1.18677	0.99579	0.0213894	1.30583
GOTERM_BP_FAT	GO:0050854~regulation of antigen receptor-mediated signaling pathway	12	0.642742	0.000683084	PLCL2, PTPRC, PTPN6, ELF1, STAP1, CD300A, PTPN22, MALT1, PAWR, TESPA1, ADA, PRKCB	1443	42	16650	3.2967	0.996666	0.0222051	1.36118
GOTERM_BP_FAT	GO:0070588~calcium ion transmembrane transport	40	2.14247	0.000685338	ORAI2, F2RL3, JPH3, DIAPH1, TRPV2, NCS1, PKD1L2, ORAI3, ATP2B4, DMD, SLC24A2, MCOLN1, ASPH, SLC8B1, RASA3, FGF2, HTR1F, KCNE3, PTPN6, TRPC1, PTPRC, ZP3, ASIC1, PRKCE, CACNA2D2, GAS6, ITPR1, DDIT3, TRDN, P2RX7, CORO1A, PSEN1, ATP2A3, BBC3, PLCG2, FAM155B, CACNA1H, AKAP6, PLA2G6, F2R	1443	264	16650	1.74825	0.996728	0.0221912	1.36564
GOTERM_BP_FAT	GO:0001763~morphogenesis of a branching structure	32	1.71398	0.000688325	FGFR1, NRP1, PLXNA1, PDGFA, SPI1, LGR4, SRC, WT1, MAGED1, VDR, SPRY1, BCL2, PAX8, TGM2, SEMA3A, PLXND1, FGF2, AR, CTSZ, IL6, TBX3, RXRA, TGFBR2, MMP14, HMGA2, CTNNBIP1, SHOX2, NOTCH1, CLIC4, VEGFA, AREG, CTSH	1443	195	16650	1.89349	0.996809	0.0222007	1.37155
GOTERM_BP_FAT	GO:0010517~regulation of phospholipase activity	15	0.803428	0.000692526	FGFR1, GNA15, ANXA1, LPAR2, PRKCE, ARHGAP6, LRP1, GNAQ, GPR55, RASGRP4, RASGRP1, TXK, FGF2, PLCB2, PTAFR	1443	62	16650	2.79156	0.996919	0.0222488	1.37987
GOTERM_BP_FAT	GO:0015669~gas transport	8	0.428495	0.000713912	HBZ, HBG1, HBA2, HBA1, HBG2, HBE1, AQP1, HBD	1443	19	16650	4.8583	0.997423	0.0228404	1.42219
GOTERM_BP_FAT	GO:0002335~mature B cell differentiation	8	0.428495	0.000713912	PLCL2, NOTCH2, GPR183, LGALS1, PLCG2, MALT1, ADA, ITM2A	1443	19	16650	4.8583	0.997423	0.0228404	1.42219
GOTERM_BP_FAT	GO:0030217~T cell differentiation	33	1.76754	0.000720197	GPR183, IL18, RAG1, SOX4, PTPN22, TESPA1, ADA, BATF, DOCK2, IL23A, RASGRP1, BCL2, SOS1, IL4R, CLEC4D, MYB, ADAM8, RUNX2, SPN, RHOH, EGR1, IL18R1, PTPRC, IL6, IL2RA, CD3D, TGFBR2, ANXA1, BMX, NCKAP1L, VAV1, RIPK2, SEMA4A	1443	204	16650	1.86652	0.997555	0.0229512	1.43462
GOTERM_BP_FAT	GO:0035295~tube development	74	3.96358	0.000722483	MEF2C, NRP1, THRA, PLXNA2, PDGFA, SPI1, SDC4, CALB1, LGR4, MAGED1, EDNRB, SPRY1, SERPINE2, GATA6, SOSTDC1, PAX8, RHOB, ROBO2, STRA6, FGF2, AR, DAB2IP, CTSZ, RARG, PLXNB2, CECR2, PKDCC, HMGA2, MMP14, VASP, CTNNBIP1, HES1, SDC1, PSEN1, CLIC4, VEGFA, TFAP2B, FOXC1, CTSH, FGFR1, RAD21L1, SDCCAG8, ASS1, SOX4, CXCL8, TRIM71, HECA, ADA, SRC, WT1, LIF, HOXA1, VDR, BCL2, TGM2, PLXND1, IFT140, CEBPA, SETDB…	1443	580	16650	1.47215	0.997601	0.0229358	1.43915
REACTOME_PATHWAY	R-HSA-202733:R-HSA-202733	14	0.749866	0.000726269	CD47, F11R, THBD, CD44, ITGA5, PECAM1, ITGB2, ESAM, ITGA4, CXADR, ITGB1, SELPLG, SPN, GAS6	811	54	9075	2.90108	0.471597	0.471597	1.12251
GOTERM_BP_FAT	GO:0043085~positive regulation of catalytic activity	171	9.15908	0.000741768	MEF2C, HRAS, GNA15, EFNA1, PDGFA, IL18, ADCY6, LPAR2, PMAIP1, MAGED1, RCBTB2, MAP3K5, ATP2B4, S1PR1, CD44, PGAM5, GRIN2D, RALB, RAPGEF5, ASPH, RAPGEF3, ADAM8, PIK3CG, F11R, DAB2IP, MAGI2, STAP1, PIK3CB, NOXA1, ANAPC4, PIM1, PSD4, ACTN2, IRS1, GPR55, RFK, VEGFA, AKAP6, RIPK2, RELN, NEK5, EPS8L2, NEURL1, SPTB, KALRN, FGFR1, CAV2, ERBB4, ANAPC15, ASAP2, MMD, ITGB1, SRC, ADAP1, SLC11A1, VDR, SERINC2,…	1443	1559	16650	1.2656	0.997958	0.0234518	1.47729
GOTERM_BP_FAT	GO:0033002~muscle cell proliferation	27	1.44617	0.000802181	MEF2C, FGFR1, PPARD, ERBB4, IL18, COMT, MAP3K5, S1PR1, GATA6, TGM2, ANGPT1, CNN1, FGF2, CFLAR, IL6, RXRA, TGFBR2, IGF1, SIX5, CTNNBIP1, NOTCH1, ERN1, FOXC1, TNFAIP3, PTAFR, GSTP1, KALRN	1443	155	16650	2.00993	0.998767	0.0252427	1.59669
GOTERM_BP_FAT	GO:0002274~myeloid leukocyte activation	26	1.39261	0.000815834	BATF3, PIK3CG, ABR, ADAM10, STAP1, TGFBR2, SPI1, CXCL8, PRKCE, ANXA3, BATF, AZU1, SLC11A1, DOCK2, UNC13D, RAC2, CD93, PSEN1, GAB2, CD300A, RASGRP1, IL4R, CD226, PTAFR, LCP2, RHOH	1443	147	16650	2.04082	0.9989	0.0255706	1.62365
GOTERM_BP_FAT	GO:0051238~sequestering of metal ion	23	1.23192	0.000822827	F2RL3, PTPRC, TRPC1, PTPN6, JPH3, DIAPH1, PRKCE, DDIT3, ITPR1, TRDN, P2RX7, CORO1A, BBC3, DMD, PLCG2, AKAP6, MCOLN1, ASPH, RASA3, FGF2, HTR1F, ATP7B, F2R	1443	123	16650	2.1576	0.998963	0.0256906	1.63746
KEGG_PATHWAY	hsa04510:Focal adhesion	35	1.87467	0.00082579	CAV2, TLN1, HRAS, TLN2, PDGFA, DIAPH1, ITGB5, ITGB1, SRC, VCL, ACTG1, LAMB4, LAMB3, RAC2, COL6A5, BCL2, SOS1, COL6A3, SHC4, PIK3CG, COL4A2, PIK3CB, IGF1, ACTN2, ITGA4, VAV1, FLNA, VASP, PRKCB, CCND1, ITGA5, VEGFA, RELN, MYLK, ITGA2B	654	206	6910	1.79515	0.206512	0.0452095	1.0864
GOTERM_BP_FAT	GO:1902107~positive regulation of leukocyte differentiation	24	1.28548	0.000827239	IL6, IL2RA, LGALS1, IL18, TGFBR2, ANXA1, RAG1, AXL, NCKAP1L, GPR68, MMP14, TESPA1, ADA, GAS6, CTNNBIP1, LIF, IL23A, RASGRP1, IL4R, RIPK2, INPP5D, RUNX1, ADAM8, MYB	1443	131	16650	2.11392	0.999	0.0257304	1.64617
GOTERM_BP_FAT	GO:0009968~negative regulation of signal transduction	125	6.69523	0.000830134	GDF3, PEAR1, LRRC4B, PTPN22, DLK1, ATP2B4, CD44, SERPINE2, UNC5B, HTRA1, SOSTDC1, CDKN2D, CREB3L1, HTRA3, DAB2IP, MAGI2, STAP1, CHAC1, PTPRR, WNK2, IRS1, DDIT3, DDIT4, PLAUR, ARRB2, TNFAIP3, NEURL1, CAV2, LITAF, ONECUT2, DUSP10, ITGB1, ADA, SRC, LIF, AMER1, DMD, PSMB2, DNAJA1, RUNX2, CFLAR, PTPN6, HERPUD1, TGFBR2, CNKSR3, GAS6, EPS15, NOTCH1, P2RX7, ATF3, PRICKLE1, NEDD4, CD300A, PTTG1IP, GRK4, K…	1443	1089	16650	1.32443	0.999024	0.0257235	1.65189
GOTERM_BP_FAT	GO:0097190~apoptotic signaling pathway	74	3.96358	0.000840347	PPARD, HRAS, NRP1, SGPP1, ZMAT3, PMAIP1, PAWR, MAGED1, HSPH1, MAP3K5, SRPX, CD44, CASP9, UNC5B, BOK, CDKN2D, CREB3L1, RBCK1, SPN, AR, DAB2IP, ARHGEF2, CHAC1, CYCS, LGALS12, DAPK2, DDIT3, DDIT4, NOC2L, PLAUR, TNFRSF10A, NCK2, CTH, TNFRSF10B, PSEN1, ARRB2, ERN1, PLA2G6, PSME3, G0S2, TNFAIP3, MYBBP1A, CTSH, GSTP1, FAIM2, TNFRSF21, FGFR1, MKNK2, TRIB3, ITM2C, SRC, HIC1, ANXA6, TNFRSF1A, BCL2, DNAJA1,…	1443	583	16650	1.46457	0.999104	0.0259397	1.67205
GOTERM_BP_FAT	GO:0060600~dichotomous subdivision of an epithelial terminal unit	6	0.321371	0.000841422	NRP1, PLXNA1, SEMA3A, AREG, PLXND1, CTSH	1443	10	16650	6.92308	0.999112	0.0258769	1.67417
GOTERM_BP_FAT	GO:0009967~positive regulation of signal transduction	158	8.46277	0.000846491	MEF2C, F2RL3, GDF3, HRAS, EFNA1, PDGFA, IL18, PTPN22, TLR5, PMAIP1, SHF, TESPA1, MAGED1, MAP3K5, CD44, UNC5B, GATA6, RBCK1, PELI2, ASPH, ADAM8, PAG1, PIK3CG, DAB2IP, WNT10B, STAP1, PIK3CB, STAP2, IRS1, DDIT3, PLAUR, HES1, TRIM38, GPR55, ARRB2, VEGFA, ABAT, AKAP6, RIPK2, RELN, GRAP2, CD226, NEURL1, FGFR1, CAV2, IL1R1, LITAF, ERBB4, SOX4, RRAGD, SRC, ADA, LIF, PRR5, AMER1, IL23A, CRB2, P2RY1, PSMB2…	1443	1428	16650	1.27666	0.999149	0.0259353	1.68417
GOTERM_BP_FAT	GO:0043087~regulation of GTPase activity	85	4.55276	0.000866408	FGF5, HRAS, CPEB2, PDGFA, ARHGAP18, ARHGAP4, RCBTB2, SPRY1, SMAP2, ARHGAP6, RASA4B, S1PR1, RINL, PGAM5, GRIN2D, DLG4, RAPGEF5, ANGPT1, RAPGEF3, AGAP1, DOCK11, FGF2, RHOG, RHOH, ARHGAP9, F11R, DAB2IP, ARHGEF2, ARHGEF6, PLXNB2, RAB3IL1, PSD4, ACTN2, IRS1, ARHGAP26, ARHGAP25, ELMO1, NCK2, ADRB1, GNAQ, ARRB2, STXBP5, RIN1, EPS8L2, RIN3, KALRN, SPTB, CAV2, FGFR1, RAP1GAP, ERBB4, ASAP2, GPR65, CYTH4, I…	1443	691	16650	1.41935	0.999279	0.0264406	1.72348
[truncated: 1,208 more rows]

## Sheet: Ingenuity K562 crisp
Ingenuity Canonical Pathways	-log(p-value)	Ratio	z-score	Molecules		© 2000-2017 QIAGEN. All rights reserved.
[truncated: 417 more rows]

## Sheet: Values CD34 KD
Genes	id	baseMean	baseMeanA	baseMeanB	foldChange	log2FoldChange	pval	padj
[truncated: 26,364 more rows]

## Sheet: CD34 KD GO
Category	Term	Count	%	PValue	Genes	List Total	Pop Hits	Pop Total	Fold Enrichment	Bonferroni	Benjamini	FDR
[truncated: 366 more rows]

[truncated: 2 more sheets: Values CD34 OE, CD34 OE GO]
