# Supplementary material for: A metabolic interplay coordinated by HLX regulates myeloid differentiation and AML through partly overlapping pathways
Source: Nat Commun. 2018 Aug 6;9:3090. doi: 10.1038/s41467-018-05311-4 (PMC6078963; doi:10.1038/s41467-018-05311-4)
Supplement: Supplementary file 9 — Supplementary Data 6 [file 41467_2018_5311_MOESM9_ESM.xlsx]

## Sheet: Legend
Supplementary Data 6. PPARD CHIP RNA-seq comparison
Sheet 1. Genes that are bound by PPARδ in publicly available datasets and are deregulated in CD34+ with overexpression or knockdown of HLX. Sheet 2-3. IPA analysis for genes bound by PPARδ and are deregulated in CD34+ overexpressing HLX (2) or CD34+ cells with HLX knockdown (3).

## Sheet: PPARD CHIP vs RNA CD34
PPARD macrophages Vs RNA CD34 OE (DEGs)	PPARD macrophages Vs RNA CD34 KD (DEGs)
406 common elements in "PPARD macrophage" and "RNA CD34 OE":	399 common elements in "PPARD macrophage" and "RNA CD34 KD":
CDK11A	CDK11A
KCNAB2	KCNAB2
CHD5	CHD5
RERE	RERE
PIK3CD	PIK3CD
CLSTN1	PEX14
PEX14	KAZN
KAZN	ECE1
ECE1	STMN1
RPL11	CD52
STMN1	FGR
CD52	RAB42
FGR	PPT1
KIAA0754	PRDX1
PPT1	PDE4B
ELOVL1	LRRC8D
PDE4B	DR1
C1orf52	C1orf162
ZNHIT6	NOTCH2NL
LRRC8D	RNF115
DR1	ARHGEF2
BCAR3	PEX19
CLCC1	TOP1P1
KCNA3	DUSP10
C1orf162	SIPA1L2
PTGFRN	GDI2
NOTCH2	TRDMT1
TXNIP	MLLT10
PLEKHO1	CUL2
MCL1	ARHGAP22
ARHGEF2	SRGN
HDGF	TSPAN15
PEX19	CDH23
FCGR2A	NUDT13
TOP1P1	LIPA
TOR1AIP1	GPAM
KIF14	BCCIP
PPP1R15B	MKI67
NUCKS1	STIM1
DIEXF	SPON1
BPNT1	PSMA1
DUSP10	LDHA
ABCB10	CAT
SIPA1L2	HSD17B12
EXO1	CRY2
NET1	NR1H3
TRDMT1	MS4A4A
MLLT10	FTH1
PIP4K2A	PLA2G16
CUL2	GPR137
SGMS1	ESRRA
SRGN	PC
TSPAN15	UNC93B1
CDH23	LRP5
NUDT13	CPT1A
TSPAN14	ARAP1
LIPA	UCP3
EXOC6	C11orf73
TAF5	TMEM135
GPAM	SMCO4
NANOS1	CWF19L2
BCCIP	DIXDC1
MKI67	CCDC15
STIM1	APLP2
PSMA1	RAD52
HPS5	CD163L1
LDHA	HEBP1
CAT	GSG1
HSD17B12	CASC1
NR1H3	RASSF8
MS4A4A	STK38L
SLC15A3	YARS2
FTH1	GTSF1
GPR137	NACA
ESRRA	STAT6
EHD1	ZFC3H1
PC	C12orf79
UNC93B1	TMCC3
CPT1A	ELK3
ARAP1	C12orf75
UCP3	ACACB
POLD3	PPP1CC
PICALM	OAS3
EED	COQ5
C11orf73	MLXIP
TMEM135	CLIP1
CWF19L2	EP400
DIXDC1	EP400NL
DLAT	FLT3
UBASH3B	ALOX5AP
CCDC15	N4BP2L1
APLP2	SPG20
RAD52	ELF1
SPSB2	LCP1
GSG1	LINC00441
CASC1	DLEU1
STK38L	WDFY2
YARS2	PIBF1
GTSF1	RNASE1
NACA	ATL1
STAT6	NID2
METTL21B	CNIH1
TBK1	SAMD4A
RAP1B	RTN1
PPP1R12A	PRKCH
TMTC3	HIF1A
TMCC3	FOS
ELK3	STON2
HSP90B1	DLK1
C12orf75	KLF13
BTBD11	RASGRP1
ACACB	PATL2
PPP1CC	CEP152
OAS3	SECISBP2L
COQ5	FAM227B
ACADS	LEO1
CLIP1	TLE3
CCDC92	GRAMD2
SCARB1	NPTN
EP400	ARID3B
EP400NL	CSK
CDK8	ETFA
FLT3	C15orf26
N4BP2L1	MRPL46
SPG20	IGF1R
ELF1	LRRK1
LCP1	NARFL
DLEU1	CIITA
WDFY2	LITAF
PIBF1	SNX29P2
GPR180	PRR14
RNASE1	SRCAP
NUBPL	NLRC5
BAZ1A	C16orf70
ATL1	PRMT7
SAMD4A	ZFHX3
RTN1	EMC8
PRKCH	IRF8
HIF1A	SPG7
PCNX	SMG6
FOS	ZZEF1
STON2	PSMB6
SEL1L	ACADVL
DICER1	NEURL4
DLK1	NT5M
KLF13	SLC47A1
RASGRP1	MYO18A
PATL2	ATAD5
CEP152	NF1
SECISBP2L	CCL3
LEO1	CACNB1
ADAM10	RARA
APH1B	NBR2
MAP2K1	SPATA20
IQCH	C17orf67
NPTN	TRIM25
CSK	CEP112
ETFA	SLC39A11
AKAP13	ITGB4
IGF1R	DNAH17
LRRK1	RPTOR
NARFL	DLGAP1
CIITA	PTPRM
RRN3	SPIRE1
XYLT1	ACAA2
IL21R	TXNL1
PRR14	DAZAP1
SRCAP	NCLN
ZNF668	MAP2K2
DNAJA2	PNPLA6
NLRC5	STXBP2
C16orf70	C19orf53
PRMT7	MYO9B
ZFHX3	ZNF724P
GLG1	HAVCR1P1
USP10	GRAMD1A
SPG7	ECH1
ABR	TMEM91
SMG6	PHLDB3
ZZEF1	SMG9
SPNS3	APOC1
PSMB6	C19orf68
ACADVL	SCAF1
NEURL4	AP2A1
NT5M	FPR1
SLC47A1	TMEM150B
MYO18A	ZNF444
ATAD5	TSSC1
NF1	HADHB
CCL3	SLC5A6
CACNB1	LCLAT1
RARA	NLRC4
NBR2	RTN4
CDC27	AAK1
MMD	GGCX
C17orf67	EIF2AK3
TRIM25	PAX8
ERN1	DPP4
CD300A	NCKAP1
CD300C	C2orf88
SRP68	FTCDNL1
DNAH17	AOX2P
RPTOR	MAP2
DLGAP1	XRCC5
PTPRM	DIRC3
ACAA2	RUFY4
SMAD4	TMBIM1
TXNL1	ACSL3
MBP	PTMA
DAZAP1	LRRFIP1
NCLN	TRAF3IP1
MAP2K2	HDLBP
C3	CRLS1
PNPLA6	SAMHD1
STXBP2	CTNNBL1
CALR	PLTP
C19orf53	ELMO2
MYO9B	NCOA3
GRAMD1A	GNAS
ZNF569	PSMA7
ECH1	MAP3K7CL
TMEM91	IFNAR2
PHLDB3	RCAN1
SMG9	ABCG1
APOC1	CECR1
BCAT2	HMOX1
FCGRT	PLA2G6
SCAF1	MAFF
AP2A1	PNPLA3
ETFB	CPT1B
FPR1	TADA3
TMEM150B	PPARG
ZNF444	IQSEC1
RNF144A	SH3BP5
ADAM17	STT3B
ROCK2	C3orf35
ASXL2	SLC25A20
HADHB	TEX264
LCLAT1	ARHGEF3
NLRC4	HTR1F
GALM	ZBTB20
GEMIN6	MGLL
ARHGEF33	ACPP
THUMPD2	RYK
RTN4	RNF13
AAK1	TSC22D2
GGCX	P2RY14
KDM3A	MFSD1
EIF2AK3	PPM1L
TMEM127	MECOM
ANKRD36	LRRIQ4
TBC1D8	PLD1
PAX8	FNDC3B
GTDC1	NCEH1
DPP4	DNAJC19
TLK1	ATP11B
PDK1	LPP
NCKAP1	ZDHHC19
C2orf88	WHSC1
XRCC5	MRFAP1L1
TMBIM1	KIAA0232
ACSL3	TBC1D14
TRAF3IP1	TLR1
SAMHD1	ARL9
TGM2	POLR2B
NCOA5	SCARB2
ELMO2	RASGEF1B
NCOA3	PLAC8
PTPN1	COQ2
ZNF217	NUDT9
CASS4	FAM13A
PSMA7	CCSER1
IFNAR2	BANK1
RCAN1	SLC39A8
RUNX1	CISD2
BRWD1	CCDC109B
CECR1	ANXA5
HMOX1	ETFDH
RBFOX2	FNIP2
PLA2G6	GK3P
MAFF	ACSL1
CPT1B	SNORA63
PPARG	SMIM15
RAF1	ZNF366
SLC6A6	S100Z
ZFYVE20	GPR150
STT3B	GLRX
C3orf35	SLCO4C1
SLC25A20	DCP2
TEX264	DTWD2
ARHGEF3	HSD17B4
ZBTB20	SNX24
HGD	RAPGEF6
HSPBAP1	SLC22A5
MGLL	HBEGF
ACPP	IK
RYK	ZMAT2
RNF13	ARHGAP26
TSC22D2	CCDC69
P2RY14	DOCK2
MFSD1	TMED9
IL12A	SQSTM1
PPM1L	LINC00847
MECOM	SERPINB1
FNDC3B	RREB1
NCEH1	BMP6
DNAJC19	TMEM170B
ATP11B	PHACTR1
KLHL6	ATXN1
LPP	RNF144B
ZDHHC19	TDP2
WHSC1	TRIM38
TBC1D14	SLC39A7
TLR1	CD2AP
ARL9	ELOVL5
POLR2B	CYB5R4
RASGEF1B	AK9
PLAC8	TRAF3IP2
COQ2	IFNGR1
BANK1	TNFAIP3
SLC39A8	IPCEF1
CISD2	TIAM2
CCDC109B	AGPAT4
ETFDH	SFT2D1
FNIP2	MPC1
GK3P	FAM20C
ACSL1	ISPD
DROSHA	HDAC9
S100Z	MACC1
SLCO4C1	TOMM7
DCP2	CREB5
DTWD2	GARS
HSD17B4	EEPD1
SNX24	TNS3
RAPGEF6	VOPP1
HBEGF	TPST1
ZMAT2	AUTS2
DOCK2	TBL2
RREB1	CLIP2
BMP6	GSAP
ATXN1	SEMA3C
RNF144B	IFRD1
TDP2	TFEC
TRIM38	TNPO3
SLC39A7	TBXAS1
CD2AP	ERI1
ELOVL5	ASAH1
DOPEY1	ADAMDEC1
CYB5R4	TRIM35
IFNGR1	ELP3
IPCEF1	TTI2
AGPAT4	RNF122
SFT2D1	UBXN2B
FAM20C	SDCBP
ISPD	SGK3
HDAC9	NBN
MACC1	RNF19A
TOMM7	KLF10
VOPP1	DCSTAMP
TPST1	NUDCD1
AUTS2	NSMCE2
TBL2	TG
CLIP2	GSDMD
CD36	AK3
SEMA3C	CNTLN
MTERF	PLIN2
TNPO3	DENND4C
SGK223	FOCAD
ERI1	MOB3B
ASAH1	UBE2R2
ADAMDEC1	ANXA1
TRIM35	GNAQ
RNF122	TLE1
UBXN2B	FRMD3
SDCBP	ISCA1
NBN	ERP44
RNF19A	FKTN
KLF10	HSDL2
NUDCD1	INIP
NSMCE2	SLC31A2
TG	PRPF4
GSDMD	ASTN2
AK3	TLR4
CNTLN	CDK5RAP2
PLIN2	ZBTB34
DENND4C	FAM129B
ANXA1	SLC25A25
GNAQ	LINC00963
TLE1	RAPGEF1
FRMD3	PIGA
ISCA1	SAT1
DAPK1	APOO
ERP44	CXorf21
SLC31A2	PRRG1
ASTN2	CXorf38
CDK5RAP2	UBQLN2
FAM129B	DOCK11
SLC25A25	LONRF3
NUP214	F8
PIGA
PRRG1
CXorf38
UBQLN2
RPS4X
DOCK11
F8

## Sheet: IPA PPARD CHIP CD34 OE
Ingenuity Canonical Pathways	-log(p-value)	Ratio	Molecules
NRF2-mediated Oxidative Stress Response	4.85	0.0725	RAF1,DNAJC19,MAFF,HMOX1,FOS,SCARB1,MAP2K2,CAT,PIK3CD,DNAJA2,PRKCH,EIF2AK3,MAP2K1,FTH1
Unfolded protein response	4.2	0.127	PPARG,SEL1L,CALR,HSP90B1,ERN1,DNAJA2,EIF2AK3
IL-12 Signaling and Production in Macrophages	4.08	0.0753	PPARG,STAT6,FOS,IL12A,MAP2K2,ZNF668,APOC1,PRKCH,PIK3CD,IFNGR1,MAP2K1
ERK/MAPK Signaling	4.05	0.065	RAP1B,PPARG,RAF1,ELF1,PLA2G6,FOS,PPP1CC,PPP1R12A,MAP2K2,PPM1L,PIK3CD,MAP2K1,ELK3
Breast Cancer Regulation by Stathmin1	3.94	0.0634	RAF1,GNAQ,ROCK2,STMN1,PPP1CC,PPP1R12A,MAP2K2,PPM1L,PRKCH,PIK3CD,ARHGEF2,ARHGEF3,MAP2K1
Molecular Mechanisms of Cancer	3.86	0.0482	RAP1B,RAF1,GNAQ,HIF1A,NBN,FOS,CDK8,NF1,MAP2K2,RASGRP1,CDK11A,APH1B,SMAD4,PRKCH,ARHGEF2,PIK3CD,ARHGEF3,BMP6,MAP2K1
JAK/Stat Signaling	3.84	0.0964	STAT6,RAF1,FOS,MAP2K2,PTPN1,GNAQ,PIK3CD,MAP2K1
Phospholipase C Signaling	3.8	0.0581	RAP1B,HDAC9,RAF1,FCGR2A,GNAQ,TGM2,PLA2G6,HMOX1,PPP1R12A,MAP2K2,ARHGEF2,PRKCH,ARHGEF3,MAP2K1
Telomerase Signaling	3.67	0.0811	HDAC9,RAF1,HSP90B1,MAP2K2,PPM1L,PIK3CD,MAP2K1,ELK3,ELF1
Mitochondrial L-carnitine Shuttle Pathway	3.66	0.235	ACSL3,CPT1A,CPT1B,ACSL1
Signaling by Rho Family GTPases	3.6	0.0556	RAF1,CDH23,GNAQ,CLIP1,ROCK2,STMN1,FOS,MAP2K2,PPP1R12A,PIK3CD,ARHGEF2,ARHGEF3,MAP2K1,PIP4K2A
Fatty Acid β-oxidation I	3.56	0.156	ACSL3,HADHB,HSD17B4,ACSL1,ACAA2
HGF Signaling	3.56	0.0783	RAP1B,RAF1,FOS,MAP2K2,PRKCH,PIK3CD,MAP2K1,ELK3,ELF1
Chemokine Signaling	3.49	0.0986	ROCK2,RAF1,FOS,MAP2K2,PPP1R12A,GNAQ,MAP2K1
ErbB4 Signaling	3.45	0.0972	RAF1,ADAM17,MAP2K2,APH1B,PRKCH,PIK3CD,MAP2K1
Protein Kinase A Signaling	3.32	0.045	RAP1B,RAF1,GNAQ,UBASH3B,PDE4B,PTPRM,ROCK2,AKAP13,PPP1CC,MAP2K2,PPP1R12A,DUSP10,PTPN1,TDP2,SMAD4,PRKCH,MAP2K1,CDC27
Endoplasmic Reticulum Stress Pathway	3.28	0.19	CALR,HSP90B1,ERN1,EIF2AK3
IL-3 Signaling	3.08	0.0843	STAT6,RAF1,FOS,MAP2K2,PRKCH,PIK3CD,MAP2K1
Renal Cell Carcinoma Signaling	3.08	0.0843	RAF1,FOS,MAP2K2,CUL2,PIK3CD,HIF1A,MAP2K1
Production of Nitric Oxide and Reactive Oxygen Species in Macrophages	3.02	0.0567	RAP1B,FOS,PPP1CC,PPP1R12A,PPM1L,CAT,APOC1,PRKCH,PIK3CD,IFNGR1,MAP2K1
UVC-Induced MAPK Signaling	2.96	0.116	RAF1,FOS,MAP2K2,PRKCH,MAP2K1
Neuregulin Signaling	2.93	0.0795	RAF1,HSP90B1,ADAM17,MAP2K2,HBEGF,PRKCH,MAP2K1
VEGF Family Ligand-Receptor Interactions	2.93	0.0795	PLA2G6,RAF1,FOS,MAP2K2,PRKCH,PIK3CD,MAP2K1
Thrombopoietin Signaling	2.91	0.0923	RAF1,FOS,MAP2K2,PRKCH,PIK3CD,MAP2K1
Acute Myeloid Leukemia Signaling	2.79	0.0753	RUNX1,RAF1,MAP2K2,RARA,FLT3,PIK3CD,MAP2K1
PPAR Signaling	2.73	0.0737	PPARG,RAF1,FOS,HSP90B1,MAP2K2,NR1H3,MAP2K1
PPARα/RXRα Activation	2.72	0.0556	RAF1,HSP90B1,CHD5,MAP2K2,CPT1B,CD36,GNAQ,SMAD4,MAP2K1,NCOA3
Synaptic Long Term Potentiation	2.72	0.0656	RAP1B,RAF1,PPP1CC,MAP2K2,PPP1R12A,GNAQ,PRKCH,MAP2K1
Cancer Drug Resistance By Drug Efflux	2.7	0.102	RAF1,MAP2K2,PIK3CD,PDK1,MAP2K1
ErbB Signaling	2.66	0.0714	RAF1,FOS,MAP2K2,HBEGF,PRKCH,PIK3CD,MAP2K1
Estrogen Receptor Signaling	2.59	0.0625	RAF1,CDK8,TAF5,MAP2K2,RBFOX2,POLR2B,MAP2K1,NCOA3
Cholecystokinin/Gastrin-mediated Signaling	2.58	0.0693	ROCK2,RAF1,FOS,MAP2K2,GNAQ,PRKCH,MAP2K1
CCR3 Signaling in Eosinophils	2.55	0.0615	ROCK2,PLA2G6,RAF1,MAP2K2,PPP1R12A,PRKCH,PIK3CD,MAP2K1
Adenosine Nucleotides Degradation II	2.54	0.188	ADA2,NT5M,ACPP
Gαq Signaling	2.52	0.0559	ROCK2,HMOX1,RAF1,MAP2K2,CSK,GNAQ,PRKCH,PIK3CD,MAP2K1
Sirtuin Signaling Pathway	2.51	0.0445	PPARG,CPT1A,CPT1B,NR1H3,ESRRA,HIF1A,NBN,TOMM7,ADAM10,RPTOR,PDK1,LDHA,XRCC5
Chronic Myeloid Leukemia Signaling	2.46	0.066	HDAC9,RAF1,MAP2K2,MECOM,SMAD4,PIK3CD,MAP2K1
CXCR4 Signaling	2.45	0.0545	ROCK2,RAF1,FOS,MAP2K2,GNAQ,PRKCH,PIK3CD,ELMO2,MAP2K1
Erythropoietin Signaling	2.42	0.0741	RAF1,FOS,MAP2K2,PRKCH,PIK3CD,MAP2K1
T Cell Receptor Signaling	2.4	0.0642	RAF1,FOS,MAP2K2,RASGRP1,CSK,PIK3CD,MAP2K1
Corticotropin Releasing Hormone Signaling	2.37	0.0576	RAP1B,RAF1,FOS,CACNB1,MAP2K2,GNAQ,PRKCH,MAP2K1
Prolactin Signaling	2.37	0.0723	RAF1,FOS,MAP2K2,PRKCH,PIK3CD,MAP2K1
Insulin Receptor Signaling	2.34	0.0567	RAF1,PPP1CC,MAP2K2,PPP1R12A,PTPN1,RPTOR,PIK3CD,MAP2K1
Thrombin Signaling	2.34	0.049	ROCK2,RAF1,MAP2K2,PPP1R12A,GNAQ,PRKCH,ARHGEF2,PIK3CD,ARHGEF3,MAP2K1
Purine Nucleotides Degradation II (Aerobic)	2.32	0.158	ADA2,NT5M,ACPP
Synaptic Long Term Depression	2.3	0.0517	PLA2G6,RAF1,CACNB1,MAP2K2,PPM1L,GNAQ,IGF1R,PRKCH,MAP2K1
Antigen Presentation Pathway	2.3	0.105	NLRC5,CALR,CIITA,PSMB6
FLT3 Signaling in Hematopoietic Progenitor Cells	2.3	0.0698	STAT6,RAF1,MAP2K2,FLT3,PIK3CD,MAP2K1
LPS-stimulated MAPK Signaling	2.27	0.069	RAF1,FOS,MAP2K2,PRKCH,PIK3CD,MAP2K1
IL-2 Signaling	2.19	0.0781	RAF1,FOS,MAP2K2,PIK3CD,MAP2K1
Pancreatic Adenocarcinoma Signaling	2.17	0.0583	HMOX1,RAF1,MAP2K2,SMAD4,HBEGF,PIK3CD,MAP2K1
Pyridoxal 5'-phosphate Salvage Pathway	2.16	0.0769	DAPK1,CDK8,MAP2K2,PRKCH,MAP2K1
Natural Killer Cell Signaling	2.13	0.0574	RAF1,MAP2K2,FCGR2A,PRKCH,PIK3CD,MAP2K1,CD300A
Renin-Angiotensin Signaling	2.13	0.0574	RAF1,FOS,MAP2K2,GNAQ,PRKCH,PIK3CD,MAP2K1
Role of NFAT in Cardiac Hypertrophy	2.12	0.0457	HDAC9,RAF1,RCAN1,CACNB1,MAP2K2,GNAQ,IGF1R,PRKCH,PIK3CD,MAP2K1
EIF2 Signaling	2.1	0.0452	RPL11,RAF1,PPP1CC,MAP2K2,CDK11A,IGF1R,PIK3CD,EIF2AK3,MAP2K1,RPS4X
PI3K/AKT Signaling	2.08	0.056	RAF1,HSP90B1,MAP2K2,PPM1L,PIK3CD,MAP2K1,MCL1
Regulation of the Epithelial-Mesenchymal Transition Pathway	2.07	0.0476	RAF1,NOTCH2,ADAM17,MAP2K2,SMAD4,APH1B,PIK3CD,HIF1A,MAP2K1
Stearate Biosynthesis I (Animals)	2.07	0.0909	ACSL3,PPT1,ELOVL1,ACSL1
Role of JAK1, JAK2 and TYK2 in Interferon Signaling	2.03	0.125	RAF1,IFNGR1,IFNAR2
CDP-diacylglycerol Biosynthesis I	2.03	0.125	AGPAT4,GPAM,LCLAT1
CDK5 Signaling	2	0.0606	RAF1,PPP1CC,MAP2K2,PPP1R12A,PPM1L,MAP2K1
Triacylglycerol Biosynthesis	2	0.087	AGPAT4,GPAM,LCLAT1,ELOVL1
Melatonin Signaling	1.98	0.0694	RAF1,MAP2K2,GNAQ,PRKCH,MAP2K1
IL-8 Signaling	1.96	0.0457	ROCK2,HMOX1,RAF1,FOS,MAP2K2,HBEGF,PRKCH,PIK3CD,MAP2K1
GM-CSF Signaling	1.96	0.0685	RUNX1,RAF1,MAP2K2,PIK3CD,MAP2K1
p70S6K Signaling	1.95	0.053	RAF1,MAP2K2,PPM1L,GNAQ,PRKCH,PIK3CD,MAP2K1
GNRH Signaling	1.94	0.0485	RAF1,FOS,CACNB1,MAP2K2,GNAQ,HBEGF,PRKCH,MAP2K1
Phosphatidylglycerol Biosynthesis II (Non-plastidic)	1.93	0.115	AGPAT4,GPAM,LCLAT1
VEGF Signaling	1.92	0.0583	ROCK2,RAF1,MAP2K2,PIK3CD,HIF1A,MAP2K1
P2Y Purigenic Receptor Signaling Pathway	1.92	0.0522	RAF1,FOS,MAP2K2,GNAQ,PRKCH,PIK3CD,MAP2K1
TREM1 Signaling	1.91	0.0667	NLRC5,TLR1,CIITA,CCL3,NLRC4
Aldosterone Signaling in Epithelial Cells	1.9	0.0476	RAF1,HSP90B1,MAP2K2,DNAJC19,PRKCH,PIK3CD,PIP4K2A,MAP2K1
IL-15 Signaling	1.89	0.0658	STAT6,RAF1,MAP2K2,PIK3CD,MAP2K1
GDNF Family Ligand-Receptor Interactions	1.89	0.0658	RAF1,FOS,MAP2K2,PIK3CD,MAP2K1
BMP signaling pathway	1.89	0.0658	RAF1,MAP2K2,SMAD4,BMP6,MAP2K1
Role of Pattern Recognition Receptors in Recognition of Bacteria and Viruses	1.87	0.0511	C3,IL12A,TLR1,PRKCH,PIK3CD,OAS3,NLRC4
Acute Phase Response Signaling	1.87	0.0471	HMOX1,RAF1,FOS,C3,F8,MAP2K2,PIK3CD,MAP2K1
IGF-1 Signaling	1.87	0.0566	RAF1,FOS,MAP2K2,IGF1R,PIK3CD,MAP2K1
Neurotrophin/TRK Signaling	1.86	0.0649	RAF1,FOS,MAP2K2,PIK3CD,MAP2K1
Opioid Signaling Pathway	1.84	0.0413	RAP1B,RAF1,FOS,AP2A1,CACNB1,MAP2K2,PRKCH,PDK1,MAP2K1,FGR
Estrogen-Dependent Breast Cancer Signaling	1.82	0.0633	FOS,IGF1R,HSD17B12,PIK3CD,HSD17B4
Ephrin Receptor Signaling	1.8	0.0457	ROCK2,RAP1B,RAF1,SDCBP,MAP2K2,ADAM10,GNAQ,MAP2K1
Regulation of IL-2 Expression in Activated and Anergic T Lymphocytes	1.8	0.0625	RAF1,FOS,MAP2K2,SMAD4,MAP2K1
Melanoma Signaling	1.74	0.0727	RAF1,MAP2K2,PIK3CD,MAP2K1
Glioma Signaling	1.73	0.0526	RAF1,MAP2K2,IGF1R,PRKCH,PIK3CD,MAP2K1
Guanosine Nucleotides Degradation III	1.71	0.167	NT5M,ACPP
Rac Signaling	1.68	0.0513	RAF1,MAP2K2,PIK3CD,PIP4K2A,MAP2K1,NCKAP1
Role of NFAT in Regulation of the Immune Response	1.66	0.043	RAF1,RCAN1,FOS,MAP2K2,FCGR2A,GNAQ,PIK3CD,MAP2K1
LPS/IL-1 Mediated Inhibition of RXR Function	1.66	0.0405	ACSL3,CPT1A,SCARB1,CPT1B,RARA,CAT,APOC1,NR1H3,ACSL1
α-Adrenergic Signaling	1.66	0.0575	RAF1,MAP2K2,GNAQ,PRKCH,MAP2K1
TGF-β Signaling	1.66	0.0575	RAF1,FOS,MAP2K2,SMAD4,MAP2K1
Fc Epsilon RI Signaling	1.64	0.0504	PLA2G6,RAF1,MAP2K2,PRKCH,PIK3CD,MAP2K1
Fatty Acid Activation	1.64	0.154	ACSL3,ACSL1
Urate Biosynthesis/Inosine 5'-phosphate Degradation	1.64	0.154	NT5M,ACPP
Glucocorticoid Receptor Signaling	1.63	0.0354	RAF1,FOS,HSP90B1,TAF5,MAP2K2,ANXA1,SMAD4,PIK3CD,POLR2B,CCL3,MAP2K1,NCOA3
Type II Diabetes Mellitus Signaling	1.62	0.0455	PPARG,ACSL3,CACNB1,CD36,PRKCH,PIK3CD,ACSL1
Oncostatin M Signaling	1.62	0.0882	RAF1,MAP2K2,MAP2K1
NGF Signaling	1.61	0.0496	ROCK2,RAP1B,RAF1,MAP2K2,PIK3CD,MAP2K1
Endothelin-1 Signaling	1.61	0.0421	HMOX1,PLA2G6,RAF1,FOS,GNAQ,PRKCH,ECE1,PIK3CD
Actin Cytoskeleton Signaling	1.6	0.0396	ROCK2,RAF1,MAP2K2,PPP1R12A,CSK,PIK3CD,PIP4K2A,MAP2K1,NCKAP1
PDGF Signaling	1.6	0.0556	RAF1,FOS,MAP2K2,PIK3CD,MAP2K1
Role of NANOG in Mammalian Embryonic Stem Cell Pluripotency	1.6	0.0492	RAF1,MAP2K2,SMAD4,PIK3CD,BMP6,MAP2K1
fMLP Signaling in Neutrophils	1.58	0.0488	RAF1,MAP2K2,PRKCH,PIK3CD,MAP2K1,FPR1
Relaxin Signaling	1.58	0.0446	RAP1B,FOS,GNAQ,TDP2,PIK3CD,PDE4B,MAP2K1
DNA Double-Strand Break Repair by Homologous Recombination	1.58	0.143	RAD52,NBN
DNA Double-Strand Break Repair by Non-Homologous End Joining	1.58	0.143	XRCC5,NBN
Isoleucine Degradation I	1.58	0.143	BCAT2,HADHB
Ceramide Signaling	1.55	0.0538	RAF1,FOS,PPM1L,PIK3CD,MAP2K1
Fcγ Receptor-mediated Phagocytosis in Macrophages and Monocytes	1.55	0.0538	HMOX1,PLA2G6,FCGR2A,PRKCH,FGR
CNTF Signaling	1.54	0.0635	RAF1,MAP2K2,PIK3CD,MAP2K1
FXR/RXR Activation	1.54	0.0476	PPARG,C3,SCARB1,RARA,APOC1,NR1H3
Endometrial Cancer Signaling	1.52	0.0625	RAF1,MAP2K2,PIK3CD,MAP2K1
Telomere Extension by Telomerase	1.52	0.133	XRCC5,NBN
Salvage Pathways of Pyrimidine Ribonucleotides	1.51	0.0526	DAPK1,CDK8,MAP2K2,PRKCH,MAP2K1
IL-6 Signaling	1.51	0.0469	RAF1,FOS,MAP2K2,PIK3CD,MAP2K1,MCL1
G-Protein Coupled Receptor Signaling	1.49	0.0362	RAF1,P2RY14,MAP2K2,RASGRP1,GNAQ,TDP2,PIK3CD,PDE4B,MAP2K1,FPR1
Notch Signaling	1.49	0.0789	NOTCH2,ADAM17,APH1B
PI3K Signaling in B Lymphocytes	1.48	0.0462	RAF1,FOS,C3,MAP2K2,PIK3CD,MAP2K1
UVB-Induced MAPK Signaling	1.48	0.0606	FOS,PRKCH,PIK3CD,MAP2K1
Prostate Cancer Signaling	1.48	0.0515	RAF1,HSP90B1,MAP2K2,PIK3CD,MAP2K1
Glutaryl-CoA Degradation	1.47	0.125	HADHB,HSD17B4
14-3-3-mediated Signaling	1.47	0.0458	RAF1,FOS,MAP2K2,PRKCH,PIK3CD,MAP2K1
TR/RXR Activation	1.46	0.051	UCP3,SCARB1,PIK3CD,HIF1A,NCOA3
FAK Signaling	1.44	0.0505	RAF1,MAP2K2,CSK,PIK3CD,MAP2K1
HMGB1 Signaling	1.44	0.0451	FOS,IL12A,MAP2K2,PIK3CD,IFNGR1,MAP2K1
EGF Signaling	1.44	0.0588	RAF1,FOS,PIK3CD,MAP2K1
Thyroid Cancer Signaling	1.43	0.075	PPARG,MAP2K2,MAP2K1
ErbB2-ErbB3 Signaling	1.42	0.058	RAF1,MAP2K2,PIK3CD,MAP2K1
γ-linolenate Biosynthesis II (Animals)	1.42	0.118	ACSL3,ACSL1
Gα12/13 Signaling	1.41	0.0444	ROCK2,RAF1,MAP2K2,CDH23,PIK3CD,MAP2K1
RANK Signaling in Osteoclasts	1.4	0.049	RAF1,FOS,MAP2K2,PIK3CD,MAP2K1
Axonal Guidance Signaling	1.39	0.031	RAP1B,RAF1,ADAM17,GNAQ,ROCK2,SDCBP,MAP2K2,ADAM10,RTN4,PRKCH,PIK3CD,SEMA3C,BMP6,MAP2K1
Differential Regulation of Cytokine Production in Macrophages and T Helper Cells by IL-17A and IL-17F	1.37	0.111	IL12A,CCL3
Valine Degradation I	1.37	0.111	BCAT2,HADHB
Xenobiotic Metabolism Signaling	1.37	0.0345	HMOX1,RAF1,HSP90B1,MAP2K2,PPM1L,CAT,PRKCH,PIK3CD,EIF2AK3,MAP2K1
CREB Signaling in Neurons	1.37	0.0377	RAF1,CACNB1,MAP2K2,GNAQ,PRKCH,PIK3CD,POLR2B,MAP2K1
Role of MAPK Signaling in the Pathogenesis of Influenza	1.36	0.0556	PLA2G6,RAF1,MAP2K2,MAP2K1
Cardiac β-adrenergic Signaling	1.35	0.0429	AKAP13,PPP1CC,PPP1R12A,PPM1L,TDP2,PDE4B
T Helper Cell Differentiation	1.34	0.0548	STAT6,IL12A,IL21R,IFNGR1
RhoGDI Signaling	1.34	0.0395	ROCK2,PPP1R12A,CDH23,GNAQ,ARHGEF2,ARHGEF3,PIP4K2A
Mouse Embryonic Stem Cell Pluripotency	1.34	0.0472	RAF1,MAP2K2,SMAD4,PIK3CD,MAP2K1
STAT3 Pathway	1.32	0.0541	RAF1,MAP2K2,IGF1R,MAP2K1
Role of IL-17F in Allergic Inflammatory Airway Diseases	1.31	0.0667	RAF1,MAP2K2,MAP2K1
Antiproliferative Role of Somatostatin Receptor 2	1.29	0.0526	RAP1B,MAP2K2,PIK3CD,MAP2K1
Non-Small Cell Lung Cancer Signaling	1.27	0.0519	RAF1,MAP2K2,PIK3CD,MAP2K1
Biotin-carboxyl Carrier Protein Assembly	1.27	0.333	ACACB
Nitric Oxide Signaling in the Cardiovascular System	1.24	0.0442	HSP90B1,MAP2K2,PRKCH,PIK3CD,MAP2K1
CD40 Signaling	1.24	0.0506	FOS,MAP2K2,PIK3CD,MAP2K1
Role of PI3K/AKT Signaling in the Pathogenesis of Influenza	1.24	0.0506	MAP2K2,PIK3CD,PLAC8,MAP2K1
cAMP-mediated signaling	1.23	0.0352	RAF1,AKAP13,P2RY14,MAP2K2,TDP2,PDE4B,MAP2K1,FPR1
G Beta Gamma Signaling	1.23	0.0439	RAF1,CACNB1,GNAQ,HBEGF,PRKCH
Methionine Degradation I (to Homocysteine)	1.21	0.0909	EEF1AKMT3,COQ5
RAR Activation	1.21	0.0368	FOS,CSK,RARA,SMAD4,PRKCH,PIK3CD,MAP2K1
Neuroinflammation Signaling Pathway	1.2	0.0322	HMOX1,PLA2G6,FOS,IL12A,TLR1,APH1B,TBK1,PIK3CD,IFNGR1,CCL3
B Cell Receptor Signaling	1.2	0.0366	RAP1B,RAF1,MAP2K2,FCGR2A,CSK,PIK3CD,MAP2K1
Role of Macrophages, Fibroblasts and Endothelial Cells in Rheumatoid Arthritis	1.2	0.0321	ROCK2,RAF1,FOS,MAP2K2,TLR1,GNAQ,PRKCH,PIK3CD,MAP2K1,RYK
Assembly of RNA Polymerase II Complex	1.19	0.06	TAF5,DR1,POLR2B
Differential Regulation of Cytokine Production in Intestinal Epithelial Cells by IL-17A and IL-17F	1.18	0.087	IL12A,CCL3
PTEN Signaling	1.16	0.042	RAF1,MAP2K2,IGF1R,PIK3CD,MAP2K1
Regulation of eIF4 and p70S6K Signaling	1.15	0.0382	RAF1,MAP2K2,PPM1L,PIK3CD,MAP2K1,RPS4X
Cysteine Biosynthesis III (mammalia)	1.15	0.0833	EEF1AKMT3,COQ5
Growth Hormone Signaling	1.15	0.0471	FOS,IGF1R,PRKCH,PIK3CD
Heme Degradation	1.15	0.25	HMOX1
Acetate Conversion to Acetyl-CoA	1.15	0.25	ACSL1
CD27 Signaling in Lymphocytes	1.13	0.0566	FOS,MAP2K2,MAP2K1
Clathrin-mediated Endocytosis Signaling	1.12	0.0352	AP2A1,CD2AP,STON2,PICALM,APOC1,AAK1,PIK3CD
PEDF Signaling	1.12	0.046	ROCK2,PPARG,RAF1,PIK3CD
HIPPO signaling	1.12	0.046	PPP1CC,PPP1R12A,PPM1L,SMAD4
Tryptophan Degradation III (Eukaryotic)	1.12	0.08	HADHB,HSD17B4
Ethanol Degradation IV	1.12	0.08	CAT,ACSL1
3-phosphoinositide Biosynthesis	1.11	0.035	PPP1CC,PPP1R12A,DUSP10,PTPN1,PIK3CD,PIP4K2A,PTPRM
mTOR Signaling	1.11	0.0348	HMOX1,PPM1L,RPTOR,PRKCH,PIK3CD,HIF1A,RPS4X
RhoA Signaling	1.1	0.0403	ROCK2,PPP1R12A,IGF1R,RAPGEF6,PIP4K2A
Glioblastoma Multiforme Signaling	1.1	0.037	RAF1,NF1,MAP2K2,IGF1R,PIK3CD,MAP2K1
D-myo-inositol-5-phosphate Metabolism	1.1	0.037	PPP1CC,PPP1R12A,DUSP10,PTPN1,PIP4K2A,PTPRM
Bladder Cancer Signaling	1.1	0.0455	RAF1,DAPK1,MAP2K2,MAP2K1
Lipid Antigen Presentation by CD1	1.09	0.0769	CALR,AP2A1
NAD Salvage Pathway II	1.09	0.0769	NT5M,ACPP
Apoptosis Signaling	1.08	0.0444	RAF1,MAP2K2,MAP2K1,MCL1
Role of CHK Proteins in Cell Cycle Checkpoint Control	1.06	0.0526	PPM1L,TLK1,NBN
Galactose Degradation I (Leloir Pathway)	1.05	0.2	GALM
Tyrosine Degradation I	1.05	0.2	HGD
Reelin Signaling in Neurons	1.05	0.0435	ARHGEF2,PIK3CD,ARHGEF3,FGR
Tec Kinase Signaling	1.03	0.0353	STAT6,FOS,GNAQ,PRKCH,PIK3CD,FGR
CD28 Signaling in T Helper Cells	1.02	0.0379	FOS,MAP2K2,CSK,PIK3CD,MAP2K1
CCR5 Signaling in Macrophages	1.01	0.0421	FOS,CACNB1,PRKCH,CCL3
Ephrin A Signaling	1.01	0.05	ROCK2,ADAM10,PIK3CD
Adipogenesis pathway	0.994	0.0373	PPARG,HDAC9,DLK1,TXNIP,HIF1A
Th1 Pathway	0.984	0.037	NOTCH2,IL12A,APH1B,PIK3CD,IFNGR1
AMPK Signaling	0.981	0.0324	ACACB,CPT1A,CPT1B,PPM1L,AK3,RPTOR,PIK3CD
TNFR2 Signaling	0.98	0.0667	FOS,TBK1
Pyruvate Fermentation to Lactate	0.978	0.167	LDHA
Melanocyte Development and Pigmentation Signaling	0.973	0.0408	RAF1,MAP2K2,PIK3CD,MAP2K1
ATM Signaling	0.973	0.0408	PPP1CC,PPM1L,TLK1,NBN
Androgen Signaling	0.964	0.0365	CALR,CACNB1,GNAQ,PRKCH,POLR2B
Integrin Signaling	0.958	0.032	RAP1B,RAF1,MAP2K2,PPP1R12A,PIK3CD,BCAR3,MAP2K1
PAK Signaling	0.937	0.0396	RAF1,MAP2K2,PIK3CD,MAP2K1
4-1BB Signaling in T Lymphocytes	0.933	0.0625	MAP2K2,MAP2K1
NF-κB Signaling	0.93	0.0331	RAF1,TLR1,IGF1R,TDP2,TBK1,PIK3CD
Aryl Hydrocarbon Receptor Signaling	0.925	0.0355	TGM2,FOS,HSP90B1,RARA,NCOA3
Mitotic Roles of Polo-Like Kinase	0.916	0.0455	HSP90B1,PPM1L,CDC27
Cell Cycle: G1/S Checkpoint Regulation	0.916	0.0455	RPL11,HDAC9,SMAD4
Acetyl-CoA Biosynthesis I (Pyruvate Dehydrogenase Complex)	0.915	0.143	DLAT
Adenine and Adenosine Salvage III	0.915	0.143	ADA2
Ceramide Degradation	0.915	0.143	ASAH1
Glycoaminoglycan-protein Linkage Region Biosynthesis	0.915	0.143	XYLT1
Th1 and Th2 Activation Pathway	0.898	0.0324	STAT6,NOTCH2,IL12A,APH1B,PIK3CD,IFNGR1
D-myo-inositol (1,4,5,6)-Tetrakisphosphate Biosynthesis	0.898	0.0347	PPP1CC,PPP1R12A,DUSP10,PTPN1,PTPRM
D-myo-inositol (3,4,5,6)-tetrakisphosphate Biosynthesis	0.898	0.0347	PPP1CC,PPP1R12A,DUSP10,PTPN1,PTPRM
IL-10 Signaling	0.874	0.0435	HMOX1,FOS,FCGR2A
Role of IL-17A in Arthritis	0.874	0.0435	MAP2K2,PIK3CD,MAP2K1
Superoxide Radicals Degradation	0.86	0.125	CAT
Purine Ribonucleosides Degradation to Ribose-1-phosphate	0.86	0.125	ADA2
Sphingomyelin Metabolism	0.86	0.125	SGMS1
Interferon Signaling	0.85	0.0556	IFNGR1,IFNAR2
Role of JAK1 and JAK3 in γc Cytokine Signaling	0.847	0.0423	STAT6,IL21R,PIK3CD
Th2 Pathway	0.845	0.0333	STAT6,NOTCH2,IL12A,APH1B,PIK3CD
Superpathway of Inositol Phosphate Compounds	0.844	0.0298	PPP1CC,PPP1R12A,DUSP10,PTPN1,PIK3CD,PIP4K2A,PTPRM
Cardiac Hypertrophy Signaling	0.837	0.0297	ROCK2,RAF1,MAP2K2,GNAQ,IGF1R,PIK3CD,MAP2K1
Superpathway of Methionine Degradation	0.831	0.0541	EEF1AKMT3,COQ5
Gap Junction Signaling	0.822	0.0308	RAF1,MAP2K2,GNAQ,PRKCH,PIK3CD,MAP2K1
Pathogenesis of Multiple Sclerosis	0.813	0.111	CCL3
Sphingosine and Sphingosine-1-phosphate Metabolism	0.813	0.111	ASAH1
Sucrose Degradation V (Mammalian)	0.813	0.111	GALM
Leucine Degradation I	0.813	0.111	BCAT2
ILK Signaling	0.807	0.0305	FOS,PPP1R12A,PPM1L,PIK3CD,HIF1A,NACA
Hypoxia Signaling in the Cardiovascular System	0.797	0.04	HSP90B1,HIF1A,LDHA
Inhibition of Matrix Metalloproteases	0.794	0.0513	ADAM17,ADAM10
Toll-like Receptor Signaling	0.785	0.0395	FOS,IL12A,TLR1
3-phosphoinositide Degradation	0.779	0.0316	PPP1CC,PPP1R12A,DUSP10,PTPN1,PTPRM
Estrogen Biosynthesis	0.777	0.05	HSD17B12,HSD17B4
Dopamine Receptor Signaling	0.774	0.039	PPP1CC,PPP1R12A,PPM1L
Ketogenesis	0.771	0.1	HADHB
Ketolysis	0.771	0.1	HADHB
HIF1α Signaling	0.763	0.0339	CUL2,PIK3CD,HIF1A,LDHA
VDR/RXR Activation	0.762	0.0385	IL12A,PRKCH,NCOA3
IL-17A Signaling in Airway Cells	0.762	0.0385	MAP2K2,PIK3CD,MAP2K1
Colorectal Cancer Metastasis Signaling	0.761	0.0282	FOS,MAP2K2,TLR1,SMAD4,PIK3CD,IFNGR1,MAP2K1
tRNA Splicing	0.76	0.0488	TDP2,PDE4B
Huntington's Disease Signaling	0.749	0.028	TGM2,HDAC9,GNAQ,IGF1R,PRKCH,PIK3CD,POLR2B
Cyclins and Cell Cycle Regulation	0.74	0.0375	HDAC9,RAF1,PPM1L
LXR/RXR Activation	0.737	0.0331	C3,CD36,APOC1,NR1H3
Dopamine-DARPP32 Feedback in cAMP Signaling	0.734	0.0305	PPP1CC,PPP1R12A,PPM1L,GNAQ,PRKCH
MIF Regulation of Innate Immunity	0.729	0.0465	PLA2G6,FOS
Role of Hypercytokinemia/hyperchemokinemia in the Pathogenesis of Influenza	0.729	0.0465	IL12A,CCL3
Role of Tissue Factor in Cancer	0.72	0.0325	GNAQ,HBEGF,PIK3CD,FGR
Leukocyte Extravasation Signaling	0.713	0.0284	ROCK2,RAP1B,MAP2K2,RASGRP1,PRKCH,PIK3CD
Role of RIG1-like Receptors in Antiviral Innate Immunity	0.713	0.0455	TBK1,TRIM25
Cdc42 Signaling	0.712	0.0299	RAF1,FOS,PPP1R12A,EXOC6,CLIP1
Acyl-CoA Hydrolysis	0.7	0.0833	PPT1
iNOS Signaling	0.699	0.0444	FOS,IFNGR1
IL-17 Signaling	0.687	0.0353	MAP2K2,PIK3CD,MAP2K1
Atherosclerosis Signaling	0.687	0.0315	PLA2G6,CD36,APOC1,GLG1
Leptin Signaling in Obesity	0.677	0.0349	MAP2K2,PIK3CD,MAP2K1
Choline Biosynthesis III	0.669	0.0769	HMOX1
NAD Phosphorylation and Dephosphorylation	0.669	0.0769	ACPP
Mevalonate Pathway I	0.669	0.0769	HADHB
NF-κB Activation by Viruses	0.668	0.0345	RAF1,PRKCH,PIK3CD
Protein Ubiquitination Pathway	0.665	0.0264	HSP90B1,CUL2,PSMA7,DNAJC19,USP10,PSMA1,PSMB6
Phagosome Formation	0.663	0.0308	FCGR2A,TLR1,PRKCH,PIK3CD
GP6 Signaling Pathway	0.633	0.0299	RAP1B,ADAM10,PRKCH,PIK3CD
FGF Signaling	0.63	0.033	RAF1,PIK3CD,MAP2K1
Factors Promoting Cardiogenesis in Vertebrates	0.621	0.0326	SMAD4,PRKCH,BMP6
Communication between Innate and Adaptive Immune Cells	0.604	0.0319	IL12A,TLR1,CCL3
Mismatch Repair in Eukaryotes	0.59	0.0625	EXO1
Sumoylation Pathway	0.587	0.0312	FOS,SMAD4,ZNF217
Hepatic Fibrosis / Hepatic Stellate Cell Activation	0.583	0.0267	IGF1R,SMAD4,ECE1,IFNGR1,IFNAR2
Superpathway of Geranylgeranyldiphosphate Biosynthesis I (via Mevalonate)	0.568	0.0588	HADHB
Hereditary Breast Cancer Signaling	0.564	0.0278	HDAC9,PIK3CD,POLR2B,NBN
Ovarian Cancer Signaling	0.564	0.0278	RAF1,MAP2K2,PIK3CD,MAP2K1
CTLA4 Signaling in Cytotoxic T Lymphocytes	0.563	0.0303	AP2A1,PPM1L,PIK3CD
Cell Cycle Control of Chromosomal Replication	0.561	0.0357	CDK8,CDK11A
Actin Nucleation by ARP-WASP Complex	0.561	0.0357	ROCK2,PPP1R12A
Epithelial Adherens Junction Signaling	0.551	0.0274	RAP1B,NOTCH2,PTPRM,CLIP1
D-myo-inositol (1,4,5)-trisphosphate Degradation	0.547	0.0556	BPNT1
Virus Entry via Endocytic Pathways	0.539	0.0294	AP2A1,PRKCH,PIK3CD
Ubiquinol-10 Biosynthesis (Eukaryotic)	0.527	0.0526	COQ2
Gustation Pathway	0.509	0.0261	CACNB1,P2RY14,TDP2,PDE4B
Cardiomyocyte Differentiation via BMP Receptors	0.509	0.05	SMAD4
Inflammasome pathway	0.509	0.05	NLRC4
Phospholipases	0.501	0.0323	HMOX1,PLA2G6
Oxidative Ethanol Degradation III	0.491	0.0476	ACSL1
Calcium Signaling	0.483	0.0243	RAP1B,HDAC9,RCAN1,CALR,CACNB1
Amyotrophic Lateral Sclerosis Signaling	0.476	0.027	CAT,PIK3CD,RNF19A
p53 Signaling	0.476	0.027	HDAC9,PIK3CD,HIF1A
Polyamine Regulation in Colon Cancer	0.475	0.0455	PPARG
Hepatic Cholestasis	0.47	0.025	IL12A,RARA,NR1H3,PRKCH
GPCR-Mediated Nutrient Sensing in Enteroendocrine Cells	0.47	0.0268	CACNB1,GNAQ,PRKCH
ERK5 Signaling	0.465	0.0303	FOS,GNAQ
Neuropathic Pain Signaling In Dorsal Horn Neurons	0.451	0.0261	FOS,PRKCH,PIK3CD
Tumoricidal Function of Hepatic Natural Killer Cells	0.445	0.0417	SRGN
Superpathway of D-myo-inositol (1,4,5)-trisphosphate Metabolism	0.445	0.0417	BPNT1
Myc Mediated Apoptosis Signaling	0.433	0.0286	IGF1R,PIK3CD
IL-17A Signaling in Gastric Cells	0.43	0.04	FOS
Gαi Signaling	0.421	0.025	RAF1,P2RY14,FPR1
MSP-RON Signaling Pathway	0.417	0.0278	IL12A,PIK3CD
Antiproliferative Role of TOB in T Cell Signaling	0.417	0.0385	SMAD4
Mitochondrial Dysfunction	0.415	0.0234	CPT1A,CPT1B,CAT,APH1B
Ephrin B Signaling	0.41	0.0274	ROCK2,GNAQ
eNOS Signaling	0.41	0.0233	HSP90B1,GNAQ,PRKCH,PIK3CD
Wnt/β-catenin Signaling	0.41	0.0233	RARA,PPM1L,GNAQ,TLE1
D-myo-inositol (1,4,5)-Trisphosphate Biosynthesis	0.404	0.037	PIP4K2A
Sphingosine-1-phosphate Signaling	0.394	0.024	GNAQ,PIK3CD,ASAH1
Superpathway of Cholesterol Biosynthesis	0.392	0.0357	HADHB
Sperm Motility	0.383	0.0236	PLA2G6,PRKCH,PDE4B
Role of Osteoblasts, Osteoclasts and Chondrocytes in Rheumatoid Arthritis	0.37	0.0215	FOS,ADAM17,SMAD4,PIK3CD,BMP6
FcγRIIB Signaling in B Lymphocytes	0.369	0.0253	CACNB1,PIK3CD
Macropinocytosis Signaling	0.357	0.0247	PRKCH,PIK3CD
G Protein Signaling Mediated by Tubby	0.349	0.0312	GNAQ
Inhibition of Angiogenesis by TSP1	0.33	0.0294	CD36
Role of JAK2 in Hormone-like Cytokine Signaling	0.33	0.0294	PTPN1
Coagulation System	0.321	0.0286	F8
MIF-mediated Glucocorticoid Regulation	0.321	0.0286	PLA2G6
IL-17A Signaling in Fibroblasts	0.321	0.0286	FOS
Nucleotide Excision Repair Pathway	0.321	0.0286	POLR2B
HER-2 Signaling in Breast Cancer	0.316	0.0227	PRKCH,PIK3CD
IL-4 Signaling	0.311	0.0225	STAT6,PIK3CD
Human Embryonic Stem Cell Pluripotency	0.31	0.021	SMAD4,PIK3CD,BMP6
Regulation of Actin-based Motility by Rho	0.306	0.0222	PPP1R12A,PIP4K2A
Altered T Cell and B Cell Signaling in Rheumatoid Arthritis	0.306	0.0222	IL12A,TLR1
Cell Cycle Regulation by BTG Family Proteins	0.304	0.027	PPM1L
Ethanol Degradation II	0.304	0.027	ACSL1
Complement System	0.304	0.027	C3
IL-7 Signaling Pathway	0.301	0.022	PIK3CD,MCL1
IL-1 Signaling	0.296	0.0217	FOS,GNAQ
April Mediated Signaling	0.288	0.0256	FOS
tRNA Charging	0.288	0.0256	YARS2
GABA Receptor Signaling	0.281	0.0211	AP2A1,CACNB1
B Cell Activating Factor Signaling	0.273	0.0244	FOS
Mechanisms of Viral Exit from Host Cells	0.273	0.0244	PRKCH
nNOS Signaling in Skeletal Muscle Cells	0.273	0.0244	CACNB1
Intrinsic Prothrombin Activation Pathway	0.267	0.0238	F8
Osteoarthritis Pathway	0.261	0.0189	PPARG,SMAD4,HIF1A,SLC39A8
Role of p14/p19ARF in Tumor Suppression	0.26	0.0233	PIK3CD
PKCθ Signaling in T Lymphocytes	0.251	0.0189	FOS,CACNB1,PIK3CD
IL-9 Signaling	0.247	0.0222	PIK3CD
Pyrimidine Ribonucleotides Interconversion	0.247	0.0222	ANXA1
SAPK/JNK Signaling	0.242	0.0192	DUSP10,PIK3CD
Role of Oct4 in Mammalian Embryonic Stem Cell Pluripotency	0.241	0.0217	RARA
Autoimmune Thyroid Disease Signaling	0.235	0.0213	TG
Hematopoiesis from Pluripotent Stem Cells	0.235	0.0213	IL12A
nNOS Signaling in Neurons	0.235	0.0213	PRKCH
Pyrimidine Ribonucleotides De Novo Biosynthesis	0.235	0.0213	ANXA1
UVA-Induced MAPK Signaling	0.235	0.0189	FOS,PIK3CD
Primary Immunodeficiency Signaling	0.229	0.0208	CIITA
Antioxidant Action of Vitamin C	0.227	0.0185	HMOX1,PLA2G6
TNFR1 Signaling	0.218	0.02	FOS
Amyloid Processing	0.213	0.0196	APH1B
Docosahexaenoic Acid (DHA) Signaling	0.208	0.0192	PIK3CD
Semaphorin Signaling in Neurons	0.203	0.0189	ROCK2
Triacylglycerol Degradation	0.203	0.0189	MGLL
Role of Cytokines in Mediating Communication between Immune Cells	0.199	0.0185	IL12A
Transcriptional Regulatory Network in Embryonic Stem Cells	0.199	0.0185	ZFHX3

## Sheet: IPA PPARD CHIP CD34 KD
Ingenuity Canonical Pathways	-log(p-value)	Ratio	Molecules
NRF2-mediated Oxidative Stress Response	3.76	0.0622	HMOX1,FOS,MAP2K2,PRDX1,CAT,DNAJC19,PRKCH,PIK3CD,SQSTM1,MAFF,EIF2AK3,FTH1
Mitochondrial L-carnitine Shuttle Pathway	3.72	0.235	ACSL3,CPT1A,CPT1B,ACSL1
Fatty Acid β-oxidation I	3.65	0.156	ACSL3,HADHB,HSD17B4,ACSL1,ACAA2
IL-12 Signaling and Production in Macrophages	3.56	0.0685	PPARG,STAT6,FOS,TLR4,MAP2K2,APOC1,PRKCH,PIK3CD,IFNGR1,IRF8
Endothelin-1 Signaling	3.23	0.0579	PLA2G16,HMOX1,PLA2G6,FOS,GNAS,GNAQ,PRKCH,ECE1,PIK3CD,PNPLA3,PLD1
CDP-diacylglycerol Biosynthesis I	3.12	0.167	AGPAT4,GPAM,LCLAT1,CRLS1
ERK/MAPK Signaling	3.05	0.055	PPARG,RAPGEF1,PLA2G6,FOS,PPP1CC,MAP2K2,PPM1L,PIK3CD,CREB5,ELK3,ELF1
Phosphatidylglycerol Biosynthesis II (Non-plastidic)	2.98	0.154	AGPAT4,GPAM,LCLAT1,CRLS1
Synaptic Long Term Depression	2.97	0.0575	PLA2G16,PLA2G6,CACNB1,GNAS,MAP2K2,PPM1L,GNAQ,IGF1R,PRKCH,PNPLA3
Molecular Mechanisms of Cancer	2.74	0.0406	RAPGEF1,LRP5,GNAS,GNAQ,HIF1A,NBN,FOS,NF1,MAP2K2,RASGRP1,CDK11A,PRKCH,PIK3CD,ARHGEF2,ARHGEF3,BMP6
LPS/IL-1 Mediated Inhibition of RXR Function	2.69	0.0495	TLR4,ACSL3,CPT1A,CPT1B,RARA,CAT,APOC1,NR1H3,ABCG1,PLTP,ACSL1
TREM1 Signaling	2.68	0.08	NLRC5,TLR4,TLR1,CIITA,CCL3,NLRC4
Production of Nitric Oxide and Reactive Oxygen Species in Macrophages	2.61	0.0515	FOS,TLR4,PPP1CC,PPM1L,CAT,APOC1,PRKCH,PIK3CD,IFNGR1,IRF8
Adenosine Nucleotides Degradation II	2.59	0.188	ADA2,NT5M,ACPP
Estrogen-Dependent Breast Cancer Signaling	2.56	0.0759	FOS,IGF1R,HSD17B12,PIK3CD,CREB5,HSD17B4
IL-3 Signaling	2.46	0.0723	RAPGEF1,STAT6,FOS,MAP2K2,PRKCH,PIK3CD
Renal Cell Carcinoma Signaling	2.46	0.0723	RAPGEF1,FOS,MAP2K2,CUL2,PIK3CD,HIF1A
Breast Cancer Regulation by Stathmin1	2.44	0.0488	STMN1,PPP1CC,GNAS,MAP2K2,PPM1L,GNAQ,PRKCH,ARHGEF2,PIK3CD,ARHGEF3
Phospholipase C Signaling	2.41	0.0456	HMOX1,HDAC9,PLA2G6,GNAS,MAP2K2,GNAQ,PRKCH,ARHGEF2,ARHGEF3,CREB5,PLD1
Purine Nucleotides Degradation II (Aerobic)	2.37	0.158	ADA2,NT5M,ACPP
HGF Signaling	2.36	0.0609	RAPGEF1,FOS,MAP2K2,PRKCH,PIK3CD,ELK3,ELF1
Phospholipases	2.33	0.0806	PLA2G16,HMOX1,PLA2G6,PNPLA3,PLD1
AMPK Signaling	2.28	0.0463	ACACB,CPT1A,GNAS,CPT1B,PPM1L,AK3,RPTOR,PIK3CD,AK9,CREB5
Signaling by Rho Family GTPases	2.27	0.0437	STMN1,FOS,GNAS,MAP2K2,CDH23,GNAQ,ARHGEF2,PIK3CD,ARHGEF3,PLD1,CLIP1
Eicosanoid Signaling	2.18	0.0746	PLA2G16,PLA2G6,ALOX5AP,PNPLA3,TBXAS1
Stearate Biosynthesis I (Animals)	2.13	0.0909	ACSL3,PPT1,TBXAS1,ACSL1
Gαq Signaling	2.1	0.0497	HMOX1,GNAS,MAP2K2,CSK,GNAQ,PRKCH,PIK3CD,PLD1
Triacylglycerol Biosynthesis	2.06	0.087	AGPAT4,GPAM,LCLAT1,CRLS1
GNRH Signaling	2.04	0.0485	FOS,CACNB1,GNAS,MAP2K2,GNAQ,HBEGF,PRKCH,CREB5
G-Protein Coupled Receptor Signaling	1.99	0.0399	P2RY14,GNAS,MAP2K2,RASGRP1,GNAQ,TDP2,HTR1F,PIK3CD,PDE4B,CREB5,FPR1
Tec Kinase Signaling	1.97	0.0471	STAT6,FOS,TLR4,GNAS,GNAQ,PRKCH,PIK3CD,FGR
Corticotropin Releasing Hormone Signaling	1.93	0.0504	FOS,CACNB1,GNAS,MAP2K2,GNAQ,PRKCH,CREB5
Antioxidant Action of Vitamin C	1.91	0.0556	PLA2G16,HMOX1,PLA2G6,PNPLA3,GLRX,PLD1
Telomerase Signaling	1.86	0.0541	HDAC9,MAP2K2,PPM1L,PIK3CD,ELK3,ELF1
Sirtuin Signaling Pathway	1.82	0.0377	PPARG,TOMM7,CPT1A,CPT1B,RPTOR,NR1H3,HIF1A,ESRRA,LDHA,XRCC5,NBN
JAK/Stat Signaling	1.8	0.0602	STAT6,FOS,MAP2K2,GNAQ,PIK3CD
Role of NFAT in Cardiac Hypertrophy	1.79	0.0411	HDAC9,RCAN1,CACNB1,GNAS,MAP2K2,GNAQ,IGF1R,PRKCH,PIK3CD
FLT3 Signaling in Hematopoietic Progenitor Cells	1.74	0.0581	STAT6,MAP2K2,FLT3,PIK3CD,CREB5
Guanosine Nucleotides Degradation III	1.74	0.167	NT5M,ACPP
LPS-stimulated MAPK Signaling	1.72	0.0575	FOS,TLR4,MAP2K2,PRKCH,PIK3CD
VEGF Family Ligand-Receptor Interactions	1.7	0.0568	PLA2G6,FOS,MAP2K2,PRKCH,PIK3CD
Fatty Acid Activation	1.67	0.154	ACSL3,ACSL1
Choline Biosynthesis III	1.67	0.154	HMOX1,PLD1
Urate Biosynthesis/Inosine 5'-phosphate Degradation	1.67	0.154	NT5M,ACPP
Role of Macrophages, Fibroblasts and Endothelial Cells in Rheumatoid Arthritis	1.63	0.0353	FOS,TLR4,LRP5,TRAF3IP2,MAP2K2,TLR1,GNAQ,PRKCH,PIK3CD,CREB5,RYK
IL-8 Signaling	1.62	0.0406	HMOX1,FOS,GNAS,MAP2K2,HBEGF,PRKCH,PIK3CD,PLD1
Fcγ Receptor-mediated Phagocytosis in Macrophages and Monocytes	1.61	0.0538	HMOX1,PLA2G6,PRKCH,PLD1,FGR
DNA Double-Strand Break Repair by Homologous Recombination	1.61	0.143	RAD52,NBN
DNA Double-Strand Break Repair by Non-Homologous End Joining	1.61	0.143	XRCC5,NBN
Sperm Motility	1.6	0.0472	PLA2G16,PLA2G6,GNAS,PRKCH,PNPLA3,PDE4B
CCR5 Signaling in Macrophages	1.58	0.0526	FOS,CACNB1,GNAS,PRKCH,CCL3
CXCR4 Signaling	1.56	0.0424	FOS,GNAS,MAP2K2,GNAQ,PRKCH,PIK3CD,ELMO2
Thrombopoietin Signaling	1.56	0.0615	FOS,MAP2K2,PRKCH,PIK3CD
Telomere Extension by Telomerase	1.55	0.133	XRCC5,NBN
Antigen Presentation Pathway	1.54	0.0789	NLRC5,CIITA,PSMB6
p70S6K Signaling	1.53	0.0455	MAP2K2,PPM1L,GNAQ,PRKCH,PIK3CD,PLD1
ErbB Signaling	1.53	0.051	FOS,MAP2K2,HBEGF,PRKCH,PIK3CD
Glutaryl-CoA Degradation	1.5	0.125	HADHB,HSD17B4
P2Y Purigenic Receptor Signaling Pathway	1.5	0.0448	FOS,MAP2K2,GNAQ,PRKCH,PIK3CD,CREB5
Role of Pattern Recognition Receptors in Recognition of Bacteria and Viruses	1.46	0.0438	TLR4,TLR1,PRKCH,PIK3CD,OAS3,NLRC4
CREB Signaling in Neurons	1.46	0.0377	CACNB1,GNAS,MAP2K2,GNAQ,PRKCH,PIK3CD,POLR2B,CREB5
γ-linolenate Biosynthesis II (Animals)	1.45	0.118	ACSL3,ACSL1
Role of MAPK Signaling in the Pathogenesis of Influenza	1.42	0.0556	PLA2G16,PLA2G6,MAP2K2,PNPLA3
MIF Regulation of Innate Immunity	1.4	0.0698	PLA2G6,FOS,TLR4
UVC-Induced MAPK Signaling	1.4	0.0698	FOS,MAP2K2,PRKCH
Hypoxia Signaling in the Cardiovascular System	1.36	0.0533	UBE2R2,HIF1A,LDHA,CREB5
T Cell Receptor Signaling	1.36	0.0459	FOS,MAP2K2,RASGRP1,CSK,PIK3CD
Role of IL-17F in Allergic Inflammatory Airway Diseases	1.35	0.0667	TRAF3IP2,MAP2K2,CREB5
iNOS Signaling	1.35	0.0667	FOS,TLR4,IFNGR1
Pyrimidine Ribonucleotides Interconversion	1.35	0.0667	ANXA1,NUDT9,AK9
Toll-like Receptor Signaling	1.34	0.0526	FOS,TLR4,TLR1,TNFAIP3
Neurotrophin/TRK Signaling	1.33	0.0519	FOS,MAP2K2,PIK3CD,CREB5
Inflammasome pathway	1.32	0.1	TLR4,NLRC4
cAMP-mediated signaling	1.31	0.0352	P2RY14,GNAS,MAP2K2,TDP2,HTR1F,PDE4B,CREB5,FPR1
VDR/RXR Activation	1.31	0.0513	SERPINB1,LRP5,PRKCH,NCOA3
Pyrimidine Ribonucleotides De Novo Biosynthesis	1.3	0.0638	ANXA1,NUDT9,AK9
CD40 Signaling	1.29	0.0506	FOS,MAP2K2,TNFAIP3,PIK3CD
G Beta Gamma Signaling	1.29	0.0439	CACNB1,GNAS,GNAQ,HBEGF,PRKCH
Biotin-carboxyl Carrier Protein Assembly	1.28	0.333	ACACB
Erythropoietin Signaling	1.26	0.0494	FOS,MAP2K2,PRKCH,PIK3CD
Type II Diabetes Mellitus Signaling	1.25	0.039	PPARG,ACSL3,CACNB1,PRKCH,PIK3CD,ACSL1
Polyamine Regulation in Colon Cancer	1.25	0.0909	PPARG,SAT1
Prolactin Signaling	1.23	0.0482	FOS,MAP2K2,PRKCH,PIK3CD
Relaxin Signaling	1.22	0.0382	FOS,GNAS,GNAQ,TDP2,PIK3CD,PDE4B
ILK Signaling	1.22	0.0355	FOS,PPM1L,PIK3CD,ITGB4,HIF1A,CREB5,NACA
Pancreatic Adenocarcinoma Signaling	1.21	0.0417	HMOX1,MAP2K2,HBEGF,PIK3CD,PLD1
LXR/RXR Activation	1.2	0.0413	TLR4,APOC1,NR1H3,ABCG1,PLTP
Clathrin-mediated Endocytosis Signaling	1.2	0.0352	AP2A1,CD2AP,STON2,APOC1,AAK1,PIK3CD,ITGB4
Growth Hormone Signaling	1.2	0.0471	FOS,IGF1R,PRKCH,PIK3CD
Synaptic Long Term Potentiation	1.19	0.041	PPP1CC,MAP2K2,GNAQ,PRKCH,CREB5
Renin-Angiotensin Signaling	1.19	0.041	FOS,MAP2K2,GNAQ,PRKCH,PIK3CD
Opioid Signaling Pathway	1.18	0.0331	FOS,AP2A1,CACNB1,GNAS,MAP2K2,PRKCH,CREB5,FGR
mTOR Signaling	1.18	0.0348	HMOX1,PPM1L,RPTOR,PRKCH,PIK3CD,HIF1A,PLD1
Role of JAK1, JAK2 and TYK2 in Interferon Signaling	1.18	0.0833	IFNGR1,IFNAR2
fMLP Signaling in Neutrophils	1.17	0.0407	GNAS,MAP2K2,PRKCH,PIK3CD,FPR1
α-Adrenergic Signaling	1.17	0.046	GNAS,MAP2K2,GNAQ,PRKCH
Heme Degradation	1.16	0.25	HMOX1
Spermine and Spermidine Degradation I	1.16	0.25	SAT1
Ascorbate Recycling (Cytosolic)	1.16	0.25	GLRX
Glutathione Redox Reactions II	1.16	0.25	GLRX
Acetate Conversion to Acetyl-CoA	1.16	0.25	ACSL1
Thrombin Signaling	1.15	0.0343	GNAS,MAP2K2,GNAQ,PRKCH,ARHGEF2,PIK3CD,ARHGEF3
Dopamine-DARPP32 Feedback in cAMP Signaling	1.15	0.0366	PPP1CC,GNAS,PPM1L,GNAQ,PRKCH,CREB5
Tryptophan Degradation III (Eukaryotic)	1.15	0.08	HADHB,HSD17B4
Ethanol Degradation IV	1.15	0.08	CAT,ACSL1
FXR/RXR Activation	1.14	0.0397	PPARG,RARA,APOC1,NR1H3,PLTP
Colorectal Cancer Metastasis Signaling	1.13	0.0323	FOS,TLR4,LRP5,GNAS,MAP2K2,TLR1,PIK3CD,IFNGR1
NAD Salvage Pathway II	1.12	0.0769	NT5M,ACPP
Reelin Signaling in Neurons	1.1	0.0435	ARHGEF2,PIK3CD,ARHGEF3,FGR
CCR3 Signaling in Eosinophils	1.09	0.0385	PLA2G6,GNAS,MAP2K2,PRKCH,PIK3CD
Acute Myeloid Leukemia Signaling	1.08	0.043	MAP2K2,RARA,FLT3,PIK3CD
Wnt/β-catenin Signaling	1.07	0.0349	LRP5,RARA,PPM1L,TLE3,GNAQ,TLE1
HMGB1 Signaling	1.06	0.0376	FOS,TLR4,MAP2K2,PIK3CD,IFNGR1
PPAR Signaling	1.06	0.0421	PPARG,FOS,MAP2K2,NR1H3
Ephrin Receptor Signaling	1.04	0.0343	RAPGEF1,SDCBP,GNAS,MAP2K2,GNAQ,CREB5
RhoGDI Signaling	1.03	0.0339	GNAS,CDH23,GDI2,GNAQ,ARHGEF2,ARHGEF3
TR/RXR Activation	1.02	0.0408	UCP3,PIK3CD,HIF1A,NCOA3
Melanocyte Development and Pigmentation Signaling	1.02	0.0408	GNAS,MAP2K2,PIK3CD,CREB5
ATM Signaling	1.02	0.0408	PPP1CC,PPM1L,CREB5,NBN
Androgen Signaling	1.02	0.0365	CACNB1,GNAS,GNAQ,PRKCH,POLR2B
TNFR2 Signaling	1.01	0.0667	FOS,TNFAIP3
CDK5 Signaling	1.01	0.0404	PPP1CC,GNAS,MAP2K2,PPM1L
FAK Signaling	1.01	0.0404	ARHGAP26,MAP2K2,CSK,PIK3CD
PPARα/RXRα Activation	1	0.0333	CHD5,GNAS,MAP2K2,CPT1B,GNAQ,NCOA3
Neuroinflammation Signaling Pathway	0.995	0.0289	HMOX1,PLA2G6,FOS,TLR4,TLR1,PIK3CD,IFNGR1,CREB5,CCL3
Pyruvate Fermentation to Lactate	0.994	0.167	LDHA
NF-κB Signaling	0.992	0.0331	TLR4,TLR1,IGF1R,TNFAIP3,TDP2,PIK3CD
Cardiac β-adrenergic Signaling	0.99	0.0357	PPP1CC,GNAS,PPM1L,TDP2,PDE4B
Cholecystokinin/Gastrin-mediated Signaling	0.985	0.0396	FOS,MAP2K2,GNAQ,PRKCH
IL-2 Signaling	0.985	0.0469	FOS,MAP2K2,PIK3CD
Insulin Receptor Signaling	0.98	0.0355	RAPGEF1,PPP1CC,MAP2K2,RPTOR,PIK3CD
Virus Entry via Endocytic Pathways	0.973	0.0392	AP2A1,PRKCH,PIK3CD,ITGB4
G Protein Signaling Mediated by Tubby	0.963	0.0625	GNAS,GNAQ
ERK5 Signaling	0.955	0.0455	FOS,GNAQ,CREB5
UVB-Induced MAPK Signaling	0.955	0.0455	FOS,PRKCH,PIK3CD
D-myo-inositol (1,4,5,6)-Tetrakisphosphate Biosynthesis	0.952	0.0347	TNS3,PPP1CC,NUDT9,DUSP10,PTPRM
D-myo-inositol (3,4,5,6)-tetrakisphosphate Biosynthesis	0.952	0.0347	TNS3,PPP1CC,NUDT9,DUSP10,PTPRM
Role of NFAT in Regulation of the Immune Response	0.95	0.0323	RCAN1,FOS,GNAS,MAP2K2,GNAQ,PIK3CD
Adenine and Adenosine Salvage III	0.931	0.143	ADA2
Ceramide Degradation	0.931	0.143	ASAH1
Chronic Myeloid Leukemia Signaling	0.928	0.0377	HDAC9,MAP2K2,MECOM,PIK3CD
IGF-1 Signaling	0.928	0.0377	FOS,MAP2K2,IGF1R,PIK3CD
Circadian Rhythm Signaling	0.919	0.0588	CRY2,CREB5
MIF-mediated Glucocorticoid Regulation	0.898	0.0571	PLA2G6,TLR4
IL-17A Signaling in Fibroblasts	0.898	0.0571	FOS,TRAF3IP2
Chemokine Signaling	0.885	0.0423	FOS,MAP2K2,GNAQ
Interferon Signaling	0.878	0.0556	IFNGR1,IFNAR2
Superoxide Radicals Degradation	0.877	0.125	CAT
Purine Ribonucleosides Degradation to Ribose-1-phosphate	0.877	0.125	ADA2
Melatonin Signaling	0.872	0.0417	MAP2K2,GNAQ,PRKCH
ErbB4 Signaling	0.872	0.0417	MAP2K2,PRKCH,PIK3CD
GPCR-Mediated Nutrient Sensing in Enteroendocrine Cells	0.865	0.0357	CACNB1,GNAS,GNAQ,PRKCH
Glioma Signaling	0.845	0.0351	MAP2K2,IGF1R,PRKCH,PIK3CD
3-phosphoinositide Biosynthesis	0.843	0.03	TNS3,PPP1CC,NUDT9,DUSP10,PIK3CD,PTPRM
3-phosphoinositide Degradation	0.83	0.0316	TNS3,PPP1CC,NUDT9,DUSP10,PTPRM
Pathogenesis of Multiple Sclerosis	0.83	0.111	CCL3
Sphingosine and Sphingosine-1-phosphate Metabolism	0.83	0.111	ASAH1
Prostanoid Biosynthesis	0.83	0.111	TBXAS1
tRNA Charging	0.822	0.0513	YARS2,GARS
IL-15 Signaling	0.822	0.0395	STAT6,MAP2K2,PIK3CD
GDNF Family Ligand-Receptor Interactions	0.822	0.0395	FOS,MAP2K2,PIK3CD
Rac Signaling	0.817	0.0342	MAP2K2,PIK3CD,PLD1,NCKAP1
Huntington's Disease Signaling	0.811	0.028	HDAC9,GNAQ,IGF1R,PRKCH,PIK3CD,POLR2B,CREB5
HIF1α Signaling	0.807	0.0339	CUL2,PIK3CD,HIF1A,LDHA
Thyroid Cancer Signaling	0.805	0.05	PPARG,MAP2K2
Estrogen Biosynthesis	0.805	0.05	HSD17B12,HSD17B4
IL-17A Signaling in Airway Cells	0.798	0.0385	TRAF3IP2,MAP2K2,PIK3CD
D-myo-inositol-5-phosphate Metabolism	0.798	0.0309	TNS3,PPP1CC,NUDT9,DUSP10,PTPRM
Fc Epsilon RI Signaling	0.798	0.0336	PLA2G6,MAP2K2,PRKCH,PIK3CD
Gαi Signaling	0.789	0.0333	P2RY14,GNAS,HTR1F,FPR1
tRNA Splicing	0.788	0.0488	TDP2,PDE4B
Ketogenesis	0.788	0.1	HADHB
Calcium Transport I	0.788	0.1	ANXA5
Ketolysis	0.788	0.1	HADHB
Role of PI3K/AKT Signaling in the Pathogenesis of Influenza	0.787	0.038	MAP2K2,PIK3CD,PLAC8
Protein Kinase A Signaling	0.766	0.025	PPP1CC,GNAS,MAP2K2,DUSP10,GNAQ,TDP2,PRKCH,PDE4B,CREB5,PTPRM
Macropinocytosis Signaling	0.764	0.037	PRKCH,PIK3CD,ITGB4
Role of Tissue Factor in Cancer	0.762	0.0325	GNAQ,HBEGF,PIK3CD,FGR
Osteoarthritis Pathway	0.762	0.0283	PPARG,TLR4,ANXA5,HIF1A,CREB5,SLC39A8
Acute Phase Response Signaling	0.739	0.0294	HMOX1,FOS,F8,MAP2K2,PIK3CD
Atherosclerosis Signaling	0.729	0.0315	PLA2G16,PLA2G6,APOC1,PNPLA3
IL-17 Signaling	0.722	0.0353	TRAF3IP2,MAP2K2,PIK3CD
Acyl-CoA Hydrolysis	0.716	0.0833	PPT1
EIF2 Signaling	0.706	0.0271	PPP1CC,MAP2K2,CDK11A,IGF1R,PIK3CD,EIF2AK3
PI3K Signaling in B Lymphocytes	0.704	0.0308	FOS,TLR4,MAP2K2,PIK3CD
Phagosome Formation	0.704	0.0308	TLR4,TLR1,PRKCH,PIK3CD
PEDF Signaling	0.702	0.0345	PPARG,ARHGAP22,PIK3CD
14-3-3-mediated Signaling	0.696	0.0305	FOS,MAP2K2,PRKCH,PIK3CD
Neuregulin Signaling	0.692	0.0341	MAP2K2,HBEGF,PRKCH
HER-2 Signaling in Breast Cancer	0.692	0.0341	PRKCH,PIK3CD,ITGB4
CD28 Signaling in T Helper Cells	0.689	0.0303	FOS,MAP2K2,CSK,PIK3CD
NAD Phosphorylation and Dephosphorylation	0.685	0.0769	ACPP
Mevalonate Pathway I	0.685	0.0769	HADHB
Adipogenesis pathway	0.673	0.0299	PPARG,HDAC9,DLK1,HIF1A
PDGF Signaling	0.673	0.0333	FOS,MAP2K2,PIK3CD
Cancer Drug Resistance By Drug Efflux	0.67	0.0408	MAP2K2,PIK3CD
TNFR1 Signaling	0.657	0.04	FOS,TNFAIP3
Assembly of RNA Polymerase II Complex	0.657	0.04	DR1,POLR2B
Isoleucine Degradation I	0.656	0.0714	HADHB
Factors Promoting Cardiogenesis in Vertebrates	0.655	0.0326	LRP5,PRKCH,BMP6
IL-1 Signaling	0.655	0.0326	FOS,GNAS,GNAQ
Ceramide Signaling	0.646	0.0323	FOS,PPM1L,PIK3CD
Communication between Innate and Adaptive Immune Cells	0.637	0.0319	TLR4,TLR1,CCL3
Salvage Pathways of Pyrimidine Ribonucleotides	0.628	0.0316	MAP2K2,PRKCH,AK9
GABA Receptor Signaling	0.628	0.0316	AP2A1,CACNB1,GNAS
Hepatic Fibrosis / Hepatic Stellate Cell Activation	0.628	0.0267	TLR4,IGF1R,ECE1,IFNGR1,IFNAR2
Superpathway of Inositol Phosphate Compounds	0.627	0.0255	TNS3,PPP1CC,NUDT9,DUSP10,PIK3CD,PTPRM
CD27 Signaling in Lymphocytes	0.62	0.0377	FOS,MAP2K2
Triacylglycerol Degradation	0.62	0.0377	MGLL,PNPLA3
Prostate Cancer Signaling	0.611	0.0309	MAP2K2,PIK3CD,CREB5
RAR Activation	0.61	0.0263	FOS,CSK,RARA,PRKCH,PIK3CD
Vitamin-C Transport	0.606	0.0625	GLRX
Hereditary Breast Cancer Signaling	0.602	0.0278	HDAC9,PIK3CD,POLR2B,NBN
Xenobiotic Metabolism Signaling	0.597	0.0241	HMOX1,MAP2K2,PPM1L,CAT,PRKCH,PIK3CD,EIF2AK3
Melanoma Signaling	0.597	0.0364	MAP2K2,PIK3CD
Unfolded protein response	0.597	0.0364	PPARG,EIF2AK3
CTLA4 Signaling in Cytotoxic T Lymphocytes	0.595	0.0303	AP2A1,PPM1L,PIK3CD
Superpathway of Geranylgeranyldiphosphate Biosynthesis I (via Mevalonate)	0.583	0.0588	HADHB
Gap Junction Signaling	0.582	0.0256	GNAS,MAP2K2,GNAQ,PRKCH,PIK3CD
Role of CHK Proteins in Cell Cycle Checkpoint Control	0.575	0.0351	PPM1L,NBN
RANK Signaling in Osteoclasts	0.571	0.0294	FOS,MAP2K2,PIK3CD
VEGF Signaling	0.563	0.0291	MAP2K2,PIK3CD,HIF1A
Differential Regulation of Cytokine Production in Macrophages and T Helper Cells by IL-17A and IL-17F	0.562	0.0556	CCL3
Valine Degradation I	0.562	0.0556	HADHB
Gustation Pathway	0.545	0.0261	CACNB1,P2RY14,TDP2,PDE4B
Ubiquinol-10 Biosynthesis (Eukaryotic)	0.542	0.0526	COQ2
CNTF Signaling	0.515	0.0317	MAP2K2,PIK3CD
Gαs Signaling	0.513	0.0273	GNAS,MAP2K2,CREB5
Amyotrophic Lateral Sclerosis Signaling	0.506	0.027	CAT,PIK3CD,RNF19A
p53 Signaling	0.506	0.027	HDAC9,PIK3CD,HIF1A
Oxidative Ethanol Degradation III	0.506	0.0476	ACSL1
Endoplasmic Reticulum Stress Pathway	0.506	0.0476	EIF2AK3
Endometrial Cancer Signaling	0.506	0.0312	MAP2K2,PIK3CD
Hepatic Cholestasis	0.505	0.025	TLR4,RARA,NR1H3,PRKCH
Pyridoxal 5'-phosphate Salvage Pathway	0.497	0.0308	MAP2K2,PRKCH
Glioblastoma Multiforme Signaling	0.494	0.0247	NF1,MAP2K2,IGF1R,PIK3CD
Paxillin Signaling	0.493	0.0265	CSK,PIK3CD,ITGB4
Nitric Oxide Signaling in the Cardiovascular System	0.493	0.0265	MAP2K2,PRKCH,PIK3CD
Methionine Degradation I (to Homocysteine)	0.489	0.0455	COQ5
Protein Ubiquitination Pathway	0.486	0.0226	CUL2,PSMA7,UBE2R2,DNAJC19,PSMA1,PSMB6
Neuropathic Pain Signaling In Dorsal Horn Neurons	0.48	0.0261	FOS,PRKCH,PIK3CD
Differential Regulation of Cytokine Production in Intestinal Epithelial Cells by IL-17A and IL-17F	0.474	0.0435	CCL3
Pyrimidine Deoxyribonucleotides De Novo Biosynthesis I	0.474	0.0435	AK9
Putrescine Degradation III	0.474	0.0435	SAT1
EGF Signaling	0.471	0.0294	FOS,PIK3CD
Integrin Signaling	0.463	0.0228	RAPGEF1,ARHGAP26,MAP2K2,PIK3CD,ITGB4
IL-10 Signaling	0.463	0.029	HMOX1,FOS
Role of IL-17A in Arthritis	0.463	0.029	MAP2K2,PIK3CD
ErbB2-ErbB3 Signaling	0.463	0.029	MAP2K2,PIK3CD
Aldosterone Signaling in Epithelial Cells	0.463	0.0238	MAP2K2,DNAJC19,PRKCH,PIK3CD
Tumoricidal Function of Hepatic Natural Killer Cells	0.459	0.0417	SRGN
Cysteine Biosynthesis III (mammalia)	0.459	0.0417	COQ5
PTEN Signaling	0.455	0.0252	MAP2K2,IGF1R,PIK3CD
Myc Mediated Apoptosis Signaling	0.455	0.0286	IGF1R,PIK3CD
p38 MAPK Signaling	0.449	0.025	PLA2G6,DUSP10,CREB5
Role of JAK1 and JAK3 in γc Cytokine Signaling	0.447	0.0282	STAT6,PIK3CD
IL-17A Signaling in Gastric Cells	0.445	0.04	FOS
NGF Signaling	0.444	0.0248	MAP2K2,PIK3CD,CREB5
eNOS Signaling	0.443	0.0233	GNAS,GNAQ,PRKCH,PIK3CD
MSP-RON Signaling Pathway	0.439	0.0278	TLR4,PIK3CD
Natural Killer Cell Signaling	0.438	0.0246	MAP2K2,PRKCH,PIK3CD
Role of NANOG in Mammalian Embryonic Stem Cell Pluripotency	0.438	0.0246	MAP2K2,PIK3CD,BMP6
T Helper Cell Differentiation	0.432	0.0274	STAT6,IFNGR1
Ephrin B Signaling	0.432	0.0274	GNAS,GNAQ
GPCR-Mediated Integration of Enteroendocrine Signaling Exemplified by an L Cell	0.432	0.0274	GNAS,GNAQ
GM-CSF Signaling	0.432	0.0274	MAP2K2,PIK3CD
Lipid Antigen Presentation by CD1	0.431	0.0385	AP2A1
Actin Cytoskeleton Signaling	0.429	0.022	TIAM2,MAP2K2,CSK,PIK3CD,NCKAP1
RhoA Signaling	0.427	0.0242	IGF1R,RAPGEF6,PLD1
STAT3 Pathway	0.425	0.027	MAP2K2,IGF1R
Sphingosine-1-phosphate Signaling	0.421	0.024	GNAQ,PIK3CD,ASAH1
PI3K/AKT Signaling	0.421	0.024	MAP2K2,PPM1L,PIK3CD
Antiproliferative Role of Somatostatin Receptor 2	0.41	0.0263	MAP2K2,PIK3CD
BMP signaling pathway	0.41	0.0263	MAP2K2,BMP6
Glucocorticoid Receptor Signaling	0.408	0.0206	FOS,MAP2K2,ANXA1,PIK3CD,POLR2B,CCL3,NCOA3
Superpathway of Cholesterol Biosynthesis	0.406	0.0357	HADHB
Estrogen Receptor Signaling	0.405	0.0234	MAP2K2,POLR2B,NCOA3
IL-6 Signaling	0.405	0.0234	FOS,MAP2K2,PIK3CD
Non-Small Cell Lung Cancer Signaling	0.403	0.026	MAP2K2,PIK3CD
Dopamine Receptor Signaling	0.403	0.026	PPP1CC,PPM1L
Cardiac Hypertrophy Signaling	0.394	0.0212	GNAS,MAP2K2,GNAQ,IGF1R,PIK3CD
Axonal Guidance Signaling	0.394	0.0199	SDCBP,GNAS,MAP2K2,RTN4,GNAQ,PRKCH,PIK3CD,SEMA3C,BMP6
FcγRIIB Signaling in B Lymphocytes	0.39	0.0253	CACNB1,PIK3CD
Regulation of IL-2 Expression in Activated and Anergic T Lymphocytes	0.383	0.025	FOS,MAP2K2
Cyclins and Cell Cycle Regulation	0.383	0.025	HDAC9,PPM1L
Gα12/13 Signaling	0.37	0.0222	MAP2K2,CDH23,PIK3CD
4-1BB Signaling in T Lymphocytes	0.362	0.0312	MAP2K2
B Cell Receptor Signaling	0.361	0.0209	MAP2K2,CSK,PIK3CD,CREB5
Dendritic Cell Maturation	0.353	0.0207	TLR4,PIK3CD,IRF8,CREB5
Leptin Signaling in Obesity	0.347	0.0233	MAP2K2,PIK3CD
Oncostatin M Signaling	0.343	0.0294	MAP2K2
Aryl Hydrocarbon Receptor Signaling	0.343	0.0213	FOS,RARA,NCOA3
NF-κB Activation by Viruses	0.341	0.023	PRKCH,PIK3CD
HIPPO signaling	0.341	0.023	PPP1CC,PPM1L
TGF-β Signaling	0.341	0.023	FOS,MAP2K2
Human Embryonic Stem Cell Pluripotency	0.334	0.021	GNAS,PIK3CD,BMP6
Coagulation System	0.334	0.0286	F8
Nucleotide Excision Repair Pathway	0.334	0.0286	POLR2B
IL-4 Signaling	0.33	0.0225	STAT6,PIK3CD
Altered T Cell and B Cell Signaling in Rheumatoid Arthritis	0.325	0.0222	TLR4,TLR1
Epithelial Adherens Junction Signaling	0.321	0.0205	RAPGEF1,PTPRM,CLIP1
FGF Signaling	0.32	0.022	PIK3CD,CREB5
Cell Cycle Regulation by BTG Family Proteins	0.316	0.027	PPM1L
Ethanol Degradation II	0.316	0.027	ACSL1
Superpathway of Methionine Degradation	0.316	0.027	COQ5
Calcium Signaling	0.306	0.0194	HDAC9,RCAN1,CACNB1,CREB5
April Mediated Signaling	0.3	0.0256	FOS
Sumoylation Pathway	0.295	0.0208	FOS,GDI2
Leukocyte Extravasation Signaling	0.29	0.019	MAP2K2,RASGRP1,PRKCH,PIK3CD
B Cell Activating Factor Signaling	0.285	0.0244	FOS
Mechanisms of Viral Exit from Host Cells	0.285	0.0244	PRKCH
nNOS Signaling in Skeletal Muscle Cells	0.285	0.0244	CACNB1
Regulation of eIF4 and p70S6K Signaling	0.279	0.0191	MAP2K2,PPM1L,PIK3CD
Intrinsic Prothrombin Activation Pathway	0.278	0.0238	F8
Retinol Biosynthesis	0.278	0.0238	PNPLA3
PKCθ Signaling in T Lymphocytes	0.272	0.0189	FOS,CACNB1,PIK3CD
PAK Signaling	0.272	0.0198	MAP2K2,PIK3CD
Role of Hypercytokinemia/hyperchemokinemia in the Pathogenesis of Influenza	0.272	0.0233	CCL3
Role of p14/p19ARF in Tumor Suppression	0.272	0.0233	PIK3CD
Role of RIG1-like Receptors in Antiviral Innate Immunity	0.265	0.0227	TRIM25
SAPK/JNK Signaling	0.26	0.0192	DUSP10,PIK3CD
IL-9 Signaling	0.259	0.0222	PIK3CD
Role of Oct4 in Mammalian Embryonic Stem Cell Pluripotency	0.252	0.0217	RARA
Mouse Embryonic Stem Cell Pluripotency	0.251	0.0189	MAP2K2,PIK3CD
UVA-Induced MAPK Signaling	0.251	0.0189	FOS,PIK3CD
Autoimmune Thyroid Disease Signaling	0.246	0.0213	TG
nNOS Signaling in Neurons	0.246	0.0213	PRKCH
Tight Junction Signaling	0.246	0.018	FOS,PPM1L,ARHGEF2
Primary Immunodeficiency Signaling	0.24	0.0208	CIITA
Docosahexaenoic Acid (DHA) Signaling	0.219	0.0192	PIK3CD
Transcriptional Regulatory Network in Embryonic Stem Cells	0.209	0.0185	ZFHX3
Cell Cycle Control of Chromosomal Replication	0.2	0.0179	CDK11A
